# Supplementary material for: DNA methylation landscapes in DIPG reveal methylome variability that can be modified pharmacologically
Source: Neurooncol Adv. 2024 Feb 19;6(1):vdae023. doi: 10.1093/noajnl/vdae023 (PMC10926944; doi:10.1093/noajnl/vdae023)
Supplement: vdae023_suppl_Supplementary_Table_S1 [file vdae023_suppl_supplementary_table_s1.xlsx]

## Sheet: Sheet1
Supplementary Table 1: DIPG sample annotation and WGBS statistics
Sample ID	CBTN Sample ID	CBTN Individual ID	Covered CpGs	Coverage (%)	Mean Depth	Participant - External ID	Age (years)	Gender	Race	Ethnicity
DIPG-691	1015691	7316-715	27428679	0.973927	11.554	C124476	8	Female	White	Not Hispanic or Latino
DIPG-693	1015693	7316-3201	27533399	0.977645	11.2666	C908847	7	Male	White	Not Hispanic or Latino
DIPG-694	1015694	7316-3200	27495849	0.976312	11.9752	C885354	9	Male	White	Not Hispanic or Latino
DIPG-695	1015695	7316-2281	27430068	0.973976	11.3885	C600732	17	Female	White	Not Hispanic or Latino
DIPG-717	1015717	7316-4164	27375480	0.972038	10.3425	C1040703	15	Female	Other	NA
DIPG-718	1015718	7316-4491	27397999	0.972838	10.9139	C784248	6	Female	White	Not Hispanic or Latino
DIPG-720	1015720	7316-4291	27504460	0.976618	10.8641	C1183752	14	Male	White	Hisapnic or Latino
DIPG-721	1015721	7316-4859	27554127	0.978381	11.8612	C2345979	4	Male	White	Not Hispanic or Latino
DIPG-722	1015722	7316-3415	27448933	0.974646	11.7406	C1169853	10	Female	Other	NA
DIPG-723	1015723	7316-1054	27541016	0.977916	11.6224	C191511	2	Male	Other	Not Hispanic or Latino
DIPG-724	1015724	7316-712	27456510	0.974915	10.3785	C123984	NA	Female	White	NA
DIPG-725	1015725	7316-548	27422085	0.973693	12.0215	C123369	5	Female	White	Not Hispanic or Latino
DIPG-726	1015726	7316-550	27407128	0.973162	10.8371	C123615	6	Female	White	Not Hispanic or Latino
DIPG-727	1015727	7316-719	27469269	0.975368	12.5987	C125214	8	Female	White	Not Hispanic or Latino
DIPG-728	1015728	7316-639	27490870	0.976135	12.377	C226320	5	Female	White	Not Hispanic or Latino
DIPG-729	1015729	7316-3047	27464980	0.975216	12.1362	C831603	2	Female	White	Not Hispanic or Latino
DIPG-733	1015733	7316-1053	27431911	0.974042	12.3518	C191634	13	Female	White	Not Hispanic or Latino
DIPG-734	1015734	7316-116	27454296	0.974837	12.5483	C29274	10	Female	White	NA
DIPG-873	974873	7316-3206	27090677	0.961925	6.9684	C832956	10	Male	Asian	Not Hispanic or Latino
DIPG-874	974874	7316-1695	27027855	0.959695	7.2554	C226320	5	Female	White	Not Hispanic or Latino
DIPG-881	974881	7316-2557	27208260	0.9661	7.94271	C796794	7	Female	White	Not Hispanic or Latino
DIPG-888	974888	7316-1708	27212179	0.96624	8.02588	C226935	7	Male	White	Not Hispanic or Latino
DIPG-902	974902	7316-544	27373849	0.97198	8.69278	C122877	10	Male	Other	Not Hispanic or Latino
