# Supplementary material for: DNA methylation landscapes in DIPG reveal methylome variability that can be modified pharmacologically
Source: Neurooncol Adv. 2024 Feb 19;6(1):vdae023. doi: 10.1093/noajnl/vdae023 (PMC10926944; doi:10.1093/noajnl/vdae023)
Supplement: vdae023_suppl_Supplementary_Table_S2 [file vdae023_suppl_supplementary_table_s2.xlsx]

## Sheet: DIPG-jsGRank-by-Q-Comp-top-1000
Gene	RANK comp.	p-value comp.	q-value comp.	p-value comp. DIPG-691	p-value comp. DIPG-693	p-value comp. DIPG-694	p-value comp. DIPG-695	p-value comp. DIPG-717	p-value comp. DIPG-718	p-value comp. DIPG-720	p-value comp. DIPG-721	p-value comp. DIPG-722	p-value comp. DIPG-723	p-value comp. DIPG-724	p-value comp. DIPG-725	p-value comp. DIPG-726	p-value comp. DIPG-727	p-value comp. DIPG-728	p-value comp. DIPG-729	p-value comp. DIPG-733	p-value comp. DIPG-734	p-value comp. DIPG-873	p-value comp. DIPG-874	p-value comp. DIPG-881	p-value comp. DIPG-888	p-value comp. DIPG-902	RANK prom.	p-value prom.	q-value prom.	p-value prom. DIPG-691	p-value prom. DIPG-693	p-value prom. DIPG-694	p-value prom. DIPG-695	p-value prom. DIPG-717	p-value prom. DIPG-718	p-value prom. DIPG-720	p-value prom. DIPG-721	p-value prom. DIPG-722	p-value prom. DIPG-723	p-value prom. DIPG-724	p-value prom. DIPG-725	p-value prom. DIPG-726	p-value prom. DIPG-727	p-value prom. DIPG-728	p-value prom. DIPG-729	p-value prom. DIPG-733	p-value prom. DIPG-734	p-value prom. DIPG-873	p-value prom. DIPG-874
SNORD116-2	1	2.22045e-16	2.4286e-16	0	0.163615	9.78206e-06	0.000410846	0.00061627	0.000322808	1.95641e-05	0.000205423	0.785499	0.000557577	0.00104668	0.00159448	0.000127167	0.000645616	0.00404977	3.91282e-05	0.000420628	0.000361936	0.000508667	2.93462e-05	9.78206e-06	1.95641e-05	3.91282e-05	4931	2.22045e-16	3.35687e-16	9.0009e-05	0.197984	0.000476585	0.00343373	0.00253274	0.00293601	0.000692366	0.00238382	0.495683	0.00352995	0.00678596	0.00502146	0.00126973	0.00489036	0.0162049	0.000712013	0.00395984	0.00362363	0.00475412	0.000816094
SNORD116-3	1	2.22045e-16	2.4286e-16	0	0.176977	9.78206e-06	0.000401064	0.000645616	0.00028368	1.95641e-05	0.000176077	0.868735	0.000909731	0.00104668	0.00168251	8.80385e-05	0.000479321	0.00359001	4.89103e-05	0.000361936	0.000273898	0.000469539	1.95641e-05	9.78206e-06	1.95641e-05	1.95641e-05	5578	2.22045e-16	3.35687e-16	0.000100283	0.53631	0.000520432	0.00467945	0.00417323	0.00308347	0.00107076	0.00208835	0.628264	0.00913946	0.00955392	0.0113865	0.00133754	0.00514172	0.0230557	0.000952145	0.00501143	0.00302506	0.00429668	0.0013542
SNORD115-9	1	2.22045e-16	2.4286e-16	0	0.00429432	3.91282e-05	1.95641e-05	0.000567359	0.000586923	0	8.80385e-05	0.372735	1.95641e-05	0.000215205	9.78206e-06	1.95641e-05	3.91282e-05	0.00210314	0	8.80385e-05	1.95641e-05	7.82564e-05	9.78206e-06	9.78206e-06	9.78206e-06	9.78206e-06	1	2.22045e-16	3.35687e-16	1.37638e-05	0.00978722	0.000218927	0.000209112	0.00158477	0.00197472	4.0397e-05	0.000445229	0.246185	0.000220737	0.000711616	0.000121404	0.000112339	0.000317364	0.00534445	4.10594e-05	0.000595766	0.000254355	0.000362455	0.000148716
SNORD115-10	1	2.22045e-16	2.4286e-16	0	0.000655398	0	0	1.95641e-05	9.78206e-06	0	9.78206e-06	0.194311	0	9.78206e-06	0	9.78206e-06	0	6.84744e-05	0	9.78206e-06	0	0	0	0	0	0	1	2.22045e-16	3.35687e-16	2.23814e-05	0.00930281	0.00029714	0.000186624	0.00150119	0.000873325	3.46739e-05	0.000429611	0.3386	0.000250106	0.000682241	0.00010092	0.000304062	0.000464222	0.00255283	3.9175e-05	0.000321098	0.000235484	0.000316243	0.000116675
SNORD115-11	1	2.22045e-16	2.4286e-16	0	0.000948859	9.78206e-06	0	7.82564e-05	1.95641e-05	0	9.78206e-06	0.26749	9.78206e-06	9.78206e-06	0	9.78206e-06	9.78206e-06	0.000185859	0	9.78206e-06	0	9.78206e-06	0	0	0	0	1	2.22045e-16	3.35687e-16	7.48094e-05	0.0153097	0.000820825	0.000363647	0.00332624	0.00254885	5.05921e-05	0.000615693	0.550783	0.000562022	0.00136057	0.000233267	0.000898412	0.00060974	0.00760236	9.80777e-05	0.000487388	0.000482092	0.000689813	0.000349172
ANKRD26P3	1	2.22045e-16	2.4286e-16	0	0.0353621	3.58732e-05	0.000596705	0.00748327	0.00350461	0.0023692	8.80385e-05	0.00424541	1.95641e-05	0.00130797	0.00651633	0.00022883	0.000133517	0.000264116	2.67375e-05	0.000518449	0.000772782	0.00339467	0.000126666	2.60443e-05	0	6.43458e-05	8189	2.22045e-16	3.35687e-16	2.64253e-05	0.107883	ND	0.000534937	0.0048214	ND	ND	0.00133178	0.0114729	0.000933582	ND	ND	ND	ND	0.00642307	ND	0.000255617	0.00135637	ND	ND
ST8SIA6-AS1	1	2.22045e-16	2.4286e-16	9.78206e-06	0.00448018	0	0.00043041	0.000772782	0.00028368	9.78206e-06	0.0014184	0.306765	9.78206e-06	0.00414759	5.86923e-05	0.0016923	9.78206e-06	1.95641e-05	9.78206e-06	0.000273898	7.82564e-05	0.00028368	0.000410846	0.000704308	0	0	4402	2.22045e-16	3.35687e-16	0.000608393	0.0310914	3.52111e-05	0.00254015	0.0330291	0.00464529	0.000780148	0.0255699	0.759978	0.000815491	0.0144358	0.00194329	0.0153587	0.000497239	0.00113377	0.000924479	0.00214561	0.00144038	0.00118588	0.018212
SCP2D1-AS1	1	2.22045e-16	2.4286e-16	9.78206e-06	0.00323786	9.78206e-06	0.000234769	0.00028368	0.000234769	0	0.00173142	0.0796944	0.000459757	0.0178131	0	0.000890167	0	0.000420628	1.95641e-05	0.000410846	9.78206e-06	0.000420628	8.80385e-05	0.000205423	7.82564e-05	3.91282e-05	1	2.22045e-16	3.35687e-16	0.000133882	0.00782102	0.000429025	0.00110318	0.00247444	0.00119156	4.80431e-05	0.00762212	0.0806451	0.00201852	0.0166397	9.14846e-05	0.00487382	2.4818e-05	0.00149474	0.000427638	0.00179011	0.000175373	0.00393048	0.00124276
HPN-AS1	1	2.22045e-16	2.4286e-16	9.78206e-06	0.000919513	0.00028368	0.000459757	0.0003815	0.000205423	0	0.000185859	0.000322808	0.000322808	0.000469539	9.78206e-06	0.000254333	9.78206e-06	0.00143796	0.000503916	9.78206e-06	9.78206e-06	4.89103e-05	4.89103e-05	0.000208204	0.000293462	0.00136949	1	2.22045e-16	3.35687e-16	0.000348126	0.0070669	0.00191569	0.00302331	0.00106918	0.00117159	0.000169857	0.000509704	0.00418147	0.00289507	0.00228691	0.000293042	0.00117827	9.10138e-05	0.0144703	ND	7.50778e-05	0.000103821	0.000506424	0.000240346
LINC01531	1	2.22045e-16	2.4286e-16	9.78206e-06	0.00597684	7.82564e-05	0.00983097	0.00631921	0.000166295	0	0.00314004	0.0448409	8.80385e-05	0.00927339	9.78206e-06	0.000518449	1.95641e-05	0.000352154	8.80385e-05	9.78206e-06	9.78206e-06	0.000645616	5.86923e-05	9.78206e-06	0.000176077	0.000919513	1	2.22045e-16	3.35687e-16	0.00029523	0.011186	0.000711044	0.0672469	0.107713	0.00136347	1.19694e-05	0.0164034	0.0945623	0.00072782	0.0210838	0.000403374	0.0036899	0.000691129	0.00239612	0.000917222	0.000217683	0.000296485	0.00139644	0.000785982
LINC01349	1	2.22045e-16	2.4286e-16	0	0.000313026	0	1.95641e-05	1.95641e-05	9.78206e-06	0	9.78206e-06	0.0843311	0	0.000176077	0	9.78206e-06	0	1.95641e-05	0	1.95641e-05	0	2.93462e-05	0	9.78206e-06	0	0	1	2.22045e-16	3.35687e-16	1.05916e-05	0.000709029	3.37756e-05	0.00017325	0.000134036	0.000229308	1.71503e-05	0.000196755	0.185468	2.6896e-05	0.00118922	2.44812e-05	0.000164345	2.98389e-05	0.000167162	8.15737e-06	0.000208342	3.66968e-05	0.000228228	3.86221e-05
LOC100129620	1	2.22045e-16	2.4286e-16	9.78206e-06	0.00693548	7.82564e-05	0.000655398	0.000205423	0.000215205	0	0.000459757	0.00335525	2.93462e-05	0.00956685	9.78206e-06	0.000176077	0.000136949	8.80385e-05	9.78206e-06	0.000264116	9.78206e-06	4.89103e-05	0.000352154	0.000185859	0.000528231	9.78206e-06	3877	2.22045e-16	3.35687e-16	0.000220297	0.0667111	0.00133215	0.00452044	0.000727619	0.00143889	0.000183803	0.010751	0.00463147	0.000719658	0.140258	0.000420721	0.000767849	0.00216958	0.000995944	0.000868912	0.00348225	0.000377924	0.001403	0.00442887
LINC00861	1	2.22045e-16	2.4286e-16	0	0.000313026	0.000176077	0.00225965	9.78206e-06	1.95641e-05	0	4.89103e-05	0.066919	9.78206e-06	0.00233791	0	0.000361936	0	9.78206e-05	0	0.000626052	9.78206e-06	0.000205423	9.78206e-06	0.000596705	1.95641e-05	9.78206e-06	1	2.22045e-16	3.35687e-16	4.96117e-05	0.000868169	0.000382633	0.00212449	7.02741e-05	0.000159997	1.17521e-05	0.000183186	0.152473	0.000110373	0.00181392	3.87052e-05	0.000833732	2.42657e-05	0.000401316	1.75782e-05	0.00053789	9.37425e-05	0.000509068	0.000143252
LOC100130449	1	2.22045e-16	2.4286e-16	0.00226944	9.78206e-06	9.78206e-06	0.000469539	0	9.78206e-06	0.000205423	9.78206e-06	0.00219118	9.78206e-06	0.000205423	0.00718981	8.80385e-05	9.78206e-06	1.95641e-05	0.000185859	0.00247486	0.0136851	0.0676053	9.78206e-06	0.530187	0.000303244	1.95641e-05	1	2.22045e-16	3.35687e-16	0.00234671	0.000116792	4.11549e-05	0.000163084	1.58148e-05	5.12748e-05	0.000601811	5.44439e-05	0.011236	0.000119859	0.000161498	0.00350747	4.46482e-05	6.29514e-05	7.11343e-05	0.000237707	0.00213192	0.00219793	ND	5.87043e-05
TMEM221	1	2.22045e-16	2.4286e-16	9.78206e-06	0.00546817	0.000224987	0.000215205	0.000596705	0.000107603	0	0.000215205	0.107808	0.000264116	0.000136949	9.78206e-06	0.000127167	0	0.00219118	1.95641e-05	9.78206e-06	1.95641e-05	9.78206e-06	0.00644637	1.95641e-05	0.000136949	9.78206e-06	1	2.22045e-16	3.35687e-16	0.000456518	0.0271663	0.00258689	0.00313361	0.00987499	0.00141608	7.81238e-05	0.00205645	0.383827	0.00873136	0.00209939	0.000543401	0.00117975	0.000115283	0.00449919	0.000822197	0.000218807	0.000639155	0.00028832	0.0407639
LOC100130849	1	2.22045e-16	2.4286e-16	0	0.000352154	0	9.78206e-06	9.78206e-06	1.95641e-05	0	9.78206e-06	0.680185	9.78206e-06	1.95641e-05	1.95641e-05	9.78206e-06	0	8.80385e-05	0	0.000107603	0	0.000136994	9.78206e-06	0	9.78206e-06	0	1	2.22045e-16	3.35687e-16	9.3896e-06	0.000570282	5.008e-06	5.60535e-05	0.000205981	0.000273878	5.81938e-06	0.000175264	0.879251	4.90362e-05	0.00010995	0.000229401	3.69782e-05	5.79974e-05	0.000249258	1.41363e-05	0.000315878	2.91773e-05	ND	4.05445e-05
LOC100130964	1	2.22045e-16	2.4286e-16	9.78206e-06	0.000205423	0	5.86923e-05	0.000215205	0.000987988	9.78206e-06	1.95641e-05	0.196962	0	0.000215205	9.78206e-06	0.000880385	0	9.78206e-06	0	0.000655398	0.000166295	0.000469539	0	0.0003815	9.78206e-06	0	1	2.22045e-16	3.35687e-16	9.69541e-05	0.00162276	2.18267e-05	0.00063447	0.00133609	0.00244459	0.000275636	0.000486663	0.550976	0.000110451	0.00130419	0.000438362	0.00449258	8.56726e-05	0.000178405	2.24768e-05	0.00375798	0.000935152	0.00248997	7.00757e-05
BSPH1	1	2.22045e-16	2.4286e-16	9.78206e-06	0.00203467	7.82564e-05	0.00723872	9.78206e-06	9.78206e-06	0	0.000459757	0.0340024	1.95641e-05	0.00643659	4.89103e-05	9.78206e-06	0	0.000459757	1.95641e-05	0	9.78206e-06	9.78206e-06	0.000195641	0	0.000127167	7.78177e-05	1	2.22045e-16	3.35687e-16	0.000267808	0.00843629	0.00132722	0.0634749	0.000272539	0.000390228	1.31661e-05	0.0071207	0.0906536	0.000495078	0.0549093	0.0014201	0.000637377	5.18662e-05	0.00468863	0.000633476	0.000168892	0.000266785	0.000538628	0.00501605
RAB6C-AS1	1	2.22045e-16	2.4286e-16	1.95641e-05	0.000645616	9.78206e-06	0.00286614	0	0.000371718	0.000195641	0.0014184	0.0858669	0.000254333	0.0178914	9.78206e-06	1.95641e-05	0	0.0019075	0.000136949	0.000166295	0.000185859	9.78206e-06	3.91282e-05	9.78206e-06	7.82564e-05	9.78206e-06	1	2.22045e-16	3.35687e-16	0.000261083	0.000528938	7.1785e-05	0.00287503	7.92576e-05	0.000277661	8.41977e-05	0.000437232	0.0704487	0.000231168	0.0106249	0.00025785	0.000346557	0.00010399	0.00110491	0.00204813	0.00010754	0.00012876	9.85941e-05	8.69175e-05
CD300LD	1	2.22045e-16	2.4286e-16	1.95641e-05	0.00934186	0	0.000635834	0.000205423	0.000313026	0	0.000919513	0.0332394	0.00028368	0.00847126	8.80385e-05	0.00154556	9.78206e-06	0.00170208	0.000185859	0.00116406	1.95641e-05	0.000166295	0.00241617	0.000205423	1.95641e-05	9.78206e-06	1	2.22045e-16	3.35687e-16	0.00022365	0.0118183	1.31592e-05	0.000631821	0.00029321	0.000255815	3.36171e-05	0.00106049	0.371415	0.000474864	0.00667067	0.000161806	0.00182842	6.12784e-05	0.00443419	0.000377182	0.00180064	0.000152895	0.00060074	0.00606592
LOC100132077	1	2.22045e-16	2.4286e-16	9.78206e-06	0.00206401	1.95641e-05	9.78206e-06	0.000361936	0.000224987	9.78206e-06	0.000264116	0.00748327	0.000205423	0.00259228	0	0.0003815	9.78206e-06	0.00971358	0.000146731	9.78206e-06	9.78206e-06	1.95641e-05	0.00192346	0.000772782	1.95641e-05	9.78206e-06	1	2.22045e-16	3.35687e-16	6.29169e-05	0.0142521	0.000234413	9.28339e-05	0.000428079	0.000797317	0.000441016	0.000614626	0.0524518	0.000805164	ND	7.87529e-05	0.00271586	0.000103067	0.351991	0.00133564	4.78117e-05	0.000305891	9.33939e-05	ND
TEKT4P2	1	2.22045e-16	2.4286e-16	0	0.00816848	9.78206e-06	0.000381276	9.04286e-05	0.000524624	9.78206e-06	3.91282e-05	0.00494037	9.78206e-06	2.93462e-05	0	0	1.95641e-05	1.95641e-05	1.51229e-05	0	6.99885e-05	5.06557e-05	0.000361936	0	9.78206e-06	9.64855e-05	1	2.22045e-16	3.35687e-16	2.90331e-05	ND	7.53361e-05	ND	ND	ND	0.0037388	0.000227241	ND	0.000308024	0.000985583	6.17693e-05	4.61941e-05	0.000305979	0.000436923	ND	0.000101701	ND	ND	0.00500066
MSC-AS1	1	2.22045e-16	2.4286e-16	0	7.82564e-05	0	0	0	1.95641e-05	0	9.78206e-06	0.0141742	1.95641e-05	9.78206e-06	9.78206e-06	9.78206e-06	0	9.78206e-06	9.78206e-06	9.78206e-06	9.78206e-06	9.78206e-06	9.78206e-06	0	0	0	1	2.22045e-16	3.35687e-16	0.00359283	0.00143448	0.000127474	0.000112757	1.04986e-05	0.00343436	0.00128187	0.000169843	0.0463962	0.00416199	7.72958e-05	0.00741894	0.000676436	0.000558155	0.00340471	0.0201952	0.00014642	0.0039792	0.000672235	0.00144845
HOXA-AS3	1	2.22045e-16	2.4286e-16	0	0	0.00258246	0.00178033	0	0.000215205	0	0.000254333	0.00151622	0.00178033	9.78206e-06	0.00147709	0	0	0.000655398	0	0	0	0	0.00698439	0.00558555	0.0748523	0	1	2.22045e-16	3.35687e-16	2.64186e-05	7.07093e-06	0.0196808	0.0027432	3.05346e-05	0.000978399	1.3324e-05	0.00107785	0.00638199	0.0014356	0.000235155	0.0104132	1.05021e-05	1.15892e-05	0.00375607	2.11929e-05	3.13282e-05	1.69915e-05	8.32783e-06	0.0397174
ZFHX4-AS1	1	2.22045e-16	2.4286e-16	9.78206e-06	0.000489103	0	0.000215205	0	0.0193196	9.78206e-06	1.95641e-05	0.00454866	0.00133036	9.78206e-06	0.000939077	9.78206e-06	0	9.78206e-06	1.95641e-05	8.80385e-05	0.000303244	5.86923e-05	0.00233791	1.95641e-05	9.78206e-06	9.78206e-06	1	2.22045e-16	3.35687e-16	0.00243611	0.0026345	2.78411e-05	0.0057846	1.48774e-05	0.344577	0.000508082	0.000188364	0.0454042	0.0979645	2.85219e-05	0.29638	0.000340661	9.87361e-05	0.00020936	0.00203824	0.00119322	0.0149398	0.00166422	0.0428505
LINC01432	1	2.22045e-16	2.4286e-16	0	0.000205423	0	9.78206e-06	0	0	0	8.80385e-05	0.0985444	0	1.95641e-05	0	0	0	0	0	0.000772782	9.78206e-06	5.86923e-05	0	0	0	9.78206e-06	1	2.22045e-16	3.35687e-16	2.43695e-05	0.00210626	1.42165e-05	0.000156851	5.90984e-05	6.59746e-05	1.09263e-05	0.000597714	0.363454	2.54022e-05	0.000477439	5.91016e-05	0.000117115	1.26225e-05	3.80327e-05	2.16028e-05	0.00409379	0.000143109	0.000526157	6.26722e-05
ERVV-2	1	2.22045e-16	2.4286e-16	0	0.00481277	0	1.95641e-05	0.000469539	0.00375631	0	3.91282e-05	0.121053	0.000273898	0.00028368	9.78206e-06	0.000518449	8.80385e-05	0.000498885	1.95641e-05	9.78206e-06	9.78206e-06	8.80385e-05	0.00410846	9.78206e-06	0.00250421	8.80385e-05	1	2.22045e-16	3.35687e-16	3.38929e-06	0.00347013	1.2469e-05	0.000201968	0.00080124	0.0272436	6.48452e-06	0.000383154	0.223065	0.00137752	0.000571043	1.76309e-05	0.000619634	0.000163354	0.00155547	0.00012866	2.10333e-05	2.13057e-05	0.000162893	0.00408436
LINC01630	1	2.22045e-16	2.4286e-16	9.78206e-06	0.0050671	0.000655398	0.00814845	0.00719959	0.000655398	9.78206e-06	0.00147709	0.00964511	0.000361936	0.022802	9.78206e-06	0.00551708	8.80385e-05	0.000215205	9.78206e-06	0.000176077	1.95641e-05	0.000410846	3.91282e-05	0.000185859	0.000136949	0	9392	2.22045e-16	3.35687e-16	0.000693266	0.0649957	0.028948	0.301681	0.259619	0.021186	0.00129737	0.0438395	0.0846886	0.0113737	0.748664	0.00100366	0.193605	0.00217486	0.00155537	0.00143121	0.00506393	0.00698334	0.0121872	0.0010609
ZNF729	1	2.22045e-16	2.4286e-16	9.78206e-06	0.00159448	0	0	9.78206e-06	0.00197598	0	3.91282e-05	0.036937	9.78206e-06	1.95641e-05	0.00149665	9.78206e-06	1.95641e-05	5.86923e-05	0	0.00147709	0	0	0.00307157	0	0	0	1	2.22045e-16	3.35687e-16	0.00155802	0.0241673	6.24666e-05	0.000158907	0.000564633	0.00861513	0.000105955	0.0025754	0.0833215	0.000422949	0.000984276	0.0152204	0.000792799	0.00118152	0.00280432	0.000147386	0.000588835	0.00034953	9.71861e-05	0.141752
MTHFD2P1	1	2.22045e-16	2.4286e-16	0	9.78206e-06	0	0	9.78206e-06	9.78206e-06	0	0	0.014947	0	9.78206e-06	0	0	0	0	0	9.78206e-06	9.78206e-06	9.78206e-06	0	0	0	0	1	2.22045e-16	3.35687e-16	7.42648e-06	0.000140568	5.89348e-06	6.28973e-05	0.000920128	0.000348181	0.000376777	2.73282e-05	0.0408171	1.32723e-05	0.000277856	4.81335e-05	9.92032e-06	2.36709e-05	2.90994e-05	1.58237e-06	0.000320093	0.000254075	0.000538076	1.88661e-05
TTC34	1	2.22045e-16	2.4286e-16	9.78206e-06	0.000322808	0	0.000166295	9.78206e-06	1.95641e-05	0	9.78206e-06	0.016023	1.95641e-05	1.95641e-05	0	0	0	0.000205423	0	0	9.78206e-06	9.78206e-06	0.000185859	9.78206e-06	9.78206e-06	0	1	2.22045e-16	3.35687e-16	0.00383139	0.00224583	5.90022e-05	0.00114805	0.000153869	0.000331487	0.000269522	0.000403581	0.0300788	0.00028842	0.000223972	0.00016046	0.000119438	0.000435466	0.000564247	9.89201e-05	0.000256926	0.000270009	0.000108777	0.00018783
LOC100287944	1	2.22045e-16	2.4286e-16	1.95641e-05	0.000303244	1.95641e-05	1.95641e-05	7.82564e-05	0.000156513	9.78206e-06	8.80385e-05	0.00872559	1.95641e-05	0.000176077	0	9.78206e-05	1.95641e-05	0.000899949	9.78206e-06	6.84744e-05	9.78206e-06	9.78206e-06	0.00061627	9.78206e-06	0.000273898	9.78206e-06	4777	2.22045e-16	3.35687e-16	0.00713173	0.00469996	0.00146614	0.000632142	0.0050333	0.00341007	0.00064412	0.00114843	0.354885	0.00141647	0.0023571	0.000370202	0.00187292	0.00360157	0.0726294	0.000858466	0.00580164	0.00158373	0.000362259	0.114454
WTAPP1	1	2.22045e-16	2.4286e-16	9.78206e-06	0.00683766	0.000547795	0.00159448	0.00449975	0.000704308	9.78206e-06	0.000645616	0.0912568	0.000136949	0.00183903	9.78206e-06	0.00244551	9.78206e-06	0.00138905	9.78206e-06	0.000391282	1.95641e-05	0.00115428	9.78206e-06	0.000107603	0	9.78206e-06	7249	2.22045e-16	3.35687e-16	0.000394373	0.0745243	0.0148732	0.0582013	0.451162	0.0104149	0.00125994	0.0248166	0.325801	0.0037601	0.0292698	0.000338335	0.0951082	0.000822002	0.104214	0.000233551	0.00495582	0.00269214	0.0605108	0.000486207
LMCD1-AS1	1	2.22045e-16	2.4286e-16	9.78206e-06	0.00161404	8.80385e-05	0.000313026	0.000352154	0.000273898	9.78206e-06	0.000264116	0.000361936	0	0.00286614	0	0.00028368	9.78206e-06	0.000166295	9.78206e-06	9.78206e-06	0	0	9.78206e-06	1.95641e-05	8.80385e-05	0	3637	2.22045e-16	3.35687e-16	0.000549064	0.0179862	0.0174602	0.00474145	0.00216288	0.0304185	0.00146344	0.00419986	0.000850978	0.00111266	0.0206499	0.00109914	0.0076883	0.000277001	0.000765995	0.00454475	0.000565979	0.000644148	0.000179959	0.00142905
MOXD2P	1	2.22045e-16	2.4286e-16	0	0.00205423	0.000215205	4.89103e-05	8.80385e-05	0.000508667	0	0.000410846	0.0579782	0	0.0003815	9.78206e-06	0.00170208	9.78206e-06	2.93462e-05	0	8.80385e-05	0.000156513	0.000489103	3.91282e-05	0.000322808	9.78206e-06	9.78206e-06	1	2.22045e-16	3.35687e-16	0.000103222	0.036057	0.00365385	0.000678066	0.0015101	0.00600296	0.000101969	0.00374037	0.118433	7.09189e-05	0.0041429	0.00036545	0.0389174	0.000119215	0.000831546	0.000100092	0.00176972	0.00138218	0.00515566	0.000898933
FAM95C	1	2.22045e-16	2.4286e-16	9.78206e-06	0.0244747	0.000723872	0.0207184	9.78206e-05	0.00148687	0	0.00116406	0.303293	0.000215205	0.0125015	1.95641e-05	0.00116406	0	3.91282e-05	9.78206e-06	0.000215205	9.78206e-06	0.000195641	9.78206e-06	0.000968424	0.000645616	1.95641e-05	6455	2.22045e-16	3.35687e-16	0.000312163	0.638511	0.0315683	0.261791	0.00319674	0.0725648	3.70229e-05	0.00779673	0.973988	0.00589756	0.219472	0.00165094	0.00863262	0.000216687	0.00232079	0.000713259	0.00417252	0.000412047	0.00425342	0.000414094
LINC00624	1	2.22045e-16	2.4286e-16	0	0.00147709	9.78206e-06	0.000361936	9.78206e-06	9.78206e-06	0	1.95641e-05	0.0488516	1.95641e-05	0.000792347	0	0.0003815	0	7.82564e-05	0	9.78206e-06	0	0.000136949	8.80385e-05	9.78206e-06	0.000313026	9.78206e-06	3637	2.22045e-16	3.35687e-16	6.99704e-05	0.0320284	0.0023636	0.0207248	0.0012521	0.000373221	0.000116209	0.00183144	0.287294	0.00181148	0.0143572	0.000324233	0.0090384	0.000115823	0.00415337	0.000677853	0.000314796	0.000758948	0.00534214	0.00722705
PSG8-AS1	1	2.22045e-16	2.4286e-16	9.78206e-06	0.000518449	0	9.78206e-06	1.95641e-05	0.032946	9.78206e-06	9.78206e-06	0.110048	0	9.78206e-06	0.000763	3.91282e-05	0.00071409	2.93462e-05	0	0.0103299	0	0.00489103	1.95641e-05	0	0	1.95641e-05	1	2.22045e-16	3.35687e-16	5.20457e-05	0.0012259	8.27368e-06	4.77892e-05	0.000185326	0.0934058	6.09113e-05	3.73106e-05	0.0700932	4.28349e-05	4.50302e-05	0.00142382	0.000254277	0.00179873	0.000314001	2.69969e-05	0.00998425	2.17357e-05	0.0164863	0.000235406
RNF213-AS1	1	2.22045e-16	2.4286e-16	9.78206e-06	0.00124232	0.000655398	2.93462e-05	0.000655398	0.000215205	9.78206e-06	0.000215205	0.0429921	9.78206e-06	0.00162382	0	0.000195641	1.95641e-05	8.80385e-05	9.78206e-06	9.78206e-06	9.78206e-06	9.78206e-06	0.000264116	9.78206e-06	9.78206e-06	9.78206e-06	1	2.22045e-16	3.35687e-16	7.78919e-05	0.00135159	0.00101451	0.000195582	0.00156596	0.00023918	8.5766e-05	0.00044558	0.280203	8.20596e-05	0.00228181	4.14173e-05	0.000220223	0.00027882	0.000137919	9.98289e-05	6.63186e-05	6.58798e-05	3.76416e-05	0.000656965
MIR548N	1	2.22045e-16	2.4286e-16	0	0.00323786	0.000733654	0.000136949	7.82564e-05	0.000772782	0	8.80385e-05	0.00990922	7.82564e-05	0.00353132	0	0.00161404	8.80385e-05	0.000127167	0	0.000479321	1.95641e-05	1.95641e-05	1.95641e-05	0.000166295	9.78206e-06	0	13406	2.22045e-16	3.35687e-16	0.00499853	0.106685	0.0217323	0.0257121	0.135286	0.0232164	0.0113342	0.0329615	0.0241819	0.00466739	0.0564751	0.00148628	0.177699	0.10214	0.0224025	0.0182698	0.0257516	0.0044156	0.0115016	0.0299232
MIR548I4	1	2.22045e-16	2.4286e-16	0	9.78206e-06	0	0	0.00102712	0.000215205	0	0	0.0167273	0	0	0	9.78206e-06	0	1.95641e-05	0	9.78206e-06	0	9.78206e-06	0	0	0	0	1	2.22045e-16	3.35687e-16	8.69349e-05	0.0024586	5.25907e-06	0.000536743	0.116713	0.0726867	0.00167847	0.000466514	0.655196	0.00040673	0.00126753	0.000200305	0.00467369	0.000236389	0.0281598	1.06032e-05	0.00512181	0.000596236	0.00541821	0.000104529
MIR548F5	1	2.22045e-16	2.4286e-16	0.000107603	0.00119341	0.00043041	0.00071409	0.000547795	0.000635834	0	0.0010369	0.000107603	7.82564e-05	0.000547795	9.78206e-06	0.00137927	0.000410846	0.000860821	8.80385e-05	0.000479321	9.78206e-06	0.000185859	0.0003815	7.82564e-05	0.000410846	9.78206e-06	17176	1.12817e-11	1.39173e-11	0.0394973	0.266344	0.079275	0.200966	0.246305	0.108267	0.00166023	0.261407	0.0213296	0.0109012	0.124555	0.00360943	0.383669	0.0543114	0.167913	0.0205253	0.117028	0.00604653	0.0329583	0.170963
LINC00882	1	2.22045e-16	2.4286e-16	9.78206e-06	0.00493994	8.80385e-05	0.000655398	1.95641e-05	0.000215205	0	0.000919513	0.00617248	0.000205423	0.00562468	0	0.000899949	0.000146731	0.00071409	0.000146731	0.000410846	9.78206e-06	0.000166295	0.000215205	0.000185859	0.00061627	1.95641e-05	12496	2.22045e-16	3.35687e-16	0.00902276	0.0493319	0.00570534	0.149004	0.00241884	0.0119427	0.000307563	0.139063	0.024193	0.0198985	0.139013	0.000404134	0.0357843	0.036719	0.0310928	0.127526	0.0697078	0.00350354	0.0102916	0.0183096
OTX2-AS1	1	2.22045e-16	2.4286e-16	0	0.000489103	9.78206e-06	0.000185859	8.80385e-05	9.78206e-06	0	0.000361936	0.00357045	9.78206e-06	0.00225965	0	1.95641e-05	0	0.000195641	0	9.78206e-06	9.78206e-06	8.80385e-05	0.000136949	8.80385e-05	1.95641e-05	9.78206e-06	4793	2.22045e-16	3.35687e-16	0.00150401	0.00691679	0.00322078	0.00171934	0.00394906	0.00135965	0.00377702	0.00606729	0.00861521	0.000576797	0.0094339	0.000497203	0.0020742	0.00511472	0.00551679	0.000624954	0.00296097	0.0015277	0.00268441	0.00791205
MIR548H2	1	2.22045e-16	2.4286e-16	0	0.00197598	9.78206e-06	0.000234769	0.000518449	8.80385e-05	0	0.000107603	0.0311558	9.78206e-06	0.00111515	0	8.80385e-05	0.000234769	1.95641e-05	0	0.000146731	0	7.82564e-05	0	1.95641e-05	9.78206e-06	0	1	2.22045e-16	3.35687e-16	0.000108747	0.0289105	0.00128273	0.0060036	0.00470251	0.00419811	0.000170892	0.0049115	0.484803	0.000855288	0.0192812	0.000102962	0.00234377	0.00865177	0.00203853	0.000280671	0.00424949	0.000837307	0.00275157	0.000133711
MIR548H4	1	2.22045e-16	2.4286e-16	9.78206e-06	0.000459757	0.000586923	0.000528231	2.32909e-05	0.000205423	0	0.000655398	0.00155535	4.89103e-05	0.000303244	0	7.52714e-05	9.78206e-06	8.80385e-05	0.000234769	0.000215205	0	0.000205423	3.0027e-05	0.000645616	9.27152e-05	3.99865e-06	17361	2.30166e-11	2.80904e-11	0.0537932	0.0227377	0.22625	0.0913951	ND	0.0305887	0.00157864	0.154362	0.0732946	0.00750246	0.0191522	0.00652025	ND	0.0725657	0.00989091	0.479207	0.0620247	0.000998168	0.0479264	ND
CSN1S2BP	1	2.22045e-16	2.4286e-16	0	0.000655398	0	9.78206e-06	0.000205423	0.000655398	0	9.78206e-06	0.061402	0	1.95641e-05	9.78206e-06	0.000342372	0	9.78206e-06	0	0.000772782	3.91282e-05	0.0016923	9.78206e-06	0	0	0	1	2.22045e-16	3.35687e-16	1.7946e-05	0.00127134	5.37147e-06	0.0002073	0.000747804	0.000961113	7.13831e-06	0.000152309	0.0294101	4.20819e-05	0.000169686	0.000132312	0.000632664	3.04412e-05	9.47453e-05	7.71563e-06	0.001655	0.000498879	0.00182046	8.90592e-05
CDH7	1	2.22045e-16	2.4286e-16	9.78206e-06	0.000919513	0	0.000293462	0.00123254	9.78206e-06	0.000205423	8.80385e-05	0.00360958	1.95641e-05	0.000303244	9.78206e-06	2.93462e-05	0.000655398	0.000215205	9.78206e-06	0.000254333	0.000166295	9.78206e-06	0.000146731	0.000166295	1.95641e-05	0	1	2.22045e-16	3.35687e-16	0.00759122	0.00326118	8.2511e-06	0.00475745	0.00133218	8.7988e-05	0.00966931	0.000700074	0.00915747	0.000301298	0.000284792	0.00096359	0.000114961	0.0141426	0.00416153	0.00141419	0.00936647	0.0153362	0.000107596	0.00956802
SLC17A4	1	2.22045e-16	2.4286e-16	0	0.00066518	0.000215205	0.000704308	0.000224987	0.000459757	0	0.000635834	0.0133623	0.000166295	0.00502798	9.78206e-06	0.000978206	0	8.80385e-05	9.78206e-06	0.000117385	9.78206e-06	0.000224987	9.78206e-06	8.80385e-05	4.89103e-05	9.78206e-06	1	2.22045e-16	3.35687e-16	4.08203e-05	0.000580699	0.000513503	0.000335483	0.000766219	0.00054862	1.26157e-05	0.000900668	0.00470027	0.000224678	0.00161176	5.35565e-05	0.000777104	1.05641e-05	0.00029674	9.45281e-05	0.000191189	0.00010797	0.000322782	0.000101544
IQCJ-SCHIP1	1	2.22045e-16	2.4286e-16	0	0.000919513	5.86923e-05	0.000645616	0.000978206	0.000899949	0	0.000518449	0.000948859	1.95641e-05	0.00316939	0	0.00043041	4.89103e-05	9.78206e-06	9.78206e-06	8.80385e-05	9.78206e-06	0.00071409	9.78206e-06	0.000107603	1.95641e-05	0	8577	2.22045e-16	3.35687e-16	0.000819392	0.0152931	0.0368049	0.0369749	0.0431661	0.286145	0.00172621	0.0490204	0.00589893	0.00323508	0.0673509	0.00141262	0.0117671	0.0112732	0.00130179	0.00318116	0.00639798	0.00245002	0.113426	0.000717927
PCAT19	1	2.22045e-16	2.4286e-16	9.78206e-06	0.000851039	9.78206e-06	0.00043041	8.80385e-05	0.000156513	0	0.00043041	0.032496	8.80385e-05	0.00341394	0.000136949	1.95641e-05	0	0.000264116	9.78206e-06	1.95641e-05	9.78206e-06	8.80385e-05	5.86923e-05	9.78206e-06	8.80385e-05	1.95641e-05	1	2.22045e-16	3.35687e-16	0.000300954	0.00440821	0.000297345	0.00162025	0.00146839	0.00307376	0.000142689	0.00388724	0.0848256	0.00162891	0.0269636	0.00591083	0.00149476	0.000254378	0.00647757	0.000385163	0.00172436	0.000861415	0.00295118	0.000774741
LINC00967	1	2.22045e-16	2.4286e-16	9.78206e-06	0.000899949	9.78206e-06	0.00104668	0.000215205	0.0003815	9.78206e-06	0.000352154	0.399421	0.000420628	0.00202489	9.78206e-06	0.00028368	9.78206e-06	0.00205423	9.78206e-06	0.00028368	8.80385e-05	0.000166295	9.78206e-06	0.000528231	0	0	1	2.22045e-16	3.35687e-16	6.70005e-05	0.00208873	7.02588e-05	0.00211949	0.000583417	0.000773902	8.82083e-05	0.00112901	0.751412	0.000979156	0.00316216	0.000140701	0.00068164	6.99706e-05	0.00252673	9.61268e-05	0.00107118	0.000551542	0.000827571	7.51634e-05
LINC01592	1	2.22045e-16	2.4286e-16	0	0.00127167	0.00187815	0.00247486	9.78206e-05	0.00166295	0	0.00123254	0.0464354	8.80385e-05	0.0321047	0	0.000919513	0	0.000195641	1.95641e-05	0.000166295	9.78206e-06	0.000156513	0	0.000469539	0.000107603	0	4974	2.22045e-16	3.35687e-16	0.000188722	0.0102424	0.0866698	0.0383553	0.000881056	0.0183875	0.000416013	0.0382998	0.664188	0.00209606	0.271041	0.00021781	0.0163689	3.46049e-05	0.00407576	0.00161229	0.00636525	0.000847611	0.00141271	0.000244091
ITGB2-AS1	1	2.22045e-16	2.4286e-16	0	0.000293462	9.78206e-06	0.00292483	9.78206e-06	9.78206e-06	0	0.000254333	0.00912666	0.000254333	0.0003815	9.78206e-06	9.78206e-06	0	0.000224987	4.89103e-05	9.78206e-06	1.95641e-05	0.00110537	0.000469539	9.78206e-06	3.91282e-05	0	1	2.22045e-16	3.35687e-16	9.91058e-05	0.001116	0.000109158	0.00934102	0.000452541	0.000144534	2.36151e-05	0.00184693	0.012724	0.00176926	0.0107201	0.00029921	0.000399236	3.41212e-05	0.000634067	0.00133935	0.000338286	0.00128773	0.0309513	0.0045574
LINC01541	1	2.22045e-16	2.4286e-16	0	0.00151622	0.000772782	6.84744e-05	0.00028368	0.000792347	9.78206e-06	0.000224987	0.0571957	0.000352154	0.0139492	9.78206e-06	0.00241617	8.80385e-05	0.000136949	9.78206e-06	0.000303244	1.95641e-05	0.000479321	0	0.00179012	8.80385e-05	0	1	2.22045e-16	3.35687e-16	9.90366e-05	0.00719841	0.00984687	0.00092295	0.00276699	0.00642025	0.000393838	0.00190937	0.0206072	0.00251156	0.0717737	0.000695285	0.0164197	0.00289668	0.00215846	0.000220329	0.00295923	0.000539549	0.00243588	0.000123379
LINC01088	1	2.22045e-16	2.4286e-16	0	0.000635834	0	9.78206e-06	0.000948859	0.000156513	0	1.95641e-05	0.00121297	9.78206e-06	0.000655398	0	8.80385e-05	0	0	0	8.80385e-05	0	5.86923e-05	0	9.78206e-06	9.78206e-06	0	3637	2.22045e-16	3.35687e-16	0.000165508	0.0238082	0.00181401	0.000334347	0.0260469	0.00907049	0.000686674	0.00531451	0.0257132	0.00217515	0.015187	0.000574048	0.00563759	0.000204974	0.0015169	0.000316404	0.00960946	0.00050455	0.00442691	0.000746874
TMEM161B-AS1	1	2.22045e-16	2.4286e-16	9.78206e-06	0.000538013	8.80385e-05	1.95641e-05	0.000156513	8.80385e-05	9.78206e-06	3.91282e-05	0.00061627	9.78206e-06	0.000303244	0	8.80385e-05	8.80385e-05	0.000166295	9.78206e-06	9.78206e-06	9.78206e-06	9.78206e-06	0.000215205	9.78206e-06	9.78206e-06	9.78206e-06	1	2.22045e-16	3.35687e-16	0.000266266	0.00588868	0.000340256	0.000177044	0.000760175	0.00137414	0.000264149	0.000433781	0.00349356	0.000289596	0.00225735	0.000127292	0.00130828	0.000549043	0.000332249	8.80771e-05	0.000279664	0.000142138	0.000280447	0.000896114
LOC100506023	1	2.22045e-16	2.4286e-16	9.78206e-06	0.00232813	8.80385e-05	0.000136949	0.000224987	3.91282e-05	9.78206e-06	0.000166295	0.00253355	0	0.0003815	0	0.000264116	0.000166295	0.000596705	0	0.000518449	9.78206e-06	0.000156513	9.78206e-06	0.000107603	8.80385e-05	9.78206e-06	14069	2.66928e-16	4.0217e-16	0.0277178	0.0789057	0.105243	0.162672	0.162974	0.00297299	0.00444866	0.0145823	0.0154132	0.00805555	0.0143893	0.00114425	0.00945875	0.117501	0.883856	0.00765176	0.0396362	0.00826142	0.0396806	0.0154999
LINC00989	1	2.22045e-16	2.4286e-16	0	0.00852995	0	8.80385e-05	0.000919513	0.00286614	9.78206e-06	0.00166295	0.0877744	0.000215205	0.0127265	9.78206e-06	0.00655398	0	0.000107603	9.78206e-06	0.00187815	9.78206e-06	0.000841257	0	0.000107603	9.78206e-06	0	3637	2.22045e-16	3.35687e-16	0.000140321	0.166242	1.06918e-05	0.00207157	0.0157982	0.11327	0.000423616	0.0653399	0.473515	0.00540512	0.217998	0.0010403	0.202524	4.35994e-05	0.00449261	0.000954952	0.0751033	0.000426086	0.0206223	1.36863e-05
LOC100506207	1	2.22045e-16	2.4286e-16	0	0.0003815	0	9.78206e-06	9.78206e-06	7.82564e-05	0	1.95641e-05	0.00977227	0	0.00109559	0	1.95641e-05	0	0	0	9.78206e-06	0	1.95641e-05	0	9.78206e-06	0	0	5960	2.22045e-16	3.35687e-16	0.00124896	0.0229608	0.00419478	0.0095075	0.00658734	0.00661864	0.000162746	0.0151454	0.130633	0.00324723	0.0358273	0.00143487	0.00118422	0.003256	0.0127006	0.00110662	0.00225653	0.00020131	0.00633869	0.00281943
HOTAIRM1	1	2.22045e-16	2.4286e-16	0.000166295	2.93462e-05	9.78206e-06	9.78206e-06	0	0	0.00043041	9.78206e-06	0.000410846	9.78206e-06	9.78206e-06	9.78206e-06	0.000234769	0.000156513	1.95641e-05	0.000195641	0.000293462	0.000772782	0.000577141	8.80385e-05	8.80385e-05	3.91282e-05	0.000547795	1	2.22045e-16	3.35687e-16	3.09621e-05	7.89197e-05	1.83868e-05	6.78154e-05	1.80043e-05	4.93795e-05	0.000151375	2.09794e-05	0.0012398	2.5098e-05	1.75684e-05	2.44885e-05	6.96063e-05	3.66831e-05	2.39758e-05	3.00902e-05	8.38079e-05	0.00012299	4.82342e-05	2.74701e-05
LOC100506403	1	2.22045e-16	2.4286e-16	9.78206e-06	0.00217162	0.000185859	0.00663223	0.00102712	0.000401064	0	0.000596705	0.00634855	9.78206e-06	0.00151622	9.78206e-06	0.000195641	0.000107603	0.00210314	9.78206e-06	8.80385e-05	9.78206e-06	0.000136949	0.000195641	0.000410846	0.000205423	9.78206e-06	6573	2.22045e-16	3.35687e-16	0.00149779	0.0157592	0.0027328	0.0648345	0.0103974	0.00437035	0.000815668	0.0115376	0.039888	0.00076305	0.00765028	0.00152957	0.00260654	0.00197018	0.091405	0.00106253	0.00165025	0.00248947	0.0024204	0.00280853
ELOVL2-AS1	1	2.22045e-16	2.4286e-16	9.78206e-06	0.000772782	0	9.78206e-06	9.78206e-06	0.000185859	0	4.89103e-05	0.0145948	0.000102118	0.000899949	9.78206e-06	0.000107603	9.78206e-06	0.000264116	0.000107603	9.78206e-06	9.78206e-06	1.95641e-05	0.000245144	9.78206e-06	2.93462e-05	1.95641e-05	4144	2.22045e-16	3.35687e-16	0.000484949	0.00473942	0.000134656	0.000218518	0.000215035	0.00871875	0.00086299	0.00138336	0.0238015	ND	0.00210127	0.00197721	0.00314116	0.00117501	0.00285441	0.0230754	0.000302158	0.00174303	0.00148589	ND
LINC00871	1	2.22045e-16	2.4286e-16	0	0	0	0	0	9.78206e-06	0	0	0.0601107	0	0	0	0	0	0	0	0	0	0	0	0	0	0	1	2.22045e-16	3.35687e-16	1.21723e-05	0.000501568	7.08313e-05	5.3046e-05	0.00036145	0.00255433	7.04731e-05	0.000110561	0.552195	2.53821e-05	0.000499462	0.000554166	0.000253668	0.000138982	7.55855e-05	7.02127e-06	0.000333053	0.00046381	0.000577451	4.09423e-05
THEGL	1	2.22045e-16	2.4286e-16	9.78206e-06	0.00071409	0.000273898	0.00033259	0.00183903	0.00061627	0	0.00117385	0.0139883	0.00028368	0.00788434	9.78206e-06	0.00147709	9.78206e-06	0.00833431	8.80385e-05	0.000322808	1.95641e-05	0.0003815	0.00209336	0.000909731	0.000792347	1.95641e-05	5806	2.22045e-16	3.35687e-16	0.000765388	0.0053288	0.0134038	0.001946	0.00977841	0.0169936	0.00013813	0.00544919	0.00920395	0.00495803	0.0808102	0.000802536	0.00792415	0.000230206	0.0262103	0.00305033	0.00216791	0.000642874	0.00155915	0.0159929
OCLN	1	2.22045e-16	2.4286e-16	9.78206e-06	0.00340416	9.78206e-06	0.00385413	9.78206e-06	0.000215205	0	0.00187815	0.010457	0.000880385	0.00807998	0.000156513	0.000547795	9.78206e-06	0.00129123	0.000195641	0.000127167	9.78206e-06	0.00158469	0.00390304	0.000772782	8.80385e-05	9.78206e-06	9454	2.22045e-16	3.35687e-16	0.00129707	0.0191576	0.000597153	0.101049	0.000848128	0.0206467	0.00063477	0.02785	0.0411758	0.00979914	0.02644	0.00892762	0.0199291	0.00232464	0.0413007	0.0109192	0.00539928	0.00169201	0.0198423	0.0902973
SLFN12L	1	2.22045e-16	2.4286e-16	0	0.000401064	0	3.91282e-05	9.78206e-06	9.78206e-06	0	8.80385e-05	0.00652463	1.95641e-05	0.000851039	0	9.78206e-06	0	0.000185859	9.78206e-06	0	9.78206e-06	0	7.82564e-05	9.78206e-06	9.78206e-06	0	1	2.22045e-16	3.35687e-16	0.000202904	0.00993753	0.000141965	0.00457289	0.00146005	0.000682067	0.000113082	0.00754826	0.0297347	0.00204686	0.0653211	0.000282205	0.00279741	0.000105043	0.00613046	0.000644119	0.000216939	0.00197626	0.000337201	0.00489289
TTN-AS1	1	2.22045e-16	2.4286e-16	9.78206e-06	0.000880385	0.000254333	4.89103e-05	9.78206e-06	0.000401064	0	1.95641e-05	0.0217357	0.000459757	0.00291505	9.78206e-06	0.000518449	1.95641e-05	0.000127167	0	8.80385e-05	8.80385e-05	1.95641e-05	0.000136949	0.000264116	9.78206e-06	0	1	2.22045e-16	3.35687e-16	0.0017773	0.00265631	0.000139711	0.00200257	0.000631432	0.000240578	0.00095358	0.00177746	0.0164406	0.000170393	0.000605019	0.000649802	0.00782179	0.00283391	0.00640913	0.000797021	0.000113825	0.000172408	0.00100329	0.0202747
LOC100507053	1	2.22045e-16	2.4286e-16	0	9.78206e-06	0	9.78206e-06	0	9.78206e-06	0	0	0.00143796	0	9.78206e-06	0	9.78206e-06	0	9.78206e-06	0	0	0	9.78206e-06	0	0	0	0	1	2.22045e-16	3.35687e-16	0.00202926	0.00108742	0.00368569	0.0057899	0.000737533	0.000408706	0.000574431	0.00121528	0.00106884	0.000300356	0.00486325	0.000239258	0.00156723	0.000283566	0.0127505	0.000785748	0.000128766	0.00202272	0.00579565	0.00766321
LRCOL1	1	2.22045e-16	2.4286e-16	0.000224987	0.000498885	8.80385e-05	0.000215205	0.000498885	0.000459757	9.78206e-06	0.000880385	0.000694526	0.000596705	8.80385e-05	0	0.000107603	1.95641e-05	0.000234769	0.000195641	0.000694526	8.80385e-05	0.000596705	0.000518449	0.000410846	0.00249442	0.000136949	5725	2.22045e-16	3.35687e-16	0.0136154	0.00313959	0.00191729	0.00459655	0.0295525	0.00913265	0.00194396	0.0195447	0.00389634	0.00578203	0.000974411	2.13027e-05	0.00205171	0.00114171	0.00408313	0.00598454	0.0149526	0.000857919	0.0493584	0.0164459
LINC00707	1	2.22045e-16	2.4286e-16	9.78206e-06	0.000792347	0	0.00272919	0.000254333	1.95641e-05	0	0.000489103	0.0992292	0.000195641	0.00993857	9.78206e-06	0.000851039	0.000978206	0.00199554	0	0.00061627	9.78206e-06	0.000635834	9.78206e-06	8.80385e-05	4.89103e-05	0.000195641	6410	2.22045e-16	3.35687e-16	0.000393354	0.0103732	0.000373134	0.0714825	0.00601082	0.00262287	0.000209114	0.00901026	0.686542	0.00595865	0.123765	0.000945595	0.00833724	0.0245673	0.0520184	0.000177902	0.0197848	0.000266716	0.0153399	0.00103027
LINC01012	1	2.22045e-16	2.4286e-16	0.000792347	0.0211097	0.00104668	0.00748327	0.0236726	8.80385e-05	0.0003815	0.0440975	0.348114	0.00244551	0.00421607	9.78206e-06	9.78206e-06	0	0.00337481	0.00649529	9.78206e-06	0.000508667	0.000146731	9.78206e-06	0	0.00653441	9.78206e-06	6143	2.22045e-16	3.35687e-16	0.00150821	0.0361502	0.0102568	0.011482	0.0334092	0.00301398	0.000787054	0.0337688	0.696438	0.00275071	0.027912	0.000458441	0.000652044	0.000250378	0.0163229	0.0083922	0.000730696	0.00212545	0.00412646	0.000944614
STX18-AS1	1	2.22045e-16	2.4286e-16	7.82564e-05	0.000939077	0.000518449	3.91282e-05	0.000596705	0.00028368	9.78206e-06	0.000205423	0.00252377	0.000479321	0.00043041	0	0.000215205	0.000185859	0.00225965	1.95641e-05	5.86923e-05	9.78206e-06	8.80385e-05	0.00183903	8.80385e-05	0.000224987	9.78206e-06	6702	2.22045e-16	3.35687e-16	0.00423286	0.0170034	0.0328922	0.000578828	0.0412488	0.00522977	0.000255163	0.00207876	0.421932	0.0232125	0.00679742	0.000375396	0.00258636	0.00751956	0.0510578	0.00150784	0.00140928	0.000970531	0.00171374	0.161002
LINC02882	1	2.22045e-16	2.4286e-16	0	1.95641e-05	0	9.78206e-06	9.78206e-06	0.000215205	0	0	0.0347556	0	1.95641e-05	0	0.000215205	0	0	0	9.78206e-06	0	1.95641e-05	0	9.78206e-06	0	0	1	2.22045e-16	3.35687e-16	8.84753e-05	0.003655	0.00113267	0.00449091	0.00248217	0.00913371	0.0002085	0.000474564	0.4285	9.03619e-05	0.00616026	0.000179419	0.0172356	4.03272e-05	7.61067e-05	1.52333e-05	0.00182657	0.000425674	0.003448	9.79004e-05
LINC01968	1	2.22045e-16	2.4286e-16	0	0.000596705	0	0.00324764	9.78206e-06	0.000469539	0	0.00115428	0.009919	0.000215205	0.0114352	9.78206e-06	0.00161404	9.78206e-06	8.80385e-05	8.80385e-05	1.95641e-05	0	0.000352154	0.00102712	0.000303244	0.000195641	1.95641e-05	5585	2.22045e-16	3.35687e-16	0.000196591	0.0086327	0.00027585	0.091729	0.002007	0.0189923	1.77321e-05	0.037306	0.0702216	0.0066199	0.565111	0.000349052	0.0474345	0.000449001	0.0021613	0.00496758	0.00133899	0.000201893	0.00797423	0.0312707
LINC00658	1	2.22045e-16	2.4286e-16	9.78206e-06	0.00331612	1.95641e-05	0.000596705	0.000371718	5.86923e-05	0	0.00276832	0.039363	0.000107603	0.00856908	9.78206e-06	0.000205423	9.78206e-06	0.0003815	2.93462e-05	0.00061627	9.78206e-06	0.000361936	0.0003815	0.000215205	0.00028368	1.95641e-05	3877	2.22045e-16	3.35687e-16	0.000507171	0.00939298	0.000683036	0.00464052	0.00415145	0.000516634	3.52898e-05	0.0410521	0.148841	0.00118287	0.0529938	0.000630024	0.00109198	0.000227283	0.00297404	0.00148479	0.00414624	0.000549212	0.00155117	0.0021779
LY75-CD302	1	2.22045e-16	2.4286e-16	0	0.00043041	9.78206e-06	9.78206e-06	9.78206e-06	0.000215205	0	9.78206e-06	0.0143209	1.95641e-05	5.86923e-05	9.78206e-06	9.78206e-06	9.78206e-06	0.000410846	0	7.82564e-05	9.78206e-06	9.78206e-06	9.78206e-06	9.78206e-06	0.000136949	0	1	2.22045e-16	3.35687e-16	0.000178438	0.000580741	4.27039e-05	5.307e-05	2.3956e-05	0.00122375	0.000111637	5.98866e-05	0.16417	0.000264654	4.75059e-05	0.000304	2.41946e-05	6.72791e-05	0.00410856	4.91251e-05	0.000606034	0.00074606	4.80859e-05	7.85503e-05
EPPIN-WFDC6	1	2.22045e-16	2.4286e-16	0	0.0125504	9.78206e-06	0.0003815	1.95641e-05	1.95641e-05	0	0.000410846	0.208221	8.80385e-05	0.000890167	9.78206e-06	0.000136949	0	0.000410846	9.78206e-06	0.000176077	9.78206e-06	8.80385e-05	0.000342372	9.78206e-06	0.000117385	9.78206e-06	1	2.22045e-16	3.35687e-16	2.67269e-05	0.0946935	0.000132711	0.00511168	0.00033076	0.000498723	1.31869e-05	0.00336512	0.114093	0.000914206	0.00632277	0.000176768	0.00138909	3.01449e-05	0.00183435	0.000122627	0.00102113	0.000373022	0.00114591	0.001725
FPGT-TNNI3K	1	2.22045e-16	2.4286e-16	0	0.00822671	0.000508667	0.000401064	0.000880385	0.00117385	0	0.000352154	0.0176762	8.80385e-05	0.00212271	0	0.000469539	5.86923e-05	0.000645616	9.78206e-06	0.000166295	0	0.000215205	9.78206e-06	1.95641e-05	0.000166295	9.78206e-06	8298	2.22045e-16	3.35687e-16	0.00293512	0.127731	0.00502484	0.0149087	0.014164	0.0252188	0.000281232	0.0106356	0.299042	0.00371802	0.0495909	0.000391543	0.00691065	0.00682437	0.00891363	0.0020438	0.00513505	0.000604404	0.00894255	0.00329802
BLOC1S5-TXNDC5	1	2.22045e-16	2.4286e-16	9.78206e-06	0.00418672	9.78206e-06	0.000185859	0.00122276	0.000655398	9.78206e-06	0.000655398	0.00271941	9.78206e-06	0.00147709	0	0.000596705	7.82564e-05	0.0003815	1.95641e-05	0.000410846	9.78206e-06	0.000176077	0.000195641	8.80385e-05	0.000166295	9.78206e-06	10884	2.22045e-16	3.35687e-16	0.00639637	0.0787695	0.00923518	0.00259477	0.0741607	0.0222391	0.00459275	0.0248225	0.0169721	0.00767269	0.0453915	0.000822094	0.01247	0.0252694	0.0195476	0.00760345	0.0329138	0.00186363	0.0108366	0.0262754
GIMAP1-GIMAP5	1	2.22045e-16	2.4286e-16	9.78206e-06	0.00205423	0	0.0003815	9.78206e-05	1.95641e-05	0	0.000782564	0.0257953	9.78206e-06	0.00338459	9.78206e-06	0.000772782	0	0.00140862	5.86923e-05	0.000596705	9.78206e-06	0.000479321	0.000215205	0.00028368	0.00222053	1.95641e-05	1	2.22045e-16	3.35687e-16	9.08965e-05	0.00452437	2.46925e-05	0.000597807	0.000273134	0.000206698	1.42077e-05	0.000966725	0.086627	9.55457e-05	0.00282125	3.31822e-05	0.00103472	7.43163e-05	0.00328508	0.000200226	0.000853643	5.18543e-05	0.000898715	0.000763933
TMX2-CTNND1	1	2.22045e-16	2.4286e-16	1.95641e-05	0.00298353	0.00108581	0.000166295	0.00107603	0.000322808	9.78206e-06	0.000156513	0.011357	3.91282e-05	0.000645616	0	0.000410846	2.93462e-05	8.80385e-05	9.78206e-06	4.89103e-05	9.78206e-06	1.95641e-05	0.000469539	9.78206e-06	8.80385e-05	9.78206e-06	1	2.22045e-16	3.35687e-16	0.000707452	0.018154	0.009378	0.00124327	0.00218758	0.00184937	0.000484984	0.0019054	0.368011	0.000781833	0.00441211	0.00012348	0.00248116	0.000739779	0.00148509	0.000349309	0.000515004	0.000336133	0.000361718	0.00240701
RPS10-NUDT3	1	2.22045e-16	2.4286e-16	1.95641e-05	0.000547795	0.000596705	0.000254333	0.0010369	8.80385e-05	0	0.000107603	0.000860821	9.78206e-06	0.000176077	9.78206e-06	8.80385e-05	0.00028368	0.000107603	1.95641e-05	0.000107603	9.78206e-06	1.95641e-05	0.000802129	1.95641e-05	1.95641e-05	9.78206e-06	1	2.22045e-16	3.35687e-16	0.00100839	0.0038105	0.0043396	0.00197662	0.00784195	0.000742385	3.52605e-05	0.000890418	0.0119634	0.000532484	0.000524209	0.000311391	0.000523895	0.00286091	0.00088815	0.000585265	0.00240699	0.000320592	0.000319842	0.0130325
AP1M2	1	2.22045e-16	2.4286e-16	9.78206e-06	0.00205423	0.0003815	0.000420628	0.000655398	0.00033259	0	0.00108581	0.00161404	0.000254333	0.000655398	9.78206e-06	8.80385e-05	9.78206e-06	0.00490081	0.000166295	9.78206e-06	9.78206e-06	9.78206e-06	0.000489103	8.80385e-05	0.000743436	1.95641e-05	1	2.22045e-16	3.35687e-16	0.000334707	0.00125118	0.000862575	0.000589817	0.00141153	0.000771752	0.000248113	0.00150995	0.00432204	0.000939801	0.000920969	0.000153959	0.000397753	0.000172582	0.0139492	0.00126515	0.000544724	0.0005216	0.00024923	0.00184248
PRH1-PRR4	1	2.22045e-16	2.4286e-16	8.80385e-05	0.00528231	0.00130101	0.000244551	0.00105646	0.000205423	0	8.80385e-05	0.0177349	9.78206e-06	0.000508667	0	0.000224987	0.000489103	0.000361936	9.78206e-06	9.78206e-06	9.78206e-06	3.91282e-05	0.00138905	9.78206e-06	0.000704308	9.78206e-06	4471	2.22045e-16	3.35687e-16	0.00620262	0.018016	0.00953276	0.00389555	0.00772007	0.000678663	0.000304723	0.000703704	0.101182	0.000413968	0.0063596	5.76311e-05	0.00309104	0.0121981	0.0059167	0.000442542	0.000581626	0.00130934	0.00176848	0.0377955
TVP23C-CDRT4	1	2.22045e-16	2.4286e-16	9.78206e-06	0.0019075	2.93462e-05	9.78206e-06	0.00189772	8.80385e-05	9.78206e-06	9.78206e-06	0.00372696	0.000361936	1.95641e-05	9.78206e-06	0.000273898	0.000215205	0.00174121	9.78206e-06	0	9.78206e-06	9.78206e-06	9.78206e-06	8.80385e-05	9.78206e-06	9.78206e-06	1	2.22045e-16	3.35687e-16	0.00107991	0.0217504	0.000479174	0.000123541	0.0452301	0.00365434	0.000178088	0.000112417	0.114263	0.0126774	0.000184814	0.000300095	0.00264623	0.00284678	0.024565	0.00060125	8.63711e-05	0.00120523	0.000175371	0.000222159
SLMO2-ATP5E	1	2.22045e-16	2.4286e-16	9.78206e-06	0.000215205	0.000410846	1.95641e-05	0.000948859	9.78206e-06	0	8.80385e-05	0.0294244	9.78206e-06	0.00033259	0	9.78206e-06	0.000107603	0.00071409	1.95641e-05	9.78206e-06	9.78206e-06	9.78206e-06	0.000772782	9.78206e-06	0.000596705	2.93462e-05	1	2.22045e-16	3.35687e-16	8.23521e-05	0.000666568	0.00111164	8.5743e-05	0.00269023	6.84237e-05	2.19119e-05	0.000351334	0.194287	0.000113533	0.00103531	2.03732e-05	8.86992e-05	0.000148899	0.00543169	0.000214041	5.26872e-05	4.70662e-05	8.36455e-05	0.00144172
HOXA10-HOXA9	1	2.22045e-16	2.4286e-16	0.000772782	0.000596705	0.000166295	9.78206e-06	9.78206e-06	0.00368784	0.000479321	1.95641e-05	0.000479321	0.0132645	0	1.95641e-05	0.00341394	0.00254333	0.00132058	0.00345307	0.000205423	0.000547795	0.00189772	0.000518449	0.00183903	0.00159448	0.00243573	6852	2.22045e-16	3.35687e-16	0.00550211	0.00607871	0.00398577	5.69241e-05	0.00110451	0.0436537	0.00618399	0.000553915	0.00816132	0.0970069	0.000168823	0.000807623	0.0393451	0.0483742	0.0182521	0.0778688	0.0123682	0.00250081	0.0165977	0.00470272
ABCC9	1	2.22045e-16	2.4286e-16	0	0.000538013	3.91282e-05	8.80385e-05	0	1.95641e-05	9.78206e-06	1.95641e-05	0.0205228	0.000489103	0.000909731	9.78206e-06	1.95641e-05	9.78206e-06	0.000567359	0	0.000899949	4.89103e-05	1.95641e-05	0.000185859	0.000127167	0.000215205	9.78206e-06	1	2.22045e-16	3.35687e-16	0.00088436	0.00280616	0.000215912	0.000274075	1.49377e-05	0.000195704	0.000722561	0.000101665	0.0468335	0.016221	0.00152053	0.00285106	0.000104707	0.00037569	0.0126253	5.21126e-05	0.0258604	0.00624701	0.000150859	0.00409009
MIR548O2	1	2.22045e-16	2.4286e-16	0	0.00291505	1.95641e-05	0.00033259	0.00265094	5.86923e-05	0	3.91282e-05	0.0118852	0.000146731	0.00193685	0	0.000479321	0	0.000596705	9.78206e-06	1.95641e-05	9.78206e-06	0.000459757	0.000195641	1.95641e-05	8.80385e-05	0	6087	2.22045e-16	3.35687e-16	0.000101258	0.0735817	0.000855692	0.0176673	0.0467696	0.00261064	0.000273634	0.00174584	0.125209	0.0101017	0.027295	0.000233432	0.0142416	0.000337126	0.0376109	0.00137935	0.00108639	0.00225804	0.0370081	0.0148472
MIR548AE2	1	2.22045e-16	2.4286e-16	9.78206e-06	0.00222053	0.00238682	0.000107603	0.00250421	0.000479321	0	0.000215205	0.0120515	0.000127167	0.000841257	0	5.86923e-05	1.95641e-05	0.000498885	9.78206e-06	1.95641e-05	9.78206e-06	2.93462e-05	0.000978206	1.95641e-05	0.0003815	9.78206e-06	4295	2.22045e-16	3.35687e-16	0.000669126	0.0324467	0.0589391	0.000584092	0.0419019	0.00217411	7.46343e-05	0.00385074	0.591035	0.00274744	0.0177786	0.000248395	0.000806614	7.80209e-05	0.0139027	0.000932789	0.000680801	0.000617695	0.000624911	0.0285403
C8orf37-AS1	1	2.22045e-16	2.4286e-16	0	0.00162382	1.95641e-05	0.000518449	0.000596705	1.95641e-05	0	0.000577141	0.00673005	8.80385e-05	0.0020738	0	0.000792347	0	7.82564e-05	0	9.78206e-06	0	2.93462e-05	9.78206e-06	1.95641e-05	0.000195641	9.78206e-06	16714	2.26268e-12	2.86899e-12	0.00661492	0.127585	0.267976	0.071643	0.219984	0.0355534	0.00147601	0.17862	0.0416124	0.115025	0.074284	0.0106879	0.210649	0.0203503	0.040635	0.030799	0.00966523	0.00779861	0.0412749	0.0553275
DIO2-AS1	1	2.22045e-16	2.4286e-16	0	0.000753218	0.00111515	0.000176077	0.000195641	0.000215205	0	0.000205423	0.00116406	0	0.000215205	0	8.80385e-05	1.95641e-05	4.89103e-05	0.000224987	0.000987988	0	9.78206e-06	3.91282e-05	7.82564e-05	9.78206e-06	2.93462e-05	1	2.22045e-16	3.35687e-16	0.00018005	0.000644408	0.0231905	0.000322845	0.000463922	0.00314048	2.50411e-05	0.00353036	0.00050133	0.000248087	0.000148266	0.0011574	0.000503539	0.00116341	0.000954736	0.0160662	0.152804	0.000142934	0.000988427	0.00247298
KIAA2012	1	2.22045e-16	2.4286e-16	9.78206e-06	0.00633877	0.000156513	0.000410846	0.000185859	0.000792347	0	0.00123254	0.0124526	5.86923e-05	0.00514536	9.78206e-06	0.00121297	4.89103e-05	0.00830497	0	0.000547795	9.78206e-06	0.000185859	0.000987988	9.78206e-06	0.00143796	0.000410846	8771	2.22045e-16	3.35687e-16	0.000362779	0.0915807	0.0133822	0.00223137	0.00773082	0.044371	0.000182692	0.0349004	0.36563	0.00275117	0.150514	0.00291056	0.0196505	0.00583959	0.243326	0.00044224	0.00803618	0.000619037	0.00215468	0.0406196
LINC00904	1	2.22045e-16	2.4286e-16	9.78206e-06	0.00531166	9.78206e-06	9.78206e-06	0.000948859	0.000518449	1.95641e-05	0.000459757	0.3375	0.000626052	0.000498885	0.000107603	0.000401064	9.78206e-06	0.00583011	8.80385e-05	0.00149665	1.95641e-05	0.000577141	0.000215205	0	0.000410846	0.0003815	1	2.22045e-16	3.35687e-16	3.52896e-05	0.00231481	3.40663e-05	5.55729e-05	0.000417607	0.000673041	8.43741e-05	0.000523374	0.525188	0.000866641	0.00134331	9.02233e-05	0.000204432	5.4759e-05	0.0077584	0.000125105	0.00159351	6.3015e-05	0.000835481	0.000187614
CDH9	1	2.22045e-16	2.4286e-16	0	9.78206e-06	0	2.93462e-05	0.000978206	0.000645616	9.78206e-06	8.80385e-05	0.00117385	0	0.00071409	9.78206e-06	0.000802129	0.000195641	0	0	0.000224987	9.78206e-06	0.000547795	0	0.000195641	0	0	4187	2.22045e-16	3.35687e-16	0.000125138	0.00775209	0.000316407	0.0116631	0.0499668	0.0672547	0.000856803	0.0309781	0.00678958	3.83075e-05	0.0587287	0.00701801	0.167662	0.0379589	0.000191444	5.11651e-05	0.0485426	0.00365572	0.0438343	8.80824e-05
EDIL3	1	2.22045e-16	2.4286e-16	0	0.000596705	0.000410846	0.00107603	0.00253355	0.000215205	9.78206e-06	0.000489103	0.00307157	0.00066518	0.00112494	1.95641e-05	0.000459757	0.000185859	0.0003815	1.95641e-05	0.000303244	9.78206e-06	0.000215205	1.95641e-05	0.000136949	8.80385e-05	9.78206e-06	10605	2.22045e-16	3.35687e-16	0.00613389	0.00259202	0.0192226	0.00894783	0.0454244	0.00871122	0.00181597	0.0243929	0.0254158	0.135515	0.00841057	0.0196201	0.0104008	0.0095104	0.00936408	0.0104488	0.0340126	0.00611956	0.014742	0.00218934
LINC00536	1	2.22045e-16	2.4286e-16	0	0.00295418	0	0.00222053	0.000401064	1.95641e-05	0	0.000596705	0.0148687	1.95641e-05	0.00850061	0	0.000215205	9.78206e-06	8.80385e-05	0	0.0003815	0	9.78206e-06	0	0.000176077	0	0	4418	2.22045e-16	3.35687e-16	0.00010059	0.0306919	0.000592757	0.118425	0.0106084	0.00528058	0.000155434	0.0291382	0.0423482	0.00502912	0.0997026	0.000274375	0.00648813	0.000639085	0.00950866	0.000163266	0.0748834	0.000763011	0.00258549	0.000251887
CYP3A7-CYP3A51P	1	2.22045e-16	2.4286e-16	0	0.0129514	0.0003815	0.000322808	0.0003815	0.000352154	0	0.000469539	0.0626541	9.78206e-06	0.0017999	9.78206e-06	0.00206401	9.78206e-06	0.00149665	9.78206e-06	0.000136949	9.78206e-06	8.80385e-05	0.0120515	0.000410846	0.0039813	9.78206e-06	1	2.22045e-16	3.35687e-16	9.97963e-05	0.0315789	0.00242539	0.00232748	0.00480424	0.00409626	4.99422e-05	0.00316153	0.4331	0.000211439	0.00723775	0.000113368	0.0221001	0.000173979	0.00641287	0.000374026	0.000708012	0.00010488	0.0011415	0.0684393
CNTN4-AS2	1	2.22045e-16	2.4286e-16	0	0.00033259	0	9.78206e-06	8.80385e-05	7.82564e-05	0.000215205	9.78206e-06	0.0139883	1.95641e-05	0.00148687	1.95641e-05	0.00105646	0	0.00143796	0	0.000978206	0	0.00143796	0	0.000469539	0	0	1	2.22045e-16	3.35687e-16	4.96067e-05	0.00293861	3.81779e-05	0.000250522	0.000810572	0.00129249	0.001724	0.000355495	0.0907638	0.000641101	0.00827615	0.000548176	0.00636228	7.4767e-05	0.00562742	5.77292e-05	0.00396068	8.70961e-05	0.00454312	1.66384e-05
SYNPR-AS1	1	2.22045e-16	2.4286e-16	9.78206e-06	0.00173142	0.00200532	0.000772782	0.00149665	0.000792347	0	0.000156513	0.0249932	1.95641e-05	0.0149763	0	0.000880385	0	0.000489103	0	0.000655398	9.78206e-06	5.86923e-05	0.000498885	0.000166295	0.000498885	9.78206e-06	4777	2.22045e-16	3.35687e-16	0.000473312	0.00880642	0.0425497	0.0103885	0.052863	0.0214454	0.000114936	0.0012835	0.301201	0.0010205	0.0937594	0.000236231	0.00612727	4.06823e-05	0.00502568	0.000166516	0.0163633	0.000594837	0.00130004	0.0206267
LINC00534	1	2.22045e-16	2.4286e-16	0	0.00266072	0.000498885	0.000704308	0.000635834	0.000528231	9.78206e-06	0.000909731	0.0295418	0.000635834	0.0105255	9.78206e-06	0.00275854	0.000352154	0.000772782	9.78206e-06	0.00033259	1.95641e-05	0.000518449	0.00033259	0.000489103	0.000215205	9.78206e-06	11124	2.22045e-16	3.35687e-16	0.000579162	0.0493476	0.0151876	0.0166231	0.020404	0.0184726	0.00149084	0.0809669	0.729816	0.0398951	0.409853	0.000819963	0.157545	0.00708993	0.0500166	0.00116014	0.00876108	0.00325054	0.0284923	0.0123715
JRKL-AS1	1	2.22045e-16	2.4286e-16	0	1.95641e-05	0	4.89103e-05	8.80385e-05	8.80385e-05	0	1.95641e-05	0.0120221	0	0.000342372	0	0.000185859	0	0	0	1.95641e-05	9.78206e-06	0.000215205	0	0	0	0	1	2.22045e-16	3.35687e-16	1.20039e-05	0.000409767	5.03686e-06	0.000448751	0.00156258	0.00143613	4.68485e-05	0.000357212	0.0549034	4.80127e-05	0.00155911	8.52958e-05	0.00177599	1.48563e-05	6.35634e-05	9.53381e-06	0.000471182	0.000132643	0.00304918	6.65078e-05
LINC00351	1	2.22045e-16	2.4286e-16	0	0.00243573	0.00115428	0.000753218	0.000948859	0.000586923	8.38297e-05	1.95641e-05	0.00788434	0.000185859	0.00230857	9.78206e-06	0.0027781	7.02166e-05	1.95641e-05	0	0.000149094	9.78206e-06	0.000254333	5.83558e-06	8.80385e-05	0.000410846	0	6815	2.22045e-16	3.35687e-16	1.51572e-05	0.063614	0.016444	0.0120165	0.0162529	0.0173228	ND	0.000879617	0.0140073	0.00802066	0.0196217	0.00108805	0.0713032	ND	0.000938328	0.000182452	ND	0.00235987	0.0061039	ND
LINC00353	1	2.22045e-16	2.4286e-16	9.78206e-06	0.0016336	0.00166295	0.00202489	0.00509645	0.00502798	0.000361936	0.000361936	0.113981	0.0019075	0.012433	0.000234769	8.80385e-05	0.00173142	0	9.78206e-06	0.000459757	0.000303244	0.0104081	0	0.000459757	0.000880385	0	1	2.22045e-16	3.35687e-16	0.000146246	0.00459198	0.00210463	0.0034707	0.00186917	0.00851374	0.00210595	0.00106983	0.13937	0.00797917	0.0174829	0.00430232	0.000406126	0.00879308	3.93856e-05	0.000112792	0.00084284	0.00151213	0.0291348	1.78728e-05
LINC00457	1	2.22045e-16	2.4286e-16	0	0.0132351	0.000645616	0.000684744	0.000645616	4.89103e-05	0	0.000919513	0.0185566	9.78206e-05	0.00324764	0	0.000518449	0.000185859	0.0003815	9.78206e-06	4.89103e-05	9.78206e-06	0.000146731	7.82564e-05	0.00105646	0.000215205	9.78206e-06	6876	2.22045e-16	3.35687e-16	0.000605633	0.166435	0.057309	0.00927876	0.0138022	0.0027076	0.000682448	0.00444069	0.123866	0.00371684	0.0172289	0.000470163	0.0112847	0.00341063	0.00169208	0.00137916	0.000883438	0.00201341	0.00195089	0.00159037
LINC00559	1	2.22045e-16	2.4286e-16	0	0.0013108	0.000410846	0.000919513	0.0163067	0.00147709	7.82564e-05	1.95641e-05	0.0612552	0	0.0182924	9.78206e-06	1.95641e-05	1.95641e-05	0	0	0.00033259	9.78206e-05	0.000645616	0	9.78206e-06	0	0	1	2.22045e-16	3.35687e-16	0.000115642	0.0387741	0.00551336	0.0177046	0.461764	0.0180554	0.00173485	0.00210209	0.165819	0.000155558	0.27619	0.000642591	0.000846003	0.00119389	3.31811e-05	6.52185e-05	0.00345718	0.00357741	0.00606726	3.49933e-05
OBI1-AS1	1	2.22045e-16	2.4286e-16	0	0.000215205	0.000596705	8.80385e-05	0	0.000293462	9.78206e-06	0	0.00028368	4.89103e-05	8.80385e-05	9.78206e-06	0.000352154	9.78206e-06	0.000195641	0	9.78206e-06	9.78206e-06	8.80385e-05	9.78206e-06	9.78206e-06	9.78206e-06	0	10441	2.22045e-16	3.35687e-16	0.00536231	0.0370442	0.543556	0.0177182	0.000192589	0.0477429	0.0312229	5.15201e-05	0.00425433	0.0266883	0.0357383	0.107398	0.145127	0.0277002	0.211123	0.00542335	0.00532243	0.0425539	0.11904	0.0486351
LINC01216	1	2.22045e-16	2.4286e-16	0	0.00159448	0.000185859	0.000518449	0.00137927	0.000772782	9.78206e-06	0.000596705	0.579244	0	0.0202097	9.78206e-06	0.00109559	9.78206e-06	9.78206e-06	9.78206e-06	0.000606487	0.000176077	0.00193685	0	0.000420628	0	0	1	2.22045e-16	3.35687e-16	6.05915e-05	0.00542335	0.00158306	0.00504989	0.0157685	0.00357851	0.000228049	0.00385453	0.700293	2.88672e-05	0.264807	0.000159776	0.0174216	0.000143048	0.000369195	0.000223809	0.00680515	0.00108884	0.0201273	0.000113552
HOXB-AS1	1	2.22045e-16	2.4286e-16	8.80385e-05	9.78206e-06	4.89103e-05	0.000205423	0	0.00071409	0.000313026	0.000195641	0.00102712	8.80385e-05	0.000322808	0.000293462	0.000166295	1.95641e-05	0.000156513	0.000254333	9.78206e-06	0.000127167	0	0.000205423	0.0214423	0.00115428	0	8748	2.22045e-16	3.35687e-16	0.0351874	0.00257249	0.0154975	0.0175405	1.58408e-05	0.0308168	0.144488	0.0172191	0.00931916	0.0179394	0.0749503	0.0394162	0.0325222	0.0162294	0.0195314	0.0403979	0.003927	0.0589352	0.00104522	0.00667399
NALCN-AS1	1	2.22045e-16	2.4286e-16	0	0.00941034	0.000401064	0.00159448	0.000459757	0.000469539	0	9.78206e-06	0.00641703	9.78206e-06	0.00587902	0	0.000508667	0.000215205	0.00104668	0	1.95641e-05	0	8.80385e-05	0.000919513	1.95641e-05	1.95641e-05	0	11586	2.22045e-16	3.35687e-16	0.00160935	0.215145	0.0600966	0.112545	0.0227996	0.0417275	0.00133008	0.0024091	0.301791	0.00984913	0.221486	0.00390727	0.036307	0.0113663	0.0310193	0.00186685	0.00362096	0.00104375	0.00414891	0.124596
MRPS31P5	1	2.22045e-16	2.4286e-16	0	0.00147709	1.95641e-05	0.000156513	0.000410846	0.000518449	9.78206e-06	9.78206e-05	0.0023966	1.95641e-05	0.000401064	9.78206e-06	0.000303244	9.78206e-06	2.93462e-05	9.78206e-06	3.91282e-05	9.78206e-06	7.82564e-05	0.000205423	0.000293462	0.00102712	9.78206e-06	6685	2.22045e-16	3.35687e-16	0.000378653	0.028601	0.00140796	0.00861422	0.025371	0.0128199	0.00151864	0.00537234	0.0101712	0.00294198	0.00803586	0.000671027	0.0145299	0.000235877	0.00246185	0.00126097	0.0038554	0.00308555	0.00464039	0.0112116
LIPE-AS1	1	2.22045e-16	2.4286e-16	9.78206e-06	0.0032183	0.000205423	1.95641e-05	0.000303244	0.000205423	0	0.000753218	0.00576163	0.000127167	0.000772782	9.78206e-06	0.000107603	0.000107603	0.000919513	3.91282e-05	0.000410846	9.78206e-06	0.00028368	0.000489103	0.00033259	0.000860821	0.000195641	20709	0.000563097	0.000576045	0.215791	0.447294	0.543962	0.156464	0.101119	0.0918139	0.0011225	0.602146	0.253048	0.39983	0.383329	0.00523372	0.118341	0.474305	0.127041	0.205556	0.121314	0.133103	0.233955	0.379091
C5orf66	1	2.22045e-16	2.4286e-16	9.78206e-06	9.78206e-06	0	9.78206e-06	0	8.80385e-05	0	9.78206e-06	1.95641e-05	0.000401064	9.78206e-06	9.78206e-06	9.78206e-06	0	9.78206e-06	1.95641e-05	0	9.78206e-06	9.78206e-06	9.78206e-06	9.78206e-06	0.000254333	0	1	2.22045e-16	3.35687e-16	0.0224594	0.000273901	5.74897e-05	0.00110391	4.66392e-05	0.0102162	0.000912954	0.000316633	0.00159066	0.071153	0.000260366	0.0507055	0.00114672	0.00329701	0.000546488	0.0156369	0.000582363	0.00388888	0.0138997	0.00121441
CDH12	1	2.22045e-16	2.4286e-16	0	9.78206e-06	0	0	2.93462e-05	9.78206e-06	0	0	0.000792347	0	0.000215205	0	8.80385e-05	0	0	0	0	0	1.95641e-05	0	9.78206e-06	0	0	1	2.22045e-16	3.35687e-16	0.000236989	0.00357853	0.000575718	0.00471461	0.0409741	0.0076948	0.000202609	0.00467389	0.00872039	0.000182538	0.00753387	0.000738643	0.029365	0.000220066	0.000266756	4.59963e-05	0.000943117	0.000538865	0.0103257	0.000117027
PGR-AS1	1	2.22045e-16	2.4286e-16	9.78206e-06	0.0003815	0	0.00043041	0.000107603	8.80385e-05	9.78206e-06	8.80385e-05	0.0372501	0	0.000254333	8.80385e-05	0.000528231	0.000195641	0.000195641	9.78206e-06	0.00147709	1.95641e-05	0.000264116	9.78206e-06	1.95641e-05	9.78206e-06	9.78206e-06	9611	2.22045e-16	3.35687e-16	0.0112331	0.0139792	0.000114036	0.0938128	0.0123425	0.00350065	0.00405922	0.0116112	0.0953027	0.000875605	0.00944698	0.0321295	0.0177583	0.0583801	0.0322441	0.0179109	0.0511526	0.00660005	0.0153642	0.00163052
OVCH1-AS1	1	2.22045e-16	2.4286e-16	9.78206e-06	0.00311069	8.80385e-05	0.000264116	0.00387369	0.00028368	9.78206e-06	0.000303244	0.0159839	8.80385e-05	0.00319873	0	0.00516493	0.000224987	0.000185859	1.95641e-05	0.000645616	1.95641e-05	0.000489103	0.000176077	1.95641e-05	7.82564e-05	9.78206e-06	1	2.22045e-16	3.35687e-16	0.000272495	0.00377415	0.000559589	0.00117144	0.0134803	0.00110491	0.000205198	0.00167051	0.0128322	0.000930426	0.0126024	7.19849e-05	0.0113538	0.0006138	0.000865577	0.000786201	0.00146057	0.000402708	0.00225644	0.000485782
STPG2-AS1	1	2.22045e-16	2.4286e-16	0	2.93462e-05	0	9.78206e-06	1.95641e-05	0.000851039	0	0	0.0176762	0	0.000410846	0	0.000254333	0	0	0	0.000469539	9.78206e-06	0.000234769	0	1.95641e-05	0	9.78206e-06	1	2.22045e-16	3.35687e-16	0.000288222	0.00372577	9.44973e-05	0.000763673	0.00527394	0.0964519	0.000136194	0.000443121	0.0612074	0.000382334	0.0183935	0.000498269	0.0326503	0.000270622	0.000144887	3.48533e-05	0.0562175	0.00313881	0.0252452	7.60303e-05
LOC101448202	1	2.22045e-16	2.4286e-16	0	0.00132058	0.000674962	0.00115428	0.00028368	0.00314004	9.78206e-06	0.00155535	0.003052	0.000156513	0.00938099	9.78206e-06	0.000107603	9.78206e-06	0.000948859	0.000254333	3.91282e-05	9.78206e-06	0.000205423	0.000273898	2.93462e-05	0.000136949	9.78206e-06	1	2.22045e-16	3.35687e-16	2.70442e-05	0.0108526	0.005253	0.0101615	0.00102626	0.0931496	3.49703e-05	0.0185444	0.125477	0.000769651	0.285656	0.000135994	0.00039992	9.80901e-05	0.013205	0.00130309	0.000433265	0.000158297	0.000837913	0.00114768
MBNL2	1	2.22045e-16	2.4286e-16	1.95641e-05	0.00161404	0.00061627	0.000792347	0.00107603	0.000518449	0	0.000606487	0.000909731	0.000185859	0.00344328	3.91282e-05	0.00206401	0.00116406	0.000264116	8.80385e-05	0.000655398	9.78206e-06	0.000538013	0.000117385	0.000518449	8.80385e-05	1.95641e-05	9389	2.22045e-16	3.35687e-16	0.00234229	0.0137436	0.00984395	0.0126105	0.0071866	0.0129693	0.00028848	0.0225149	0.0598512	0.00312167	0.0470568	0.0178727	0.0142977	0.0365176	0.0025747	0.00517742	0.00849293	0.00193961	0.0118467	0.00539072
CDH18	1	2.22045e-16	2.4286e-16	0	2.93462e-05	8.80385e-05	0.000166295	0.000596705	9.78206e-06	0	0	0.00764957	0	0.000723872	0	4.89103e-05	0	0	0	9.78206e-06	0	0.000215205	0	0.00043041	0	0	7203	2.22045e-16	3.35687e-16	0.000469224	0.193675	0.0245645	0.116355	0.18714	0.00285268	0.00255678	0.00526092	0.106018	0.000262609	0.0366599	0.00437358	0.0818171	0.0011476	0.000887158	6.852e-05	0.0123554	0.0102124	0.0851543	0.000344105
DHRS9	1	2.22045e-16	2.4286e-16	9.78206e-06	0.000655398	0.000195641	0.000215205	0.000195641	8.80385e-05	0	0.000195641	0.0606096	1.95641e-05	0.000489103	9.78206e-06	0.000185859	9.78206e-06	8.80385e-05	9.78206e-06	0.000136949	9.78206e-06	8.80385e-05	1.95641e-05	9.78206e-06	4.89103e-05	9.78206e-06	1	2.22045e-16	3.35687e-16	0.000136734	0.00260976	0.000689883	0.0010757	0.00154968	0.000793047	4.69299e-05	0.00113381	0.238779	0.000397269	0.00186669	0.000118268	0.000775386	0.000401058	0.000376103	0.000163202	0.000834572	0.000218351	0.00038492	0.000391992
TXNDC9	1	2.22045e-16	2.4286e-16	9.78206e-06	0.000635834	0.000215205	9.78206e-06	0.000195641	5.86923e-05	9.78206e-06	7.82564e-05	0.00424541	9.78206e-06	0.000254333	0	0.000107603	5.86923e-05	0.00061627	9.78206e-06	1.95641e-05	9.78206e-06	9.78206e-06	0.00432367	9.78206e-06	1.95641e-05	9.78206e-06	1	2.22045e-16	3.35687e-16	6.12475e-05	0.000558505	0.000723329	5.87569e-05	0.000349057	0.000207117	3.71983e-05	0.000162302	0.00605453	9.24508e-05	0.00048124	3.55884e-05	0.000182665	0.000262296	0.0015369	5.46787e-05	0.000177825	3.95603e-05	3.12482e-05	0.0738037
RCAN2	1	2.22045e-16	2.4286e-16	9.78206e-06	0.00466604	1.95641e-05	0.000968424	0.000880385	0.000860821	9.78206e-06	0.000410846	0.027781	0.000469539	0.00471495	0	0.00128145	0.000205423	0.000772782	1.95641e-05	0.000205423	9.78206e-06	0.000694526	1.95641e-05	0.00123254	0.000215205	0.000146731	12106	2.22045e-16	3.35687e-16	0.0027318	0.0432761	0.00309795	0.0296659	0.0121756	0.0429288	0.00218182	0.00749223	0.233818	0.036287	0.0607481	0.0015761	0.0302458	0.00932733	0.00991017	0.00746101	0.012646	0.001729	0.0506771	0.00740683
PRSS16	1	2.22045e-16	2.4286e-16	9.78206e-06	0.00198576	0	8.80385e-05	9.78206e-06	1.95641e-05	0	7.82564e-05	0.0206597	0.000156513	0.000176077	9.78206e-06	9.78206e-06	9.78206e-06	0.000273898	1.95641e-05	0	9.78206e-06	9.78206e-06	0.000205423	0	9.78206e-06	9.78206e-06	1	2.22045e-16	3.35687e-16	5.1807e-05	0.0132071	2.89197e-05	0.00180661	0.000247372	0.0001581	3.07999e-05	0.000328546	0.0383869	0.000382219	0.00132186	3.64463e-05	6.91688e-05	5.04122e-05	0.000659208	0.000129374	3.17998e-05	7.68084e-05	0.000137184	0.00111318
DSCR4	1	2.22045e-16	2.4286e-16	9.78206e-06	0.00147709	0	0.00230857	0.000156513	0.000195641	0	0.00099777	0.00764957	9.78206e-06	0.00937121	9.78206e-06	0.000704308	0	0.0069257	8.80385e-05	0.000215205	9.78206e-06	0.000107603	0.00359001	1.95641e-05	0.000254333	9.78206e-06	1	2.22045e-16	3.35687e-16	0.000249948	0.00757318	0.000121626	0.0117186	0.000888917	0.00211742	0.000124348	0.007719	0.019134	0.000320337	0.0533769	0.00027299	0.00945381	2.17851e-05	0.0425617	0.00103121	0.00116744	0.000232114	0.000769492	0.0514478
LILRB2	1	2.22045e-16	2.4286e-16	0	0.000547795	0	0.000410846	0	9.78206e-06	0	0.000518449	0.0252475	0.000127167	0.000792347	9.78206e-06	1.95641e-05	0	0.000205423	1.95641e-05	9.78206e-06	9.78206e-06	8.80385e-05	0.000215205	0	ND	9.78206e-06	1	2.22045e-16	3.35687e-16	8.16083e-06	0.00170905	1.07212e-05	0.000616499	2.08624e-05	4.76281e-05	2.59137e-06	0.000764731	0.261998	0.000325271	0.00361392	5.21652e-05	0.000162837	4.53857e-06	0.000520609	0.000104086	9.59556e-06	3.61568e-05	0.000406443	0.00058249
CDKN2A	1	2.22045e-16	2.4286e-16	0.000851039	8.80385e-05	1.95641e-05	9.78206e-06	0	0.000948859	0.000469539	0.000293462	9.78206e-06	0.00335525	0	0.00159448	0.000704308	1.95641e-05	9.78206e-06	0.000772782	9.78206e-06	0.00295418	0.000459757	0.000919513	0.000410846	0.0003815	7.82564e-05	3637	2.22045e-16	3.35687e-16	0.0145245	0.000849746	0.00150012	0.000860214	7.03674e-05	0.0120159	0.0249169	0.00298949	5.66288e-05	0.0151924	0.000108353	0.00836111	0.0218687	0.00569025	0.000593826	0.0222891	0.000549704	0.133721	0.014173	0.0650733
DLEU1	1	2.22045e-16	2.4286e-16	4.89103e-05	0.00323786	0.00151622	0.000127167	0.00043041	0.000136949	9.78206e-06	0.000479321	0.00387369	0.000753218	0.000655398	0	1.95641e-05	8.80385e-05	0.00071409	9.78206e-05	1.95641e-05	9.78206e-06	9.78206e-06	0.000401064	9.78206e-06	0.00151622	0.000156513	15158	1.10887e-14	1.5504e-14	0.0499877	0.396955	0.892526	0.00792198	0.0574494	0.00689683	0.00964343	0.0443575	0.326138	0.201298	0.0810655	0.00087273	0.00474253	0.0124162	0.194253	0.0531911	0.00282449	0.0012558	0.00231242	0.189738
B3GNT3	1	2.22045e-16	2.4286e-16	9.78206e-06	0.000547795	0.000215205	0.00244551	0.00028368	0.000107603	0	0.00061627	0.0220096	4.89103e-05	0.00144774	9.78206e-06	1.95641e-05	9.78206e-06	0.000821693	0.000224987	9.78206e-06	1.95641e-05	0.000127167	0.00159448	8.80385e-05	0.00212271	8.80385e-05	6364	2.22045e-16	3.35687e-16	0.00104924	0.0101382	0.00366176	0.138806	0.00614034	0.00461452	2.84325e-05	0.015555	0.057823	0.00143209	0.0442868	0.000341504	0.00171059	0.00201203	0.00613229	0.0167314	0.000387345	0.00165537	0.00300282	0.0695949
TLR6	1	2.22045e-16	2.4286e-16	0	0.00043041	6.84744e-05	0.000185859	0.000890167	8.80385e-05	9.78206e-06	0.000215205	0.00905818	0.000401064	0.000723872	9.78206e-06	0.000498885	1.95641e-05	0.000107603	1.95641e-05	8.80385e-05	9.78206e-06	0.000195641	0.000215205	0.000166295	0.000234769	9.78206e-06	1	2.22045e-16	3.35687e-16	0.000109958	0.000717861	0.000514321	0.00116614	0.00537215	0.000610863	0.000291379	0.000906934	0.0106898	0.00250819	0.00153289	0.000383642	0.00386819	0.000271088	0.000918312	0.000543113	0.000498	0.000605122	0.00174265	0.000994783
TRIM22	1	2.22045e-16	2.4286e-16	0	0.000136949	0	9.78206e-06	8.80385e-05	9.78206e-06	0	9.78206e-06	0.00250421	0	9.78206e-06	0	1.95641e-05	0	0	0	9.78206e-06	0	3.91282e-05	0	9.78206e-06	0	0	1	2.22045e-16	3.35687e-16	4.48581e-05	0.000690207	3.66149e-06	0.000257725	0.00995394	0.000216824	0.000109737	0.000276564	0.0145815	1.62995e-05	0.000240478	0.000198427	0.00108604	0.000261857	4.14812e-05	5.43257e-06	0.000886656	0.000189533	0.0009963	2.0154e-05
ABCA7	1	2.22045e-16	2.4286e-16	9.78206e-06	0.00700395	0.00197598	0.000146731	8.80385e-05	0.000215205	9.78206e-06	0.000909731	0.000821693	0.000518449	0.00174121	0	0.000166295	9.78206e-06	0.000401064	0.000410846	0	8.80385e-05	0.000185859	0.000733654	0.0003815	0.000107603	8.80385e-05	4451	2.22045e-16	3.35687e-16	0.000164882	0.00982203	0.0432567	0.00104353	0.00105328	0.00489341	0.000857005	0.0202022	0.0085803	0.0146293	0.0087293	7.50903e-05	0.00187695	0.00203219	0.00171806	0.0150135	0.000142366	0.00466095	0.00361015	0.00618513
CACNG3	1	2.22045e-16	2.4286e-16	0	0.00142818	0	7.82564e-05	8.80385e-05	6.84744e-05	9.78206e-06	0.000166295	0.0469636	0	0.00195641	0	1.95641e-05	0	0.00341394	3.91282e-05	1.95641e-05	9.78206e-06	0	9.78206e-06	9.78206e-06	0.000146731	0	7619	2.22045e-16	3.35687e-16	0.000504492	0.0874957	0.00382348	0.00614134	0.0320487	0.0079954	0.00165877	0.0220264	0.611373	0.00630407	0.048079	0.00046537	0.00299052	0.00265457	0.0234025	0.0147098	0.0052158	0.00202855	0.000181711	0.00291248
CACNG2	1	2.22045e-16	2.4286e-16	0.000254333	0.00205423	0.000185859	0.000733654	0.000559373	0.000254333	0	0.00295418	0.00147709	0.000479321	0.00493994	9.78206e-06	0.0003815	0	0.00310091	0.000303244	9.78206e-06	9.10693e-06	1.95641e-05	0.000410846	0.000976747	0.00362094	5.86923e-05	12880	2.22045e-16	3.35687e-16	0.00373961	0.0242708	0.0042893	0.0107816	ND	0.0259499	0.00110046	0.259009	0.0136201	0.0128281	0.096182	0.00613401	0.0209961	0.00541278	0.0182771	0.00383119	0.00271289	ND	0.00912748	0.0202272
DLC1	1	2.22045e-16	2.4286e-16	0	0.00395195	0.000841257	0.000224987	0.00521384	0.000185859	0	0.000410846	0.00159448	0.000156513	0.00510623	0	0.000811911	9.78206e-06	0.000410846	9.78206e-06	0.0003815	0	0.000655398	9.78206e-06	1.95641e-05	0.000205423	0	15213	1.30054e-14	1.81161e-14	0.00342689	0.24316	0.298234	0.0158079	0.873513	0.043637	0.000690349	0.0990556	0.032477	0.0512556	0.655212	0.00305641	0.131279	0.00520134	0.075186	0.00968495	0.122811	0.00320121	0.336048	0.00850594
CPQ	1	2.22045e-16	2.4286e-16	0	0.00212271	0	0.000459757	9.78206e-06	9.78206e-06	0	9.78206e-06	0.0107896	0	8.80385e-05	0	0.000547795	0	0.000968424	0	9.78206e-06	9.78206e-06	9.78206e-06	0.000303244	0	0.000322808	0	1	2.22045e-16	3.35687e-16	0.0227384	0.0331489	0.00010176	0.0112546	0.000135265	0.00434837	0.000130204	0.000340304	0.156554	0.00140432	0.000134167	0.000898128	0.00718796	9.74021e-05	0.0379859	0.000115209	0.0020163	0.0171818	0.00022134	0.184057
NSA2	1	2.22045e-16	2.4286e-16	0.000449975	0.00203467	0.000410846	0.000802129	0.000264116	0.000410846	1.95641e-05	0.000215205	0.0745099	0.000215205	0.00226944	0	0.00107603	8.80385e-05	0.00124232	8.80385e-05	7.82564e-05	0.000166295	8.80385e-05	0.00124232	9.78206e-06	0.000107603	1.95641e-05	1	2.22045e-16	3.35687e-16	0.00256188	0.00402143	0.000822876	0.0055169	0.00130869	0.00141941	0.000137976	0.000847161	0.115939	0.000772508	0.0113308	2.47274e-05	0.00148295	0.00018375	0.00395583	0.000432093	0.000248914	0.00131904	0.000313835	0.00140072
YAP1	1	2.22045e-16	2.4286e-16	2.93462e-05	0.000899949	9.78206e-06	0.00061627	0.00071409	0.000195641	0.00149665	0.000694526	0.0116309	0.000166295	0.000978206	0.000948859	0.00145753	0	0.000919513	9.78206e-06	0.000469539	0.000557577	0.00835388	5.86923e-05	0.00363892	0.000166295	8.80385e-05	8743	2.22045e-16	3.35687e-16	0.0230295	0.00220396	0.000343169	0.00778999	0.00283079	0.00197461	0.467946	0.0115749	0.0141176	0.00422461	0.00374674	0.436727	0.00673806	0.000935759	0.055399	0.00597873	0.00841221	0.0789666	0.784772	0.0151394
CFDP1	1	2.22045e-16	2.4286e-16	9.78206e-05	0.0010369	0.00291505	0.000361936	0.00338459	0.00104668	9.78206e-06	0.000469539	0.00805063	0.00028368	0.000655398	0	0.000215205	0.000224987	0.00132058	0.000224987	1.95641e-05	9.78206e-06	0.00172446	0.000313026	1.95641e-05	1.95641e-05	9.78206e-06	1	2.22045e-16	3.35687e-16	0.00177419	0.00266692	0.0280737	0.00118375	0.0143682	0.00294145	0.000214993	0.00349829	0.0949508	0.00238319	0.00222646	0.000113191	0.00078086	0.000522742	0.00483312	0.00573725	0.00028503	0.00020722	ND	0.000919243
PIBF1	1	2.22045e-16	2.4286e-16	8.80385e-05	0.00621161	0.000215205	0.000811911	0.000733654	0.000547795	7.82564e-05	0.000528231	0.0281821	3.91282e-05	0.000704308	0	0.000410846	0.000518449	0.00484212	9.78206e-06	0.000195641	1.95641e-05	0.000234769	0.00105646	0.000146731	3.91282e-05	9.78206e-06	3877	2.22045e-16	3.35687e-16	0.00230057	0.00959382	0.000866182	0.00280903	0.00247957	0.0017144	0.000582375	0.0025489	0.160734	0.000540391	0.00174351	0.000108888	0.00127649	0.00389188	0.0170482	0.000840995	0.00164125	0.00078189	0.00166893	0.00690991
COG5	1	2.22045e-16	2.4286e-16	1.95641e-05	0.0027781	0.000489103	0.000753218	0.000655398	0.000410846	0	0.000440193	0.0225281	8.80385e-05	0.00602575	0	0.00104668	0.000195641	0.000508667	1.95641e-05	0.000205423	9.78206e-06	0.000215205	0.00099777	0.000264116	0.000215205	0	10233	2.22045e-16	3.35687e-16	0.00795648	0.0152107	0.0131168	0.012638	0.0142285	0.0059916	0.000327912	0.0179113	0.356563	0.00568103	0.0751569	0.000730663	0.00997894	0.00951181	0.00947088	0.00825586	0.0111998	0.0043379	0.0168432	0.0122781
IFI44	1	2.22045e-16	2.4286e-16	9.78206e-06	1.95641e-05	9.78206e-06	1.95641e-05	9.78206e-06	9.78206e-06	9.78206e-06	9.78206e-06	0.000919513	1.95641e-05	1.95641e-05	0	9.78206e-06	9.78206e-06	9.78206e-06	9.78206e-06	9.78206e-06	9.78206e-06	9.78206e-06	1.95641e-05	1.95641e-05	0	9.78206e-06	1	2.22045e-16	3.35687e-16	3.10945e-05	5.69839e-05	1.2982e-05	9.98235e-05	3.13071e-05	2.40847e-05	1.46286e-05	2.50048e-05	0.000811301	4.95942e-05	5.94964e-05	8.95906e-06	2.23155e-05	1.19065e-05	3.23799e-05	2.2263e-05	2.49805e-05	3.03397e-05	1.67457e-05	3.36715e-05
CXCL13	1	2.22045e-16	2.4286e-16	0	0.000352154	0	0	9.78206e-06	1.95641e-05	0	9.78206e-06	0.0798314	0	9.78206e-06	0	9.78206e-06	0	9.78206e-06	0	0.000352154	0	9.78206e-06	0	0	0	0	1	2.22045e-16	3.35687e-16	1.76281e-05	0.00362266	9.85406e-05	0.000163041	0.000403134	0.0013953	2.01368e-05	0.000410998	0.0867902	2.58602e-05	0.000434716	0.000244676	0.000948078	9.7958e-05	0.000238667	1.37082e-05	0.00964308	0.000114874	0.0010151	0.000164303
TACC2	1	2.22045e-16	2.4286e-16	0	0.000205423	3.91282e-05	0.000127167	0.000176077	0.000215205	0	0.000185859	0.000498885	9.78206e-06	0.00120319	0	0.000107603	0	1.95641e-05	0	0.000166295	9.78206e-06	9.78206e-06	9.78206e-06	8.80385e-05	7.82564e-05	9.78206e-06	4851	2.22045e-16	3.35687e-16	9.04687e-05	0.004703	0.00509269	0.00383767	0.00467357	0.0118552	0.000349801	0.00693613	0.0239333	0.0018034	0.0350556	0.000673607	0.0029533	0.000629394	0.0055635	0.000688647	0.0164164	0.00182483	0.000816925	0.00117228
SCGN	1	2.22045e-16	2.4286e-16	9.78206e-06	0.00368784	9.78206e-06	0.00147709	0.00189772	0.000166295	0	0.000410846	0.0565598	0.000195641	0.0130884	9.78206e-06	0.000224987	0	0.000205423	9.78206e-06	8.80385e-05	9.78206e-06	2.93462e-05	9.78206e-06	0.000107603	0.000136949	9.78206e-06	1	2.22045e-16	3.35687e-16	0.000776744	0.0136088	0.000271563	0.0101984	0.0106383	0.000968653	0.000147496	0.00200789	0.135577	0.00118115	0.0439458	0.00021302	0.000797116	0.000148247	0.0013766	0.000207897	0.000675477	0.000173657	0.000235308	0.000957988
SLCO1B1	1	2.22045e-16	2.4286e-16	0	8.80385e-05	0	9.78206e-06	9.78206e-06	1.95641e-05	0	9.78206e-06	0.161521	0	9.78206e-06	0	1.95641e-05	0	0	0	0.000136949	0	9.78206e-06	9.78206e-06	0	0	0	1	2.22045e-16	3.35687e-16	2.90131e-05	0.00154587	5.68974e-05	0.000724843	0.000312653	0.000783289	1.62659e-05	0.00025841	0.731425	2.61908e-05	0.00029793	5.71302e-05	0.000671607	0.000172555	0.000241025	2.21175e-05	0.00387085	0.000101962	0.000269738	0.000759289
IGF2BP1	1	2.22045e-16	2.4286e-16	8.80385e-05	1.95641e-05	0	0.000361936	0	9.78206e-06	0	0.000136949	0.00170208	0.000361936	1.95641e-05	9.78206e-06	1.95641e-05	0	9.78206e-06	0.000361936	0	1.95641e-05	9.78206e-06	6.00249e-05	9.78206e-06	1.95641e-05	9.78206e-06	4941	2.22045e-16	3.35687e-16	0.0471421	0.000849827	0.000428475	0.00722206	0.000327341	0.00352412	0.00163721	0.00402756	0.00375157	0.0657153	0.000785622	0.0154596	0.0123105	0.000717503	0.000572931	0.0486686	5.95938e-05	0.0148357	0.00302231	ND
CELF2	1	2.22045e-16	2.4286e-16	3.91282e-05	9.78206e-06	9.78206e-06	9.78206e-06	1.95641e-05	9.78206e-06	9.78206e-06	9.78206e-06	0	9.78206e-06	9.78206e-06	9.78206e-06	1.95641e-05	9.78206e-06	1.95641e-05	9.78206e-06	1.95641e-05	9.78206e-06	3.91282e-05	2.93462e-05	0.000107603	1.95641e-05	9.78206e-06	1	2.22045e-16	3.35687e-16	0.00439472	0.000443098	0.000806229	0.000193007	0.00269288	0.000992658	0.00158859	0.000308111	0.000951951	0.000776671	0.000719067	0.00203114	0.00147833	0.00126549	0.00119267	0.0010687	0.00335021	0.00116081	0.00347229	0.00493911
CES1	1	2.22045e-16	2.4286e-16	0	0.00147709	9.78206e-06	0.00129123	8.80385e-05	0.000518449	0	1.95641e-05	0.0577043	9.78206e-06	0.00243573	0	0.0003815	0	0.000401064	9.78206e-06	0.000215205	0	1.95641e-05	0.000156513	5.86923e-05	1.95641e-05	9.78206e-06	1	2.22045e-16	3.35687e-16	4.19666e-05	0.000355671	0.000195515	0.000843167	0.00046444	0.00596039	4.13992e-05	0.000198078	0.0803118	0.000141243	0.00375852	7.33231e-05	0.000749091	0.000165299	0.000548837	0.000195246	0.000508686	0.000102144	0.000122669	0.000249137
TBR1	1	2.22045e-16	2.4286e-16	0.00151622	9.78206e-06	0	0.000195641	0	0.0063779	0.00183903	1.95641e-05	0.000234769	0.00247486	0	0.00249442	0.00043041	0.000401064	1.95641e-05	0.000880385	1.95641e-05	0.000215205	0.00231835	0.00160426	0.000401064	0.000234769	0.000146731	1	2.22045e-16	3.35687e-16	0.00523389	7.28167e-05	5.72567e-06	0.0032173	1.36021e-05	0.028245	0.00377182	0.000136281	0.000975744	0.0325689	2.05399e-05	0.0489162	0.000922506	0.000974153	6.72367e-05	0.00522351	0.000263959	0.0014871	0.00439929	0.00485942
NRG3	1	2.22045e-16	2.4286e-16	1.95641e-05	0.000645616	0.000136949	0.000127167	1.95641e-05	0.000880385	1.95641e-05	0.000469539	0.0023966	0.000772782	0.00147709	8.80385e-05	0.00203467	0	0.0012521	0.000195641	8.80385e-05	1.95641e-05	0.00230857	1.11833e-07	0.000401064	1.95641e-05	1.95641e-05	18407	1.28747e-09	1.48206e-09	0.147241	0.0330719	0.016897	0.0181187	0.0210383	0.175258	0.012448	0.0451964	0.0565365	0.227212	0.0323336	0.163631	0.117693	0.0164416	0.0939675	0.173139	0.0323985	0.0320984	0.484723	ND
UGT2B11	1	2.22045e-16	2.4286e-16	1.95641e-05	0.000987988	2.93462e-05	0.000410846	0.000704308	0.000772782	9.78206e-06	0.000469539	0.235258	9.78206e-06	0.000107603	1.95641e-05	0.000176077	9.78206e-06	9.78206e-06	0	0.000205423	1.95641e-05	0.000772782	0	2.93462e-05	0	0	1	2.22045e-16	3.35687e-16	0.000285256	0.00292956	0.000210567	0.0013392	0.0018247	0.00125091	0.000135985	0.00114807	0.101735	0.000156779	0.000578336	0.000154537	0.000367923	4.25373e-05	0.000112058	2.16086e-05	0.000520649	0.00016937	0.00185613	5.74164e-05
IQGAP2	1	2.22045e-16	2.4286e-16	0	0.00575185	9.78206e-06	0.000772782	0.00240639	0.000185859	9.78206e-06	0.00115428	0.0214814	0.000518449	0.0107505	9.78206e-06	0.00618226	9.78206e-06	0.00208358	7.82564e-05	1.95641e-05	9.78206e-06	0.000518449	0.00121297	0.000205423	0.000136949	9.78206e-06	12847	2.22045e-16	3.35687e-16	0.00763201	0.0246524	0.000271912	0.0163223	0.0167657	0.00701677	0.00230242	0.022352	0.174573	0.075226	0.0765664	0.00535067	0.102458	0.00924434	0.149995	0.0400006	0.0027757	0.00316276	0.0163118	0.0875887
ADCY2	1	2.22045e-16	2.4286e-16	0	0.000772782	1.95641e-05	0.000166295	0.000410846	9.78206e-06	9.78206e-06	0.0003815	0.00390304	1.95641e-05	0.000234769	0	2.93462e-05	8.80385e-05	0.000107603	9.78206e-06	1.95641e-05	0	9.78206e-06	9.78206e-06	9.78206e-06	1.95641e-05	9.78206e-06	1	2.22045e-16	3.35687e-16	0.000863517	0.0028155	0.000620941	0.00229907	0.00488722	0.000760448	0.00251907	0.0103884	0.0893495	0.00183329	0.00168609	0.000279642	0.000319134	0.00251529	0.00130779	0.00273395	0.000993401	0.000467645	0.000259397	0.00156349
CFTR	1	2.22045e-16	2.4286e-16	9.78206e-06	0.00159448	9.78206e-06	9.78206e-06	9.78206e-06	9.78206e-06	7.82564e-05	9.78206e-06	0.0173534	9.78206e-06	8.80385e-05	9.78206e-06	9.78206e-06	0	0.00155535	0	8.80385e-05	1.95641e-05	9.78206e-06	9.78206e-06	9.78206e-06	4.89103e-05	0	1	2.22045e-16	3.35687e-16	0.00034213	0.00169163	1.01296e-05	2.57955e-05	1.34228e-05	3.63883e-05	0.00163396	2.16693e-05	0.0324439	4.62028e-05	2.16808e-05	0.000562426	2.14575e-05	1.24892e-05	0.0134527	2.93002e-05	0.000283467	0.000842818	0.00011263	0.000405379
SEPTIN9	1	2.22045e-16	2.4286e-16	0	0	0	0	0	0	9.78206e-06	9.78206e-06	9.78206e-06	9.78206e-06	9.78206e-06	9.78206e-06	0	0	0	0	9.78206e-06	9.78206e-06	0	0	9.78206e-06	0	9.78206e-06	1	2.22045e-16	3.35687e-16	0.000480655	0.000185651	2.6055e-05	7.2804e-05	5.27493e-06	0.000265086	0.00473351	0.000138174	0.00136091	0.000410217	0.000114771	0.00230164	7.50836e-05	0.000146029	0.000189447	0.000139121	0.00199847	0.000909254	0.000134662	0.000194419
LILRB1	1	2.22045e-16	2.4286e-16	0	0.0016336	0	0	9.78206e-06	0.000518449	0	3.91282e-05	0.0151818	9.78206e-06	9.78206e-06	9.78206e-06	0	0	0.00043041	9.78206e-06	0	0	9.78206e-06	9.78206e-06	0	9.78206e-06	9.78206e-06	1	2.22045e-16	3.35687e-16	2.34772e-05	0.0444699	7.90333e-05	0.000156536	0.000331812	0.02422	0.000350438	0.00198197	0.0641727	0.00054475	0.000728602	0.000414824	4.97763e-05	0.000439173	0.0185694	0.000195886	9.38991e-05	0.000230161	0.000567761	0.000831222
ADAM28	1	2.22045e-16	2.4286e-16	0	0.000313026	0	0.000361936	9.78206e-06	2.93462e-05	0	0.000136949	0.0143503	6.84744e-05	0.00316939	9.78206e-06	0.00225965	0	9.78206e-06	9.78206e-06	0.000899949	9.78206e-06	0.000909731	0	0.000166295	0	9.78206e-06	1	2.22045e-16	3.35687e-16	3.46345e-05	0.00249415	5.43037e-06	0.00363004	0.000327803	0.000963231	5.08189e-05	0.00164299	0.00793908	0.000728516	0.0193611	0.00141551	0.0433427	2.14124e-05	0.000218587	0.0002637	0.0210295	0.000917908	0.0223693	8.11456e-05
CEACAM7	1	2.22045e-16	2.4286e-16	9.78206e-06	0.00258246	0	0.00840279	7.82564e-05	0.000215205	0	0.000860821	0.0145753	1.95641e-05	0.00397151	9.78206e-06	1.95641e-05	0	0.000303244	9.78206e-06	9.78206e-06	1.95641e-05	9.78206e-06	0.0003815	9.78206e-06	0.000469539	8.80385e-05	1	2.22045e-16	3.35687e-16	0.000249691	0.00291617	5.10258e-05	0.0616607	0.000290018	0.000655282	7.08755e-05	0.00507715	0.0100144	0.000355556	0.0170034	0.00028024	0.000435917	7.45335e-05	0.00108292	0.000222069	0.000231626	0.000356448	0.000206812	0.00241395
CFHR4	1	2.22045e-16	2.4286e-16	0	0.000948859	0.000176077	0.000215205	0.000352154	0.000195641	0	9.78206e-06	0.045017	1.95641e-05	0.000772782	0	0.000215205	0	1.95641e-05	9.78206e-06	8.80385e-05	0	8.80385e-05	0	9.78206e-06	4.89103e-05	0	6080	2.22045e-16	3.35687e-16	0.000162212	0.0355757	0.0172355	0.00663092	0.021653	0.0106683	0.000397636	0.00306889	0.185988	0.00623029	0.0336645	0.000487192	0.0078882	0.0010173	0.00827622	0.00185967	0.00354425	0.00193749	0.00503133	0.000627239
SMR3B	1	2.22045e-16	2.4286e-16	0	0.000185859	0	1.95641e-05	0.000107603	0.000596705	0	9.78206e-06	0.0375533	0	5.86923e-05	0	0.000909731	0	0	0	0.00531166	9.78206e-06	0.00247486	0	0	0	0	1	2.22045e-16	3.35687e-16	3.2157e-05	0.00289109	2.41001e-05	0.000733749	0.00510349	0.0144961	3.06784e-05	0.000248295	0.0401229	7.43319e-05	0.00159434	0.000109664	0.0100512	5.79831e-05	0.000224311	7.97436e-05	0.0323227	0.000371523	0.0212604	6.32872e-05
NPFFR2	1	2.22045e-16	2.4286e-16	9.78206e-06	0.000254333	0	5.86923e-05	0.000890167	0.00159448	0	0.000733654	0.0806041	0	8.80385e-05	9.78206e-06	0.000166295	0	0	0	0.000166295	1.95641e-05	0.000224987	0	0	0	0	4270	2.22045e-16	3.35687e-16	0.0055439	0.0183195	0.000198371	0.0162284	0.426939	0.261484	0.000229186	0.266293	0.965119	0.000106039	0.0203372	0.00379581	0.0052919	0.000449138	0.000276168	0.000260662	0.00855708	0.00662045	0.0101348	2.79275e-05
UTS2	1	2.22045e-16	2.4286e-16	0	0.0069257	0.000352154	0.000635834	0.000860821	0.000753218	0	0.000489103	0.010457	8.80385e-05	0.012521	9.78206e-06	0.00183903	9.78206e-06	0.00403999	1.95641e-05	9.78206e-06	9.78206e-06	0.000224987	0.00257268	2.93462e-05	8.80385e-05	9.78206e-06	1	2.22045e-16	3.35687e-16	8.75812e-05	0.0143624	0.00975398	0.00840779	0.00626358	0.0141443	1.01025e-05	0.00592098	0.0761673	0.000778805	0.06663	0.000203869	0.0234464	0.000143058	0.0379522	0.000555964	0.000174438	0.000518571	0.00447121	0.0479663
BTNL3	1	2.22045e-16	2.4286e-16	ND	0.000410846	9.78206e-06	0.000528231	0	1.95641e-05	ND	0.000978206	0.0104668	0.000215205	ND	1.95641e-05	8.80385e-05	0	1.95641e-05	9.78206e-06	0.0827562	0	9.78206e-06	1.95641e-05	ND	1.95641e-05	9.78206e-06	1	2.22045e-16	3.35687e-16	ND	0.0016417	0.000196353	0.00363845	6.55422e-05	0.000361017	ND	0.00926946	0.0271496	0.0023226	ND	0.000393411	0.000659104	6.86988e-05	0.00150726	0.000214356	0.323922	8.21671e-05	0.000697899	0.000695995
EBNA1BP2	1	2.22045e-16	2.4286e-16	0	0.000342372	0	9.78206e-06	9.78206e-06	9.78206e-06	0	1.95641e-05	0.00476386	7.82564e-05	0.00028368	0	9.78206e-06	0	0.000127167	9.78206e-06	9.78206e-06	9.78206e-06	9.78206e-06	3.91282e-05	9.78206e-06	0.000107603	9.78206e-06	1	2.22045e-16	3.35687e-16	0.000614665	0.00360264	0.000181431	0.000241005	0.000681936	0.00172182	0.00055874	0.000836018	0.00932784	0.0039935	0.0018548	0.00128766	0.000761749	0.00017738	0.00474842	0.00116308	0.00089957	0.0012403	0.000830262	0.00136639
KCNQ1OT1	1	2.22045e-16	2.4286e-16	0.00121297	0.00132058	0.00043041	0.00219118	0.0010369	0.00527253	0.000234769	0.00143796	0.00107603	0.000166295	0.0076887	0	0.00132058	9.78206e-06	0.00289549	0.000264116	9.78206e-06	2.93462e-05	1.95641e-05	0.00284658	0.000547795	9.78206e-06	0.00276832	1	2.22045e-16	3.35687e-16	0.0202734	0.00301812	0.000488605	0.0191079	0.00652764	0.060958	0.00391359	0.0092851	0.00158878	0.000466522	0.102413	7.33664e-06	0.0106184	2.03169e-05	0.0356483	0.00164031	1.97948e-05	0.000579637	0.000224437	0.0297107
LILRB5	1	2.22045e-16	2.4286e-16	9.78206e-06	0.00449975	3.91282e-05	0.00547795	0.000303244	0.000178065	0	0.0281038	0.0196522	0.000479321	0.0262061	0.000205423	0.000479321	0	0.000195641	0.00168251	9.78206e-06	0.000176077	0.00385413	0.00764957	0	0.00418672	0.000498885	1	2.22045e-16	3.35687e-16	4.54763e-05	0.00980417	0.000141807	0.0101823	0.000169255	0.000178065	5.14976e-06	0.0225134	0.0744232	0.00049273	0.012814	0.000259119	0.000555126	5.64477e-06	0.000204984	0.00255356	1.86654e-05	0.000157817	0.000540942	0.00331413
SLC27A5	1	2.22045e-16	2.4286e-16	9.78206e-06	0.00390304	0.000939077	8.80385e-05	0.000107603	0.00164339	0	8.80385e-05	0.00338459	0.0003815	0.00143796	0	2.93462e-05	9.78206e-06	0.00147709	9.78206e-06	0.00212271	9.78206e-06	9.78206e-06	0.000254333	9.78206e-06	0.000410846	0.000166295	1	2.22045e-16	3.35687e-16	0.000112332	0.0199733	0.0103249	0.00164498	0.000615712	0.0273153	6.04597e-05	0.000823074	0.0120608	0.00373445	0.0242225	5.80784e-05	0.000466313	0.000634292	0.0196823	0.000793363	0.0838754	0.000197822	0.000459785	0.000644381
SPINK5	1	2.22045e-16	2.4286e-16	9.78206e-06	0.0237508	0.00179012	0.00099777	3.91282e-05	0.00278789	0.000136949	0.000547795	0.209825	8.80385e-05	0.00401064	9.78206e-06	0.00116406	0	0.000205423	9.78206e-06	0.00123254	2.93462e-05	0.000469539	9.78206e-06	0.000166295	0.000440193	9.78206e-06	5401	2.22045e-16	3.35687e-16	0.000200319	0.211552	0.0197338	0.0107117	0.000939662	0.0265852	0.0013658	0.00386465	0.876873	0.00105167	0.0244113	0.00068356	0.009386	0.000150703	0.00249542	0.000176394	0.0282508	0.00177997	0.0062896	0.000644751
LILRB4	1	2.22045e-16	2.4286e-16	0	0.000215205	0	0	9.78206e-06	3.91282e-05	0	9.78206e-06	0.121346	0	9.78206e-06	0	0	0	9.78206e-06	0	0	0	9.78206e-06	9.78206e-06	0	0	0	1	2.22045e-16	3.35687e-16	4.82943e-06	0.00211199	7.05119e-06	3.09819e-05	0.0002528	0.00108938	8.05053e-06	0.000153414	0.238843	0.000158943	0.000186679	2.96849e-05	2.66361e-05	2.49328e-05	0.00032605	2.14811e-05	5.77094e-05	7.32031e-05	0.000213485	0.000106158
KLK11	1	2.22045e-16	2.4286e-16	1.95641e-05	0.014184	0.000547795	0.00476386	0.000224987	8.80385e-05	0	0.00733654	0.00273898	0.000792347	0.00836366	9.78206e-06	0.000254333	0	0.000254333	0.000107603	1.95641e-05	8.80385e-05	1.95641e-05	0.000909731	9.78206e-06	0.000264116	8.80385e-05	1	2.22045e-16	3.35687e-16	0.000377082	0.107023	0.00229334	0.0153908	0.00296525	0.000531845	1.49978e-05	0.0415288	0.00288204	0.0182887	0.0119273	0.000282912	0.00342526	5.64635e-05	0.00180015	0.00183254	0.00034467	0.00119328	0.000768189	0.0032325
VAX1	1	2.22045e-16	2.4286e-16	0.00293471	3.91282e-05	9.78206e-06	0.0003815	0	0.000753218	1.95641e-05	0.000264116	0.000410846	0.00327699	9.78206e-06	0.000410846	0.00043041	0.000156513	0.000919513	0.00254333	9.78206e-06	0.000215205	0.000420628	0.000792347	0.000772782	0.000293462	0.000978206	1	2.22045e-16	3.35687e-16	ND	0.000309147	0.00010151	0.00202832	8.51423e-05	0.000961104	0.000460159	0.00114739	0.0054298	0.0291697	0.000192283	0.00177557	0.00292434	0.000727114	0.00771618	0.0188815	0.000354753	0.00218837	0.00361278	0.00653791
LILRA1	1	2.22045e-16	2.4286e-16	0	0.000420628	0	9.78206e-06	9.78206e-06	3.91282e-05	0	9.78206e-06	0.154899	9.78206e-06	9.78206e-06	0	0	0	9.78206e-06	0	0	0	9.78206e-06	9.78206e-06	0	0	9.78206e-06	1	2.22045e-16	3.35687e-16	4.5395e-06	0.00119833	1.00253e-05	9.97852e-05	0.000179737	0.000451953	5.94512e-06	0.000160222	0.116001	0.000144106	0.000129736	1.17615e-05	2.60782e-05	6.55128e-05	0.000100048	3.36908e-05	1.58777e-05	9.9859e-06	0.000100381	0.000173898
LILRB3	1	2.22045e-16	2.4286e-16	9.78206e-06	0.000899949	0.000684744	0.000772782	0.00387463	0.000410846	0	0.000772782	0.000763	0.000107603	0.00124232	7.82564e-05	0.000645616	9.78206e-06	0.00271941	8.80385e-05	1.95641e-05	2.93462e-05	0.000441178	0.00467582	0.000108826	0.00391282	0.000352154	6879	2.22045e-16	3.35687e-16	0.000332662	0.00773692	0.0367809	0.005635	ND	0.00669116	3.53118e-05	0.00421029	0.00462543	0.00116971	0.0094896	0.00369718	0.0213444	0.000568519	0.0404649	0.00129766	0.000830004	0.00107589	ND	0.0645952
LILRA2	1	2.22045e-16	2.4286e-16	0	0.000107603	0	0	9.78206e-06	9.78206e-06	0	9.78206e-06	0.135149	0	9.78206e-06	0	0	0	9.78206e-06	0	0	0	0	1.95641e-05	0	0	0	1	2.22045e-16	3.35687e-16	9.35764e-06	0.000881068	8.44474e-06	6.8664e-05	0.000129972	4.91015e-05	8.41032e-06	0.00030445	0.230166	0.000125141	9.26704e-05	2.17821e-05	3.15273e-05	2.34124e-05	0.000273152	2.01318e-05	7.53133e-06	1.95043e-05	5.34073e-05	0.00140616
CHAT	1	2.22045e-16	2.4286e-16	0.000273898	0.000215205	0	9.78206e-06	0	9.78206e-06	0	0.000479321	0.00353132	9.78206e-06	9.78206e-06	0.000244551	0	9.78206e-06	0.000528231	1.95641e-05	9.78206e-06	0.000498885	9.78206e-06	9.78206e-06	0.000645616	7.82564e-05	8.80385e-05	1	2.22045e-16	3.35687e-16	0.0304591	0.0011718	0.000257061	0.000169159	0.000108549	0.000203352	8.51026e-05	0.00335251	0.0249475	0.000384659	0.000184891	0.0223894	3.77539e-05	0.000279839	0.0131979	0.00209154	0.000718501	0.0809004	0.000693028	0.00023327
UPK1A	1	2.22045e-16	2.4286e-16	0	0.000655398	3.91282e-05	7.82564e-05	9.78206e-06	9.78206e-06	0	0.000215205	0.0518058	1.95641e-05	0.00135971	0	1.95641e-05	9.78206e-06	0.000205423	9.78206e-06	0	9.78206e-06	9.78206e-06	0.000136949	0	9.78206e-06	0	1	2.22045e-16	3.35687e-16	1.79284e-05	0.00141451	0.000779083	0.000464556	0.000221001	9.50004e-05	1.91022e-05	0.000745248	0.0482092	0.000398195	0.00775978	2.25738e-05	0.000145079	8.49717e-05	0.0011061	8.79764e-05	6.18824e-05	0.000219676	8.08784e-05	0.00021602
ZPBP	1	2.22045e-16	2.4286e-16	9.78206e-06	0.0025629	9.78206e-06	1.95641e-05	1.95641e-05	0.000205423	0	9.78206e-06	0.0242888	3.91282e-05	8.80385e-05	9.78206e-06	0.000303244	9.78206e-06	0.000401064	9.78206e-06	4.89103e-05	9.78206e-06	8.80385e-05	1.95641e-05	0.000107603	8.80385e-05	9.78206e-06	4972	2.22045e-16	3.35687e-16	0.000770495	0.151388	0.00224273	0.00152602	0.000689651	0.00379499	0.000150719	0.00127476	0.0558312	0.00762991	0.00045918	0.00462244	0.00674763	0.000969165	0.0144164	0.00127655	0.00076724	0.00122825	0.00365381	0.00611381
WWP2	1	2.22045e-16	2.4286e-16	9.78206e-06	0.00033259	0.000185859	0.000185859	0.00028368	0.000596705	9.78206e-06	0.000185859	0.00340416	3.91282e-05	0.000215205	0	7.82564e-05	0.000185859	0.000166295	9.78206e-06	9.78206e-06	9.78206e-06	0.000420628	0.000410846	1.95641e-05	0.000215205	8.80385e-05	5155	2.22045e-16	3.35687e-16	0.000639691	0.00358409	0.00173939	0.00338866	0.0100573	0.0111337	0.000336217	0.00320262	0.0999459	0.00227747	0.0026557	0.000199466	0.00326842	0.00605179	0.00250874	0.000407911	0.000987603	0.000797837	0.0413747	0.0552401
CNMD	1	2.22045e-16	2.4286e-16	0	0.000215205	0.00971779	0.0146136	0.00434176	8.80385e-05	0.000234267	4.89103e-05	0.00233791	9.78206e-06	9.78206e-06	0.000342652	1.95641e-05	9.78206e-06	0.000107603	9.78206e-06	0.00668128	9.78206e-06	9.78206e-06	0.0016415	0.000234769	0.000136949	0.000955184	1	2.22045e-16	3.35687e-16	5.04936e-06	5.4533e-05	ND	ND	ND	8.02996e-05	ND	3.79525e-05	0.00521218	1.2439e-05	1.35982e-05	ND	1.02109e-05	1.70094e-05	3.49825e-05	1.26762e-05	ND	3.67473e-05	1.27453e-05	ND
SOX30	1	2.22045e-16	2.4286e-16	1.95641e-05	0.000948859	0	9.78206e-06	9.78206e-06	7.82564e-05	9.78206e-06	1.95641e-05	0.0617737	9.78206e-06	2.93462e-05	9.78206e-06	9.78206e-06	0.000303244	0.00124232	3.91282e-05	7.82564e-05	9.78206e-06	0.000166295	1.95641e-05	1.95641e-05	0.000215205	1.95641e-05	1	2.22045e-16	3.35687e-16	0.00334404	0.00304153	2.71687e-05	2.35992e-05	5.78531e-05	0.000524362	0.00018879	0.000509287	0.152921	0.000253719	0.000113039	0.000143204	5.5798e-05	0.00151138	0.00192885	0.00203467	0.000291814	0.000148153	0.000499085	0.00013013
ESM1	1	2.22045e-16	2.4286e-16	0	0.000772782	0	0.000254333	0	9.78206e-06	0	0.000586923	0.22845	1.95641e-05	0.00377587	1.95641e-05	2.93462e-05	9.78206e-06	9.78206e-06	9.78206e-06	7.82564e-05	9.78206e-06	0.000107603	9.78206e-06	0.000205423	0	9.78206e-06	1	2.22045e-16	3.35687e-16	2.16054e-05	0.000662288	5.08245e-05	0.000176962	2.64384e-05	0.000134574	7.62064e-06	0.000219306	0.140002	8.6177e-05	0.000491857	0.000145481	6.5765e-05	4.90167e-05	4.42185e-05	4.67304e-05	7.65608e-05	2.63596e-05	0.00011393	6.6357e-05
ADAM29	1	2.22045e-16	2.4286e-16	9.78206e-06	0.000303244	0.00028368	0.000410846	0.00124232	0.00150644	9.78206e-06	0.000205423	0.177016	8.80385e-05	0.00375631	9.78206e-05	0.000919513	9.78206e-06	9.78206e-06	9.78206e-06	0.000596705	1.95641e-05	0.000459757	0	0.000215205	0.000352154	1.95641e-05	4062	2.22045e-16	3.35687e-16	0.000238427	0.0023782	0.00500153	0.00284809	0.0107503	0.00936156	0.000267132	0.00206063	0.220447	0.00118531	0.0189205	0.00249572	0.00827826	0.000399481	0.000882576	0.000333724	0.00569026	0.000700647	0.00304993	0.000148912
AKR1C4	1	2.22045e-16	2.4286e-16	0	0.000176077	0	0	9.78206e-06	0.000322808	0	1.95641e-05	0.0904645	0	1.95641e-05	9.78206e-06	0.000127167	0	1.95641e-05	0	0.000410846	9.78206e-06	8.80385e-05	0	1.95641e-05	9.78206e-06	0	1	2.22045e-16	3.35687e-16	8.53403e-05	0.00167844	1.35008e-05	5.80338e-05	0.000492981	0.0102732	2.52626e-05	0.00120499	0.170028	3.36163e-05	0.00225359	0.000246022	0.00526605	4.89937e-05	0.00116872	2.23586e-05	0.00222834	0.000303011	0.00305339	3.62271e-05
ADAMTS13	1	2.22045e-16	2.4286e-16	0	0.000205423	3.91282e-05	0.000127167	1.95641e-05	0.000136949	9.78206e-06	1.95641e-05	0.00359001	7.82564e-05	0.000166295	0	9.78206e-05	1.95641e-05	0.000146731	1.95641e-05	9.78206e-06	9.78206e-06	9.78206e-06	0.000694526	9.78206e-06	9.78206e-06	9.78206e-06	1	2.22045e-16	3.35687e-16	8.70877e-05	0.00141187	0.000905293	0.00161588	0.000568371	0.000884643	5.41424e-05	0.000435104	0.243122	0.000597515	0.0011636	5.17806e-05	0.000823362	0.00150182	0.000336452	0.000392769	0.000285356	0.000214746	0.000369043	0.00125971
ADAMTS5	1	2.22045e-16	2.4286e-16	0.00219118	8.80385e-05	0	9.78206e-06	8.80385e-05	8.80385e-05	0.000361936	9.78206e-06	0.00521384	9.78206e-06	4.89103e-05	0	0.00165317	9.78206e-06	0.00404977	0	0.00718981	0.00043041	0.000420628	0	9.78206e-06	8.80385e-05	9.78206e-06	1	2.22045e-16	3.35687e-16	0.0513409	6.02795e-05	6.69698e-06	3.39335e-05	2.41114e-05	9.65516e-05	0.00268162	3.8234e-05	0.016025	6.25892e-05	4.93475e-05	2.11454e-05	0.00820575	3.59887e-05	0.0501538	3.90513e-05	0.141222	0.00745993	0.00282223	3.15483e-05
PTPRT	1	2.22045e-16	2.4286e-16	0.000166295	0.000792347	0	0.00417694	0.000215205	1.95641e-05	0.000410846	0.00454866	0.000224987	0.000361936	0.000420628	0.000772782	0.000205423	0.000860821	0.00151622	0.000772782	0.00115428	0.000146731	0.000479321	0.000185859	0.00511602	0.000166295	7.82564e-05	9436	2.22045e-16	3.35687e-16	0.0393173	0.00412119	4.17326e-05	0.0634418	0.00478793	0.00608877	0.0437986	0.134039	0.00134464	0.409066	0.00207439	0.476735	0.00219315	0.0791899	0.0180271	0.0938588	0.0759396	0.0676203	0.013345	0.0020101
RCAN3	1	2.22045e-16	2.4286e-16	8.80385e-05	0.000655398	0.00288571	0.0025629	0	9.78206e-06	2.93462e-05	0.00138905	0.00500841	8.80385e-05	0.000919513	9.78206e-06	0.00222053	9.78206e-06	0.000136949	1.95641e-05	9.78206e-06	0.00136949	0.0134503	0.00785499	0.00612357	0.000195641	1.95641e-05	5203	2.22045e-16	3.35687e-16	0.00310064	0.00879182	0.0165785	0.0125836	3.95484e-05	0.000658845	0.00146157	0.00179074	0.0324246	0.00119387	0.000880147	0.00129177	0.00709744	0.00155606	0.00282762	0.00297457	0.000687321	0.0143427	0.0547453	0.0465153
CLASRP	1	2.22045e-16	2.4286e-16	9.78206e-06	0.000215205	0.000215205	3.91282e-05	0.000195641	0.000410846	0	1.95641e-05	0.00414759	9.78206e-06	0.000185859	0	8.80385e-05	5.86923e-05	8.80385e-05	9.78206e-06	9.78206e-06	9.78206e-06	1.95641e-05	0.000596705	9.78206e-06	0.000307539	9.78206e-06	1	2.22045e-16	3.35687e-16	8.06096e-05	0.000444097	0.000391434	0.000191834	0.000408144	0.00111037	2.16293e-05	8.22608e-05	0.0116512	0.000147189	0.000258164	1.27362e-05	0.000197249	0.000128711	0.000487304	8.06321e-05	9.13651e-05	9.91854e-05	0.000174084	0.00239388
DMC1	1	2.22045e-16	2.4286e-16	0	0.00043041	9.78206e-06	1.95641e-05	1.95641e-05	1.95641e-05	0	0.000146731	0.0254627	4.89103e-05	0.00456435	0	1.95641e-05	0	4.89103e-05	9.78206e-06	9.78206e-06	0	9.78206e-06	3.91282e-05	0.000303244	0.000925137	1.95641e-05	1	2.22045e-16	3.35687e-16	0.000102875	0.00108461	6.64417e-05	0.000249167	0.000165114	0.000433234	2.34341e-05	0.00188306	0.0330107	0.000755186	ND	0.000231001	0.000202472	0.000164776	0.000181268	0.000207068	3.77152e-05	5.25251e-05	5.16387e-05	0.000396346
HHLA2	1	2.22045e-16	2.4286e-16	0	0.00437258	0.00118363	0.000469539	7.82564e-05	0.000508667	0	0.000596705	0.00569316	0.00028368	0.00663223	9.78206e-06	0.000792347	1.95641e-05	0.00043041	9.78206e-06	0.000215205	1.95641e-05	0.000352154	9.78206e-06	0.00028368	0.000136949	9.78206e-06	3877	2.22045e-16	3.35687e-16	0.000130091	0.0241995	0.00481719	0.00168399	0.000306803	0.00417552	0.000154712	0.00458174	0.0335432	0.00329747	0.0656234	0.000588985	0.00469191	0.000481915	0.00614701	0.000302034	0.00223328	0.000916665	0.00310021	0.000656423
RASSF1	1	2.22045e-16	2.4286e-16	9.78206e-06	0.000166295	8.80385e-05	9.78206e-06	2.93462e-05	8.80385e-05	9.78206e-06	9.78206e-06	0.0156709	1.95641e-05	0.000303244	0	1.95641e-05	1.95641e-05	1.95641e-05	9.78206e-06	9.78206e-06	1.95641e-05	9.78206e-06	0.000166295	1.95641e-05	9.78206e-06	3.91282e-05	1	2.22045e-16	3.35687e-16	4.53653e-05	0.000573649	5.38563e-05	4.89112e-05	5.63346e-05	0.000305981	5.05722e-05	6.7964e-05	0.0605541	7.29983e-05	0.000371398	1.97527e-05	5.16948e-05	0.000118048	8.32557e-05	4.23863e-05	0.000126413	0.000146064	4.82452e-05	6.4212e-05
IRAK3	1	2.22045e-16	2.4286e-16	8.80385e-05	0.00222053	0	0.000303244	9.78206e-06	8.80385e-05	9.78206e-05	3.91282e-05	0.0555621	0.000518449	0.000254333	1.95641e-05	1.95641e-05	9.78206e-06	0.0142231	2.93462e-05	0.000899949	0.000185859	1.95641e-05	0.00110537	0.000479321	5.86923e-05	0	1	2.22045e-16	3.35687e-16	0.00248415	0.00142751	2.51244e-05	0.00205306	0.000100619	0.000540996	0.00040493	0.000318493	0.1564	0.00267317	0.000214898	0.000407185	9.55107e-05	0.000327729	0.15296	0.00084264	0.00248168	0.000950137	0.000119618	0.00335727
CHN2	1	2.22045e-16	2.4286e-16	9.78206e-06	0.00240639	0.000410846	0.000635834	0.00480299	0.000860821	0	0.00107603	0.00222053	0.000215205	0.00546817	0	0.000518449	0.000479321	0.000498885	0.000107603	0.000498885	0	0.000205423	4.89103e-05	2.93462e-05	0.000224987	9.78206e-06	7929	2.22045e-16	3.35687e-16	0.000543102	0.0488057	0.00380321	0.0127525	0.285814	0.0253754	0.000125135	0.0457891	0.254056	0.00396418	0.314928	0.000613302	0.00766226	0.0117406	0.00778183	0.00581691	0.0178458	0.000460172	0.0036948	0.000759625
NXPH2	1	2.22045e-16	2.4286e-16	0.000166295	0.00145753	9.78206e-06	0.000107603	0.000107603	0.000176077	0.0003815	8.80385e-05	0.0249149	0.000626052	0.000215205	1.95641e-05	0.000479321	4.89103e-05	0.000420628	1.95641e-05	0.000645616	0.000176077	0.000146731	0	0.000469539	0.000410846	5.86923e-05	1	2.22045e-16	3.35687e-16	0.000448848	0.00316225	1.02914e-05	0.000145065	5.35647e-05	0.000277405	0.00287339	0.000206314	0.281308	0.00203808	0.00014629	0.000208862	0.00107035	0.000613476	0.000537979	0.000128443	0.0017358	0.00112838	0.000283889	3.13067e-05
CYTOR	1	2.22045e-16	2.4286e-16	9.78206e-06	0.000596705	0.000107603	0.000479321	0.000107603	0.000146731	0	0.000596705	0.00033259	0.000254333	0.000919513	0	0.00330633	0	0	0.000547795	9.78206e-06	0	0.0003815	9.78206e-06	9.78206e-06	0.000264116	9.78206e-06	1	2.22045e-16	3.35687e-16	0.000134969	0.000780988	0.0012045	0.00199896	0.000364378	0.000996027	2.13048e-05	0.00132613	0.000535323	0.00145674	0.00165064	6.33925e-05	0.0108896	7.82006e-06	1.04127e-05	0.0055318	0.000110057	2.67867e-05	0.00496403	2.99037e-05
SCN11A	1	2.22045e-16	2.4286e-16	0	0.000215205	0	1.95641e-05	1.95641e-05	0.0003815	0	3.91282e-05	0.0905916	0	0.000215205	0	0.000136949	0	9.78206e-06	0	7.82564e-05	9.78206e-06	1.95641e-05	0	1.95641e-05	0	9.78206e-06	1	2.22045e-16	3.35687e-16	0.000439065	0.00261429	6.99899e-05	0.00285903	0.00420552	0.0366017	0.000664153	0.00319281	0.572267	0.000309421	0.00724279	0.000156509	0.00471964	0.000215464	0.000599094	0.0005196	0.00110825	0.000534751	0.00275288	0.000457406
POU6F2	1	2.22045e-16	2.4286e-16	0	0.000763	0.000136949	0.00071409	0.000410846	7.82564e-05	0	0.000802129	0.00214227	9.78206e-06	0.00383457	0	0.000410846	9.78206e-06	9.78206e-06	1.95641e-05	9.78206e-06	0	7.82564e-05	9.78206e-06	8.80385e-05	9.78206e-06	1.95641e-05	1	2.22045e-16	3.35687e-16	0.000252692	0.00532873	0.00244789	0.0673121	0.00525406	0.000854421	7.07771e-05	0.107907	0.0279691	0.00017412	0.0468981	0.000197441	0.00566526	0.0028826	5.03641e-05	0.0258629	0.000183355	0.00012015	0.00726824	0.0004645
SLCO2B1	1	2.22045e-16	2.4286e-16	0	0.000919513	1.95641e-05	8.80385e-05	1.95641e-05	1.95641e-05	0	4.89103e-05	0.00469539	9.78206e-06	0.000753218	0	7.82564e-05	0	0.000352154	0	8.80385e-05	0	9.78206e-06	0.000215205	0	8.80385e-05	9.78206e-06	1	2.22045e-16	3.35687e-16	0.000105637	0.014148	0.000777489	0.00137212	0.000866081	0.000413533	7.13869e-05	0.0011034	0.0709802	0.000185475	0.0123613	0.000210511	0.000914208	0.000136522	0.00326201	0.00010064	0.00144714	0.000319904	0.000737053	0.00239804
CHRM3	1	2.22045e-16	2.4286e-16	9.78206e-06	0.00353132	0	0.000547795	0.00742458	0.0003815	9.78206e-06	0.00138905	0.00124232	0.000772782	0.000987988	9.78206e-06	0.00195641	8.80385e-05	0.00271941	3.91282e-05	0.000273898	0	0.000352154	8.80385e-05	0.00170208	0.00129123	0	14066	3.4357e-16	5.14979e-16	0.010042	0.274881	0.00046791	0.0853189	0.270735	0.144929	0.0282879	0.0600514	0.0271653	0.0725487	0.0125008	0.010627	0.0684781	0.00435677	0.10075	0.00868671	0.0203523	0.000572909	0.0165048	0.00422408
RBPJL	1	2.22045e-16	2.4286e-16	9.78206e-06	0.000185859	9.78206e-06	9.78206e-06	0	3.91282e-05	9.78206e-06	1.95641e-05	0.000772782	7.82564e-05	3.91282e-05	9.78206e-06	9.78206e-06	0	0.00130101	9.78206e-06	0	1.95641e-05	9.78206e-06	9.78206e-06	0.00015534	0.000325026	8.80385e-05	1	2.22045e-16	3.35687e-16	0.000199727	0.00367979	0.000310627	0.000411557	5.78757e-05	0.000397202	0.000408908	0.000256482	0.000983798	0.000319214	0.000811294	0.000247841	0.000108101	4.85455e-05	0.000700226	0.00044705	5.94477e-05	0.000967872	9.59133e-05	0.000271152
FAM83F	1	2.22045e-16	2.4286e-16	9.78206e-06	8.80385e-05	9.78206e-06	9.78206e-06	9.78206e-06	8.80385e-05	0	8.80385e-05	0.00143796	3.91282e-05	1.95641e-05	9.78206e-06	9.78206e-06	1.95641e-05	2.93462e-05	2.93462e-05	1.95641e-05	9.78206e-06	9.78206e-06	0.00128836	9.78206e-06	0.00200175	9.78206e-06	1	2.22045e-16	3.35687e-16	4.15801e-05	0.000150931	3.16283e-05	8.8544e-05	3.47651e-05	0.000406199	2.12653e-05	0.000125783	0.0272124	8.24439e-05	0.000109559	3.65283e-05	3.24872e-05	3.46406e-05	0.000159476	5.9149e-05	3.9101e-05	5.13111e-05	1.88536e-05	ND
ZNF257	1	2.22045e-16	2.4286e-16	0	0.000410846	0	0	0	0.0158763	9.78206e-06	9.78206e-06	0.00143796	0	0.000185859	0.000479321	0.0010369	0.00453887	0.000753218	0	0.000919513	8.80385e-05	0	0.00372696	0	0	0	1	2.22045e-16	3.35687e-16	0.00010048	0.00597942	9.87622e-05	0.000179724	0.000102182	0.00816494	0.000294439	0.000268388	0.00737888	0.000290272	0.00307614	0.00523542	0.00370214	0.00322975	0.00613756	5.04059e-05	0.000754572	0.0012718	7.55309e-05	0.00928729
ADCY8	1	2.22045e-16	2.4286e-16	9.78206e-06	0.00278789	9.78206e-06	0.000303244	0	8.80385e-05	9.78206e-06	8.80385e-05	0.0094299	0	0.000655398	0	0.000459757	0	0.00179012	0	0.000909731	1.95641e-05	0.000166295	0	0.000567359	9.78206e-06	9.78206e-06	9185	2.22045e-16	3.35687e-16	0.0293709	0.0317422	0.00109727	0.00457875	0.000230604	0.0242329	0.0275578	0.0105328	0.0244174	0.000421707	0.00593011	0.00962891	0.0274229	0.00378111	0.0177482	0.00850884	0.107724	0.0289679	0.010482	0.00454266
ZIM3	1	2.22045e-16	2.4286e-16	9.78206e-06	0.00264116	0	8.80385e-05	1.95641e-05	0.0003815	0	0.000880385	0.0139199	8.80385e-05	0.00066518	0	8.80385e-05	0	0.00061627	1.95641e-05	9.78206e-06	1.95641e-05	1.95641e-05	0.0003815	0	0.00291505	4.89103e-05	1	2.22045e-16	3.35687e-16	3.7815e-05	0.00304149	1.19866e-05	0.000281583	0.000101845	0.00103665	2.0087e-05	0.00230251	0.011924	0.000241596	0.00126681	6.43094e-05	0.00112018	5.74174e-05	0.00331702	9.31386e-05	6.58187e-05	0.000202974	0.000151148	0.00105732
SIGLEC11	1	2.22045e-16	2.4286e-16	9.78206e-06	0.00157491	9.78206e-06	0.00043041	9.78206e-06	9.78206e-06	0	0.000851039	0.0094299	0.000107603	0.000420628	9.78206e-06	8.80385e-05	0	0.00150644	8.80385e-05	1.95641e-05	9.78206e-06	0.000107603	0.000205423	0	0.000185859	8.80385e-05	1	2.22045e-16	3.35687e-16	3.95562e-05	0.00065066	6.04441e-05	0.000452285	1.81993e-05	0.000257032	1.59742e-06	0.00117186	0.0506218	0.000121437	0.000451002	7.35713e-05	6.39164e-05	1.37518e-05	0.00365252	0.000135966	0.000175512	3.64609e-05	0.000148972	0.00039968
SLC2A13	1	2.22045e-16	2.4286e-16	9.78206e-06	0.00155535	0.00043041	0.000303244	0.000185859	0.000322808	0	0.000772782	0.00066518	1.95641e-05	0.00121297	0	0.000127167	1.95641e-05	0.00028368	9.78206e-06	9.78206e-06	9.78206e-06	0.000156513	9.78206e-05	0.000215205	1.95641e-05	9.78206e-06	1	2.22045e-16	3.35687e-16	0.000196934	0.00366506	0.00175425	0.000753814	0.000522278	0.000830915	3.40723e-05	0.00399166	0.00321681	0.000671576	0.00501143	0.000201997	0.000458235	0.000148642	0.000725644	0.0003171	0.000110062	0.000284749	0.00141664	0.00028668
CHRNE	1	2.22045e-16	2.4286e-16	9.78206e-06	0.000215205	9.78206e-06	9.78206e-06	0	0.00156513	9.78206e-06	1.95641e-05	0.000440193	9.78206e-06	0.000166295	9.78206e-06	9.78206e-06	9.78206e-06	0.000156513	9.78206e-06	9.78206e-06	0.00143796	0	0.000576899	5.86923e-05	9.78206e-06	0.000107603	1	2.22045e-16	3.35687e-16	0.000354841	0.00344052	0.000302115	0.000471721	0.000324806	0.0365654	0.000204099	0.00176218	0.00431315	0.000783234	0.0032288	0.0004406	0.00114223	0.000331829	0.00290396	0.000379323	0.000282709	0.0904229	0.00027116	0.000576899
NLRP3	1	2.22045e-16	2.4286e-16	0	9.78206e-06	0	0	2.93462e-05	9.78206e-06	0	9.78206e-06	0.0222737	0	9.78206e-06	9.78206e-06	9.78206e-06	0	0	0	0.00317917	0	3.91282e-05	0	0	0	0	1	2.22045e-16	3.35687e-16	1.9082e-05	0.00024103	4.27954e-05	3.25132e-05	0.00109008	0.000145533	6.46102e-05	0.000313355	0.144999	2.88518e-05	0.000210782	0.000123532	0.000366049	5.81304e-05	0.000109488	0.000116786	0.0425572	0.000104857	0.000789534	0.000155926
SLC22A9	1	2.22045e-16	2.4286e-16	0	0.000215205	0	0	9.78206e-06	9.78206e-06	0	9.78206e-06	0.0795868	0	9.78206e-06	0	9.78206e-06	0	0	0	1.95641e-05	0	9.78206e-06	9.78206e-06	0	0	9.78206e-06	1	2.22045e-16	3.35687e-16	2.1149e-05	0.00293231	2.90105e-05	8.18875e-05	0.000146173	4.68944e-05	3.18436e-05	0.000186418	0.10888	5.77935e-05	0.000101971	6.06685e-05	8.64064e-05	6.37553e-05	5.51016e-05	1.83715e-05	0.00034912	8.30621e-05	6.64399e-05	0.000241745
CHRNG	1	2.22045e-16	2.4286e-16	9.78206e-06	0.000547795	0.000567359	0.000127167	2.93462e-05	0.000919513	0	0.000234769	0.0494385	0.000264116	5.86923e-05	9.78206e-06	3.91282e-05	9.78206e-06	0.000410846	1.95641e-05	8.80385e-05	9.78206e-06	1.95641e-05	0.00213249	0	1.95641e-05	9.78206e-06	1	2.22045e-16	3.35687e-16	0.000100941	0.00190452	0.00180387	0.000823746	0.000176912	0.00770476	2.25415e-06	0.000780289	0.0364281	0.000403909	0.000183361	8.08121e-05	0.00058997	7.07768e-05	0.000331725	0.000125236	0.000398506	0.000121931	0.000152603	0.000864449
PGLYRP3	1	2.22045e-16	2.4286e-16	9.78206e-06	0.0211195	0.000146731	0.00241617	0.00033259	0.000704308	4.89103e-05	0.000733654	0.391957	0	0.0156415	0.000254333	9.78206e-05	0	0.00276832	0.000166295	0.000753218	0.0003815	0.000880385	1.95641e-05	0.00061627	9.78206e-06	1.95641e-05	1	2.22045e-16	3.35687e-16	0.000214224	0.155103	0.000724861	0.00580717	0.00124203	0.00142356	0.000754017	0.00310392	0.565255	2.15962e-05	0.0303079	0.00165411	0.000536096	7.20641e-05	0.00433799	0.000659681	0.00305414	0.00262538	0.00317119	0.000290466
PKD1L2	1	2.22045e-16	2.4286e-16	0	0.00316939	0.000185859	0.00110537	0.0003815	0.00043041	0	0.00124232	0.0165023	8.80385e-05	0.00453887	9.78206e-06	0.000498885	0.000185859	0.00420628	3.91282e-05	0.000645616	9.78206e-06	0.000978206	0.000234769	0.000479321	0.00061627	0.000166295	12056	2.22045e-16	3.35687e-16	0.000485784	0.0172529	0.0057556	0.0119566	0.0102758	0.0093112	0.0016417	0.0359536	0.4753	0.0101497	0.0490916	0.00665432	0.0197627	0.0202156	0.0539269	0.00795454	0.030656	0.000989931	0.0937315	0.00544696
PSMG3-AS1	1	2.22045e-16	2.4286e-16	8.80385e-05	0.000792347	0.00185859	9.78206e-06	0.00135971	0.000107603	0	3.91282e-05	0.00455844	0.000156513	8.80385e-05	0	8.80385e-05	9.78206e-06	0.000420628	1.95641e-05	9.78206e-06	0	9.78206e-06	0.000156513	9.78206e-06	9.78206e-06	9.78206e-06	1	2.22045e-16	3.35687e-16	0.00788644	0.00299483	0.0479469	0.000337253	0.0302964	0.000727151	5.85026e-05	0.000554516	0.0357002	0.00112384	0.00138874	0.000198617	0.00400791	0.000646344	0.00551869	0.000367272	0.000267237	0.00018561	0.000934367	0.000928169
CCDC85A	1	2.22045e-16	2.4286e-16	0	0.00412803	0.000195641	0.00166295	0.00187815	0.00359001	9.78206e-06	0.00151622	0.0181066	2.93462e-05	0.00281723	9.78206e-06	0.000909731	0	9.78206e-06	9.78206e-06	9.78206e-06	0	0.00043041	9.78206e-06	0.000107603	9.78206e-06	9.78206e-06	16422	8.15787e-13	1.05291e-12	0.0015986	0.13165	0.164021	0.254463	0.98596	0.685171	0.0104202	0.178353	0.219753	0.114568	0.0280277	0.0121007	0.0768768	0.00394939	0.0224663	0.0175089	0.00168745	0.00348485	0.150776	0.08384
SORCS1	1	2.22045e-16	2.4286e-16	9.78206e-06	0.00108581	1.95641e-05	0.0003815	0.000792347	0.0003815	0	0.000254333	0.00238682	9.78206e-06	0.00117385	9.78206e-06	0.000410846	0	0.000166295	9.78206e-06	0.000215205	9.78206e-06	0.000224987	1.49228e-07	0	0	0	7761	2.22045e-16	3.35687e-16	0.0223158	0.00782719	0.013004	0.0127014	0.0191363	0.0119622	0.000203033	0.00544367	0.040979	0.00383098	0.0193919	0.00300257	0.00618026	0.00115738	0.00190327	0.00489715	0.00694939	0.00198827	0.0114571	ND
SLAMF6	1	2.22045e-16	2.4286e-16	0	0.0012521	9.78206e-06	1.95641e-05	3.91282e-05	1.95641e-05	0	0.000205423	0.389463	9.78206e-06	0.000195641	9.78206e-06	0.000322808	9.78206e-06	0.000117385	9.78206e-06	0.000489103	3.91282e-05	0.00028368	0.000107603	9.78206e-06	0.000146731	1.95641e-05	1	2.22045e-16	3.35687e-16	6.48204e-05	0.0105741	0.000256047	0.000776246	0.000772249	0.000630046	2.63517e-05	0.00205059	0.397205	0.000604349	0.000936742	0.000130528	0.00131094	0.000177186	0.000838957	0.000210295	0.00311261	0.000999953	0.00161865	0.00290732
OSBPL10	1	2.22045e-16	2.4286e-16	9.78206e-06	0.00043041	9.78206e-06	8.80385e-05	0.000166295	8.80385e-05	0	0.000224987	0.000645616	1.95641e-05	0.000146731	0	0.000166295	1.95641e-05	0.000205423	9.78206e-06	8.80385e-05	9.78206e-06	0.000224987	1.95641e-05	1.95641e-05	3.91282e-05	9.78206e-06	1	2.22045e-16	3.35687e-16	0.0162295	0.00119765	0.00025847	0.000513788	0.000141987	0.000550863	0.000436505	0.00326632	0.00350927	0.000750525	0.000225405	0.000680574	0.000635302	0.00181512	0.00090596	0.00175612	0.00168048	0.00091942	0.00541323	0.000515535
CIDEA	1	2.22045e-16	2.4286e-16	9.78206e-06	0.000264116	0	1.95641e-05	9.78206e-06	9.78206e-06	9.78206e-06	1.95641e-05	0.00360958	7.82564e-05	1.95641e-05	0	9.78206e-06	9.78206e-06	0.000215205	9.78206e-06	2.93462e-05	9.78206e-06	9.78206e-06	5.86923e-05	1.95641e-05	8.80385e-05	1.95641e-05	1	2.22045e-16	3.35687e-16	9.3674e-05	0.000198229	1.63801e-06	1.97148e-05	3.33124e-06	5.57801e-06	2.46394e-05	3.17494e-05	0.00496682	0.000155046	8.51701e-06	9.96871e-06	6.88731e-06	2.73517e-05	9.62267e-05	1.27847e-05	4.4588e-05	7.2796e-05	1.08408e-05	9.9562e-05
ZNF618	1	2.22045e-16	2.4286e-16	9.78206e-06	0.000215205	0.000420628	0.000185859	0.000127167	0.000577141	0	0.000307016	3.91282e-05	0.000909731	0.000249023	0.000176077	0.000410846	9.78206e-06	0.000215205	0.00140862	0.000528231	0.000508667	0.000687756	0.000521638	0.000256558	0.000307174	0.000606487	12872	2.22045e-16	3.35687e-16	0.000974313	0.00400827	0.0469564	0.00445859	0.00541532	0.0236991	0.000902071	ND	0.0110337	0.0531806	ND	0.00494325	0.00796195	0.0026991	0.0157032	0.066168	0.0154274	0.025542	ND	ND
ADCY9	1	2.22045e-16	2.4286e-16	0.000176077	0.000136949	1.95641e-05	0.00124232	7.82564e-05	9.78206e-06	0	0.00266072	0.000401064	0.0003815	0.000489103	0	0.000145836	2.93462e-05	8.80385e-05	0.000645616	0	0	0.00015828	3.93085e-05	0.000518449	9.78206e-06	9.78206e-06	4787	2.22045e-16	3.35687e-16	0.00964063	0.00139381	0.000860518	0.0423675	0.0025088	0.000351618	0.000135755	0.117463	0.00599377	0.0239311	0.00630411	0.000173819	ND	0.000640982	0.0032216	0.0842243	0.000156438	0.000270484	ND	ND
FCRL1	1	2.22045e-16	2.4286e-16	0	3.91282e-05	0	0	0	1.95641e-05	0	9.78206e-06	0.0562175	0	9.78206e-06	0	9.78206e-06	0	0	0	5.86923e-05	9.78206e-06	1.95641e-05	0	0	0	0	1	2.22045e-16	3.35687e-16	1.14002e-05	0.000857504	2.71217e-05	6.05896e-05	6.94104e-05	0.000526538	3.06075e-05	0.000175703	0.0971816	2.68728e-05	0.000373877	3.27486e-05	0.000390784	2.09961e-05	4.46187e-05	1.03987e-05	0.00101394	0.000154581	0.00101562	7.49296e-05
FCRL3	1	2.22045e-16	2.4286e-16	9.78206e-06	0.0003815	0	7.82564e-05	9.78206e-06	0.00197598	0	0.000596705	0.129338	0	0.000518449	9.78206e-06	0.000733654	0	0	0	0.00319873	0.000136949	0.00249442	9.78206e-06	0.000948859	0	8.80385e-05	1	2.22045e-16	3.35687e-16	0.000104173	0.00180296	8.49361e-05	0.000929177	0.000158347	0.0123933	4.08891e-05	0.00541739	0.283497	8.39775e-06	0.00346679	0.000158238	0.00942455	2.03368e-05	4.25261e-05	1.9636e-05	0.0283006	0.0009017	0.0226854	0.000107759
LRRC56	1	2.22045e-16	2.4286e-16	0	0.0003815	9.78206e-06	1.95641e-05	8.80385e-05	7.82564e-05	0	0.000136949	0.000645616	0.000205423	0.000215205	8.80385e-05	9.78206e-06	0	0.000596705	9.78206e-06	0.000303244	0.000459757	9.78206e-06	0.000361936	9.78206e-06	0.000264116	0	1	2.22045e-16	3.35687e-16	2.68414e-05	0.000560896	2.128e-05	7.43702e-05	6.04155e-05	0.000204657	2.24015e-05	0.000129662	0.0133549	0.000691928	4.66004e-05	0.00809387	2.0012e-05	4.48075e-05	0.000919897	8.13898e-05	0.000673805	0.0190739	3.64762e-05	0.000791908
SLC5A11	1	2.22045e-16	2.4286e-16	1.95641e-05	0.00513558	0	0.000498885	0.000205423	0.00275854	0	0.0003815	0.0192413	1.95641e-05	0.00871581	0	0.00420628	0.000166295	0.00971358	9.78206e-06	3.91282e-05	8.80385e-05	8.80385e-05	0.000136949	9.78206e-06	0.00043041	9.78206e-06	5181	2.22045e-16	3.35687e-16	0.00105671	0.0167596	0.00022581	0.00730485	0.00281189	0.0571057	0.000145454	0.00452311	0.229647	0.000826826	0.129112	0.000150569	0.0919271	0.00704042	0.188532	0.0009346	0.00131309	0.00311663	0.00129727	0.000905612
KIR3DL3	1	2.22045e-16	2.4286e-16	0	0.00233791	0	9.78206e-06	4.89103e-05	0.000596705	0	9.78206e-06	0.246576	8.80385e-05	7.82564e-05	9.78206e-06	9.78206e-06	9.78206e-06	0.000215205	0	0	0	9.78206e-06	8.80385e-05	0	9.78206e-06	7.82564e-05	1	2.22045e-16	3.35687e-16	1.61289e-05	0.00958383	4.02195e-05	0.000168751	0.000414271	0.00567874	3.56064e-05	0.000228171	0.367631	0.000580304	0.00148083	0.00018884	0.000170911	0.000252178	0.00208616	6.11092e-05	3.52147e-05	3.7483e-05	0.000237992	0.00118928
ALPK2	1	2.22045e-16	2.4286e-16	9.78206e-06	0.000489103	0.000215205	0.000391282	0.000469539	0.000420628	0	0.000694526	0.000215205	0.000166295	0.000792347	1.95641e-05	0.000547795	0.0003815	0.000763	3.91282e-05	0.000352154	9.78206e-06	0.000919513	0.000166295	0.00123254	0.000508667	1.95641e-05	9219	2.22045e-16	3.35687e-16	0.00254694	0.00500757	0.00709943	0.00575379	0.00566009	0.0225134	0.00251919	0.0134693	0.00167424	0.012805	0.0197051	0.0109319	0.00660033	0.00599903	0.0209497	0.0123701	0.00574554	0.00470203	0.052832	0.00789913
C12orf56	1	2.22045e-16	2.4286e-16	8.80385e-05	0.00813867	0	9.78206e-06	9.78206e-06	0.000772782	1.95641e-05	9.78206e-06	0.00143796	0.000410846	3.91282e-05	9.78206e-06	0.00529209	0.000185859	0.00276832	9.78206e-06	0.00929295	3.91282e-05	0.0112396	0.00536057	0.000987988	0.00138905	1.95641e-05	1	2.22045e-16	3.35687e-16	0.0125342	0.0143282	0.000213719	0.000451971	0.000164669	0.0224122	9.39131e-05	0.000461303	0.000919609	0.000259703	0.000185836	2.63734e-05	0.0111265	0.00319235	0.038484	0.000305417	0.0731467	0.000247211	0.164748	0.0265145
NXNL1	1	2.22045e-16	2.4286e-16	9.78206e-06	0.0145068	0.000518449	0.00390304	0.000215205	2.93462e-05	0	0.00147709	0.00359001	0.000518449	0.00513558	0	8.80385e-05	9.78206e-06	0.0107798	1.95641e-05	9.78206e-06	1.95641e-05	8.80385e-05	0.00529209	4.89103e-05	0.000224987	9.78206e-06	1	2.22045e-16	3.35687e-16	0.00010023	0.0186768	0.00177978	0.0169364	0.00125373	0.000589921	1.41595e-05	0.00832694	0.0125657	0.00244132	0.0637548	1.72923e-05	0.000690057	8.69395e-05	0.0595246	0.000252376	0.000106509	0.000198397	0.00050596	0.00712643
FMO9P	1	2.22045e-16	2.4286e-16	9.78206e-06	0.00560512	0.000215205	0.000890167	6.84744e-05	0.00144774	9.78206e-06	0.000899949	0.165033	0	0.00693548	9.78206e-06	0.00500841	0	0.000371718	1.95641e-05	0.00159448	3.91282e-05	0.000899949	0.000205423	0.0003815	0	9.78206e-06	1	2.22045e-16	3.35687e-16	0.000143797	0.0124771	0.00120639	0.00606306	0.000476463	0.00773589	0.000381241	0.00435532	0.171731	7.61937e-05	0.0167463	0.000195409	0.0118626	4.51638e-05	0.00202482	0.000432743	0.00768803	0.000588816	0.00931004	0.00189261
LRRC3B	1	2.22045e-16	2.4286e-16	9.78206e-06	0.000655398	0	9.78206e-06	0	1.95641e-05	0.000919513	1.95641e-05	0.015348	0	0.00028368	9.78206e-06	8.80385e-05	9.78206e-06	0.000215205	0.000117385	1.95641e-05	8.80385e-05	9.78206e-06	9.78206e-06	0.000322808	0	0.00194663	1	2.22045e-16	3.35687e-16	0.000150428	0.000681874	2.0111e-06	1.51175e-05	4.9518e-06	3.30907e-05	0.0251962	8.76849e-05	0.151091	0.000538303	0.000105137	5.41118e-05	0.000121855	0.000136236	0.00248634	0.000414554	0.000136279	0.000570746	4.03784e-05	0.000464894
TM4SF19	1	2.22045e-16	2.4286e-16	9.78206e-06	0.00569316	0.00230857	0.00302266	0.00124232	0.00437258	0	0.000733654	0.0205814	0.000899949	0.00718981	9.78206e-06	0.00121297	9.78206e-06	0.000224987	0.000205423	2.93462e-05	9.78206e-06	0.00205423	0.000166295	7.82564e-05	0.000860821	1.95641e-05	1	2.22045e-16	3.35687e-16	0.000119147	0.0107125	0.00248159	0.0140435	0.00932134	0.0113089	6.33655e-06	0.00234251	0.245358	0.00645055	0.0160444	0.000282112	0.00573499	8.61232e-05	0.000957578	0.00112295	0.000263826	0.000254699	0.00130952	0.00061301
ACSM1	1	2.22045e-16	2.4286e-16	0	0.00668114	0.000254333	0.000459757	9.78206e-06	0.00110537	0	0.000655398	0.0250127	1.95641e-05	0.00977227	1.95641e-05	0.000596705	9.78206e-06	0.000361936	9.78206e-06	0.000919513	9.78206e-06	0.000679986	0.000215205	0.000303244	0.00104668	9.78206e-06	3637	2.22045e-16	3.35687e-16	0.000152024	0.0352923	0.00183245	0.00216492	0.000263554	0.00892155	6.01924e-05	0.00491745	0.148215	0.000978933	0.0451625	0.000445108	0.00285475	0.000175899	0.00122708	0.000223268	0.00698025	0.000403587	ND	0.00195277
C8orf34	1	2.22045e-16	2.4286e-16	0	0.000528231	0	1.95641e-05	9.78206e-06	0.000772782	0	9.78206e-06	0.0121689	9.78206e-06	0.00403999	0	0.000655398	0	9.78206e-06	0	0.000136949	0	0.000215205	1.35506e-07	9.78206e-06	0.000136949	0	9459	2.22045e-16	3.35687e-16	0.00193316	0.0445151	0.000890165	0.00459563	0.00118502	0.290939	0.000260834	0.00353535	0.0684134	0.00473501	0.192443	0.00273446	0.214727	0.000650846	0.0148804	0.00298337	0.0301156	0.00242198	0.08452	ND
SLC26A8	1	2.22045e-16	2.4286e-16	9.78206e-06	0.000899949	0.000176077	0.000215205	5.86923e-05	0.000361936	0	0.000547795	0.0100657	8.80385e-05	0.000596705	2.93462e-05	0.000166295	9.78206e-06	0.00291505	9.78206e-06	8.80385e-05	9.78206e-06	0.0003815	0.00427476	8.80385e-05	0.000264116	1.95641e-05	1	2.22045e-16	3.35687e-16	0.000426965	0.00347962	0.00068697	0.000542811	0.000238869	0.00271574	0.000228513	0.00544034	0.033749	0.000741816	0.000458814	0.00461035	0.00047584	0.000970334	0.0334108	0.000332143	0.000834692	0.000648605	0.00335455	0.175407
IL22RA2	1	2.22045e-16	2.4286e-16	0	0.00409868	9.78206e-06	0.00151622	0.000655398	0.000313026	0	0.000479321	0.0897601	0.000185859	0.0205325	9.78206e-06	0.00212271	0	0.000469539	7.82564e-05	0.000107603	9.78206e-06	7.82564e-05	0.000596705	0.00061627	0.000166295	1.95641e-05	5646	2.22045e-16	3.35687e-16	0.00025028	0.0231047	0.0004129	0.0139014	0.00831855	0.00844868	0.00016911	0.00344062	0.206264	0.00463406	0.0605948	0.000960887	0.0475201	0.000259508	0.00775096	0.00212591	0.000527909	0.000524319	0.00125187	0.0110924
GRIN3A	1	2.22045e-16	2.4286e-16	9.78206e-06	0.000176077	0	0.000459757	0.000391282	8.80385e-05	0	1.95641e-05	0.0194859	0	0.000215205	1.95641e-05	0.000107603	0	9.78206e-06	0	0.000107603	2.93462e-05	1.95641e-05	0	8.80385e-05	0	0	4702	2.22045e-16	3.35687e-16	0.00239029	0.00356628	0.000884664	0.0157185	0.0027565	0.0028592	0.000504116	0.00293132	0.0803192	7.66333e-05	0.00619942	0.0123645	0.0027487	0.000171786	0.00564166	0.00204222	0.00706191	0.0140304	0.0011739	0.00015136
GRIN3B	1	2.22045e-16	2.4286e-16	9.78206e-06	0.00105646	4.89103e-05	0.000215205	2.08962e-05	8.80385e-05	0	0.000264116	0.0263137	5.86923e-05	8.80385e-05	1.26006e-05	1.95641e-05	9.78206e-06	0.00162382	2.93462e-05	9.78206e-06	9.78206e-06	9.78206e-06	0.000166295	9.78206e-06	9.78206e-06	0	7745	2.22045e-16	3.35687e-16	0.00237924	0.0309899	0.00312146	0.00846212	ND	0.0072148	0.000673546	0.0142226	0.063313	0.00477555	0.00921006	ND	0.00413454	0.00220291	0.0222198	0.00446164	0.00124603	0.0014877	0.00311631	0.00687842
CLRN1-AS1	1	2.22045e-16	2.4286e-16	0	0.000352154	9.78206e-06	1.95641e-05	1.95641e-05	1.95641e-05	0	9.78206e-06	0.0111515	9.78206e-06	0.000498885	0	8.80385e-05	0	0.000244551	0	9.78206e-06	0	9.78206e-06	9.78206e-06	9.78206e-06	1.95641e-05	0	1	2.22045e-16	3.35687e-16	2.94553e-05	0.00151707	0.00018902	0.000405551	0.000530493	0.00069581	4.57073e-05	0.00045752	0.0858	0.000314653	0.00279954	7.787e-05	0.00139055	0.000124632	0.00434812	7.10634e-05	0.000229037	7.6575e-05	0.000461472	0.000671591
ARAP2	1	2.22045e-16	2.4286e-16	0	0.00071409	0.000215205	0.000772782	0.000596705	0.000156513	9.78206e-06	8.80385e-05	8.80385e-05	0.000410846	0.000635834	9.78206e-06	0.000469539	9.78206e-06	0.000166295	4.89103e-05	0.0027781	9.78206e-06	0.000107603	8.80385e-05	0.000146731	9.78206e-06	9.78206e-06	6196	2.22045e-16	3.35687e-16	0.0103945	0.00631549	0.0162223	0.0188403	0.00267213	0.00227865	0.002103	0.00136061	0.00135971	0.0185975	0.0039851	0.0197897	0.00754697	0.0122305	0.00251431	0.0133109	0.756693	0.00407365	0.00154887	0.00219762
PLAAT5	1	2.22045e-16	2.4286e-16	9.78206e-06	0.00425519	0	0.000704308	0.000215205	2.93462e-05	0	0.00203467	0.0369762	0.000303244	0.00314004	3.91282e-05	0.0010369	1.95641e-05	0.000792347	8.80385e-05	0.000215205	9.78206e-05	0.000635834	0.000215205	0.000655398	0.000322808	1.95641e-05	5869	2.22045e-16	3.35687e-16	0.000382648	0.0159321	5.07957e-05	0.00911452	0.00405088	0.000511718	6.17142e-05	0.0479563	0.0240652	0.0134233	0.0197365	0.0017708	0.00699779	0.00343239	0.00740357	0.00724723	0.00610173	0.00279278	0.0119188	0.00376489
CIB3	1	2.22045e-16	2.4286e-16	0	0.00432367	1.95641e-05	0.00071409	7.82564e-05	0.000224987	0	0.000596705	0.0112005	0.000655398	0.0134895	0	2.93462e-05	0	0.000596705	9.78206e-06	9.78206e-06	9.78206e-06	0.000313026	0.000948859	1.95641e-05	0.000821693	9.78206e-06	1	2.22045e-16	3.35687e-16	2.07574e-05	0.00560655	9.49419e-05	0.000776804	0.000118489	0.000657053	3.37179e-05	0.00155736	0.0280941	0.000930315	0.0051405	3.25979e-05	0.000159052	2.68937e-05	0.00174881	6.55438e-05	6.6467e-05	7.8411e-05	0.00111405	0.00277717
TMC1	1	2.22045e-16	2.4286e-16	0	0.00216183	0.00209336	0.00123254	0.000146731	0.00371718	0	0.000772782	0.00359001	0.000733654	0.0136753	9.78206e-06	0.00099777	0.000479321	0.000322808	0	0.000176077	9.78206e-06	0.00071409	1.72391e-05	0.0003815	0.000459757	0	15333	1.93004e-14	2.66768e-14	0.0154461	0.0260513	0.169778	0.0259163	0.00509171	0.547624	0.00155314	0.0398028	0.033038	0.301218	0.625457	0.0141781	0.035672	0.187392	0.013401	0.00250687	0.0164955	0.0130767	0.146674	ND
CLC	1	2.22045e-16	2.4286e-16	9.78206e-06	0.000948859	0	8.80385e-05	1.95641e-05	0.000185859	0	0.000645616	0.0318406	0.000117385	0.00222683	9.78206e-06	7.82564e-05	0	0.000205423	1.95641e-05	8.80385e-05	0.000107603	0.000224987	0.000205423	3.91282e-05	8.80385e-05	5.86923e-05	1	2.22045e-16	3.35687e-16	7.83138e-05	0.00130028	1.63386e-05	0.000262884	0.000232738	0.000738141	1.76555e-05	0.00192721	0.0202634	0.000326775	0.00222683	6.53514e-05	0.000295506	2.67347e-05	0.000337277	0.000141226	0.000217995	0.000517205	0.000547959	0.000339443
TRIM6	1	2.22045e-16	2.4286e-16	0.000166295	0.010457	0	0.00487146	0.00244551	0.00771804	0.000919513	0.002289	0.0113472	9.78206e-06	0.00341394	0.000498885	0.00340416	0.00132058	9.78206e-06	9.78206e-06	0.000792347	0.000987988	0.000479321	1.95641e-05	0.000802129	0	9.78206e-06	5203	2.22045e-16	3.35687e-16	0.00254905	0.0540755	0.000127186	0.0113624	0.0178715	0.0221787	0.00460412	0.00547583	0.0268517	0.000460036	0.0244869	0.00179725	0.0199716	0.0126384	0.000544043	0.000499565	0.00414114	0.00658669	0.00118973	0.00117975
PCAT4	1	2.22045e-16	2.4286e-16	9.78206e-06	0.0184294	0	0.000489103	0.00298353	0.00127167	9.78206e-06	0.00107603	0.100178	0.000234769	0.00646594	9.78206e-06	0.00612357	0	0.00028368	9.78206e-06	0.000987988	1.95641e-05	0.00247486	1.95641e-05	0.000254333	0.00043041	9.78206e-06	1	2.22045e-16	3.35687e-16	0.000265355	0.0665781	4.85669e-05	0.00237884	0.0113817	0.00389475	0.000102352	0.00626603	0.543446	0.00172616	0.017952	0.000494574	0.0662166	8.29055e-05	0.00210408	0.000204507	0.0045665	0.000371831	0.0154589	0.000289017
OLFM3	1	2.22045e-16	2.4286e-16	9.78206e-06	0.000254333	0	7.82564e-05	0.000215205	0.000410846	9.78206e-06	8.80385e-05	0.00874516	2.93462e-05	0.00206401	0	0.000498885	0	8.80385e-05	9.78206e-06	0.000205423	9.78206e-06	0.000205423	0	8.80385e-05	9.78206e-06	0	6726	2.22045e-16	3.35687e-16	0.0011881	0.00355521	0.00133478	0.00590459	0.00427345	0.0160514	0.00217456	0.00451871	0.137211	0.00193384	0.0341161	0.00137548	0.00826536	0.00189829	0.00541863	0.00224496	0.0189177	0.00223126	0.00864606	0.00142387
CFAP70	1	2.22045e-16	2.4286e-16	9.78206e-06	0.00144774	0.000215205	1.95641e-05	0.000215205	0.00104668	0	0.000772782	0.0116406	0.000107603	0.000166295	9.78206e-06	0.000254333	9.78206e-06	0.000371718	9.78206e-06	0.000420628	9.78206e-06	8.80385e-05	8.80385e-05	9.78206e-06	0.000303244	1.95641e-05	1	2.22045e-16	3.35687e-16	0.000335428	0.00584609	0.0154541	0.000489744	0.00173436	0.019771	4.60537e-05	0.0050108	0.082996	0.00249843	0.00123269	0.000523977	0.002164	0.0015444	0.00423788	0.000753191	0.00669201	0.000497182	0.00135196	0.000776946
CLCN7	1	2.22045e-16	2.4286e-16	9.78206e-06	0.00151622	0.00136949	0.000215205	0.00043041	8.80385e-05	9.78206e-06	0.000410846	0.0406738	0.000166295	0.000860821	0	0.000459757	8.80385e-05	0.000342372	1.95641e-05	9.78206e-06	9.78206e-06	0.000264116	0.00238682	9.78206e-06	9.78206e-06	9.78206e-06	1	2.22045e-16	3.35687e-16	0.00102701	0.00566305	0.0178918	0.00230986	0.00229591	0.000707473	0.000141873	0.00617064	0.182434	0.00244748	0.00570149	6.93217e-05	0.00177834	0.00197515	0.00570217	0.00049026	0.000212428	0.000418631	0.00325831	0.00596628
ANAPC16	1	2.22045e-16	2.4286e-16	9.78206e-06	0.0003815	9.78206e-06	9.78206e-06	1.95641e-05	0.000215205	0	0.00274876	0.000753218	3.91282e-05	8.80385e-05	0	4.89103e-05	1.95641e-05	0.000919513	9.78206e-06	9.78206e-06	0	1.95641e-05	2.93462e-05	0.000156513	1.95641e-05	9.78206e-06	5634	2.22045e-16	3.35687e-16	0.000645702	0.0275306	0.00132334	0.00166086	0.00197831	0.0148019	0.000221841	0.897283	0.138603	0.00232396	0.00318297	0.00134841	0.00185165	0.00238485	0.0697982	0.000839504	0.00118674	0.000720472	0.00145684	0.00282141
CPXM2	1	2.22045e-16	2.4286e-16	0	0.000821693	9.78206e-06	0.000254333	0.000146731	8.80385e-05	0	0.00143796	0.00509645	1.95641e-05	0.000459757	0	0.000352154	0	0.000948859	1.95641e-05	0.000166295	0	0.000136949	0.000117385	2.93462e-05	0.000205423	1.95641e-05	13964	2.22045e-16	3.35687e-16	0.00603393	0.0350584	0.0173182	0.0203637	0.0787387	0.0542817	0.00166563	0.28116	0.0816046	0.0147153	0.00751761	0.00575453	0.0639794	0.00641253	0.095044	0.03176	0.0491523	0.00165039	0.0516141	0.0687716
TMEM45B	1	2.22045e-16	2.4286e-16	9.78206e-06	0.00105646	0	0.000586923	1.95641e-05	0.000215205	0	0.000215205	0.0537426	2.93462e-05	0.00148687	9.78206e-06	0.000293462	0	4.89103e-05	0.000107603	0.000215205	9.78206e-06	0.000546345	0.000215205	8.80385e-05	9.78206e-06	9.78206e-06	1	2.22045e-16	3.35687e-16	0.000383784	0.00603549	5.73935e-05	0.00688403	0.000374134	0.00143768	6.61918e-05	0.00237869	0.107006	0.0014574	0.00532971	0.000939801	0.00151386	5.63586e-05	0.000826754	0.00334033	0.00169555	0.000319105	ND	0.00279877
DBX1	1	2.22045e-16	2.4286e-16	0.00116406	3.91282e-05	9.78206e-06	0.000459757	0	0.00108581	0.000547795	0.000215205	0.00324764	0.0907873	1.95641e-05	0.0105842	0.000596705	8.80385e-05	8.80385e-05	0.00722894	0	0.000909731	0.000361936	0.000136949	0.000547795	0.000342372	9.78206e-06	1	2.22045e-16	3.35687e-16	0.000877554	0.000271676	6.17926e-05	0.00251019	2.1371e-05	0.00210502	0.000912219	0.000461631	0.00281185	0.125515	0.000152275	0.0148229	0.00136818	0.00033442	0.00026379	0.0156168	2.57253e-05	0.000890771	0.00109161	0.000265968
NXPE1	1	2.22045e-16	2.4286e-16	0	0.00253355	3.91282e-05	0.000234769	0.00123254	0.000166295	0	0.000117385	0.13465	0	0.00210314	9.78206e-06	0.00281723	9.78206e-06	0.000547795	9.78206e-06	0.00071409	9.78206e-06	0.000215205	9.78206e-06	0.000273898	4.89103e-05	9.78206e-06	4231	2.22045e-16	3.35687e-16	7.22269e-05	0.0334393	0.00550639	0.00665233	0.0955363	0.00274865	1.81086e-05	0.00342973	0.138022	0.000157992	0.0691355	0.000232102	0.0994274	0.000563343	0.00552691	0.000598667	0.0116216	0.000731233	0.00447812	0.000239229
NXPE2	1	2.22045e-16	2.4286e-16	0	0.00368784	9.78206e-06	0.000273898	3.91282e-05	2.93462e-05	0	0.000107603	0.170032	0	0.00122276	9.78206e-06	0.00159448	0	8.80385e-05	0	0.00170208	9.78206e-06	0.000107603	4.89103e-05	8.80385e-05	9.78206e-06	9.78206e-06	1	2.22045e-16	3.35687e-16	0.000102553	0.0189247	0.000279681	0.00192809	0.00048623	0.000750465	4.7594e-05	0.00153491	0.126681	7.33177e-05	0.00808086	0.000115703	0.00925689	6.14195e-05	0.00108507	3.83084e-05	0.00415638	0.000255094	0.00101007	0.000577802
JAML	1	2.22045e-16	2.4286e-16	9.78206e-06	0.000733654	9.78206e-06	9.78206e-06	1.95641e-05	9.78206e-06	0	0.000215205	0.105871	0.000224987	0.000293462	0	9.78206e-06	0	0.000420628	9.78206e-06	9.78206e-06	9.78206e-06	9.78206e-06	8.80385e-05	9.78206e-06	2.93462e-05	0	1	2.22045e-16	3.35687e-16	0.000181929	0.00156774	0.000256555	0.000142753	0.000567455	8.12961e-05	1.84293e-05	0.000615226	0.371368	0.00163078	0.000450336	6.88268e-05	0.000151538	6.28357e-05	0.00198806	0.00013041	0.000124774	0.000116941	0.000288027	0.00102902
TMEM132D	1	2.22045e-16	2.4286e-16	9.78206e-06	0.000586923	0	0.000410846	9.78206e-06	9.78206e-06	9.78206e-06	0.000107603	0.00265094	9.78206e-06	0.0003815	9.78206e-06	0.000939077	0.000469539	0.00111515	0.000215205	0.000107603	9.78206e-06	0.000215205	1.95641e-05	0.000176077	4.89103e-05	9.78206e-06	11597	2.22045e-16	3.35687e-16	0.00674539	0.0205678	3.81241e-05	0.0588349	0.00882703	0.00536093	0.00436414	0.0197359	0.0751639	0.00939369	0.00501241	0.00507083	0.0422186	0.026618	0.0360384	0.0181665	0.0244404	0.0233926	0.0168133	0.0219808
C12orf54	1	2.22045e-16	2.4286e-16	0	0.00133036	0	9.78206e-06	1.95641e-05	1.95641e-05	0	0.000215205	0.0419063	0	0.000215205	0	1.95641e-05	0	8.80385e-05	0	0.000528231	9.78206e-06	0.000136949	9.78206e-06	9.78206e-06	0	0	1	2.22045e-16	3.35687e-16	1.1046e-05	0.00467984	1.01621e-05	7.66473e-05	0.000559971	0.000226275	1.4034e-05	0.00104991	0.337561	2.82644e-05	0.00051087	3.38061e-05	0.000256463	4.33065e-05	0.000636814	1.90453e-05	0.000919276	0.000155119	0.000367055	0.000535819
TPH2	1	2.22045e-16	2.4286e-16	9.78206e-06	0.000987988	1.95641e-05	0.000479321	0.0051258	0.000107603	9.78206e-06	8.80385e-05	0.05341	8.80385e-05	0.00719959	9.78206e-06	0.00061627	0	0.00117385	9.78206e-06	0.000264116	9.78206e-06	0.000185859	9.78206e-06	0.000264116	9.78206e-06	0	1	2.22045e-16	3.35687e-16	0.000510402	0.00575966	0.000787762	0.00406684	0.0329893	0.000649336	0.000171058	0.00067163	0.279357	0.000669229	0.0370158	0.00148018	0.00210988	0.00030385	0.00463806	0.000498989	0.00287855	0.000458425	0.00165801	0.000949372
FGD4	1	2.22045e-16	2.4286e-16	0	0.00265094	0.0052334	8.80385e-05	0.00566381	0.000234769	9.78206e-06	0.000107603	0.00794303	9.78206e-06	0.00217162	0	0.00123254	0	0.0020738	9.78206e-06	0.00107603	0	0.00867668	0.000176077	0.000136949	0.000655398	9.78206e-06	4435	2.22045e-16	3.35687e-16	0.00026599	0.00912166	0.0498772	0.00040613	0.052781	0.000959098	0.000299375	0.000750035	0.109897	0.00150028	0.00939375	0.000293713	0.00654603	0.000258613	0.0111107	0.000191831	0.0489225	0.000348843	0.487478	0.00487553
BTBD11	1	2.22045e-16	2.4286e-16	0	0.000459757	9.78206e-06	0.000410846	0	9.78206e-06	0	8.80385e-05	0.0003815	1.95641e-05	0.00187815	0	0.000117385	0	3.91282e-05	9.78206e-06	9.78206e-06	9.78206e-06	0.000136949	0.000176077	0.000361936	9.78206e-06	9.78206e-06	8990	2.22045e-16	3.35687e-16	0.00715964	0.0126554	0.00155516	0.0136645	0.000397897	0.0096026	0.00101849	0.00923226	0.0309348	0.0124946	0.0777514	0.00296951	0.0047953	0.00628349	0.0142003	0.00320387	0.00504482	0.00517155	0.0243041	0.0428624
ANO4	1	2.22045e-16	2.4286e-16	9.78206e-06	0.00166295	9.78206e-06	0.0003815	0.000136949	0.000322808	9.78206e-06	0.000176077	0.0105548	9.78206e-06	0.00159448	0	0.000146731	0.000215205	0.00043041	9.78206e-06	9.78206e-06	9.78206e-06	0	8.80385e-05	0.000254333	9.78206e-06	0	3637	2.22045e-16	3.35687e-16	0.00161388	0.00818865	0.000254837	0.00266884	0.000149292	0.00824711	0.00117382	0.00439056	0.0608113	0.00294226	0.00499594	0.000784211	0.000684199	0.00396946	0.00394786	0.00103256	0.000921266	0.00452706	8.42545e-05	0.000398476
RXFP2	1	2.22045e-16	2.4286e-16	0	0.0140666	0.000635834	0.00121297	0.00250421	0.00135971	1.95641e-05	0.00166295	0.0413292	8.80385e-05	0.0181066	9.78206e-06	0.00168251	0	0.000254333	9.78206e-06	0.000205423	9.78206e-06	0.000459757	0.000166295	0.000185859	0.000489103	9.78206e-06	4598	2.22045e-16	3.35687e-16	9.3529e-05	0.0981142	0.00407382	0.00835527	0.0592353	0.014273	0.00118757	0.0144501	0.130269	0.00103558	0.141033	0.000317191	0.00819903	9.03652e-05	0.00199506	0.000229781	0.000879286	0.00021609	0.00582731	0.00181642
SPACA7	1	2.22045e-16	2.4286e-16	9.78206e-06	0.00316939	9.78206e-06	0.00061627	0.00033259	0.000410846	0	0.000635834	0.0378468	8.80385e-05	0.000772782	9.78206e-06	0.000410846	0.000136949	0.000596705	8.80385e-05	0.00159448	9.78206e-06	0.000205423	0.000899949	1.95641e-05	0.000313026	3.91282e-05	6834	2.22045e-16	3.35687e-16	0.000420533	0.0304286	0.000191297	0.0160747	0.00541237	0.0073695	0.000211126	0.0187221	0.721163	0.00284226	0.0118017	0.00173327	0.00905628	0.00179413	0.0111115	0.00336203	0.0214945	0.000613701	0.00362499	0.0170008
TDRD9	1	2.22045e-16	2.4286e-16	0	0.00623117	9.78206e-06	3.91282e-05	1.95641e-05	0.000274603	1.62022e-06	9.78206e-06	0.0169523	9.78206e-06	0.00215205	0	0.000243811	0	8.80385e-05	0	6.74205e-05	9.78206e-06	6.73157e-05	0.000205423	0	0.000117385	0	3877	2.22045e-16	3.35687e-16	0.000310829	0.0615048	0.000361458	0.000368133	0.00307895	ND	ND	6.21951e-05	0.159878	0.000721828	0.0114955	0.000478295	ND	2.89364e-05	0.00256863	0.000210932	ND	0.00401037	ND	0.00672271
AK7	1	2.22045e-16	2.4286e-16	9.78206e-06	0.000254333	9.78206e-06	7.82564e-05	9.78206e-06	0.000303244	8.80385e-05	7.82564e-05	0.00618226	0.000489103	0.000264116	1.95641e-05	9.78206e-06	0.000146731	8.80385e-05	0	0.000205423	9.78206e-06	1.95641e-05	7.82564e-05	0.00043041	1.95641e-05	9.78206e-06	1	2.22045e-16	3.35687e-16	0.000744406	0.000216071	0.000305431	0.000805614	7.94114e-05	0.0017948	0.00321146	0.00104774	0.00658743	0.0193747	0.00106693	0.00472724	0.000238288	0.018206	0.000904746	0.000200249	0.00634949	0.000542699	0.000773487	0.000624533
RNASE11	1	2.22045e-16	2.4286e-16	1.95641e-05	0.00323786	9.78206e-06	0.00168251	1.95641e-05	0.000205423	0	0.00143796	0.19032	9.78206e-06	0.0143209	2.93462e-05	3.91282e-05	0	0.000948859	9.78206e-06	0.000518449	0.000352154	0.00222053	9.78206e-06	0.000166295	0.000528231	0.000107603	1	2.22045e-16	3.35687e-16	4.31249e-05	0.0050966	1.82269e-05	0.000979946	0.000228724	0.000399822	1.02342e-05	0.00160014	0.154841	4.35534e-05	0.0103979	0.00016633	0.000102338	1.69446e-05	0.000752579	5.21162e-05	0.000734435	0.000799334	0.00108449	0.000101694
PLIN2	1	2.22045e-16	2.4286e-16	1.95641e-05	0.000909731	0	1.95641e-05	9.78206e-06	0.000215205	0.00071409	9.78206e-05	0.033171	0.000469539	0.000391282	0.000127167	0.000215205	0.000205423	0.000596705	1.95641e-05	0.000596705	1.95641e-05	0.000352154	8.80385e-05	0.00459757	0.00764957	9.78206e-06	1	2.22045e-16	3.35687e-16	0.000324367	0.000654871	5.72107e-06	4.94467e-05	7.71249e-06	0.00032265	0.00284266	8.34016e-05	0.107428	0.000636945	0.000166532	0.000952148	0.000114391	0.000137065	0.000970391	8.62704e-05	0.000778036	0.000339346	0.00034477	7.28865e-05
SLC24A4	1	2.22045e-16	2.4286e-16	0	0.000361936	9.78206e-06	1.95641e-05	9.78206e-06	1.95641e-05	2.93462e-05	8.80385e-05	0.000215205	8.80385e-05	9.78206e-06	9.78206e-06	0.000921286	9.78206e-06	0.000401064	9.78206e-06	0.000224987	9.78206e-06	9.78206e-06	9.78206e-06	3.91282e-05	0.000215205	9.78206e-06	1	2.22045e-16	3.35687e-16	0.000478825	0.000931132	0.000106588	6.54407e-05	8.53493e-05	0.000912656	0.003276	0.000364796	0.00477457	0.00228192	5.31757e-05	0.000739211	ND	0.000451869	0.00443371	0.000383408	0.00518031	0.000530516	0.000179478	0.000186401
CCR3	1	2.22045e-16	2.4286e-16	0	0.00988966	0.000185859	0.000410846	0.000264116	0.000185859	0	0.000264116	0.0435497	8.80385e-05	0.00634855	9.78206e-06	0.000645616	9.78206e-06	0.00178033	9.78206e-06	0.000596705	9.78206e-06	0.000528231	0.00124232	0.000410846	0.000254333	0.000215205	9110	2.22045e-16	3.35687e-16	0.000642132	0.282573	0.00348801	0.0127711	0.0153639	0.0060015	0.000150308	0.00765908	0.220278	0.00412477	0.156989	0.000394385	0.0231687	0.00085017	0.0905777	0.00280408	0.0201673	0.000386883	0.032279	0.0382858
TMEM266	1	2.22045e-16	2.4286e-16	0	0.000498885	9.78206e-06	0.000205423	0.000342372	9.78206e-06	0	0.000224987	0.000352154	0.000136949	0.000674962	0	0.000508667	0	0.000469539	9.78206e-06	9.78206e-06	9.78206e-06	8.80385e-05	7.82564e-05	0.000851039	0.000254333	9.78206e-06	7524	2.22045e-16	3.35687e-16	0.0010031	0.0105899	0.00238682	0.00511518	0.0326094	0.00337372	0.000712481	0.0111676	0.0165948	0.00616875	0.0460715	0.000995124	0.0250901	0.0014233	0.0170457	0.00344564	0.00094483	0.00130705	0.00588337	0.00368358
AGBL1	1	2.22045e-16	2.4286e-16	9.78206e-06	0.00162382	9.78206e-06	0.00071409	0.000264116	4.89103e-05	9.78206e-06	0.000361936	0.0140764	0.000156513	0.00713112	0	0.000909731	3.91282e-05	0.000939077	9.78206e-06	0.000136949	0	0.000205423	0.000772782	0.000185859	0.000215205	0	13788	2.22045e-16	3.35687e-16	0.0065515	0.0564355	0.00323597	0.121466	0.0170811	0.0115104	0.0162734	0.0484576	0.282102	0.0396403	0.449365	0.00360843	0.137964	0.00437543	0.0719995	0.00306087	0.0284134	0.000552621	0.0590924	0.123777
C16orf78	1	2.22045e-16	2.4286e-16	0	0.00626052	1.95641e-05	0.00338459	3.91282e-05	0.000176077	0	0.000860821	0.267989	8.80385e-05	0.0790879	9.78206e-06	0.000547795	0	0.00116406	9.78206e-06	8.80385e-05	9.78206e-06	1.95641e-05	0.00136646	0.00144774	0.00061627	9.78206e-06	1	2.22045e-16	3.35687e-16	6.0628e-05	0.0163952	0.000276751	0.011249	0.000784899	0.00124586	5.98245e-05	0.00823706	0.666919	0.00112422	0.101451	7.89816e-05	0.00226618	6.71711e-06	0.0113416	0.000189113	0.00050066	7.27595e-05	0.000444891	ND
ANKRD26P1	1	2.22045e-16	2.4286e-16	9.78206e-06	0.00301287	9.78206e-06	5.86923e-05	0.000107603	0.000224987	0	8.80385e-05	0.00271941	1.95641e-05	0.000528231	0	1.95641e-05	0	0.000763	9.78206e-06	9.78206e-06	9.78206e-06	7.22628e-05	4.89103e-05	9.78206e-06	9.78206e-06	0	1	2.22045e-16	3.35687e-16	0.000603369	0.0204279	0.000403984	0.00316237	0.00270263	0.00195842	8.24669e-05	0.00165956	0.00279625	0.00215686	0.00441373	0.000214282	0.00251802	0.000162123	0.0142062	0.000498416	0.000747344	0.00111362	ND	0.00113814
CDYL2	1	2.22045e-16	2.4286e-16	0	0.00884298	1.95641e-05	0.000586923	0.00116406	0.000254333	9.78206e-06	0.000860821	0.00635834	0	0.0152111	9.78206e-06	0.0032183	9.78206e-06	0.00124232	3.91282e-05	0.000547795	7.90645e-06	0.000215643	0.000596705	0.000489103	0.0003815	9.78206e-06	13826	2.22045e-16	3.35687e-16	0.00348926	0.079676	0.00287877	0.0472694	0.0262331	0.015963	0.00124198	0.0430233	0.0401813	0.00376492	0.158037	0.00491134	0.103692	0.0183985	0.0226549	0.0222459	0.0384664	ND	ND	0.137044
HSF5	1	2.22045e-16	2.4286e-16	9.78206e-06	0.00212271	9.78206e-06	0.0003815	1.95641e-05	0.000224987	9.78206e-06	0.000469539	0.00409868	0.000528231	0.000655398	9.78206e-06	8.80385e-05	0	0.00028368	9.78206e-06	0.000136949	1.95641e-05	0.00117872	1.95641e-05	0.000166295	0.000342372	9.78206e-06	1	2.22045e-16	3.35687e-16	7.40069e-05	0.00513734	2.52341e-05	0.00122964	7.70756e-05	0.00139521	0.000328523	0.00209993	0.00449482	0.00388634	0.000265748	0.000744509	4.56279e-05	0.000212848	0.000961123	0.000128765	0.000654964	0.000669336	ND	0.000213179
CD300LB	1	2.22045e-16	2.4286e-16	9.78206e-06	0.0014184	0	0.000205423	0.000205423	0.000166295	9.78206e-06	0.000215205	0.129759	0.000459757	0.00254333	1.95641e-05	0.000860821	9.78206e-06	0.00071409	0.000215205	0.000205423	3.91282e-05	8.80385e-05	0.00303244	8.80385e-05	9.78206e-06	9.78206e-06	1	2.22045e-16	3.35687e-16	0.00026074	0.00200298	1.50725e-05	0.00044838	0.00269112	0.00164528	0.000103072	0.000608262	0.228747	0.00426886	0.00290095	0.000411326	0.00262219	0.000174168	0.00276607	0.00183695	0.000702419	0.000470794	0.000723222	0.0149013
ZPBP2	1	2.22045e-16	2.4286e-16	0	0.00117385	0	0.000205423	9.78206e-06	9.78206e-06	0	1.95641e-05	0.112562	1.95641e-05	0.000156513	0	9.78206e-06	0	0.000909731	0	0	0	9.78206e-06	1.95641e-05	0	9.78206e-06	9.78206e-06	1	2.22045e-16	3.35687e-16	2.89618e-05	0.00734326	3.38585e-05	0.000126847	3.19553e-05	4.86194e-05	2.4286e-05	0.000550868	0.0597107	0.000210397	0.000913358	2.36413e-05	7.19906e-05	1.52794e-05	0.0130733	7.71087e-05	3.95656e-05	1.9348e-05	0.000125274	0.000534202
B4GALNT2	1	2.22045e-16	2.4286e-16	9.78206e-06	0.000215205	0	0.0003815	0	0	0	0.0003815	0.00937121	9.78206e-06	0.000146731	0	0	0	4.89103e-05	0	0	0	9.78206e-06	0.000215205	0	2.93462e-05	0	1	2.22045e-16	3.35687e-16	0.000571642	0.001116	1.28262e-05	0.000577698	4.34855e-05	8.67572e-05	1.6281e-05	0.00550859	0.00995278	0.000729437	0.000289921	2.23524e-05	0.000164318	1.63582e-05	0.000803114	0.000260783	1.81871e-05	0.000108695	0.000328827	0.00581363
ADH1B	1	2.22045e-16	2.4286e-16	9.78206e-06	0.00212271	2.93462e-05	9.78206e-06	0.000772782	0.00396173	0	0.000156513	0.209199	9.78206e-06	0.00185859	9.78206e-06	0.00173142	9.78206e-06	9.78206e-06	0	0.00147709	0.000176077	0.000518449	0	0.000733654	0	0	1	2.22045e-16	3.35687e-16	0.000763648	0.0181536	0.00170771	0.000566301	0.00980082	0.0276182	0.000141367	0.00119488	0.0671482	0.000175311	0.0302219	0.000363227	0.0106286	0.000113308	0.000261586	5.56673e-05	0.0135153	0.00295436	0.00325925	5.30665e-05
LOXHD1	1	2.22045e-16	2.4286e-16	9.78206e-06	0.00243573	1.95641e-05	0.000802129	0.0014184	0.00147709	0	0.000792347	0.0214227	1.95641e-05	0.0104668	0	0.000547795	9.78206e-06	0.00275854	9.78206e-06	0.000166295	9.78206e-06	0.000361936	0.000195641	0.000401064	0.000401064	9.78206e-06	13850	2.22045e-16	3.35687e-16	0.00185025	0.0416056	0.0324787	0.0449439	0.213668	0.106725	0.00173573	0.058211	0.576595	0.00939206	0.225473	0.00244019	0.0400145	0.00557964	0.100838	0.00337691	0.00614462	0.00303571	0.0399349	0.0217498
CEACAM20	1	2.22045e-16	2.4286e-16	0	0.00138905	0	9.78206e-06	9.78206e-06	0.0003815	0	0.000176077	0.0697069	0.000146731	8.80385e-05	0	9.78206e-06	0	0.000205423	9.78206e-06	9.78206e-06	9.78206e-06	8.80385e-05	0.000166295	0	9.78206e-06	1.95641e-05	1	2.22045e-16	3.35687e-16	3.52997e-05	0.00472806	6.21823e-05	0.000164569	0.000227569	0.00291564	3.32717e-05	0.001806	0.41869	0.00083909	0.00103634	8.55744e-05	0.000140583	6.83017e-05	0.00126767	0.000146473	0.000112078	0.000156674	0.000995807	0.00191346
ACER1	1	2.22045e-16	2.4286e-16	0	0.00542904	9.78206e-06	0.000185859	0.000273898	0.00147709	0	0.000498885	0.00316939	1.95641e-05	0.01122	7.23258e-05	0.000156513	9.78206e-06	0.00187815	9.78206e-06	9.78206e-06	9.78206e-06	0.000185859	0.00401064	0	0.000313026	9.78206e-06	1	2.22045e-16	3.35687e-16	0.000104178	0.0241856	0.000680019	0.00305605	0.00734006	0.0792852	4.37591e-06	0.00728085	0.00921015	0.000527068	0.0937963	ND	0.00582576	0.000156071	0.0418174	0.000430964	0.000179909	0.000565293	0.00342321	0.0614924
ADH1C	1	2.22045e-16	2.4286e-16	0	7.82564e-05	0	0	9.78206e-06	0.000185859	0	9.78206e-06	0.0793716	0	9.78206e-06	0	1.95641e-05	0	0	0	3.91282e-05	9.78206e-06	3.91282e-05	0	0	0	0	1	2.22045e-16	3.35687e-16	8.6814e-06	0.000159568	8.48275e-06	3.12822e-05	5.26891e-05	0.000469374	8.61834e-06	3.76238e-05	0.0719866	1.03876e-05	5.91565e-05	9.90721e-06	0.000130258	1.41875e-05	1.26548e-05	6.33451e-06	0.000275375	3.15175e-05	0.000182701	7.19634e-06
NLRP13	1	2.22045e-16	2.4286e-16	0	0.000254333	0	0	9.78206e-06	9.78206e-06	0	9.78206e-06	0.0485973	0	9.78206e-06	0	0	0	9.78206e-06	0	0	0	0	9.78206e-06	0	0	0	1	2.22045e-16	3.35687e-16	3.19415e-06	0.00197565	5.79287e-06	4.0582e-05	0.000158393	0.000158238	3.93823e-06	0.000226101	0.145482	0.000125775	0.000206279	4.25928e-05	5.83323e-05	0.000110281	0.000303487	2.0038e-05	8.51653e-05	1.61968e-05	0.000171027	0.000158536
NLRP8	1	2.22045e-16	2.4286e-16	0	0.000753218	0	9.78206e-06	9.78206e-06	1.95641e-05	0	9.78206e-06	0.0802618	9.78206e-06	1.95641e-05	0	0	9.78206e-06	9.78206e-06	0	0	0	9.78206e-06	1.95641e-05	0	0	9.78206e-06	1	2.22045e-16	3.35687e-16	6.88975e-05	0.00778368	8.1039e-05	0.000468548	0.00110266	0.000998805	2.12182e-05	0.00116721	0.34701	0.000286353	0.00296389	0.000128883	0.000126313	0.000687484	0.000776944	9.9357e-05	0.000311167	0.00028378	0.000319447	0.00132032
NLRP5	1	2.22045e-16	2.4286e-16	0	1.95641e-05	0	0	0	9.78206e-06	0	0	0.0338166	0	0	0	0	0	9.78206e-06	0	0	0	0	9.78206e-06	0	0	0	1	2.22045e-16	3.35687e-16	5.42775e-06	0.000683402	9.08498e-06	4.68264e-05	0.000131532	0.000566923	7.13675e-06	0.000119478	0.158166	0.000103408	8.35728e-05	1.54e-05	4.66283e-05	3.71194e-05	0.000354952	1.03751e-05	4.92335e-05	1.8159e-05	7.1625e-05	0.000248123
JSRP1	1	2.22045e-16	2.4286e-16	9.78206e-06	0.000273898	9.78206e-06	0.000645616	0.0306643	0.000674962	0	0.000704308	0.000410846	8.80385e-05	0.320393	0.000457573	3.91282e-05	0.000498885	0.000205423	0.000215205	9.78206e-06	0.00363739	0.157259	9.78206e-06	0.000185859	9.78206e-06	0.000371718	12441	2.22045e-16	3.35687e-16	0.00233952	0.113919	0.0156132	0.21138	0.0306643	0.246262	0.000327239	0.207317	0.00451047	0.0189494	0.320393	0.000457573	0.0204245	0.0766183	0.0867494	0.0865061	0.00243336	0.00363739	0.157259	0.0050277
MISP	1	2.22045e-16	2.4286e-16	9.78206e-06	0.0162871	0.00295418	0.00217162	0.000508667	0.00176077	0	0.00345307	0.00968424	0.000215205	0.00170208	0.000278497	0.000136949	9.78206e-06	0.00555621	0.000185859	9.78206e-06	9.78206e-06	3.91282e-05	0.00341394	9.78206e-06	0.000704308	1.95641e-05	1	2.22045e-16	3.35687e-16	7.61768e-05	0.0181166	0.0137376	0.00399185	0.000340317	0.0030099	1.64123e-05	0.00563143	0.021515	0.000736802	0.00292958	ND	0.000536089	0.000165779	0.00586148	0.00066655	0.000101211	2.89902e-05	0.000337537	0.018922
CYP4F22	1	2.22045e-16	2.4286e-16	0	0.00153578	0	0.00123254	9.78206e-06	1.95641e-05	0	0.000841257	0.00938099	0.000166295	0.0023966	0	9.78206e-06	9.78206e-06	3.91282e-05	1.95641e-05	0	1.95641e-05	8.80385e-05	0.000987988	9.78206e-06	8.80385e-05	9.78206e-06	1	2.22045e-16	3.35687e-16	8.39049e-05	0.0100335	0.000278686	0.0307117	0.000553887	0.00130619	8.1126e-05	0.0180968	0.0586892	0.00461935	0.0324223	0.000290413	0.000642807	0.000445645	0.000335045	0.00301944	0.000201081	0.00250727	0.0032267	0.0173304
CNN2	1	2.22045e-16	2.4286e-16	9.78206e-06	0.000772782	0.000547795	0.000498885	8.80385e-05	0.000361936	8.80385e-05	0.000596705	0.00628008	0.000440193	0.00107603	0	0.000313026	0.000176077	0.00071409	0.000136949	9.78206e-06	5.86923e-05	0.000518449	0.000626052	1.95641e-05	0.000401064	8.80385e-05	1	2.22045e-16	3.35687e-16	0.000662597	0.00185822	0.00103162	0.000841185	0.00106564	0.00506107	0.000267271	0.000719491	0.0316369	0.0012552	0.00166355	6.15189e-05	0.000538561	0.00176401	0.00364332	0.00060686	0.000509385	0.00115982	0.00147043	0.00557375
RPTN	1	2.22045e-16	2.4286e-16	9.78206e-06	0.0243084	0.000254333	4.89103e-05	2.93462e-05	0.000596705	8.80385e-05	0.000303244	0.204601	9.78206e-06	0.000391282	9.78206e-06	9.78206e-06	9.78206e-06	9.78206e-06	0	0.00128145	0.000215205	0.010457	9.78206e-06	0.00314004	0.000224987	8.80385e-05	1	2.22045e-16	3.35687e-16	7.48832e-05	0.0544724	0.000971215	0.000224242	0.000173229	0.00114633	0.000179694	0.00099022	0.57398	3.15635e-05	0.00147149	6.873e-05	0.000115826	2.91811e-05	5.90417e-05	4.12592e-05	0.00557081	0.000662122	0.0159737	8.56491e-05
TDRD10	1	2.22045e-16	2.4286e-16	9.78206e-06	0.00291505	1.95641e-05	0.000156513	3.91282e-05	0.000498885	0	0.000205423	0.00291505	9.78206e-06	0.0158861	9.78206e-06	1.95641e-05	9.78206e-06	0.00197598	9.78206e-06	9.78206e-06	9.78206e-06	9.78206e-06	0.000596705	9.78206e-06	0.00043041	1.95641e-05	1	2.22045e-16	3.35687e-16	0.000307601	0.0128409	0.000210181	0.000137309	0.00132979	0.00729351	0.000170925	0.00111886	0.00953723	0.000168743	0.0582637	0.000841164	0.000714816	0.000800444	0.0336343	0.000562737	0.000421655	0.000278646	0.000197766	0.011501
SHE	1	2.22045e-16	2.4286e-16	9.78206e-06	0.00231835	1.95641e-05	0.000313026	0.000215205	0.000577141	0	0.000293462	0.00341394	1.95641e-05	0.015035	9.78206e-06	3.91282e-05	9.78206e-06	0.00399108	1.95641e-05	9.78206e-06	9.78206e-06	9.78206e-06	0.00104668	9.78206e-06	0.000586923	3.91282e-05	1	2.22045e-16	3.35687e-16	0.000284018	0.00973179	0.000174963	0.000129812	0.000970483	0.00517115	0.000144644	0.000905462	0.00931097	0.00015913	0.0404959	0.000656846	0.000558913	0.000674011	0.0236615	0.00047237	0.00035283	0.000254768	0.000171788	0.00826977
KDF1	1	2.22045e-16	2.4286e-16	0.000410846	0.000528231	1.95641e-05	9.78206e-06	4.89103e-05	0.00028368	0	0.00117385	0.00454866	0.000469539	0.000215205	9.78206e-06	0.000107603	0	0.00674962	5.86923e-05	0.000215205	9.78206e-05	2.93462e-05	8.80385e-05	9.78206e-06	0.000498885	9.78206e-06	1	2.22045e-16	3.35687e-16	0.00078386	0.000290502	0.000282309	6.75739e-05	0.000223134	0.0033713	7.20142e-05	0.00652543	0.00384456	0.00224364	0.00020451	0.000411857	0.000404166	0.000126083	0.0669649	0.00122027	0.00287546	0.000468457	0.000347145	8.65729e-05
AXDND1	1	2.22045e-16	2.4286e-16	0	0.00111515	0	9.78206e-06	8.80385e-05	2.93462e-05	0	9.78206e-05	0.0141546	9.78206e-06	0.000215205	0	3.91282e-05	0	9.78206e-06	0	9.78206e-06	0	7.82564e-05	1.95641e-05	0	7.82564e-05	0	7794	2.22045e-16	3.35687e-16	0.00642428	0.21852	0.00170304	0.00264378	0.0124896	0.00584757	0.000368166	0.031749	0.0413079	0.0181273	0.0202352	0.00107737	0.00717528	0.00149986	0.00515636	0.00286628	0.00180295	0.00369552	0.0146144	0.0136988
LRRIQ3	1	2.22045e-16	2.4286e-16	9.78206e-06	0.00493994	0.000215205	0.000205423	0.000313026	0.0010369	0	0.000166295	0.143131	8.80385e-05	0.0012521	0	0.000547795	1.95641e-05	0.000254333	9.78206e-06	0.000234769	9.78206e-06	0.000322808	1.95641e-05	1.95641e-05	7.82564e-05	9.78206e-06	8329	2.22045e-16	3.35687e-16	0.0029395	0.129311	0.00506445	0.0150301	0.0143247	0.0253416	0.00027896	0.0107484	0.300992	0.00374452	0.0502608	0.000390029	0.00696766	0.00683888	0.00899017	0.00203817	0.00517694	0.000603739	0.00902616	0.00331242
DNAH14	1	2.22045e-16	2.4286e-16	0	0.000313026	9.78206e-06	9.78206e-06	9.78206e-06	9.78206e-06	0	0	0.0296201	0	0	0	0.000215205	0	0	0	9.78206e-06	0	1.95641e-05	1.95641e-05	1.95641e-05	0	0	8586	2.22045e-16	3.35687e-16	0.00098209	0.0815739	0.0210601	0.0495026	0.0197486	0.00112946	0.000209422	0.00914434	0.290924	0.0019434	0.0149765	0.000823926	0.00915966	0.000843826	0.00769664	0.0181507	0.000438905	0.00407529	0.00594505	0.0753164
SPATA17	1	2.22045e-16	2.4286e-16	9.78206e-06	0.00288571	3.91282e-05	0.000107603	0.00431389	0.000410846	9.78206e-06	0.000215205	0.0596021	0.000205423	0.00134992	9.78206e-06	0.00142818	1.95641e-05	0.000410846	9.78206e-06	0.000215205	9.78206e-06	0.00028368	0.000215205	0.000205423	0.00105646	0	10696	2.22045e-16	3.35687e-16	0.00475631	0.0588832	0.00516916	0.00437667	0.0709448	0.0151416	0.00107114	0.00984957	0.478323	0.011644	0.0105652	0.00220775	0.0302584	0.00304962	0.0224128	0.00459423	0.00837814	0.00225068	0.00718467	0.00431207
TSHZ2	1	2.22045e-16	2.4286e-16	0	0.000459757	0	0.0003815	8.85298e-05	1.95641e-05	0	0.000195641	0.000919513	1.95641e-05	0.000311464	0	8.80385e-05	1.95641e-05	0.000518449	9.78206e-06	1.95641e-05	0	9.78206e-06	1.95641e-05	9.78206e-06	9.78206e-06	0	7477	2.22045e-16	3.35687e-16	0.00290222	0.00605395	0.000210221	0.0214161	ND	0.00572481	0.00113344	0.006419	0.0154205	0.0187882	ND	0.00167605	0.00472597	0.00401149	0.034227	0.0146343	0.0109426	0.00189337	0.00259606	0.00635923
ZNF831	1	2.22045e-16	2.4286e-16	9.78206e-06	0.00532144	8.80385e-05	0.000596705	0.000518449	0.00110537	0	8.80385e-05	0.003052	0.00173142	0.00243573	9.78206e-06	0.000254333	0.000136949	0.000792347	3.91282e-05	1.95641e-05	0.000205423	8.80385e-05	7.82564e-05	0.000508667	0.00144774	0.000166295	4910	2.22045e-16	3.35687e-16	0.00054414	0.0300044	0.000364875	0.00421362	0.00649041	0.0390752	0.00035654	0.00031558	0.0129175	0.0546588	0.0228559	0.000374852	0.0015081	0.000975715	0.00904158	0.00162791	0.000419172	0.00520173	0.000352733	0.000449446
SIRPD	1	2.22045e-16	2.4286e-16	0	0.00236726	0	8.80385e-05	9.78206e-06	9.78206e-06	0	9.78206e-06	0.206783	0	0.000146731	0	9.78206e-06	0	0.000156513	0	2.93462e-05	0	9.78206e-06	9.78206e-06	9.78206e-06	9.78206e-06	9.78206e-06	1	2.22045e-16	3.35687e-16	3.79491e-05	0.00761655	1.52908e-05	0.000906207	0.000135408	0.000129273	1.66736e-05	0.000104044	0.457384	5.8384e-05	0.00117468	5.49841e-05	0.000136094	2.19935e-05	0.000827481	7.30311e-05	0.000207054	3.33442e-05	0.000101102	0.000221568
PROKR2	1	2.22045e-16	2.4286e-16	9.78206e-06	0.00469539	0	0.000156513	3.91282e-05	8.80385e-05	0	0.000860821	0.186074	0	0.00401064	8.80385e-05	0.000401064	9.78206e-06	0.000538013	0.000195641	0.00113472	0.000176077	0.000401064	0.000655398	1.95641e-05	9.78206e-06	9.78206e-06	4662	2.22045e-16	3.35687e-16	0.0015197	0.0425987	0.000163012	0.000387788	0.000305484	0.00176927	0.000226799	0.0200484	0.136942	9.39095e-05	0.0978863	0.00578374	0.00452632	0.000242326	0.0067857	0.0021185	0.0161941	0.00662872	0.00404601	0.00649523
XIRP2	1	2.22045e-16	2.4286e-16	0	0.0010369	0.000195641	8.80385e-05	0.00033259	0.000469539	0	0.000166295	0.10145	1.95641e-05	0.00244551	0	0.000459757	8.80385e-05	0.000234769	0	0.00071409	0	0.000596705	0	0.000215205	0.000694526	0	15353	2.07095e-14	2.85855e-14	0.00197543	0.0815393	0.132554	0.0150916	0.071136	0.114843	0.00433378	0.0547474	0.890224	0.0216613	0.138065	0.00337709	0.0576955	0.0305979	0.0616252	0.00245076	0.162618	0.00209223	0.225308	0.00216378
DIS3L2	1	2.22045e-16	2.4286e-16	9.78206e-06	0.00475408	0.000254333	0.000293462	0.000655398	0.000899949	0	0.000107603	0.00281723	0.000215205	0.0017999	0	0.000322808	7.82564e-05	0.000264116	1.95641e-05	0.000185859	9.78206e-06	2.93462e-05	0.000792347	9.78206e-06	0.000215205	0	6988	2.22045e-16	3.35687e-16	0.00186998	0.106896	0.00523631	0.00638491	0.0180939	0.0286007	0.000218973	0.00374563	0.0542825	0.0104163	0.0288439	0.000592756	0.00694421	0.003813	0.00304161	0.00330208	0.0110023	0.000900245	0.00180931	0.0507954
CNTNAP5	1	2.22045e-16	2.4286e-16	9.78206e-06	0.000136949	9.78206e-06	0.000195641	0.000224987	0.000166295	0	1.95641e-05	0.000919513	1.95641e-05	0.00149665	0	0.000127167	9.78206e-06	1.95641e-05	9.78206e-06	9.78206e-06	0	4.89103e-05	0	0.000195641	9.78206e-06	9.78206e-06	5253	2.22045e-16	3.35687e-16	0.00113423	0.00503983	0.00883268	0.00559814	0.00138859	0.0392976	0.000885997	0.00589077	0.00613803	0.0173659	0.0229079	0.000504423	0.0080424	0.000895883	0.000645307	0.000787857	0.000492514	0.00128263	0.00322087	0.000366757
ADH6	1	2.22045e-16	2.4286e-16	0	0.000420628	0	0	2.93462e-05	0.00071409	9.78206e-06	9.78206e-06	0.0213151	9.78206e-06	9.78206e-06	0	0.000215205	9.78206e-06	9.78206e-06	0	0.000166295	0	1.95641e-05	0	9.78206e-06	0	0	1	2.22045e-16	3.35687e-16	1.53368e-05	0.000628713	8.17508e-06	4.1764e-05	0.000192605	0.00212491	3.4563e-05	5.08878e-05	0.00670194	5.2157e-05	7.52083e-05	2.72245e-05	0.000386998	7.07602e-05	9.18967e-05	1.434e-05	0.000307569	2.19804e-05	8.40857e-05	2.43758e-05
COL12A1	1	2.22045e-16	2.4286e-16	0	0.0003815	0	0.011582	1.95641e-05	8.80385e-05	0.00232813	8.80385e-05	0.0348241	1.95641e-05	0.000586923	9.78206e-06	8.80385e-05	0	0.000919513	9.78206e-06	0.016023	9.78206e-06	4.89103e-05	0	0.000410846	0	9.78206e-06	1	2.22045e-16	3.35687e-16	0.0006494	0.000366165	0.000232928	0.148607	3.77105e-05	0.000138991	0.0760759	0.00017675	0.0894415	0.000360008	0.000500494	0.000105353	5.59264e-05	0.000409552	0.00128719	0.000664778	0.559278	0.000873898	0.00015628	0.000151636
CCDC148	1	2.22045e-16	2.4286e-16	9.78206e-06	0.00682787	8.80385e-05	0.000215205	0.00117385	2.93462e-05	0	0.000156513	0.0082854	3.91282e-05	0.000401064	0	0.000577141	9.78206e-06	0.000313026	9.78206e-06	8.80385e-05	9.78206e-06	0.000215205	8.80385e-05	0.000303244	0.000264116	1.95641e-05	12018	2.22045e-16	3.35687e-16	0.00376841	0.284655	0.0041839	0.00648134	0.0340764	0.0059423	0.00743319	0.0182941	0.0266275	0.0120073	0.0123019	0.00256337	0.0231408	0.00676491	0.0457695	0.0141542	0.00556578	0.00697888	0.0242327	0.0144708
M1AP	1	2.22045e-16	2.4286e-16	0	0.00391282	9.78206e-06	0.000146731	9.78206e-06	1.95641e-05	0	9.78206e-06	0.0110733	3.91282e-05	0.000498885	0	9.78206e-06	0	0.00230857	9.78206e-06	9.78206e-06	9.78206e-06	9.78206e-06	1.95641e-05	9.78206e-06	1.95641e-05	9.78206e-06	1	2.22045e-16	3.35687e-16	0.000183306	0.0264087	0.000212767	0.00021316	0.000175967	0.000816104	0.000137062	0.000112059	0.0790634	0.000303173	0.00044134	3.33278e-05	0.000133678	5.24378e-05	0.0542174	0.000301304	6.69112e-05	0.000182521	4.86616e-05	0.000420173
ADH7	1	2.22045e-16	2.4286e-16	9.78206e-06	0.00137927	9.78206e-06	2.93462e-05	3.91282e-05	0.000410846	9.78206e-06	0.00028368	0.159868	9.78206e-06	0.00071409	9.78206e-06	0.000645616	0	9.78206e-06	9.78206e-06	0.000547795	1.95641e-05	0.000215205	0	0.000440193	9.78206e-06	9.78206e-06	1	2.22045e-16	3.35687e-16	0.000370989	0.00668376	0.0003755	0.000722612	0.000645402	0.00250929	0.000261874	0.00350141	0.222211	0.000345921	0.0038677	0.00026824	0.00540718	8.93515e-05	0.000304876	0.000267905	0.00726411	0.000671894	0.00183711	7.58251e-05
CPNE4	1	2.22045e-16	2.4286e-16	0	1.95641e-05	0	9.78206e-06	9.78206e-06	9.78206e-06	0	9.78206e-06	0.0275463	0	0.000224987	0	0.000185859	0	0	0	9.78206e-06	0	9.78206e-06	0	9.78206e-06	0	0	8060	2.22045e-16	3.35687e-16	0.000590857	0.0113436	0.000931365	0.138828	0.0173262	0.0257184	0.00108576	0.0488655	0.820599	0.000435909	0.0690372	0.000328796	0.179088	0.000179357	0.00711575	0.00182911	0.03222	0.00301302	0.0416458	0.00266496
ZPLD1	1	2.22045e-16	2.4286e-16	0	0.00146731	9.78206e-06	0	9.78206e-06	4.89103e-05	0	9.78206e-06	0.0450855	0	0.000224987	0	1.95641e-05	0	0	0	3.91282e-05	0	9.78206e-06	0	1.95641e-05	0	0	1	2.22045e-16	3.35687e-16	0.000350525	0.149895	0.00393778	4.1951e-05	0.00188565	0.0165786	0.0117385	0.0114516	0.508656	2.14228e-05	0.0242163	0.000304927	0.0084902	6.98553e-05	0.000173885	0.000214391	0.0335135	0.000524059	0.00492867	1.44052e-05
ERICH6	1	2.22045e-16	2.4286e-16	9.78206e-06	0.0177446	1.95641e-05	0.000215205	0.00061627	0.000361936	0	0.000919513	0.0369175	0.00159448	0.00291505	9.78206e-06	0.00807998	1.95641e-05	0.00107603	8.80385e-05	0.000371718	1.95641e-05	0.000352154	1.95641e-05	0.000136949	0.000890167	0.0003815	5210	2.22045e-16	3.35687e-16	0.000715329	0.143419	0.000416479	0.000363535	0.00784432	0.00221324	5.58156e-05	0.0086347	0.062581	0.0212952	0.0194963	0.000456502	0.0889923	0.000797449	0.0144236	0.00166647	0.0011755	0.000940105	0.00237031	0.000328064
COL6A6	1	2.22045e-16	2.4286e-16	0	0.000352154	0	9.78206e-06	1.95641e-05	5.86923e-05	0	0.000185859	0.0241715	0	0.00400086	0	0.000185859	0	9.78206e-06	0	0.000371718	9.78206e-06	0.000136949	1.95641e-05	0.00043041	0	0	1	2.22045e-16	3.35687e-16	5.83234e-05	0.00157811	4.60938e-05	0.000925692	0.00184806	0.000876461	8.71994e-05	0.00304734	0.0804833	7.69338e-05	0.0410631	7.77041e-05	0.00131965	7.1149e-05	0.000504466	0.000199235	0.00836618	0.000258083	0.00167855	0.00121698
ADK	1	2.22045e-16	2.4286e-16	8.80385e-05	0.00449975	0.000772782	0.000498885	0.00219118	0.000313026	9.78206e-06	0.000567359	0.00529209	0.000361936	0.00143796	0	0.000401064	0.00124232	0.00136949	9.78206e-06	0.000508667	9.78206e-06	0.000674962	0.00815823	0.000176077	0.000215205	0.000136949	8703	2.22045e-16	3.35687e-16	0.0069539	0.0158148	0.00649501	0.0048536	0.0100322	0.00148375	0.00112705	0.0040058	0.0642115	0.0109426	0.0152142	0.000810892	0.00322255	0.0348183	0.0198561	0.00135125	0.0214387	0.0018076	0.0269543	0.545563
IQCF1	1	2.22045e-16	2.4286e-16	0	0.000880385	0	5.86923e-05	0	9.78206e-06	0	1.95641e-05	0.00918535	9.78206e-06	0.000547795	0	9.78206e-06	0	9.78206e-06	0	9.78206e-06	9.78206e-06	4.89103e-05	9.78206e-06	9.78206e-06	1.95641e-05	9.78206e-06	1	2.22045e-16	3.35687e-16	0.000119149	0.0403998	0.000448401	0.00355759	0.000211066	0.00165413	2.27251e-05	0.00121176	0.038676	0.00063223	0.0140598	0.000277773	0.000737001	0.000257723	0.000740176	0.000350455	0.000702865	0.000757235	0.00463088	0.000580508
SYNPR	1	2.22045e-16	2.4286e-16	0	0.000880385	1.95641e-05	0.000215205	8.80385e-05	7.82564e-05	0	1.95641e-05	0.015798	9.78206e-06	0.00892123	0	0.00162382	0	0.000293462	0	7.82564e-05	0	0.000146731	9.78206e-06	0.000205423	8.80385e-05	0	12500	2.22045e-16	3.35687e-16	0.00484294	0.0339177	0.00346259	0.0252416	0.0145785	0.0234652	0.0012316	0.00811549	0.165905	0.0133939	0.342643	0.0102822	0.256423	0.00261044	0.0405641	0.0020094	0.0148695	0.00784568	0.0620308	0.0026551
ADAD1	1	2.22045e-16	2.4286e-16	0	0.00108581	9.78206e-06	0.000107603	0.000772782	0.00028368	0	0.00028368	0.0477756	9.78206e-06	0.00338459	9.78206e-06	0.00166295	9.78206e-06	8.80385e-05	0	0.000987988	1.95641e-05	0.000518449	9.78206e-06	8.80385e-05	1.95641e-05	0	1	2.22045e-16	3.35687e-16	9.64609e-05	0.00798529	0.000437503	0.00113682	0.0106834	0.00189554	0.00014603	0.00300851	0.0803294	0.000595509	0.0442209	0.000718699	0.0193231	0.000819166	0.00224398	0.000185183	0.00807326	0.000860831	0.00339387	0.00080404
ZFP42	1	2.22045e-16	2.4286e-16	0	0.00437258	9.78206e-06	0.000166295	9.78206e-06	0.0019075	8.80385e-05	8.80385e-05	0.0151328	9.78206e-06	0.000215205	2.93462e-05	0.000547795	8.80385e-05	1.95641e-05	1.95641e-05	0.00043041	0.000508667	0.00354606	1.95641e-05	0	9.78206e-06	0.000322808	1	2.22045e-16	3.35687e-16	0.000705005	0.0367189	0.00114364	0.000151109	6.27069e-05	0.016124	0.000859798	0.00307678	0.00710271	0.000978858	0.000216398	0.000456532	0.00205183	0.000171786	0.00332307	0.00277688	0.00222705	0.00576346	ND	0.000859607
FAM241A	1	2.22045e-16	2.4286e-16	9.78206e-06	0.00417694	0.00217162	0.000919513	0.000205423	0.000342372	0.000117385	0.000469539	0.0237704	0.00221074	0.00159448	8.80385e-05	0.00117385	0	0.00287592	0	9.78206e-06	9.78206e-06	9.78206e-06	0.0003815	9.78206e-06	0.000655398	9.78206e-06	1	2.22045e-16	3.35687e-16	0.000687008	0.0069301	0.00217225	0.00658737	0.0025141	0.00261817	0.000208404	0.00990755	0.0604611	0.00280106	0.00917471	0.000351374	0.00325727	0.000611734	0.0211425	0.000303588	0.000435561	0.000318698	0.000163421	0.00211394
EVC2	1	2.22045e-16	2.4286e-16	0.00043041	0.00160426	0	0.00028368	9.78206e-06	0.00124232	0.000645616	1.95641e-05	0.00208358	0.000215205	0.000136949	0.000215205	0.00222053	0.000195641	0.000136949	0	0.000185859	0.000518449	0.000166295	0.000166295	0.000596705	9.78206e-06	9.78206e-06	1	2.22045e-16	3.35687e-16	0.12208	0.00291626	9.48688e-06	0.00160723	9.63892e-06	0.0332143	0.0314044	0.000422912	0.00663938	0.00599982	0.000128	0.0798725	0.022913	0.00221627	0.00105047	0.000250415	0.00510498	0.105365	0.00246756	0.00098693
IL31RA	1	2.22045e-16	2.4286e-16	0	0.00159448	8.80385e-05	0.000469539	0.000215205	0.000264116	9.78206e-06	0.000410846	0.106517	1.95641e-05	0.00179012	9.78206e-06	0.00147709	8.80385e-05	8.80385e-05	9.78206e-06	0.000792347	9.78206e-06	9.78206e-05	9.78206e-06	0.000117385	7.82564e-05	0	1	2.22045e-16	3.35687e-16	5.46827e-05	0.00312058	0.00104583	0.00118501	0.000561746	0.00137323	0.000383525	0.0013822	0.395215	0.00026279	0.00799337	0.000100262	0.0047837	0.000882898	0.000220913	8.53164e-05	0.00370553	8.17543e-05	0.000539617	8.27033e-05
SLCO6A1	1	2.22045e-16	2.4286e-16	0	0.00107603	0.000107603	1.95641e-05	0.000205423	0.0003815	9.78206e-06	0.000215205	0.0894862	9.78206e-06	0.0014184	9.78206e-06	0.000156513	1.95641e-05	0	0	0.000205423	9.78206e-06	0.000404429	9.78206e-06	0.000185859	0.000166295	1.95641e-05	7196	2.22045e-16	3.35687e-16	0.000874167	0.0201581	0.00677543	0.0054876	0.00558596	0.010981	0.00377247	0.0168294	0.0780276	0.00168935	0.0283132	0.00333436	0.00307351	0.00342028	0.000267043	0.00045546	0.00581282	0.00228978	ND	0.00129281
MROH2B	1	2.22045e-16	2.4286e-16	0	1.95641e-05	0	0	9.78206e-06	0.00028368	0	9.78206e-06	0.137947	0	9.78206e-06	0	2.93462e-05	0	0	0	1.95641e-05	9.78206e-06	9.78206e-06	0	0	0	0	1	2.22045e-16	3.35687e-16	7.36062e-05	0.00201951	1.91264e-05	0.000457961	0.000758703	0.0258053	8.90392e-05	0.000768654	0.90724	0.000157609	0.00183714	0.000221026	0.00658775	0.000240415	9.30149e-05	2.9003e-05	0.00212318	0.000605176	0.00129292	7.21243e-05
EGFLAM	1	2.22045e-16	2.4286e-16	0	0.000224987	0	0.000215205	9.78206e-05	1.95641e-05	0	9.78206e-06	0.000880385	9.78206e-06	0.000322808	9.78206e-06	9.78206e-06	0	8.80385e-05	9.78206e-06	0.000136949	9.78206e-06	1.95641e-05	9.78206e-06	8.80385e-05	9.78206e-06	0	1	2.22045e-16	3.35687e-16	0.00395243	0.00143633	2.7753e-05	0.00295051	0.0011855	0.000723142	0.0025373	0.000121382	0.00222364	0.00242029	0.000864834	0.0217657	0.000114819	0.00256939	0.00392258	0.00332354	0.00602132	0.00316085	0.000806052	0.00273505
UGT3A1	1	2.22045e-16	2.4286e-16	0	9.78206e-06	0	0	0	9.78206e-06	0	9.78206e-06	0.0278299	0	9.78206e-06	0	9.78206e-06	0	0	0	0.000254333	0	8.80385e-05	0	0	0	0	1	2.22045e-16	3.35687e-16	1.63611e-05	0.000340165	1.80699e-05	8.9034e-05	4.96433e-05	0.000757291	5.6212e-06	0.000212584	0.0189475	1.68373e-05	0.000208146	4.13366e-05	0.000399229	2.84021e-05	0.000128526	5.28752e-06	0.00308536	0.000127687	0.00163973	5.18064e-05
CAPSL	1	2.22045e-16	2.4286e-16	0	0.000635834	9.78206e-06	0.000410846	4.89103e-05	0.000205423	0	0.000489103	0.0993368	0	0.00432367	9.78206e-06	0.000420628	0	0.000361936	0	0.000899949	1.95641e-05	0.000410846	9.78206e-06	1.95641e-05	9.78206e-06	9.78206e-06	4418	2.22045e-16	3.35687e-16	0.000165631	0.00977355	0.00190892	0.00723561	0.00229094	0.0057276	0.000115725	0.0216263	0.111551	0.000151745	0.264857	0.000823361	0.0164509	0.000194306	0.00850563	0.000152699	0.0348404	0.00274758	0.00661895	0.00054484
COX10	1	2.22045e-16	2.4286e-16	0.000195641	0.0010369	0.000479321	0.000342372	0.000215205	0.00033259	0	0.000322808	0.00183903	9.78206e-06	0.000469539	0	0.000215205	0.000146731	0.000860821	9.78206e-06	1.95641e-05	1.95641e-05	1.95641e-05	0.000166295	3.91282e-05	8.80385e-05	9.78206e-06	1	2.22045e-16	3.35687e-16	0.0027181	0.00321336	0.00362968	0.000956168	0.000458957	0.0018997	4.73332e-05	0.00165739	0.0120886	0.0001496	0.000865381	4.37101e-05	0.000544651	0.000246375	0.0037299	0.00025442	0.000172483	0.00051387	0.000150653	0.000231937
NOBOX	1	2.22045e-16	2.4286e-16	9.78206e-06	0.00399108	0	0.000948859	0.00281723	0.00498885	8.80385e-05	0.000498885	0.162578	9.78206e-06	0.00147709	9.78206e-06	0.00254333	9.78206e-06	0.00135971	9.78206e-06	0.00156513	0.000107603	0.00178033	9.78206e-06	0.0003815	0.000185859	9.78206e-06	1	2.22045e-16	3.35687e-16	0.000126372	0.0106057	8.29623e-05	0.00458192	0.012138	0.00989793	0.000544926	0.00332184	0.903291	0.0002752	0.00547664	0.000286351	0.019964	0.000369623	0.00403157	0.000100381	0.00627575	0.00104553	0.005115	0.000221056
COL26A1	1	2.22045e-16	2.4286e-16	9.78206e-06	0.000534927	1.65635e-05	1.95641e-05	4.39254e-05	9.78206e-06	0	9.78206e-06	0.0087745	0.000205423	0.000205423	8.87652e-07	1.95641e-05	0	0.000547795	9.78206e-06	0	1.93275e-06	9.78206e-06	9.78206e-06	3.91282e-05	9.78206e-06	9.78206e-06	8963	2.22045e-16	3.35687e-16	0.0257557	ND	ND	0.00235175	ND	0.00112573	0.00349521	0.00118687	0.364698	0.0879832	0.0022078	ND	0.000755992	0.00481537	0.0497674	0.00755824	0.00141971	ND	0.000958909	0.000964003
CPT1A	1	2.22045e-16	2.4286e-16	1.95641e-05	0.000772782	0	0.000342372	1.95641e-05	1.95641e-05	0.000205423	0.000596705	0.000948859	0.000107603	0.000264116	9.78206e-06	4.89103e-05	0.000224987	0.000479321	0	0.000146731	3.91282e-05	5.86923e-05	0.000215205	0.000391282	0.000176077	3.91282e-05	1	2.22045e-16	3.35687e-16	0.000403423	0.00296218	8.88098e-06	0.000342541	0.000202139	7.39905e-05	0.000837827	0.00132853	0.0119606	0.000393316	0.000834874	0.000345417	0.000179823	0.000490195	0.00051629	2.34286e-05	0.000344231	0.00061522	0.000143779	0.000492865
CR1	1	2.22045e-16	2.4286e-16	4.89103e-05	0.00437258	8.80385e-05	0.00338459	0.000146731	0.000215205	0	0.000479321	0.0142231	0.000645616	0.00203467	0.000215205	0.00170208	0	0.000939077	9.78206e-06	0.00445084	2.93462e-05	0.000694526	0.000606487	0.00222053	0.000596705	9.78206e-06	10433	2.22045e-16	3.35687e-16	0.00724148	0.056353	0.00114324	0.098725	0.00481196	0.00492547	0.000276499	0.00928895	0.131595	0.0384632	0.0116005	0.0281838	0.0329094	0.000291019	0.06083	0.00148943	0.253187	0.00406453	0.0304581	0.0427285
SGCZ	1	2.22045e-16	2.4286e-16	0	0.00061627	0	9.78206e-06	0.000469539	9.78206e-06	0	8.80385e-05	0.00542904	0	8.80385e-05	0	0.000254333	0	8.80385e-05	0	2.93462e-05	0	9.78206e-06	2.41307e-07	1.95641e-05	1.3662e-06	0	7559	2.22045e-16	3.35687e-16	0.00407117	0.0155642	0.000141993	0.00407849	0.0172186	0.00313213	0.00251476	0.0129854	0.052659	0.000799375	0.00173304	0.0045801	0.0141547	0.000806749	0.00789423	0.00267848	0.0103535	0.00267592	0.000904394	ND
PXDNL	1	2.22045e-16	2.4286e-16	0	1.95641e-05	0	0	9.78206e-06	0	0	9.78206e-06	0.000518449	1.95641e-05	9.78206e-06	0	9.78206e-06	0	9.78206e-06	0	9.78206e-06	0	0	0	0	9.78206e-06	0	1	2.22045e-16	3.35687e-16	0.00273379	0.0017795	0.000721309	0.000458513	0.000339878	0.000279682	0.00130061	0.00122699	0.00193829	0.0186552	0.000326493	0.000622967	0.000945031	0.000424805	0.00803312	0.00422056	0.000468876	0.00125355	0.000326384	0.00628167
UNC5D	1	2.22045e-16	2.4286e-16	0	8.80385e-05	0	0	9.78206e-06	0	0	9.78206e-06	0.0106233	0	0.000361936	0	1.95641e-05	9.78206e-06	9.78206e-06	0	9.78206e-06	0	9.78206e-06	0	1.95641e-05	0	0	1	2.22045e-16	3.35687e-16	0.0012524	0.00170915	4.73412e-05	0.000395972	0.00135741	0.00174307	0.000420411	0.000548938	0.12009	0.0021785	0.00134723	0.000706539	0.00211321	0.00181767	0.00199224	0.0023881	0.00223787	0.00333392	0.00201639	0.00470315
CR2	1	2.22045e-16	2.4286e-16	9.78206e-06	0.00276832	0.00310091	0.0525492	8.80385e-05	0.000215205	0	0.00503776	0.134317	0.00116406	0.0701863	5.86923e-05	0.052422	0	0.000185859	9.78206e-06	0.00451931	9.78206e-06	0.000792347	7.82564e-05	0.00621161	0.000127167	9.78206e-06	7896	2.22045e-16	3.35687e-16	0.000690618	0.0157278	0.0676936	0.840494	0.00238711	0.00368871	0.000188746	0.109178	0.0890167	0.0391758	0.174977	0.00199868	0.905143	0.000470436	0.00407002	0.00058183	0.0741371	0.000468109	0.00980322	0.00108338
C9orf57	1	2.22045e-16	2.4286e-16	0	0.00140862	9.78206e-06	8.80385e-05	9.78206e-06	0.000215205	0	9.78206e-06	0.137614	0	0.0003815	9.78206e-06	0.000391282	1.95641e-05	1.95641e-05	0	0.00116406	9.78206e-06	1.95641e-05	9.78206e-06	9.78206e-06	9.78206e-06	9.78206e-06	1	2.22045e-16	3.35687e-16	1.46361e-05	0.00638364	8.64766e-05	0.000406068	0.000107273	0.000841524	3.63541e-05	0.000117986	0.472695	2.51831e-05	0.000691771	0.00015214	0.000577164	0.000422146	0.000234382	1.48985e-05	0.00323826	0.000157428	0.000338979	0.000188581
TAF1L	1	2.22045e-16	2.4286e-16	0	0.000919513	0	9.78206e-06	7.82564e-05	0.00071409	0	9.78206e-06	0.00339437	0	1.95641e-05	9.78206e-06	1.95641e-05	9.78206e-06	5.86923e-05	0	0.000166295	1.95641e-05	0.00127167	1.95641e-05	9.78206e-06	0	0	1	2.22045e-16	3.35687e-16	2.25368e-05	0.00166504	4.12114e-06	0.000174614	0.000626731	0.00323121	8.62329e-06	0.000171574	0.00539503	8.41761e-05	0.000127133	0.000201456	0.000130813	0.000387808	0.000267133	6.57024e-06	0.000793054	0.000211306	0.0127811	0.000133735
CHODL	1	2.22045e-16	2.4286e-16	0	0	0	0	0	9.78206e-06	0	0	0.00266072	0	0.000185859	0	0	0	0	0	0	0	9.78206e-06	0	0	0	0	1	2.22045e-16	3.35687e-16	0.000118393	0.00177946	0.00107733	0.000263377	0.00245486	0.00243558	0.000295982	0.00038872	0.030437	1.62804e-05	0.0338318	0.000243835	0.0009997	0.000192241	8.2359e-05	1.64967e-05	0.00135312	0.000323255	0.00236461	5.11972e-05
WFDC3	1	2.22045e-16	2.4286e-16	9.78206e-06	0.00820714	0.000459757	0.000978206	3.91282e-05	0.000733654	0	0.0021814	0.032496	0.000293462	0.000469539	9.78206e-06	0.000215205	1.95641e-05	0.000440193	9.78206e-06	9.78206e-06	9.78206e-06	0.000469539	0.000498885	0.000264116	0.000772782	1.95641e-05	1	2.22045e-16	3.35687e-16	0.000427973	0.00441151	0.00133812	0.00100684	0.000591679	0.00233189	8.86248e-05	0.00658121	0.0780728	0.001436	0.000392936	8.06008e-05	0.00081725	0.000535462	0.000735833	0.000429486	0.000271704	0.000192437	0.00391211	0.000899474
CBLN4	1	2.22045e-16	2.4286e-16	0.000107603	0.00533122	0	0.000264116	9.78206e-06	0.00100755	9.78206e-06	0.000635834	0.0335622	0	0.000645616	0.000166295	0.00105646	2.93462e-05	0.0196815	4.89103e-05	0.00907775	0.00043041	0.00344328	0	0.000176077	0.00122276	1.95641e-05	1	2.22045e-16	3.35687e-16	0.00100446	0.00940656	1.49709e-05	0.000493303	0.000155048	0.00641169	0.000655935	0.00268051	0.0398937	1.08241e-05	0.000824334	0.00252305	0.00366417	0.000483544	0.0801006	0.000926819	0.0292589	0.00978346	0.0282356	5.87281e-06
CCM2L	1	2.22045e-16	2.4286e-16	9.78206e-06	0.00240639	1.95641e-05	0.000166295	8.80385e-05	1.95641e-05	0	8.80385e-05	0.00476386	8.80385e-05	0.000792347	0	1.95641e-05	0	0.000254333	9.78206e-06	9.78206e-06	0	9.78206e-06	4.89103e-05	0	0.000127167	0	1	2.22045e-16	3.35687e-16	0.000210082	0.0215534	0.000788002	0.00116948	0.00076262	0.000377119	2.62723e-05	0.000487815	0.0274913	0.00100323	0.00868707	4.86711e-05	0.000600215	4.23576e-05	0.00197882	0.000136791	0.000153233	5.63215e-05	0.000155222	0.00054621
TRPM6	1	2.22045e-16	2.4286e-16	0	0.00249442	1.95641e-05	0.00179012	0.00144774	0.0003815	0	0.000655398	0.0325645	0.000117385	0.00544861	9.78206e-06	0.000410846	9.78206e-06	0.000352154	0	0.0003815	9.78206e-06	0.000215205	1.95641e-05	0.00028368	0.000479321	9.78206e-06	9359	2.22045e-16	3.35687e-16	0.000818598	0.00758765	0.00145997	0.0970235	0.0300775	0.00889775	0.000280033	0.0259031	0.220201	0.0157595	0.091659	0.00535154	0.00482563	0.00472304	0.00727359	0.00132094	0.0179206	0.00398629	0.0107239	0.00362022
SLC34A3	1	2.22045e-16	2.4286e-16	0	0.0012521	0.00153578	0.00132058	1.95641e-05	0.000772782	0	0.00387369	0.00619204	0.0052334	0.000313026	9.78206e-06	9.78206e-06	0	1.95641e-05	0.00183903	0	0	1.95641e-05	8.80385e-05	0	8.80385e-05	0	1	2.22045e-16	3.35687e-16	4.84952e-06	0.000592301	0.0129235	0.00159226	0.000157555	0.000438252	5.03796e-06	0.00138581	0.082752	0.00100288	0.00022076	3.47972e-05	3.70572e-05	5.55228e-06	0.000289143	0.000257956	1.02088e-05	3.03073e-05	7.2227e-05	0.000219382
MPP7	1	2.22045e-16	2.4286e-16	0	0.000273898	0	0.000176077	9.78206e-06	0	0	9.78206e-06	0.0609618	9.78206e-06	0.000498885	0	0	0	0	0	0	0	9.78206e-06	0	0	9.78206e-06	0	4062	2.22045e-16	3.35687e-16	0.000932728	0.00955558	0.00154558	0.0054444	0.00464471	0.00189722	0.000355722	0.00403534	0.533723	0.00259249	0.00963963	0.000412702	0.00036083	0.000313759	0.00103345	0.000614879	0.00110862	0.000937774	0.00555938	0.00115559
VTI1A	1	2.22045e-16	2.4286e-16	9.78206e-06	0.000635834	0.000410846	0.000215205	8.80385e-05	0.000410846	0	0.000185859	0.00621161	1.95641e-05	0.000508667	0	1.95641e-05	8.80385e-05	0.000205423	9.78206e-06	9.78206e-06	1.95641e-05	9.78206e-06	0.000410846	9.78206e-06	1.95641e-05	5.86923e-05	7435	2.22045e-16	3.35687e-16	0.00365508	0.00843586	0.0170018	0.00522289	0.00580324	0.0114943	0.000816751	0.00355742	0.264216	0.00320409	0.0133262	0.00151959	0.00345566	0.00452502	0.0102597	0.00138582	0.00182803	0.00602316	0.00165916	0.194733
SYT9	1	2.22045e-16	2.4286e-16	0	0.00341394	0.000498885	0.000518449	0.000528231	0.00168251	9.78206e-06	0.000821693	0.00668114	0.0003815	0.00734632	0	0.00151622	0	0.000469539	9.78206e-06	0.0003815	4.89103e-05	0.00043041	0.000185859	0.00028368	0.000899949	0	6220	2.22045e-16	3.35687e-16	0.000684162	0.0212892	0.0124712	0.0134753	0.00315643	0.0285855	0.000492626	0.0113842	0.0275563	0.00583199	0.166628	0.000481623	0.0222076	6.89155e-05	0.00280567	0.000285302	0.00694809	0.00631404	0.00469722	0.00275504
C11orf40	1	2.22045e-16	2.4286e-16	9.78206e-06	0.00232813	9.78206e-06	2.93462e-05	0.000205423	0.000880385	9.78206e-06	0.000518449	0.309367	9.78206e-06	0.000166295	1.95641e-05	0.0108287	0	8.80385e-05	0	0.000772782	0.000107603	0.000528231	9.78206e-06	9.78206e-06	0	9.78206e-06	1	2.22045e-16	3.35687e-16	9.70586e-05	0.00694936	4.87247e-05	0.000321025	0.000926107	0.00331075	6.88874e-05	0.00156277	0.58458	3.19522e-05	0.00065478	0.000134565	0.0124737	2.70033e-05	0.00046557	3.50863e-05	0.00365692	0.000401073	0.0031512	4.29798e-05
OR51E1	1	2.22045e-16	2.4286e-16	9.78206e-06	0.00111515	0	8.80385e-05	1.95641e-05	0.00137927	9.78206e-06	0.00116406	0.166598	0	0.000254333	9.78206e-06	0.00316939	0	9.78206e-06	0	0.0019075	1.95641e-05	0.000948859	0	9.78206e-06	0	0	1	2.22045e-16	3.35687e-16	6.01185e-05	0.00193003	3.15913e-05	0.000836233	0.0002388	0.0044072	5.05147e-05	0.00393221	0.80376	1.71039e-05	0.000961496	0.000117347	0.00512537	9.03574e-06	8.00947e-05	8.20825e-06	0.0183168	0.000167833	0.00115122	3.9097e-05
PLEKHA7	1	2.22045e-16	2.4286e-16	0	0.00258769	0.00217166	9.78206e-06	9.78206e-06	0.00181947	0.000704308	1.95641e-05	0.000264116	9.78206e-06	0.00117629	9.78206e-06	0.00353117	0	0.000107603	9.78206e-06	0.000221699	0	0.000698895	0	0.000469539	9.78206e-06	0	1	2.22045e-16	3.35687e-16	0.000180421	ND	ND	8.9244e-05	5.50169e-05	ND	0.059432	3.93097e-05	0.00212371	6.21157e-05	ND	0.000430165	ND	3.60688e-05	0.000314526	2.96992e-05	ND	0.000214715	ND	2.19516e-05
SLC2A14	1	2.22045e-16	2.4286e-16	0	0.00194663	0	0.000440193	0.000185859	0.000635834	0	0.000518449	0.095199	9.78206e-06	0.0052334	9.78206e-06	0.000772782	0	9.78206e-06	0	1.95641e-05	9.78206e-06	0.000479321	0.000518449	0.000596705	9.78206e-06	9.78206e-06	5480	2.22045e-16	3.35687e-16	0.000168596	0.0180286	0.000101782	0.010788	0.00737739	0.0272966	0.000580219	0.0148889	0.224747	0.00167158	0.0871908	0.00088871	0.0110242	0.000896266	0.0015472	0.000375979	0.000403682	0.000513369	0.0122145	0.0221354
CPNE8	1	2.22045e-16	2.4286e-16	9.78206e-06	0.000136949	0	0	0	0	9.78206e-06	0	0.00389326	0	0	0	1.95641e-05	0	0	0	0.000547795	0	8.80385e-05	0	0	0	0	1	2.22045e-16	3.35687e-16	0.00467234	0.00817105	1.80993e-05	0.00816392	8.57035e-06	0.0001545	0.000254211	4.65172e-05	0.00569303	0.00183023	0.000352383	0.000192813	0.00145312	0.000183876	0.00102502	0.000419302	0.0263332	0.000750533	0.00729406	0.000219146
LINC00410	1	2.22045e-16	2.4286e-16	0	0.00243573	0.00210314	0.00273898	0.00222053	0.00306178	8.80385e-05	0.000107603	0.118744	0	0.0624193	9.78206e-06	0.000469539	9.78206e-06	0	0	0.000322808	8.80385e-05	0.00456822	0	0.000459757	0	0	1	2.22045e-16	3.35687e-16	4.69473e-05	0.0217682	0.0389037	0.0234563	0.0123931	0.0324486	0.00291535	0.00150384	0.422229	0.000105056	0.309103	0.000476543	0.00505582	0.000768396	6.48914e-05	6.67378e-05	0.00431509	0.002195	0.12235	3.92939e-05
CSN3	1	2.22045e-16	2.4286e-16	0	0.00471495	0	0.00043041	0.00147709	0.0070333	9.78206e-06	0.000361936	0.0140666	9.78206e-06	0.000391282	9.78206e-06	0.00261181	9.78206e-06	1.95641e-05	0	0.00589858	0.000410846	0.0164241	9.78206e-06	0	0	9.78206e-06	1	2.22045e-16	3.35687e-16	6.14108e-05	0.0108067	4.40857e-05	0.00227608	0.00711671	0.0212385	9.03426e-05	0.000989248	0.00962341	0.000124945	0.00133069	0.000300334	0.00536625	0.00011161	0.00030843	3.18821e-05	0.0397439	0.000906573	0.0176782	0.000154829
MIPOL1	1	2.22045e-16	2.4286e-16	9.78206e-06	0.00395195	0.000489103	0.00071409	0.000596705	0.00203467	1.95641e-05	0.0020151	0.0416618	0.000176077	0.00977227	9.78206e-06	0.00233791	9.78206e-06	0.000215205	9.78206e-06	0.000518449	9.78206e-06	0.0003815	0	0.000410846	0.00180968	9.78206e-06	13532	2.22045e-16	3.35687e-16	0.0116222	0.0285491	0.0481378	0.0116	0.00283768	0.0487697	0.00129495	0.0652554	0.329603	0.0133164	0.095121	0.00664286	0.00994359	0.0195186	0.143993	0.0106956	0.041573	0.00568072	0.00741383	0.00655031
LOC145845	1	2.22045e-16	2.4286e-16	0	9.78206e-06	0	0	9.78206e-06	9.78206e-05	0	0.000528231	9.78206e-06	4.89103e-05	9.78206e-06	9.78206e-06	0	0.00028368	0.000127167	0	0	9.78206e-06	0.000166295	9.78206e-06	0.00061627	1.95641e-05	0	1	2.22045e-16	3.35687e-16	0.000159135	0.000423087	3.51846e-05	0.000103847	0.00312238	0.00844673	0.000156693	0.0777378	0.000638343	0.0037126	0.0021347	0.000445536	0.000116107	0.058617	0.00842518	7.99691e-05	0.000144257	0.000270634	0.0472278	0.000177554
NRG4	1	2.22045e-16	2.4286e-16	0	0.000205423	2.93462e-05	0.000107603	0.000136949	9.78206e-06	0	3.91282e-05	0.32137	0.000146731	0.00066518	0	8.80385e-05	0	3.91282e-05	0	9.78206e-06	9.78206e-06	1.95641e-05	9.78206e-06	7.82564e-05	9.78206e-06	9.78206e-06	1	2.22045e-16	3.35687e-16	4.15205e-05	0.000972831	0.000614682	0.00074418	0.00192915	0.000236587	1.72482e-05	0.000489868	0.877849	0.00120268	0.00234371	0.000160265	0.000825107	9.36658e-06	0.000510496	8.6239e-05	0.000151564	0.000119483	0.000288623	0.000290814
OTOA	1	2.22045e-16	2.4286e-16	9.78206e-06	0.00987009	9.78206e-06	0.000361936	0.000195641	0.00071409	0	0.000528231	0.0232324	0.000205423	0.00219118	9.78206e-06	0.00143796	0	0.00110537	9.78206e-06	0.000498885	9.78206e-06	0.000176077	0.000441029	1.95641e-05	0.000860821	9.78206e-06	4900	2.22045e-16	3.35687e-16	0.000315762	0.0472008	0.000125345	0.00249782	0.00257955	0.00596122	6.40782e-05	0.00723455	0.176227	0.00466076	0.00967069	0.000244696	0.0163931	0.000300791	0.00932859	0.000456912	0.0139988	0.000471271	0.00216103	ND
CD300LF	1	2.22045e-16	2.4286e-16	9.78206e-06	0.000978206	0	0.0010369	7.82564e-05	2.93462e-05	0	0.000518449	0.0598564	0.000205423	0.00243573	9.78206e-06	0.000489103	0	0.0003815	4.89103e-05	1.95641e-05	1.95641e-05	8.80385e-05	0.000146731	1.95641e-05	4.89103e-05	0	1	2.22045e-16	3.35687e-16	0.000534128	0.00244648	2.38807e-05	0.00793099	0.000675474	0.000306373	2.87771e-05	0.00317622	0.35908	0.00237704	0.00331127	0.000465033	0.00384152	6.52738e-05	0.000936176	0.00113587	0.000733507	0.000443395	0.00140379	0.000683579
EFCAB3	1	2.22045e-16	2.4286e-16	0	0.000518449	0	0.000342372	9.78206e-06	4.89103e-05	0	0.000146731	0.0288082	1.95641e-05	0.0019075	9.78206e-06	8.80385e-05	0	1.95641e-05	0	7.82564e-05	9.78206e-06	0.000107603	9.78206e-06	0	4.89103e-05	0	1	2.22045e-16	3.35687e-16	8.81205e-05	0.00217138	2.4118e-05	0.00487485	0.000280542	0.000953266	3.18543e-05	0.00138207	0.0542366	0.000382977	0.0102796	0.000215519	0.001036	2.36704e-05	0.000258603	3.80918e-05	0.000973341	0.000107955	0.00151777	0.000421641
SLFN13	1	2.22045e-16	2.4286e-16	9.78206e-06	0.00124232	9.78206e-06	9.78206e-06	9.78206e-06	8.80385e-05	9.78206e-06	0.0013108	0.00295418	0.00898971	1.95641e-05	4.89103e-05	0.000195641	9.78206e-06	0.000596705	0.000195641	9.78206e-06	1.95641e-05	0	0.00124232	9.78206e-06	8.80385e-05	9.78206e-06	1	2.22045e-16	3.35687e-16	0.000729732	0.00205383	0.00110556	1.85689e-06	3.83542e-05	0.00150211	0.00033712	0.00140111	0.00559161	0.124227	1.62114e-05	0.00608065	0.00283075	0.000765606	0.00149292	0.00868409	0.000163257	0.00211305	5.25139e-05	0.0558133
UNC45B	1	2.22045e-16	2.4286e-16	9.78206e-06	0.00325742	1.95641e-05	0.00276832	9.78206e-06	0.000224987	0	0.00351176	0.030657	0.000166295	0.011758	9.78206e-06	0.000479321	0	0.00028368	1.95641e-05	1.95641e-05	1.95641e-05	8.80385e-05	0.00043041	1.95641e-05	0.000293462	9.78206e-06	5762	2.22045e-16	3.35687e-16	0.000479142	0.0272941	0.00403167	0.0306722	0.0012655	0.00884554	0.000131515	0.0644211	0.162251	0.00725136	0.128021	0.000302214	0.0241512	4.90955e-05	0.00305217	0.00135447	0.00130423	0.00172114	0.00218598	0.00566416
ARHGAP27P1	1	2.22045e-16	2.4286e-16	0	9.78206e-06	9.78206e-06	9.78206e-06	0	1.95641e-05	0.000410846	9.78206e-06	9.78206e-06	0.000459757	9.78206e-06	0	0.00172164	9.78206e-06	0.000195641	9.78206e-06	9.78206e-06	9.78206e-06	0.00399108	0.00319873	9.78206e-06	0	9.78206e-06	1	2.22045e-16	3.35687e-16	2.70252e-05	4.25901e-05	4.64576e-05	2.45314e-05	2.97815e-05	0.000161819	0.00324773	5.22445e-05	0.000115177	0.00156835	9.52858e-05	1.55223e-05	0.00807725	4.28356e-05	0.000487367	0.000205675	2.86005e-05	5.57391e-05	0.0245062	0.0174426
KRT25	1	2.22045e-16	2.4286e-16	1.95641e-05	0.00124232	9.78206e-06	0.00525296	8.80385e-05	8.80385e-05	0	0.00230857	0.00847126	0.00575185	0.0450659	8.80385e-05	0.000127167	9.78206e-06	0.00292483	1.95641e-05	1.95641e-05	1.95641e-05	0.000185859	0.000410846	9.78206e-06	0.00033259	1.95641e-05	1	2.22045e-16	3.35687e-16	5.03572e-05	0.00170976	1.18171e-05	0.00483232	0.000113105	0.00010685	7.02342e-06	0.00191438	0.041668	0.00707122	0.047439	9.73049e-05	0.000175039	1.89255e-05	0.000624858	7.46631e-05	4.26749e-05	7.70663e-05	0.000172272	0.00059922
CCBE1	1	2.22045e-16	2.4286e-16	0	0.000469539	0	0.000361936	9.78206e-06	0.000185859	0	3.91282e-05	0.00641703	9.78206e-06	0.00061627	0	0.0003815	0	0.000303244	0	0.000352154	0	9.78206e-06	1.95641e-05	0	3.91282e-05	0	7590	2.22045e-16	3.35687e-16	0.00225123	0.0131805	7.95511e-05	0.0201238	0.000626532	0.0218643	0.00181392	0.00353791	0.3011	0.00767359	0.00728227	0.00715527	0.0268517	0.00232411	0.120452	0.00175876	0.0376131	0.000350031	0.00903867	0.0428923
CSTA	1	2.22045e-16	2.4286e-16	9.78206e-06	0.00418672	9.78206e-06	0.00071409	0.000185859	0.000322808	0	0.00117385	0.125386	1.95641e-05	0.000626052	9.78206e-06	0.00118363	9.78206e-06	0.000185859	9.78206e-06	0.000498885	3.91282e-05	0.00247486	1.95641e-05	0.000136949	9.78206e-06	9.78206e-06	1	2.22045e-16	3.35687e-16	0.000192586	0.00421834	0.000131087	0.000994003	0.000678139	0.00038084	4.52171e-05	0.00115373	0.355933	0.000326067	0.000915524	0.000198433	0.00252802	0.000105764	0.000447198	0.000228971	0.00130276	0.00027554	0.00286633	0.000214988
ZNF534	1	2.22045e-16	2.4286e-16	0	0.00231835	9.78206e-06	9.78206e-06	0.000176077	0.000176077	0	9.78206e-06	0.0229585	0.000293462	0.00028368	1.95641e-05	0.000547795	0.000254333	0.00124232	9.78206e-06	0.000459757	9.78206e-06	0.000264116	0.00233791	0	0.000215205	9.78206e-06	1	2.22045e-16	3.35687e-16	0.000401859	0.013663	0.00133005	0.000288356	0.00306192	0.00207247	3.30631e-05	0.000265249	0.0073929	0.00992159	0.00200262	0.000454905	0.0264522	0.00755937	0.0260082	0.000823685	0.0127049	0.00101128	0.00319911	0.0404691
KLC3	1	2.22045e-16	2.4286e-16	9.78206e-06	0.00708221	0.00168251	0.00135971	0.000185859	0.00212271	0	0.00212271	0.0248562	0.0016336	0.00291505	9.78206e-06	0.00028368	9.78206e-06	0.000156513	0.000185859	1.95641e-05	9.78206e-06	8.80385e-05	0.00460735	1.95641e-05	0.00474399	0.000342372	5384	2.22045e-16	3.35687e-16	0.000370962	0.00883006	0.0262437	0.00712097	0.000894661	0.00793698	4.58707e-05	0.00925964	0.191597	0.0100438	0.0235645	0.000525358	0.00566425	0.000512533	0.00122521	0.00165158	0.0010376	0.000800406	0.00303984	0.0120952
IGSF23	1	2.22045e-16	2.4286e-16	0	0.00674962	9.78206e-06	9.78206e-06	7.82564e-05	0.000479321	0	0.000303244	0.00646594	0.000224987	0.000498885	9.78206e-06	0.000410846	0	5.86923e-05	1.95641e-05	9.78206e-06	1.95641e-05	0.000205423	0.00232813	0	8.80385e-05	1.95641e-05	1	2.22045e-16	3.35687e-16	6.43785e-05	0.013507	0.00019037	0.000251578	0.000754694	0.00189169	6.09725e-05	0.00184782	0.0418241	0.00172015	0.00276689	0.000127223	0.00132693	7.43939e-05	0.0002608	0.00049721	0.000292781	0.000379289	0.00146808	0.020426
LYPD4	1	2.22045e-16	2.4286e-16	9.78206e-06	0.010457	0.000626052	0.00122276	0.000127167	0.000185859	0	0.00104668	0.024416	0.000322808	0.0506515	9.78206e-06	0.000410846	9.78206e-06	0.000371718	8.80385e-05	9.78206e-06	7.82564e-05	0.000596705	0.00269716	1.95641e-05	0.00159448	0.000146731	1	2.22045e-16	3.35687e-16	0.000159586	0.0099288	0.00265554	0.00183945	0.00151183	0.000688923	1.18043e-05	0.00206889	0.0207118	0.00101763	0.116305	0.000137463	0.00122101	0.000107363	0.00175459	0.000963514	0.000114487	0.000831492	0.00408626	ND
KASH5	1	2.22045e-16	2.4286e-16	9.78206e-06	0.00215205	1.95641e-05	0.000792347	9.78206e-06	0.00289064	0	0.0017999	0.00159448	0.00353594	0.00649379	9.78206e-06	0.00216812	0	0.000136949	0.000215205	0	9.78206e-06	0.000998832	1.95641e-05	1.95641e-05	0.0128051	0.00130574	1	2.22045e-16	3.35687e-16	0.000149918	0.00716488	8.6649e-05	0.00116472	1.85454e-05	ND	8.94617e-06	0.0022541	0.0100152	ND	ND	2.59066e-05	ND	2.23776e-05	0.00059334	0.00042468	3.29278e-05	0.000167149	ND	0.000131325
SIX5	1	2.22045e-16	2.4286e-16	0.00250421	0.000596705	0	9.78206e-05	0.000166295	0.000107603	0.014634	0.000185859	0.000469539	0.00147709	1.95641e-05	0.000860821	0.000166295	0.000635834	0.000254333	8.80385e-05	0.00162382	0.000342372	0.000352154	1.95641e-05	0.00124232	ND	0.000264116	1	2.22045e-16	3.35687e-16	0.0104966	0.00392674	1.05485e-05	0.000689418	0.00066522	0.000859134	0.0426179	0.00127208	0.00161188	0.0109376	0.000715254	0.00292191	0.000903949	0.00740163	0.000265829	0.000278021	0.00476223	0.000696664	0.00206877	0.000211797
NLRP4	1	2.22045e-16	2.4286e-16	0	0.00043041	0	0	9.78206e-06	9.78206e-06	0	9.78206e-06	0.203085	9.78206e-06	0	0	0	0	9.78206e-06	0	0	0	0	9.78206e-06	0	0	0	1	2.22045e-16	3.35687e-16	4.55994e-06	0.00620165	9.9908e-06	0.000144306	0.000698982	0.000546595	3.77216e-06	0.000194837	0.273252	0.000332069	6.23851e-05	3.97315e-05	4.66396e-05	5.65961e-05	0.000575923	2.04088e-05	9.1539e-05	3.71369e-05	9.22601e-05	0.00103338
ADRA1A	1	2.22045e-16	2.4286e-16	0	1.95641e-05	0	0	0	9.78206e-06	0	1.95641e-05	0.00445084	1.95641e-05	9.78206e-06	0	0	0	1.95641e-05	9.78206e-06	0	0	0	0	3.91282e-05	9.78206e-06	0	1	2.22045e-16	3.35687e-16	1.96315e-05	1.29559e-05	1.22115e-06	2.79995e-06	5.12866e-07	5.98011e-05	8.94963e-06	9.41571e-05	0.0204309	0.000829975	1.11389e-05	1.73176e-05	1.66347e-06	4.62582e-06	1.91472e-05	0.000280515	2.31919e-05	3.02498e-06	5.92711e-06	1.39924e-05
ZNF98	1	2.22045e-16	2.4286e-16	0	0.00309113	0	9.78206e-06	1.95641e-05	0.00151622	0	9.78206e-06	0.00737567	1.95641e-05	1.95641e-05	0.00102712	1.95641e-05	9.78206e-06	8.80385e-05	0	0.0125308	0	0	0.00161404	0	9.78206e-06	0	1	2.22045e-16	3.35687e-16	8.4443e-05	0.0788997	4.71603e-05	0.000637367	0.0037012	0.0152485	0.000114817	0.000745949	0.100926	0.00329062	0.00108135	0.0108809	0.00201117	0.000640061	0.00279456	0.000226311	0.0337345	0.00020894	0.000358367	0.014345
TLCD4	1	2.22045e-16	2.4286e-16	0	0.00129123	7.82564e-05	0.000518449	0.00100755	8.80385e-05	9.78206e-06	0.000107603	0.0101244	6.84744e-05	0.00325742	0	0.00071409	0	0.000410846	9.78206e-06	0.000215205	9.78206e-06	0.00033259	0.00028368	8.80385e-05	0.000264116	0	1	2.22045e-16	3.35687e-16	6.02902e-05	0.000988289	0.000983779	0.00321901	0.00414939	0.000575689	9.88501e-05	0.000387815	0.0173692	0.00068222	0.0101808	0.000119456	0.00275951	0.000120241	0.00118125	0.000157386	0.00156597	0.000129551	0.00321215	0.00329711
SLC35F3	1	2.22045e-16	2.4286e-16	0	9.78206e-06	0	0	0	0	0	0	0.00127167	9.78206e-06	9.78206e-06	0	9.78206e-06	0	0.000508667	0	0.000880385	9.78206e-06	0	5.23935e-06	9.78206e-06	0	0	1	2.22045e-16	3.35687e-16	0.00663022	0.000546038	5.31932e-05	5.1501e-05	7.8072e-06	0.000158102	0.00152032	3.17619e-05	0.0461914	0.000659454	0.000206216	0.00100681	0.000747804	0.000451574	0.116567	0.000434253	0.411106	0.0162716	0.000649113	ND
GCSAML	1	2.22045e-16	2.4286e-16	0	9.78206e-06	0	0	0	9.78206e-06	0	0	0.079039	0	0	0	0	0	0	0	0.000401064	0	9.78206e-06	0	0	0	0	1	2.22045e-16	3.35687e-16	9.08986e-06	0.000379111	2.37036e-05	3.93285e-05	7.35841e-05	0.00063538	4.65878e-05	0.000151203	0.388709	1.39415e-05	9.32334e-05	4.26104e-05	0.00019585	2.54936e-05	9.84797e-05	1.64482e-05	0.00470848	5.33206e-05	0.000729399	0.000114256
GCSAML-AS1	1	2.22045e-16	2.4286e-16	0	0.000753218	0.000535802	9.78206e-06	8.80385e-05	0.000410846	9.78206e-06	1.95641e-05	0.640363	9.78206e-06	9.78206e-06	0.000107603	2.93462e-05	1.95641e-05	9.78206e-06	9.78206e-06	0.00233791	9.78206e-06	0.000410846	0.000365068	9.78206e-06	9.78206e-06	1.95641e-05	1	2.22045e-16	3.35687e-16	1.39653e-05	0.00138824	ND	0.000133514	0.000870522	0.00159591	0.000102084	0.00022512	0.412883	5.52916e-05	0.000111473	0.000492868	0.000267777	0.000368787	0.000120514	4.79093e-05	0.00230499	0.000150588	0.00152597	ND
GLIS1	1	2.22045e-16	2.4286e-16	9.78206e-06	0.000547795	0.00113472	0	7.82564e-05	0.000224987	0	0.000655398	0.00105646	0.0003815	9.78206e-06	0	0.000176077	8.80385e-05	0.000322808	0.000107603	9.78206e-06	9.78206e-06	1.95641e-05	0.000166295	1.95641e-05	0.000215205	0.000127167	1	2.22045e-16	3.35687e-16	0.000194209	0.0122417	0.0320668	1.14535e-05	0.00273903	0.00348726	1.4254e-05	0.00405015	0.273863	0.0021025	9.31378e-05	7.44201e-05	0.000721348	0.000532782	0.00872404	0.000892798	0.000268771	0.000235039	0.000603079	0.00245769
CFAP57	1	2.22045e-16	2.4286e-16	9.78206e-06	0.000978206	7.82564e-05	0.000166295	1.95641e-05	9.78206e-06	0	0.000322808	0.0610302	9.78206e-06	0.00061627	0	1.95641e-05	9.78206e-06	0.0003815	9.78206e-06	1.95641e-05	9.78206e-06	1.95641e-05	0.000704308	9.78206e-06	3.91282e-05	9.78206e-06	1	2.22045e-16	3.35687e-16	0.00124544	0.0140567	0.00661745	0.00141377	0.00113083	0.000851139	8.14383e-05	0.00752589	0.281559	0.000383029	0.00246947	0.000111434	0.000585308	0.00237226	0.00943211	0.000517414	0.00106856	0.000396733	0.000527568	0.0213989
LRRC71	1	2.22045e-16	2.4286e-16	0.00182924	0.000469539	0	0	9.78206e-06	0.000410846	8.80385e-05	0.000136949	0.00159448	0.00367805	1.95641e-05	8.80385e-05	0.000205423	0.000215205	0.0118754	0.000479321	0.0016336	0.00116406	0.00028368	0.000528231	0.00143796	0.00183903	0.000469539	4295	2.22045e-16	3.35687e-16	0.0133025	0.00290208	4.03548e-05	1.98054e-05	0.00034518	0.00172857	0.00110054	0.000802729	0.00606858	0.0400119	0.000417984	0.00039614	0.00457532	0.00175616	0.166774	0.00559953	0.0291204	0.00994694	0.00232739	0.00829381
PYHIN1	1	2.22045e-16	2.4286e-16	0	4.89103e-05	0	0	0	0.0003815	0	0	0.398609	0	0	0	9.78206e-06	0	9.78206e-06	0	0.000127167	0	2.93462e-05	0	0	0	0	1	2.22045e-16	3.35687e-16	1.59772e-05	0.000631883	1.673e-05	5.79807e-05	6.23906e-05	0.00468055	1.345e-05	6.93278e-05	0.724811	2.65114e-05	8.05066e-05	8.43203e-05	0.00017651	5.85502e-05	0.000122943	1.07079e-05	0.00109888	0.000193619	0.00110357	6.41017e-05
APCDD1L-DT	1	2.22045e-16	2.4286e-16	9.78206e-06	0.00143796	0	9.78206e-06	1.95641e-05	0.000185859	0	0.000185859	9.78206e-05	0.000205423	1.95641e-05	1.95641e-05	0.000498885	0.000185859	1.95641e-05	8.80385e-05	2.93462e-05	9.78206e-06	1.95641e-05	0.000674962	0.000185859	0.000215205	1.95641e-05	1	2.22045e-16	3.35687e-16	0.000328427	0.016076	1.87638e-05	2.69812e-05	0.000341471	0.00242732	0.000233716	0.00170301	0.00299967	0.0022213	0.00013614	0.00277265	0.00885833	0.0019638	0.000248946	0.0030492	0.000404078	0.00146684	0.000798431	0.0152032
NCOR1P1	1	2.22045e-16	2.4286e-16	0	0.000655398	0.0003815	0.00104668	0.000215205	0.000264116	9.78206e-06	0.000772782	0.0206988	9.78206e-06	0.00107603	0	0.000313026	9.78206e-06	0.000469539	0	0.00197598	9.78206e-06	0.0549625	0.000753218	8.80385e-05	0.0003815	9.78206e-06	1	2.22045e-16	3.35687e-16	3.36813e-05	0.00156281	0.000623466	0.00271009	0.00110384	0.000550562	8.18326e-05	0.00167842	0.039845	0.000122077	0.00342199	5.97222e-05	0.0006443	6.85825e-05	0.000877049	7.32638e-05	0.00170978	0.000186978	ND	0.00172969
ANKRD30BP2	1	2.22045e-16	2.4286e-16	0	0.00107603	0	9.78206e-06	9.78206e-06	0.00341394	0	0	0.00257268	0	0.000185859	0.00387369	9.78206e-06	0.00071409	9.78206e-06	0	0.000498885	0.000371718	9.78206e-06	0	0	0	0	1	2.22045e-16	3.35687e-16	1.42576e-05	0.0146484	2.61809e-06	0.000232154	0.00050268	0.0367529	1.00581e-05	2.52527e-05	0.0156294	7.4655e-05	0.00328839	0.156937	0.000299611	0.035976	0.000631591	2.71675e-06	0.00242725	0.0073827	0.000646688	0.000137674
ABCC13	1	2.22045e-16	2.4286e-16	9.78206e-06	0.00390304	0.00028368	0.000919513	0.000733654	0.00222053	0	0.000459757	0.0282114	0.000146731	0.010457	1.95641e-05	0.00601596	0	1.95641e-05	0	0.000919513	9.78206e-06	0.00071409	9.78206e-06	8.80385e-05	1.95641e-05	0	5488	2.22045e-16	3.35687e-16	0.000422008	0.0832888	0.00338895	0.0432517	0.0154008	0.0403284	7.35781e-05	0.0118635	0.134324	0.00553217	0.127491	0.00173759	0.145898	0.000187081	0.00106505	0.000217309	0.00745606	0.000654521	0.017236	0.00110502
ENTHD1	1	2.22045e-16	2.4286e-16	0	0.000401064	0.000518449	0.000498885	0.000107603	9.78206e-06	0	0.000880385	0.0243182	0.000185859	0.00518449	0	0.000596705	0	0.000547795	9.78206e-06	8.80385e-05	0	0.000420628	0.000215205	0.000420628	0.000449975	0	1	2.22045e-16	3.35687e-16	5.29093e-05	0.00470608	0.0140847	0.0106317	0.0038992	0.00203604	3.88632e-06	0.0187241	0.0656187	0.00397646	0.0336685	0.000234816	0.0121789	2.10503e-05	0.00806569	0.000581069	0.00199579	0.000366005	0.0166054	0.00704275
PNPLA5	1	2.22045e-16	2.4286e-16	9.78206e-06	0.00340416	0.000596705	0.00683766	0.000410846	0.000948859	0	0.000772782	0.0823356	0.000215205	0.00864734	1.95641e-05	0.000528231	9.78206e-06	0.000596705	0.000420628	9.78206e-06	9.78206e-06	0.000205423	0.00212271	7.82564e-05	0.000410846	1.95641e-05	4144	2.22045e-16	3.35687e-16	0.000387316	0.00811522	0.00273339	0.0148578	0.0016395	0.00818444	7.58325e-05	0.00858037	0.416219	0.00176839	0.0604737	0.00150943	0.00139785	0.000121695	0.0039333	0.00546746	0.000251536	0.000289398	0.00146162	0.0123996
SATB2-AS1	1	2.22045e-16	2.4286e-16	0	0.000596705	0.000420628	2.93462e-05	8.80385e-05	0.000909731	9.78206e-06	0.00124232	0.00608444	0.000401064	9.78206e-06	0.000547795	9.78206e-06	9.78206e-06	0.00296396	0.000586923	5.86923e-05	7.82564e-05	0.000401064	0.000215205	0.000772782	0.000821693	0.000127167	1	2.22045e-16	3.35687e-16	2.77618e-05	0.00178257	0.00126841	0.00022159	0.000591559	0.00207787	0.000113213	0.00467632	0.00361136	0.000687031	6.19956e-05	0.00144152	0.000137781	9.26729e-05	0.00364866	0.00127557	0.000364702	0.000352149	0.00076178	0.000571338
FBXO41	1	2.22045e-16	2.4286e-16	9.78206e-06	9.78206e-06	9.78206e-06	9.78206e-06	9.78206e-06	9.78206e-06	9.78206e-06	1.95641e-05	0.000890167	9.78206e-06	9.78206e-06	0	9.78206e-06	9.78206e-06	8.80385e-05	9.78206e-06	9.78206e-06	9.78206e-06	9.78206e-06	9.78206e-06	8.80385e-05	9.78206e-06	9.78206e-06	1	2.22045e-16	3.35687e-16	1.35129e-05	1.32481e-05	1.19154e-05	1.09003e-05	1.09377e-05	1.07848e-05	1.41069e-05	2.03341e-05	0.00381387	2.68584e-05	1.00371e-05	1.00019e-05	1.03156e-05	1.28625e-05	0.000110477	1.34844e-05	1.43382e-05	1.99313e-05	2.54798e-05	8.59597e-06
PLB1	1	2.22045e-16	2.4286e-16	9.78206e-06	0.00491059	0.000303244	0.000772782	0.000401064	0.0003815	0	0.000508667	0.00863756	0.000156513	0.00618226	0	0.000547795	9.78206e-06	0.000704308	1.95641e-05	0.000107603	9.78206e-06	0.000166295	0.000264116	0.000440193	0.000401064	1.95641e-05	5928	2.22045e-16	3.35687e-16	0.000762333	0.0456904	0.00469067	0.00678086	0.0052345	0.00943766	0.000290058	0.00369294	0.376506	0.0020203	0.0496703	0.000231435	0.00253662	0.0004325	0.0074681	0.00274267	0.00281327	0.000581661	0.0029599	0.00225632
ZNF385B	1	2.22045e-16	2.4286e-16	0	3.91282e-05	0	9.78206e-06	9.78206e-06	9.78206e-06	9.78206e-06	0	0.00289549	9.78206e-06	0.000205423	0	1.95641e-05	0	9.78206e-06	0	0.000498885	9.78206e-06	8.80385e-05	9.78206e-06	0.000176077	9.78206e-06	0	5009	2.22045e-16	3.35687e-16	0.0132	0.000404077	0.000308568	0.000515926	0.00041668	0.00245793	0.0193382	0.000383028	0.0200476	0.00178179	0.00145135	0.00514845	0.00119827	0.00357904	0.00427121	0.00147194	0.230967	0.00594446	0.02643	0.0173766
TAFA4	1	2.22045e-16	2.4286e-16	0	4.89103e-05	0	0	0	9.78206e-06	0	0	0.0125406	0	9.78206e-06	0	9.78206e-06	0	9.78206e-06	0	9.78206e-06	0	0	0	9.78206e-06	0	0	1	2.22045e-16	3.35687e-16	0.000259212	0.000842772	2.015e-05	9.55774e-05	9.81345e-05	0.000453939	0.000310284	0.000201282	0.0254772	0.000784425	0.000131172	9.56095e-05	0.000348102	0.000151227	0.00513383	0.000121398	0.00121296	0.000450757	0.000179726	0.000142047
EFHB	1	2.22045e-16	2.4286e-16	9.78206e-06	0.000821693	8.80385e-05	0.000166295	0.000215205	0.000156513	9.78206e-06	0.000146731	0.00759088	8.80385e-05	0.000410846	0	8.80385e-05	1.95641e-05	0.000518449	9.78206e-06	1.95641e-05	9.78206e-06	9.78206e-06	0.000127167	1.95641e-05	1.95641e-05	9.78206e-06	1	2.22045e-16	3.35687e-16	0.000185363	0.000494086	0.000266905	0.000252123	0.000123972	0.00036566	5.41037e-05	0.000253351	0.0136678	0.000258928	0.00020251	3.64367e-05	8.46144e-05	9.9852e-05	0.000498837	0.000111337	5.88642e-05	5.12508e-05	5.01805e-05	0.000201471
DPPA2	1	2.22045e-16	2.4286e-16	0	4.89103e-05	0	0	9.78206e-06	0.00276832	0	0	0.185615	0	0	0	0.000185859	0	0	0	8.80385e-05	9.78206e-06	0.00028368	0	0	0	0	1	2.22045e-16	3.35687e-16	3.37421e-07	0.00172724	3.52372e-06	1.65212e-05	0.000442089	0.0934909	1.1409e-05	0.000136235	0.31532	4.64411e-06	0.000121802	0.000134047	0.00368497	0.000125674	9.29489e-05	2.70897e-06	0.00199584	0.000414514	0.00380408	1.96683e-05
SLC66A1L	1	2.22045e-16	2.4286e-16	1.95641e-05	0.00250421	0	0.00061627	0.000215205	0.000166295	9.78206e-06	0.000479321	0.0400575	8.80385e-05	0.00170208	0.000156513	0.000176077	0.000215205	0.00200532	4.89103e-05	0.00202489	0.000136949	0.000342372	3.91282e-05	0.00316939	0.000107603	9.78206e-06	5263	2.22045e-16	3.35687e-16	0.0040091	0.0161666	8.37124e-05	0.00277777	0.000844276	0.00208977	0.000317785	0.00339151	0.046008	0.00215587	0.00186075	0.0100692	0.000300569	0.00586701	0.05762	0.00429403	0.0121781	0.00473684	0.00121219	0.000667993
ZCWPW2	1	2.22045e-16	2.4286e-16	0	0.000518449	9.78206e-06	4.89103e-05	0.000313026	0.000107603	9.78206e-06	0.000215205	0.0178131	1.95641e-05	0.000459757	9.78206e-06	3.91282e-05	9.78206e-06	0.00181946	9.78206e-06	3.91282e-05	9.78206e-06	1.95641e-05	5.86923e-05	3.91282e-05	1.95641e-05	9.78206e-06	1	2.22045e-16	3.35687e-16	0.000408893	0.000926187	0.000312355	0.000729879	0.00072715	0.000654141	0.000833192	0.00443961	0.0444549	0.000730597	0.000832049	0.00035833	0.000414231	0.000362907	0.0585333	0.000462607	0.000533736	0.000345175	0.000210066	0.00117005
NEK10	1	2.22045e-16	2.4286e-16	1.95641e-05	0.0253844	0.0027781	0.00415737	0.00205423	0.000645616	0	0.00307157	0.033171	9.78206e-06	0.00842235	0	0.00543882	0.000205423	0.000851039	1.95641e-05	0.000176077	1.95641e-05	0.000215205	0.00028368	0.000733654	8.80385e-05	9.78206e-06	16889	4.04267e-12	5.07241e-12	0.0194194	0.584919	0.536041	0.414607	0.0666792	0.0841873	0.000918549	0.942969	0.203223	0.0456493	0.384483	0.000759131	0.162781	0.0959431	0.0322036	0.0123022	0.0053122	0.0143925	0.014364	0.0663803
LINC02085	1	2.22045e-16	2.4286e-16	9.78206e-06	0.000528231	0.000185859	9.78206e-06	0.000215205	0.000215205	9.78206e-06	0.000215205	0.01885	0	0.000704308	9.78206e-06	0.000215205	9.78206e-06	9.78206e-06	0	0.000313026	9.78206e-06	0.000215205	1.95641e-05	8.80385e-05	9.78206e-06	0	1	2.22045e-16	3.35687e-16	0.000328496	0.00343808	0.00437681	0.000207986	0.00399679	0.00327721	0.000326909	0.00782171	0.0210132	0.000206799	0.00854373	0.000330897	0.00317887	0.00032143	0.000571741	9.42094e-05	0.00253048	0.000220558	0.0046168	0.00210135
CNTN4	1	2.22045e-16	2.4286e-16	0	9.78206e-06	0	0	0.000195641	1.95641e-05	9.78206e-06	9.78206e-06	0.00388348	9.78206e-06	8.80385e-05	9.78206e-06	1.95641e-05	0	0.000215205	9.78206e-06	0.000205423	0	0.000303244	0	8.80385e-05	0	0	8015	2.22045e-16	3.35687e-16	0.00306485	0.00397059	0.000383245	0.00356588	0.00957803	0.0383462	0.00966568	0.00310707	0.0762878	0.0113386	0.00314122	0.0353857	0.00368033	0.00656103	0.0194433	0.033282	0.0240925	0.00689299	0.06768	0.000308929
IGSF11	1	2.22045e-16	2.4286e-16	0	0.000303244	1.95641e-05	0.000596705	0.00195641	0.000215205	0	0.00178033	0.010369	1.95641e-05	0.00723872	0	0.00149665	8.80385e-05	0.00028368	8.80385e-05	0.00155535	9.78206e-06	0.000303244	0.000792347	0.00142818	0.000205423	9.78206e-06	11231	2.22045e-16	3.35687e-16	0.000736341	0.00384042	0.00959953	0.0285375	0.203089	0.0105087	0.00233261	0.264948	0.0969009	0.0039203	0.510074	0.000401406	0.0735937	0.00719437	0.0148447	0.0175107	0.0537265	0.00161914	0.028118	0.13971
MGAT4D	1	2.22045e-16	2.4286e-16	1.95641e-05	0.000772782	9.78206e-06	1.95641e-05	9.78206e-06	1.95641e-05	0	1.95641e-05	0.0407129	4.89103e-05	0.000342372	0	1.95641e-05	0	0.00143796	9.78206e-06	3.91282e-05	0.000215205	0.000166295	3.91282e-05	9.78206e-06	0.000185859	9.78206e-06	1	2.22045e-16	3.35687e-16	0.00110929	0.00104526	3.24824e-05	7.44216e-05	4.04462e-05	0.000190905	8.49515e-05	7.19998e-05	0.0370123	0.00026802	0.000193722	3.87991e-05	5.69257e-05	0.000115217	0.0218189	0.000106236	0.000157393	0.00481347	0.000482598	0.000295784
KLB	1	2.22045e-16	2.4286e-16	0	0.000459757	9.78206e-06	1.95641e-05	1.95641e-05	0.000215205	0	0.000136949	0.0762511	9.78206e-06	0.000205423	0	1.95641e-05	9.78206e-06	2.93462e-05	9.78206e-06	9.78206e-06	0	9.78206e-06	0.000441221	9.78206e-06	9.78206e-06	9.78206e-06	1	2.22045e-16	3.35687e-16	0.0001112	0.00133326	0.00024986	0.000253918	0.000337777	0.000918987	8.8921e-05	0.00146003	0.181665	0.000151324	0.00102878	0.000131496	0.00020009	0.000237059	0.000427317	0.000175054	0.000334887	9.24126e-05	0.000116443	ND
TRMT44	1	2.22045e-16	2.4286e-16	1.95641e-05	0.00417694	0.000919513	0.00061627	0.000361936	0.00140862	9.78206e-06	0.000596705	0.0143209	8.80385e-05	0.000792347	0	0.000635834	0.000459757	0.000479321	1.95641e-05	8.80385e-05	4.89103e-05	0.000156513	0.00099777	0.00028368	0.000254333	7.82564e-05	7278	2.22045e-16	3.35687e-16	0.00120625	0.0477644	0.00869084	0.00609614	0.0056949	0.0249256	0.000347034	0.00883136	0.125604	0.00192926	0.00575614	0.000198888	0.0218397	0.00585279	0.00192328	0.00132599	0.00196166	0.00326147	0.00566154	0.0193995
PLEKHG4B	1	2.22045e-16	2.4286e-16	1.95641e-05	0.000987988	0.00205423	0.000635834	0.00200532	0.00224009	0.000440193	0.000655398	0.00145753	0.000596705	0.00198576	9.78206e-06	0.000645616	0	0.000117385	0.00028368	0.00223031	9.78206e-06	8.80385e-05	0.000655398	0.000185859	0.0003815	9.78206e-06	7677	2.22045e-16	3.35687e-16	0.000960605	0.0160887	0.0951006	0.0157097	0.080552	0.1662	0.00599892	0.0182727	0.0440105	0.00896217	0.056703	0.00054279	0.0131471	8.21984e-05	0.00217398	0.00742689	0.0472179	0.000176929	0.00149808	0.024893
MARVELD2	1	2.22045e-16	2.4286e-16	9.78206e-06	0.00132058	9.78206e-06	7.82564e-05	0.000127167	0.000146731	0.000215205	0.000107603	0.0667332	5.86923e-05	8.80385e-05	0	0.000117385	9.78206e-06	0.0492429	9.78206e-06	0.000273898	9.78206e-06	0.000498885	0.00028368	1.95641e-05	0.000919513	9.78206e-06	1	2.22045e-16	3.35687e-16	8.8237e-05	0.000158463	0.00013865	0.000273099	0.00016046	0.000355472	0.00121418	0.000236015	0.0987678	0.000123945	9.49976e-05	3.92146e-05	0.000132298	8.91595e-05	0.543721	6.33277e-05	0.00109413	7.5631e-05	0.00154104	0.000303745
BTNL9	1	2.22045e-16	2.4286e-16	9.78206e-06	0.00116406	9.78206e-06	0.00199554	9.78206e-06	0.000528231	0	0.00123254	0.00800172	0.00401064	0.000880385	9.78206e-06	0.000195641	0	0.000410846	0.000215205	0.00352154	1.95641e-05	1.95641e-05	1.95641e-05	9.78206e-06	0.000919513	9.78206e-06	3877	2.22045e-16	3.35687e-16	0.000159926	0.00438492	0.000485418	0.0474106	0.000304015	0.00868865	0.000123052	0.0707021	0.0687108	0.0886141	0.0366411	0.000530716	0.00891598	4.36036e-05	0.00171675	0.00291207	0.128119	0.000287049	0.000609718	0.000389352
FAM81B	1	2.22045e-16	2.4286e-16	0	0.00366827	9.78206e-06	0.000322808	0.000489103	0.000293462	0	1.95641e-05	0.08797	9.78206e-06	0.000596705	0	0.000528231	0	1.95641e-05	0	0.000215205	9.78206e-06	0.000361936	3.91282e-05	7.82564e-05	2.93462e-05	0	1	2.22045e-16	3.35687e-16	1.92451e-05	0.0104401	5.30521e-05	0.00153886	0.00348194	0.00115087	2.64554e-05	0.000208831	0.647754	0.000125039	0.00189142	4.47169e-05	0.00224316	8.85785e-05	0.000124826	3.65853e-05	0.000905798	0.000256729	0.00158619	0.000623465
SH3RF2	1	2.22045e-16	2.4286e-16	0	0.00668114	0.000919513	0.00471495	0.000635834	0.000880385	0	0.000968424	0.00513558	0.000410846	0.00473452	9.78206e-06	0.00272919	9.78206e-06	8.80385e-05	1.95641e-05	0.000459757	9.78206e-06	0.00104668	9.78206e-06	0.00111515	3.91282e-05	0.000215205	11476	2.22045e-16	3.35687e-16	0.00020855	0.196458	0.136623	0.252172	0.0795717	0.0593004	4.01457e-05	0.0485024	0.0407338	0.0308623	0.0734319	0.00408648	0.206353	0.00276279	0.004314	0.00479028	0.0410847	0.00246808	0.121778	0.00348892
LOC153910	1	2.22045e-16	2.4286e-16	0	0.00390304	4.89103e-05	0.000596705	0.000410846	0.000205423	0	0.0003815	0.0489983	1.95641e-05	0.0110929	0	0.00033259	9.78206e-06	0.000205423	0	0.000185859	9.78206e-06	0.000185859	5.86923e-05	0.000205423	9.78206e-06	0	4920	2.22045e-16	3.35687e-16	0.000141806	0.0742433	0.00506181	0.0158598	0.00722303	0.00558732	0.000158289	0.0146598	0.165005	0.00203334	0.228228	0.000325876	0.0050167	0.000293738	0.00526285	0.000375708	0.00445997	0.000607337	0.00396939	0.000679266
LINC01312	1	2.22045e-16	2.4286e-16	0	0.000489103	0	0.000410846	0.000136949	1.95641e-05	0	7.82564e-05	0.375494	3.91282e-05	0.0014184	0	0.000420628	0	7.82564e-05	0	8.80385e-05	9.78206e-06	2.93462e-05	3.91282e-05	0.000205423	9.78206e-06	0	1	2.22045e-16	3.35687e-16	0.00011284	0.00631218	8.57138e-05	0.00432442	0.00180638	0.00165124	3.14177e-05	0.00114072	0.608776	0.00237981	0.00863297	0.000347373	0.0214763	0.000249678	0.00124879	0.000156578	0.00572255	0.00162589	0.0022388	0.00120759
NKAIN2	1	2.22045e-16	2.4286e-16	0	0.000215205	9.78206e-06	1.95641e-05	0.000518449	9.78206e-06	0	9.78206e-06	0.00371718	8.80385e-05	0.000772782	0	1.95641e-05	0	9.78206e-06	0	9.78206e-06	0	8.80385e-05	0	8.80385e-05	0	0	10348	2.22045e-16	3.35687e-16	0.00134287	0.0189107	0.0158447	0.0107245	0.0493802	0.00742153	0.00269908	0.0110488	0.043406	0.0253645	0.0457965	0.00162246	0.00989418	0.00155829	0.0141855	0.00284434	0.00851532	0.00259564	0.0427843	0.0278884
CFAP206	1	2.22045e-16	2.4286e-16	9.78206e-06	0.0157295	0.000459757	0.000772782	0.00123254	8.80385e-05	0	0.000489103	0.133476	8.80385e-05	0.000841257	9.78206e-06	0.000880385	1.95641e-05	0.000322613	0.000185859	8.80385e-05	2.93462e-05	0.000156513	0.000194603	0.000166295	8.80385e-05	9.78206e-06	8853	2.22045e-16	3.35687e-16	0.00165205	0.143963	0.0227022	0.0194882	0.0203296	0.00106637	0.000353522	0.0121777	0.207707	0.00355487	0.0128143	0.00166287	0.0145502	0.00161128	ND	0.0240167	0.000798445	0.0034196	0.00219439	ND
ABCA13	1	2.22045e-16	2.4286e-16	0	0.00123254	1.95641e-05	0.000469539	0.000185859	9.78206e-06	0	0.000107603	0.0137731	0	0.00133036	0	1.95641e-05	0	5.86923e-05	0	9.78206e-06	0	9.78206e-06	0	1.95641e-05	9.78206e-06	0	5707	2.22045e-16	3.35687e-16	0.00057164	0.0339476	0.00860563	0.0518808	0.0151826	0.00145326	0.000485228	0.0109078	0.185614	0.00141789	0.0315825	0.000339057	0.00385823	0.000490132	0.00966526	0.000848497	0.00275372	0.000848408	0.0026676	0.000329018
CYP2A7	1	2.22045e-16	2.4286e-16	0	0.0103885	0	0.00132058	9.78206e-06	0	0	0.000518449	0.00250421	0	0.00669093	0	2.11928e-05	0	0.0086669	0	0	0	9.78206e-06	0.000215205	0	1.95641e-05	0	1	2.22045e-16	3.35687e-16	7.30095e-05	0.124229	2.99567e-05	0.012596	0.00238304	0.000598351	0.000278195	0.0206027	0.0415678	0.000220236	0.0366609	0.000277411	ND	0.000102634	0.18086	0.000340725	0.000180199	0.0022795	0.00218361	0.0148883
CYP3A7	1	2.22045e-16	2.4286e-16	0	0.0213444	0.000704308	0.000469539	0.000596705	0.000498885	0	0.000596705	0.0882928	9.78206e-06	0.00223031	9.78206e-06	0.00437258	9.78206e-06	0.00246508	9.78206e-06	0.000195641	9.78206e-06	8.80385e-05	0.0246997	0.000410846	0.00510623	9.78206e-06	1	2.22045e-16	3.35687e-16	9.97963e-05	0.0315789	0.00242539	0.00232748	0.00480424	0.00409626	4.99422e-05	0.00316153	0.4331	0.000211439	0.00723775	0.000113368	0.0221001	0.000173979	0.00641287	0.000374026	0.000708012	0.00010488	0.0011415	0.0684393
CYP2A13	1	2.22045e-16	2.4286e-16	9.78206e-06	0.0420433	0	0.0278984	0.000459757	0.000596705	1.95641e-05	0.00143796	0.0462006	9.78206e-06	0.00723872	5.86923e-05	8.80385e-05	9.78206e-06	0.0230661	1.95641e-05	5.86923e-05	4.89103e-05	0.000185859	0.00127167	9.78206e-06	0.000136949	0.000792347	3998	2.22045e-16	3.35687e-16	0.00012595	0.256185	6.86347e-05	0.195694	0.00580357	0.00544312	0.00064988	0.00834066	0.0170714	0.000185147	0.0112699	0.0010066	0.000882187	9.83506e-05	0.0804248	0.000761371	0.000823347	0.000863942	0.00228615	0.00590344
CYP2B6	1	2.22045e-16	2.4286e-16	0	0.00975271	0	0.0113472	8.80385e-05	1.95641e-05	0	0.00127167	0.0323395	0	0.0348632	0	8.80385e-05	0	0.0418085	9.78206e-06	0	9.78206e-06	9.78206e-06	0.000254333	0	0.000205423	1.95641e-05	1	2.22045e-16	3.35687e-16	5.6975e-05	0.114091	1.69083e-05	0.0732498	0.00242441	0.000773302	0.000346808	0.029189	0.0915354	0.000107039	0.0824611	0.000150655	0.00173271	5.97845e-05	0.164136	0.000441905	0.000105587	0.000379336	0.00030406	0.00363099
CYP2B7P	1	2.22045e-16	2.4286e-16	0	0.0878135	0	0.0558947	0.000479321	9.78206e-06	0	0.00233791	0.0359393	0	0.0540263	0	8.80385e-05	0	0.0691102	9.78206e-06	9.78206e-06	9.78206e-06	9.78206e-06	0.000215205	9.78206e-06	0.000303244	9.78206e-06	1	2.22045e-16	3.35687e-16	0.000169363	0.171043	2.75627e-05	0.26286	0.0041874	0.00021265	0.000144592	0.020982	0.369128	6.89178e-05	0.289384	9.78995e-05	0.000856581	1.61873e-05	0.18439	0.000539316	0.000108341	5.79814e-05	0.000166355	0.000855249
CYP2C9	1	2.22045e-16	2.4286e-16	0	4.89103e-05	0	0	9.78206e-06	0.00043041	0	1.95641e-05	0.0160426	0	9.78206e-06	0	4.89103e-05	0	0	0	0.000117385	0	9.78206e-06	0	0	0	9.78206e-06	1	2.22045e-16	3.35687e-16	1.90275e-05	0.00157815	2.82354e-05	0.000126941	0.000357006	0.0149666	1.36969e-05	0.000721651	0.0230382	6.21891e-05	0.000626143	7.59895e-05	0.0016661	4.98629e-05	0.00010763	3.66742e-05	0.00226956	0.000204236	0.000623654	0.000275815
CYP2C18	1	2.22045e-16	2.4286e-16	0	0.000479321	0	0	0	0.000107603	0	1.95641e-05	0.459307	0	9.78206e-06	0	8.80385e-05	0	9.78206e-06	0	7.82564e-05	0	8.80385e-05	0	0	0	0	1	2.22045e-16	3.35687e-16	4.5177e-05	0.0207573	0.000518935	0.000139117	0.000198836	0.00511423	1.67207e-05	0.0029597	0.9851	0.000133856	0.000911494	0.000658474	0.00736394	0.000202844	0.000778563	0.000301087	0.00193662	0.000281968	0.00449117	0.000137545
CYP 20.00	1	2.22045e-16	2.4286e-16	0	0.0338068	9.78206e-06	0.00493016	1.95641e-05	0.00162382	9.78206e-06	0.00607466	0.0644442	0	0.00763	0.000498885	0.0062703	9.78206e-06	9.78206e-06	9.78206e-06	0.000518449	0.00233791	9.78206e-06	9.78206e-06	0.0013108	0.0003815	0	1	2.22045e-16	3.35687e-16	6.14104e-05	0.182077	0.000116744	0.0353547	9.28092e-05	0.0216036	0.000116767	0.0202116	0.60565	1.69443e-05	0.0406992	0.0103346	0.0803526	0.000216921	4.36768e-05	0.000227204	0.00366867	0.0375457	0.00014413	6.10639e-05
CYP2F1	1	2.22045e-16	2.4286e-16	0	0.00754197	0	0.0114646	7.82564e-05	1.95641e-05	9.78206e-06	0.00028368	0.0263822	9.78206e-06	0.0323493	9.78206e-06	0.000244551	9.78206e-06	0.0224498	9.78206e-06	9.78206e-06	9.78206e-06	0.000156513	0.00102712	9.78206e-06	0.00108581	0.000264116	1	2.22045e-16	3.35687e-16	3.4043e-05	0.0421251	1.42017e-05	0.206208	0.000287196	0.000364094	0.000165663	0.00416484	0.0712796	4.61093e-05	0.181177	0.000392787	0.000733859	7.0205e-05	0.208125	0.00016403	0.000273589	0.000261655	0.00106018	0.0157996
CYP3A4	1	2.22045e-16	2.4286e-16	0	0.0120906	1.95641e-05	0.000772782	1.95641e-05	1.95641e-05	0	0.000185859	0.0121982	0	0.000498885	9.78206e-06	8.80385e-05	0	0.000205423	9.78206e-06	9.78206e-05	9.78206e-06	0.000136949	1.95641e-05	9.78206e-06	4.89103e-05	0	1	2.22045e-16	3.35687e-16	8.31956e-05	0.195792	0.00030325	0.0282297	0.00094057	0.000592141	4.84718e-05	0.00140984	0.00992297	0.000182745	0.00459857	0.000210509	0.0013327	0.000161977	0.00286614	0.000281405	0.00215872	0.00032674	0.00214675	0.000313825
VPS13B	1	2.22045e-16	2.4286e-16	8.80385e-05	0.00748327	0.00115428	0.000772782	0.00262159	0.00043041	9.78206e-06	0.0003815	0.0404977	0.000176077	0.00438236	9.78206e-06	0.000899949	0.000655398	0.00147709	1.95641e-05	0.000146731	9.78206e-06	0.000185859	0.00232813	4.89103e-05	0.000371718	0	10976	2.22045e-16	3.35687e-16	0.0164242	0.0349341	0.0409215	0.0108534	0.0114728	0.00876551	0.00144869	0.0044553	0.364615	0.00611602	0.0368646	0.00408545	0.0109033	0.0148121	0.0175724	0.00940059	0.00507399	0.00141148	0.00612755	0.0870341
CYP3A5	1	2.22045e-16	2.4286e-16	0	0.0131177	0.000313026	0.00028368	0.000342372	0.000322808	0	0.000489103	0.0557871	9.78206e-06	0.00159448	0	0.00178033	9.78206e-06	0.00179012	9.78206e-06	8.80385e-05	9.78206e-06	3.91282e-05	0.0130884	0.00033259	0.00292483	9.78206e-06	1	2.22045e-16	3.35687e-16	9.97963e-05	0.0315789	0.00242539	0.00232748	0.00480424	0.00409626	4.99422e-05	0.00316153	0.4331	0.000211439	0.00723775	0.000113368	0.0221001	0.000173979	0.00641287	0.000374026	0.000708012	0.00010488	0.0011415	0.0684393
TDH	1	2.22045e-16	2.4286e-16	9.78206e-06	0.0032183	9.78206e-06	0.000792347	0.000459757	0.000107603	0	0.00278789	0.0178033	0.000772782	0.0035411	9.78206e-06	0.00061627	9.78206e-06	0.00178033	7.82564e-05	1.95641e-05	3.91282e-05	0.000176077	0.00071409	0.000704308	0.000410846	9.78206e-06	3877	2.22045e-16	3.35687e-16	0.000415113	0.0199915	0.000130251	0.0048504	0.0015834	0.00141317	7.04028e-05	0.0267499	0.354516	0.0072125	0.0222771	0.000205208	0.00233195	0.000136316	0.0241362	0.000564692	0.000758268	0.000804852	0.00182184	0.00562434
KCNU1	1	2.22045e-16	2.4286e-16	0	0.0151035	0	0.00212271	0.00183903	0.000948859	0	0.000753218	0.0434812	0.00028368	0.0841746	0	0.00939077	8.80385e-05	0.00396173	9.78206e-06	0.000254333	9.78206e-06	0.000948859	0	0.000459757	0	0	7347	2.22045e-16	3.35687e-16	0.000198667	0.469849	8.78303e-05	0.0994185	0.619625	0.0393287	0.00041634	0.030166	0.100934	0.0476996	0.700473	0.000205524	0.481087	0.00895694	0.624421	0.00193505	0.0102171	0.000649206	0.105458	0.000192877
CYP4A11	1	2.22045e-16	2.4286e-16	0	0.00122276	0	0.000361936	9.78206e-06	7.82564e-05	0	0.000948859	0.717553	9.78206e-06	0.000518449	9.78206e-06	0.000410846	0	9.78206e-06	9.78206e-06	0.000195641	9.78206e-06	0.000547795	9.78206e-06	1.95641e-05	0.00043041	8.80385e-05	1	2.22045e-16	3.35687e-16	6.82261e-05	0.00111862	1.20554e-05	0.00191571	6.29899e-05	0.000212532	3.42857e-05	0.00138363	0.413036	9.16127e-05	0.00076331	6.56071e-05	0.0011752	2.80175e-05	0.000179466	4.40237e-05	0.000638105	0.000181597	0.00231224	5.08585e-05
CYP4B1	1	2.22045e-16	2.4286e-16	0	0.000459757	0	9.78206e-05	9.78206e-06	9.78206e-06	0	8.80385e-05	0.0571468	9.78206e-06	0.00212271	9.78206e-06	1.95641e-05	0	9.78206e-06	0	7.82564e-05	9.78206e-06	1.95641e-05	9.78206e-06	1.95641e-05	9.78206e-06	9.78206e-06	1	2.22045e-16	3.35687e-16	8.14456e-05	0.00258946	3.63401e-05	0.00212058	0.000473716	0.000247917	1.41632e-05	0.000594187	0.0234571	0.000369948	0.056068	0.000157439	0.000630131	0.000113356	0.000387318	0.000100982	0.00101208	0.000228366	0.000456481	0.000264356
LINGO2	1	2.22045e-16	2.4286e-16	0	0	0	9.78206e-06	0	8.80385e-05	0	9.78206e-06	0.00770826	0	9.78206e-06	0	9.78206e-06	0	0	0	9.78206e-06	9.78206e-06	4.89103e-05	0	1.95641e-05	0	0	7214	2.22045e-16	3.35687e-16	0.0874837	0.00131204	0.000246729	0.0102976	0.0003745	0.131786	0.0115892	0.019772	0.194914	0.000790129	0.00311583	0.0657642	0.0132468	0.00250046	0.0409722	0.0087086	0.0364754	0.109711	0.0587846	0.000111093
NXNL2	1	2.22045e-16	2.4286e-16	9.78206e-06	0.000215205	0	9.78206e-06	9.78206e-06	0.000361936	1.95641e-05	8.80385e-05	0.00149665	0.000215205	3.91282e-05	1.95641e-05	9.78206e-06	3.91282e-05	0.000508667	9.78206e-06	9.78206e-06	9.78206e-06	0.000107603	9.78206e-06	0.00280662	8.80385e-05	0.000705464	1	2.22045e-16	3.35687e-16	0.000196967	3.16743e-05	5.03786e-06	6.80567e-06	2.49007e-06	0.000648115	0.000673968	2.96047e-05	0.002795	0.000685506	1.46756e-05	0.00049315	2.10419e-05	0.000314013	0.000454792	5.07601e-05	6.22169e-06	5.01303e-05	0.000197968	3.37992e-05
TTLL11	1	2.22045e-16	2.4286e-16	1.95641e-05	0.0159154	0.00147709	0.000313026	0.00043041	0.000772782	0	0.000655398	0.00135971	0.000547795	0.0020738	0	0.000733654	0.000166295	0.000645616	7.82564e-05	3.91282e-05	0	0.000136949	0.000215205	0.000195641	0.000254333	1.95641e-05	5572	2.22045e-16	3.35687e-16	0.00109746	0.381005	0.0218159	0.00167905	0.00362599	0.00610258	0.000209723	0.00521931	0.0297329	0.00740482	0.0339936	0.000446571	0.00607333	0.00194794	0.0112482	0.0024414	0.000772925	0.000162231	0.00229053	0.00550859
RASEF	1	2.22045e-16	2.4286e-16	0	0.00166295	0	0.000557577	1.95641e-05	0.000459757	9.78206e-06	8.80385e-05	0.0926165	0	0.00113472	9.78206e-06	0.00061627	9.78206e-06	0.000655398	0	0.000303244	9.78206e-06	8.80385e-05	0	8.80385e-05	0	0	1	2.22045e-16	3.35687e-16	0.000645506	0.00177659	6.31416e-05	0.000430746	0.00042571	0.00222605	0.000942765	0.00217717	0.168549	0.000539629	0.000363978	0.00088596	0.00175632	0.000256629	0.0145538	3.13568e-05	0.00269765	0.000493588	0.00060431	4.86648e-05
SAXO1	1	2.22045e-16	2.4286e-16	0	0.000166295	9.78206e-06	8.80385e-05	9.78206e-06	1.95641e-05	0	1.95641e-05	0.000978206	1.95641e-05	1.95641e-05	9.78206e-06	9.78206e-06	9.78206e-06	1.95641e-05	9.78206e-06	9.78206e-06	9.78206e-06	1.95641e-05	9.78206e-06	1.95641e-05	9.78206e-06	9.78206e-06	1	2.22045e-16	3.35687e-16	0.00122927	0.000560059	0.000301137	0.000581525	0.000206457	0.000459476	0.000400974	0.000523298	0.00192369	0.00122878	8.70388e-05	0.000488141	0.000125636	0.000923147	0.000985029	0.00114818	0.000175609	0.00079907	0.000180547	0.000398773
CYP11A1	1	2.22045e-16	2.4286e-16	9.78206e-06	0.000459757	9.78206e-06	8.80385e-05	9.78206e-06	1.95641e-05	1.95641e-05	0.000166295	0.0314787	0.000107603	0.000205423	9.78206e-06	9.78206e-06	0	1.95641e-05	9.78206e-06	9.78206e-06	0.000136949	0.000401064	1.95641e-05	9.78206e-06	9.78206e-06	1.95641e-05	1	2.22045e-16	3.35687e-16	0.00043322	0.00093592	4.39647e-05	0.000280223	5.72305e-05	0.000571967	0.00140508	0.000501994	0.0773957	0.000606031	7.61724e-05	0.000241923	4.37045e-05	5.7556e-05	0.000478027	9.22843e-05	0.00118108	0.00580762	0.00583525	0.000449449
FREM1	1	2.22045e-16	2.4286e-16	1.95641e-05	0.000185859	4.89103e-05	0.000156513	0.000205423	2.93462e-05	8.80385e-05	1.95641e-05	6.84744e-05	0.000146731	8.80385e-05	1.95641e-05	0.000136949	0.000176077	0.000205423	1.95641e-05	0.000185859	3.91282e-05	1.95641e-05	0.00043041	0.000215205	3.91282e-05	0	1	2.22045e-16	3.35687e-16	0.00427035	0.000693659	0.000598999	0.00313166	0.00107101	0.000998258	0.00607457	0.000371156	0.000311643	0.0061638	0.000417373	0.00820121	0.00149916	0.00122252	0.00170907	0.00258535	0.00145041	0.00262666	0.000733873	0.00456721
ADAM3A	1	2.22045e-16	2.4286e-16	0	9.78206e-06	0	7.42963e-05	ND	9.78206e-06	0	9.78206e-06	0.00170208	0	0	0	1.95641e-05	0	0	0	0.000185859	ND	1.95641e-05	1.27672e-05	9.78206e-06	5.3468e-06	0	1	2.22045e-16	3.35687e-16	1.87967e-05	7.38736e-05	7.18657e-06	ND	ND	0.000112431	1.68396e-05	0.000112107	0.00531698	1.04467e-05	6.08338e-05	0.000104413	0.000430651	3.73942e-05	3.16335e-05	6.26406e-06	0.00194613	ND	0.000769913	ND
C11orf65	1	2.22045e-16	2.4286e-16	0.000518449	0.000596705	4.89103e-05	9.78206e-06	0.00233791	1.95641e-05	0	0.000136949	0.00399108	1.95641e-05	1.95641e-05	9.78206e-06	0.000899949	1.95641e-05	3.91282e-05	0	9.78206e-06	0	0.000772782	0.000107603	0	9.78206e-06	9.78206e-06	1	2.22045e-16	3.35687e-16	0.434209	0.0019304	0.012801	0.000222987	0.120311	0.000945732	9.13582e-05	0.00838102	0.0043909	0.00673231	0.000323444	0.00980793	0.0689521	0.0029005	0.000810399	0.00107519	0.000114963	0.000229487	0.110321	0.00179514
DACH1	1	2.22045e-16	2.4286e-16	9.78206e-06	0.000342372	4.89103e-05	4.89103e-05	0.000410846	0.00186837	0	1.95641e-05	0.000596705	0.00366827	0.000733654	0.000254333	0.000264116	9.78206e-06	8.80385e-05	9.78206e-06	0.000459757	0.000205423	0.00159448	0	0.00151622	0.000469539	0	11591	2.22045e-16	3.35687e-16	0.0428085	0.00693232	0.00309441	0.00479497	0.0148261	0.0679	0.000334043	0.00224753	0.0223584	0.179609	0.0142467	0.944778	0.0117881	0.0198765	0.00758573	0.00506911	0.0962001	0.190991	0.283384	0.0288677
CCDC60	1	2.22045e-16	2.4286e-16	0	0.000156513	0	5.86923e-05	0	0	0	9.78206e-06	0.0303928	0	0.00028368	0	0	0	9.78206e-06	0	0	0	0	0	0	0	0	1	2.22045e-16	3.35687e-16	7.37867e-05	0.0171084	1.10659e-05	0.00720552	5.37528e-05	0.00019731	8.50057e-05	0.0122461	0.378616	7.54365e-05	0.0128105	0.00131367	0.00114529	0.000120065	0.00366387	0.00140948	0.00189646	0.00113454	0.00259607	0.000140502
CCDC122	1	2.22045e-16	2.4286e-16	0.000254333	0.0135286	0.000401064	0.00300309	8.80385e-05	0.000802129	0.000185859	0.000107603	0.0253062	0.000528231	0.00668114	1.95641e-05	1.95641e-05	0.00151622	0.00500841	0	0.00033259	0.000919513	9.78206e-06	0.00304222	0.000919513	1.95641e-05	0	1	2.22045e-16	3.35687e-16	0.0011169	0.020251	0.000167	0.0141226	4.56075e-05	0.00110841	0.000556774	0.000323507	0.0183314	0.00323958	0.00642564	0.000142313	3.06113e-05	0.00523318	0.00934287	8.37422e-06	0.00169468	0.00596749	4.5724e-05	0.0129831
DAO	1	2.22045e-16	2.4286e-16	0	0.00028368	9.78206e-06	0.0027781	9.78206e-06	0.000205423	0.000205423	0.000772782	0.00360958	9.78206e-06	0.00754197	0.00043041	1.95641e-05	0.000655398	0.000978206	9.78206e-06	0.000860821	0.000146731	0.000136949	0.000185859	0.00127167	0.00028368	1.95641e-05	1	2.22045e-16	3.35687e-16	5.0661e-05	0.000130583	3.2489e-05	0.0298293	1.40182e-05	0.000986602	0.0364397	0.00510256	0.0158361	6.55338e-05	0.0265375	0.043108	0.00010492	0.0294254	0.00398687	0.000121072	0.0180193	0.00487022	0.00100423	0.000398417
DNAAF4	1	2.22045e-16	2.4286e-16	0.000156513	0.0162871	0.000127167	0.000410846	0.00213249	0.000909731	9.78206e-06	0.000645616	0.143131	0.000479321	0.00670071	0	0.0032183	3.91282e-05	0.00162382	1.95641e-05	0.000547795	1.95641e-05	3.91282e-05	0.000655398	0.000205423	0.000264116	9.78206e-06	6049	2.22045e-16	3.35687e-16	0.0030491	0.0392191	0.0014153	0.0071742	0.00583674	0.00893215	0.000384696	0.00628416	0.38512	0.00344696	0.029138	0.000200408	0.0330528	0.00120708	0.00876884	0.000621957	0.016355	0.001039	0.000514154	0.00440916
OTUD7A	1	2.22045e-16	2.4286e-16	0.000293462	0.00453887	8.80385e-05	0.000342372	0.00124232	0.00127167	9.78206e-06	0.000313026	0.000987988	0.000508667	0.00159448	9.78206e-06	0.00121297	0	0.0024553	8.80385e-05	0.000215205	9.78206e-06	0.00127167	0.00193685	0.000117385	0.000469539	9.78206e-06	17412	2.96648e-11	3.60986e-11	0.734604	0.165074	0.0045379	0.013147	0.13317	0.202988	0.00497374	0.0217224	0.0355146	0.114451	0.0565565	0.0639513	0.11489	0.00648214	0.0818415	0.0516694	0.0383195	0.0170234	0.712954	0.374374
EXD1	1	2.22045e-16	2.4286e-16	9.78206e-06	0.0072485	0.0003815	0.000596705	0.000215205	0.000185859	0	0.000469539	0.0121982	0.000264116	0.00842235	9.78206e-06	0.000176077	9.78206e-06	0.00066518	9.78206e-06	8.80385e-05	9.78206e-06	0.000136949	0.00617248	3.91282e-05	0.000205423	9.78206e-06	4587	2.22045e-16	3.35687e-16	0.000579937	0.0244479	0.013437	0.00679101	0.00547919	0.00225031	4.34914e-05	0.00513965	0.00860772	0.00510303	0.0229424	0.000607539	0.00197371	0.000645544	0.00544338	0.000963324	0.00188648	0.000423872	0.00143924	0.129136
ITPRIPL2	1	2.22045e-16	2.4286e-16	0.000146731	0.000166295	0.0182885	0	0.000176077	9.78206e-06	8.80385e-05	0.000107603	0.00555621	0.000459757	0.000146731	0.000117385	0.078533	1.95641e-05	0.0003815	0.000361936	0.000185859	0.000117385	1.95641e-05	0.00220857	1.95641e-05	0.000322808	0.000127167	1	2.22045e-16	3.35687e-16	4.66675e-05	4.94214e-05	ND	5.70082e-06	6.41343e-05	9.44756e-06	5.29701e-05	0.000119993	0.00448548	0.000249524	5.35788e-05	9.26458e-05	ND	0.000209694	0.00053106	0.000146132	0.000120975	0.000118705	1.78506e-05	ND
KRT28	1	2.22045e-16	2.4286e-16	1.95641e-05	0.0021814	9.78206e-06	0.0003815	8.80385e-05	1.95641e-05	0	0.00217162	0.0544861	0.00325742	0.012971	0.000136949	0.000166295	0	0.0003815	0.000215205	9.78206e-06	5.86923e-05	0.000792347	0.000547795	1.95641e-05	0.000313026	9.78206e-06	1	2.22045e-16	3.35687e-16	6.88058e-05	0.00232867	6.15151e-05	0.000320118	8.49345e-05	0.000136283	2.32052e-05	0.00118415	0.411405	0.00171088	0.0059055	7.64877e-05	0.00016138	2.48177e-05	0.000606729	0.000314326	6.92531e-05	0.000111039	0.000812987	0.000421801
USP32P1	1	2.22045e-16	2.4286e-16	8.80385e-05	0.000772782	0.000498885	0.00420628	0.00147709	8.80385e-05	0.000215205	0.000655398	0.00205423	0.00151622	0.00417694	9.78206e-06	0.00371718	0	0.00569316	0.000596705	0	1.95641e-05	0.000469539	0.000410846	0.000410846	0.000322808	0.000303244	5250	2.22045e-16	3.35687e-16	0.00341748	0.00451289	0.0115441	0.0327064	0.0164228	0.00183015	0.0034468	0.00931221	0.0150918	0.0241703	0.0656228	0.00033801	0.0838638	2.08585e-05	0.0515421	0.0245639	1.68898e-05	0.000485833	0.00774504	0.00735275
AP2B1	1	2.22045e-16	2.4286e-16	9.78206e-06	0.000880385	0.000518449	0.000215205	0.000420628	0.000185859	9.78206e-06	0.00028368	0.00850061	1.95641e-05	0.000518449	0	0.0003815	0.000264116	0.000361936	9.78206e-06	6.84744e-05	0	0.000107603	0.00109559	1.95641e-05	3.91282e-05	9.78206e-06	1	2.22045e-16	3.35687e-16	0.000131039	0.00231315	0.00137302	0.000607233	0.00104232	0.000319691	5.67033e-05	0.00110953	0.026629	0.000522323	0.00226061	8.62506e-05	0.00113549	0.00082833	0.001667	0.000298079	0.000427784	7.37091e-05	0.000916644	0.00589716
DENND2C	1	2.22045e-16	2.4286e-16	9.78206e-06	0.00417694	9.78206e-06	0.000166295	9.78206e-06	7.82564e-05	0	0.000215205	0.0196326	0.000528231	0.00138905	0	0.00668114	0	0.00223031	9.78206e-06	0.000909731	1.95641e-05	0.000215205	0.000215205	0.000215205	9.78206e-06	1.95641e-05	11038	2.22045e-16	3.35687e-16	0.00880482	0.0407829	0.00377916	0.00821354	0.000249289	0.00460059	0.000505939	0.011785	0.0602871	0.106946	0.0162469	0.00231492	0.24565	0.00396205	0.68695	0.0118988	0.0810133	0.0182329	0.0111094	0.017005
TDRD5	1	2.22045e-16	2.4286e-16	0	0.000361936	0	0	0	1.95641e-05	0	0	0.0365653	1.95641e-05	9.78206e-06	0	9.78206e-06	0	5.86923e-05	9.78206e-06	0.000136949	9.78206e-06	8.80385e-05	0.000195641	1.95641e-05	1.95641e-05	9.78206e-06	1	2.22045e-16	3.35687e-16	0.000227241	0.00679778	0.000178464	3.27227e-05	3.51316e-05	0.00125883	0.00020088	9.84695e-05	0.0852243	0.001969	6.10677e-05	8.92073e-05	0.000209132	0.000348543	0.0038935	0.000251752	0.00146112	0.000506926	0.00334714	0.012084
CYP4Z2P	1	2.22045e-16	2.4286e-16	0	0.00043041	0	1.95641e-05	9.78206e-06	1.95641e-05	0	1.95641e-05	0.268762	0	8.80385e-05	9.78206e-06	5.86923e-05	0	9.78206e-06	0	0.000772782	9.78206e-06	3.91282e-05	9.78206e-06	9.78206e-06	9.78206e-06	9.78206e-06	1	2.22045e-16	3.35687e-16	2.5478e-05	0.00518028	1.40399e-05	0.00186238	0.000300793	0.000888071	1.68072e-05	0.00111304	0.252035	0.000220132	0.00125857	0.000976108	0.00219571	0.000153647	9.87724e-05	8.56415e-05	0.0151828	0.000367136	0.00101306	0.000305376
APCDD1L	1	2.22045e-16	2.4286e-16	9.78206e-06	0.00149665	0	9.78206e-06	1.95641e-05	0.000185859	9.78206e-06	0.000205423	8.80385e-05	0.000254333	1.95641e-05	7.82564e-05	0.000919513	0.000166295	1.95641e-05	0.000107603	1.95641e-05	3.91282e-05	7.82564e-05	0.000772782	0.000234769	0.000215205	7.82564e-05	1	2.22045e-16	3.35687e-16	0.000417236	0.0144611	1.7108e-05	2.40383e-05	0.000316807	0.00337599	0.000544981	0.0016197	0.00137833	0.00458905	0.000116735	0.00606622	0.0129293	0.00299617	0.000197024	0.0034623	0.000493792	0.00220814	0.00123029	0.00841886
AKR1C1	1	2.22045e-16	2.4286e-16	9.78206e-06	0.000596705	0	0.000185859	0.000166295	0.000352154	0	0.000547795	0.00431389	0.000234769	0.00298353	1.95641e-05	0.00173142	0	0.000772782	0	0.00127167	1.95641e-05	0.000410846	9.78206e-06	0.000890167	0.00291505	0	5853	2.22045e-16	3.35687e-16	0.000813726	0.0156705	0.000102009	0.00710849	0.0025667	0.00750592	0.000247776	0.0154994	0.0159931	0.00577144	0.0395225	0.00175095	0.0185565	0.000299998	0.0212817	0.000423264	0.0159799	0.00249773	0.0105714	0.000635978
AKR1C2	1	2.22045e-16	2.4286e-16	9.78206e-06	0.000733654	0	0.000254333	0.00558555	0.00028368	9.78206e-06	0.0119145	0.0166001	1.95641e-05	0.010457	1.95641e-05	0.00189772	0	0.00423563	9.78206e-06	0.00162382	8.80385e-05	0.000518449	0	0.00253355	0.000498885	0	1	2.22045e-16	3.35687e-16	0.000195253	0.00558177	3.13606e-05	0.00909911	0.0338965	0.00197211	6.72701e-05	0.239316	0.0580884	0.000459347	0.0259452	0.000546235	0.0299963	7.97034e-05	0.11649	0.000363273	0.00909441	0.000600138	0.00693452	1.69639e-05
DDX10	1	2.22045e-16	2.4286e-16	0	0.00271941	0.00071409	0.000596705	0.000919513	0.000254333	0	0.000498885	0.0602379	1.95641e-05	0.00149665	0	0.000215205	2.93462e-05	0.00061627	9.78206e-06	0.000107603	0	7.82564e-05	0.000166295	9.78206e-06	0.000136949	0	1	2.22045e-16	3.35687e-16	8.46054e-05	0.00198592	0.00478967	0.00139125	0.00157282	0.000651366	5.0128e-05	0.00394692	0.514417	0.00238489	0.00281831	0.000132314	0.000744023	0.000459189	0.00418662	0.000498241	0.00162358	4.65664e-05	0.00135593	0.00149333
KBTBD12	1	2.22045e-16	2.4286e-16	9.78206e-06	0.000919513	5.86923e-05	0.000469539	0.000215205	5.86923e-05	9.78206e-06	0.000215205	0.00281723	7.82564e-05	0.000313026	0	0.000313026	0	0.000528231	9.78206e-06	1.95641e-05	9.78206e-06	1.95641e-05	1.95641e-05	3.91282e-05	0.000645616	9.78206e-06	1	2.22045e-16	3.35687e-16	0.000102661	0.000360091	0.000102236	0.000189427	0.000170144	0.000102493	0.000176755	0.000282887	0.00823042	0.000131279	9.45284e-05	2.58494e-05	0.000160082	3.54696e-05	0.000302547	5.79072e-05	2.32761e-05	9.66477e-05	4.4426e-05	8.62657e-05
RASSF6	1	2.22045e-16	2.4286e-16	9.78206e-06	0.00863756	5.86923e-05	0.000322808	0.000205423	0.00340416	0	0.000860821	0.207556	0.000224987	0.00177055	9.78206e-06	0.00110537	0	9.78206e-06	0	0.000909731	1.95641e-05	0.000547795	9.78206e-06	0.000518449	0	9.78206e-06	4187	2.22045e-16	3.35687e-16	0.000495135	0.05329	0.000997629	0.00501611	0.00393168	0.0574605	0.000174573	0.00741425	0.534095	0.00249155	0.0106286	0.000575296	0.00700514	0.000199648	0.00100393	8.78401e-05	0.00863515	0.000843946	0.0066078	0.00042675
RBM46	1	2.22045e-16	2.4286e-16	9.78206e-06	0.000772782	9.78206e-06	0.000136949	1.95641e-05	8.80385e-05	9.78206e-06	0.000156513	0.036311	8.80385e-05	0.000645616	9.78206e-06	0.000107603	0	0.000205423	9.78206e-06	8.80385e-05	9.78206e-06	9.78206e-06	9.78206e-06	0.000459757	1.95641e-05	9.78206e-06	1	2.22045e-16	3.35687e-16	0.000281329	0.00193596	7.57076e-05	0.000203067	0.000166962	7.69231e-05	8.32549e-05	0.000276351	0.0171702	0.000503184	0.000577375	4.63953e-05	0.000128094	4.85766e-05	0.00134543	7.34339e-05	0.000181084	0.000174268	4.76286e-05	0.000154655
CDC20B	1	2.22045e-16	2.4286e-16	9.78206e-06	0.000968424	9.78206e-06	0.00262159	9.78206e-06	0.000215205	0	0.000166295	0.0108581	0.000136949	0.000547795	9.78206e-06	2.93462e-05	9.78206e-06	0.0003815	1.95641e-05	1.95641e-05	2.93462e-05	1.95641e-05	9.78206e-05	0.000107603	1.95641e-05	3.91282e-05	6835	2.22045e-16	3.35687e-16	0.0021387	0.0101534	0.004221	0.0349849	0.000764949	0.0161421	0.000932314	0.00199794	0.0339654	0.00639955	0.00161715	0.0012456	0.00253924	0.00794507	0.023145	0.00663808	0.00204587	0.00383994	0.00161701	0.011812
CRISP1	1	2.22045e-16	2.4286e-16	0	0.000117385	0	9.78206e-06	0	8.80385e-05	0	9.78206e-06	0.0446453	0	0.000127167	0	8.80385e-05	0	0	0	9.78206e-06	0	9.78206e-06	0	0	0	0	1	2.22045e-16	3.35687e-16	9.10566e-06	0.000402637	3.88677e-06	0.000116495	5.846e-05	0.00061218	1.04033e-05	0.00012939	0.072345	3.11696e-05	0.000340705	1.21843e-05	0.000846735	1.80386e-05	3.20502e-05	9.05888e-06	0.00023431	3.49014e-05	7.09255e-05	8.75327e-06
UGT3A2	1	2.22045e-16	2.4286e-16	0	0.00319873	9.78206e-06	0.00225965	0.000420628	0.000772782	0	0.000596705	0.230612	9.78206e-06	0.00061627	8.80385e-05	0.00115428	9.78206e-06	1.95641e-05	9.78206e-06	0.00401064	0.000107603	0.00170208	3.91282e-05	0.000146731	9.78206e-06	9.78206e-06	7328	2.22045e-16	3.35687e-16	0.000403486	0.104241	0.00055508	0.279235	0.0109051	0.0245077	0.00016503	0.0327618	0.978997	0.0012788	0.0147963	0.0114478	0.0374982	0.00031666	0.00182621	0.000538829	0.221928	0.00499023	0.0331665	0.0027152
ZNF679	1	2.22045e-16	2.4286e-16	0	0.00109559	0	9.78206e-06	9.78206e-06	1.95641e-05	0	9.78206e-06	0.0113863	9.78206e-06	9.78206e-05	9.78206e-06	9.78206e-06	9.78206e-06	1.95641e-05	0	0.0439703	0	0	9.78206e-06	0	0	0	1	2.22045e-16	3.35687e-16	4.63651e-05	0.0140671	5.11948e-05	0.00040202	0.000703965	0.00040504	7.26542e-05	0.000259548	0.00858376	0.00049288	0.00362323	0.000505481	0.000145925	0.000432679	0.00102239	7.94527e-05	0.11208	0.000107755	0.000230043	0.0003018
SLC30A8	1	2.22045e-16	2.4286e-16	9.78206e-06	0.00147709	0.000401064	0.00107603	1.95641e-05	0.000205423	0	0.000420628	0.0243084	8.80385e-05	0.00144774	9.78206e-06	0.000919513	9.78206e-06	8.80385e-05	9.78206e-06	9.78206e-05	9.78206e-06	0.000215205	9.78206e-06	9.78206e-06	0.000547795	0	12045	2.22045e-16	3.35687e-16	0.00678832	0.0442123	0.072376	0.130676	0.00246008	0.0268063	0.00231953	0.0204426	0.134876	0.0060283	0.00879141	0.0214271	0.0526082	0.0185757	0.00754012	0.0134777	0.00782099	0.0121175	0.0235598	0.0337588
COL22A1	1	2.22045e-16	2.4286e-16	0.00028368	0.0101538	0	0.000469539	0.000264116	0.000792347	9.78206e-06	0.000410846	0.00258246	0.0003815	0.00215205	9.78206e-06	0.000860821	0.00119341	0.00166295	0.000234769	0.000146731	1.95641e-05	0.00110537	7.82564e-05	0.000224987	0.000802129	9.78206e-06	8432	2.22045e-16	3.35687e-16	0.0258146	0.0649205	6.75671e-05	0.00354593	0.00191787	0.0350981	0.000190375	0.00300954	0.0274266	0.0177749	0.0236637	0.000559845	0.0199506	0.03093	0.0121248	0.0107144	0.00465452	0.00464248	0.0567752	0.00286626
IDO2	1	2.22045e-16	2.4286e-16	9.78206e-06	0.00934186	0	0.00159448	0.000596705	0.00401064	2.93462e-05	0.00291505	0.0268909	0	0.0110733	1.95641e-05	0.00653441	1.95641e-05	2.93462e-05	0	0.000596705	1.95641e-05	0.000459757	0.00123254	0.000821693	9.78206e-06	9.78206e-06	9322	2.22045e-16	3.35687e-16	0.00068829	0.276889	0.000105726	0.102748	0.0097752	0.318905	0.00600836	0.177292	0.170672	0.000198171	0.464283	0.00267582	0.399419	0.00396124	0.00205324	0.000608567	0.0160865	0.00306671	0.0109736	0.0387431
CLEC4C	1	2.22045e-16	2.4286e-16	0	0.000254333	0	1.95641e-05	9.78206e-06	0.000410846	0	0.000156513	0.0658528	0	0.00409868	9.78206e-06	0.000528231	9.78206e-06	0	0	0.000547795	9.78206e-06	0.000596705	1.95641e-05	0.000596705	0	9.78206e-06	1	2.22045e-16	3.35687e-16	9.0573e-06	0.00105768	1.27895e-06	0.000642231	0.000163083	0.00110364	1.49893e-05	0.00142421	0.101418	3.12835e-06	0.0163563	0.000145067	0.00352402	0.000112206	2.57022e-05	4.53144e-05	0.00823865	0.000174034	0.00276292	0.000287347
DHX36	1	2.22045e-16	2.4286e-16	2.93462e-05	0.000792347	0.000890167	0.000107603	0.00159448	0.000215205	9.78206e-06	0.000195641	0.00379544	9.78206e-06	0.000215205	0	0.000166295	8.80385e-05	0.00071409	9.78206e-06	9.78206e-06	9.78206e-06	8.80385e-05	0.000733654	1.95641e-05	0.000185859	9.78206e-06	1	2.22045e-16	3.35687e-16	0.000407565	0.00164961	0.00195334	0.000221589	0.00398566	0.000322422	2.69355e-05	0.000585906	0.0172238	0.000139198	0.000435246	4.14343e-05	0.000179333	0.000134134	0.00411381	0.000127834	5.48312e-05	7.87224e-05	0.000311467	0.000827593
ADAMTS16	1	2.22045e-16	2.4286e-16	0	0.000234769	0.000176077	0.000166295	8.80385e-05	8.80385e-05	9.78206e-06	8.80385e-05	0.0003815	0.000136949	0.000410846	9.78206e-06	3.91282e-05	9.78206e-06	0.000107603	4.89103e-05	1.95641e-05	9.78206e-06	1.95641e-05	2.93462e-05	0.000185859	0.000401064	8.80385e-05	7421	2.22045e-16	3.35687e-16	0.00296497	0.00289992	0.00875958	0.00422118	0.0037208	0.00392445	0.00315283	0.00223753	0.00346015	0.00687589	0.0095689	0.00492831	0.00219086	0.00385156	0.0237256	0.00960576	0.00549684	0.0109733	0.00303263	0.00682993
COX7B2	1	2.22045e-16	2.4286e-16	0	0.000498885	9.78206e-06	8.80385e-05	0.0012521	0.000254333	0	9.78206e-06	0.00924404	9.78206e-06	0.00314982	0	0.000195641	0	1.95641e-05	0	0.000185859	0	0.000205423	0	4.89103e-05	1.95641e-05	0	3998	2.22045e-16	3.35687e-16	8.37245e-05	0.0151212	0.0013453	0.0139015	0.0430646	0.00551848	0.000522457	0.000907957	0.0263063	0.00137762	0.0486286	0.00132501	0.00513703	6.14628e-05	0.00586403	7.91966e-05	0.00809697	0.000605353	0.00619067	0.000739216
ANKRD24	1	2.22045e-16	2.4286e-16	1.95641e-05	0.0106429	0.00117385	0.000215205	0.00121297	0.000479321	0	0.000772782	0.0121102	0.000596705	0.00270963	3.4385e-05	0.0003815	9.78206e-06	0.00109559	0.000205423	1.95641e-05	9.78206e-06	0.000215205	0.00135971	9.78206e-06	0.000303244	1.95641e-05	10868	2.22045e-16	3.35687e-16	0.00180039	0.0838776	0.0883757	0.00635966	0.00577154	0.0479052	0.000182757	0.0428793	0.0648404	0.00986122	0.0232944	ND	0.0413655	0.00250651	0.0158944	0.0125354	0.00517931	0.00214188	0.0136709	0.100822
SYNPO2	1	2.22045e-16	2.4286e-16	9.78206e-06	0.00366827	0.0003815	0.00233791	0.000401064	0.00127167	9.78206e-06	0.000792347	0.0174512	0.000508667	0.000420628	1.95641e-05	0.000489103	0	0.000410846	9.78206e-06	0.00028368	2.93462e-05	0.000459757	0.000303244	0.000215205	2.93462e-05	5.86923e-05	15188	1.19941e-14	1.67402e-14	0.00578559	0.0716928	0.0228145	0.348783	0.0494026	0.19666	0.0071469	0.0461762	0.175524	0.0930268	0.00393539	0.0379527	0.0176276	0.0049746	0.0402246	0.005945	0.0288142	0.0157523	0.0444884	0.13248
CLYBL	1	2.22045e-16	2.4286e-16	0	9.78206e-06	9.78206e-06	1.95641e-05	9.78206e-06	1.95641e-05	0	1.95641e-05	3.91282e-05	1.95641e-05	1.95641e-05	0	9.78206e-06	9.78206e-06	9.78206e-06	0	9.78206e-06	0	7.82564e-05	8.80385e-05	0	1.95641e-05	9.78206e-06	16020	2.10956e-13	2.79118e-13	0.00269275	0.0234373	0.0195598	0.0675644	0.036442	0.173524	0.00199888	0.127672	0.32684	0.16044	0.0812422	0.00587325	0.0346772	0.021038	0.0250845	0.0117616	0.0120707	0.00844786	0.138656	0.375983
AFM	1	2.22045e-16	2.4286e-16	9.78206e-06	0.00112494	0.000195641	9.78206e-06	0.000215205	0.000743436	9.78206e-06	0.000215205	0.342626	1.95641e-05	0.000185859	9.78206e-06	0.00200532	0	0	0	0.00105646	8.80385e-05	0.00116406	0	8.80385e-05	0	0	1	2.22045e-16	3.35687e-16	8.43948e-05	0.00436537	0.000996353	0.000123599	0.00204102	0.00306688	0.00018316	0.0011002	0.27604	0.000696091	0.000926655	9.32054e-05	0.0092168	4.16039e-05	6.83426e-05	5.47814e-06	0.0133796	0.000616875	0.0101892	9.82873e-05
AFP	1	2.22045e-16	2.4286e-16	9.78206e-06	0.000899949	0.000215205	9.78206e-06	1.95641e-05	0.000303244	0	0.000185859	0.00580076	3.91282e-05	0.00028368	9.78206e-06	0.000469539	0	9.78206e-06	0	0.000136949	1.95641e-05	0.000215205	0	0.000205423	0	0	1	2.22045e-16	3.35687e-16	9.64334e-05	0.0187978	0.00423007	0.000203978	0.000812544	0.00702754	7.15233e-05	0.00280259	0.218839	0.00120715	0.0044877	0.000142395	0.00781652	2.98785e-05	8.80045e-05	1.36968e-05	0.00102944	0.000383595	0.00251386	5.02739e-05
DMBT1	1	2.22045e-16	2.4286e-16	5.96767e-05	0.00764957	0.000136949	0.00116406	0.000215205	0.000215205	0	0.00200532	0.0126189	1.95641e-05	0.0401651	9.78206e-06	0.000890167	0	0.0304418	9.78206e-06	8.80385e-05	1.95641e-05	0.00100755	0.000567871	0.000547795	0.00248464	8.80385e-05	5750	2.22045e-16	3.35687e-16	ND	0.0304356	0.00116965	0.0103527	0.00162276	0.00131824	6.15256e-05	0.016075	0.0216306	0.000612814	0.111465	0.000444343	0.0114078	8.25072e-05	0.25891	0.000440439	0.000504511	0.00112187	0.0203106	ND
DMRT1	1	2.22045e-16	2.4286e-16	0	0	0	0	0	0	0	0	0.00281723	9.78206e-06	0	0	0	0	0	0	0	0	0	0	0	0	0	1	2.22045e-16	3.35687e-16	6.8607e-05	4.97664e-05	3.9833e-06	5.18218e-06	2.13133e-06	0.00089667	5.68736e-05	0.00012136	0.00230296	0.00358728	1.15893e-05	0.00498119	1.35496e-05	2.96709e-05	0.000198461	0.000559461	1.84666e-05	2.25336e-05	3.6266e-05	0.000343417
DNAH5	1	2.22045e-16	2.4286e-16	0	4.89103e-05	0	9.78206e-06	0.000215205	1.95641e-05	0	9.78206e-06	0.0186055	0	0.00151622	0	0.000107603	0	0	0	9.78206e-06	0	9.78206e-06	0	1.95641e-05	0	0	10138	2.22045e-16	3.35687e-16	0.00594853	0.0413371	0.0412369	0.00731744	0.0430842	0.00936775	0.00148225	0.0194284	0.213998	0.0122648	0.16675	0.00322252	0.0233907	0.000974807	0.00322416	0.00149528	0.00814553	0.00309613	0.00267313	0.0109977
DNAH6	1	2.22045e-16	2.4286e-16	0	0.00203467	0.000655398	1.95641e-05	0.0020151	0.000401064	0	6.84744e-05	0.0436573	0	0.00205423	0	0.000215205	0.000136949	0	0	0.000185859	0	8.80385e-05	9.78206e-06	9.78206e-06	2.93462e-05	0	6443	2.22045e-16	3.35687e-16	0.000656544	0.161721	0.0564486	0.00839416	0.108174	0.016254	0.000160056	0.0116882	0.133127	0.000150112	0.0598949	0.00114618	0.0155391	0.0126467	0.00142449	0.00150107	0.00246906	0.000328737	0.00246509	0.00218953
DNAH8	1	2.22045e-16	2.4286e-16	0	0.000880385	9.78206e-06	0.000851039	9.78206e-06	1.95641e-05	0	9.78206e-06	0.0208651	0.000166295	0.000528231	0	9.78206e-06	0	1.95641e-05	9.78206e-06	2.93462e-05	9.78206e-06	0.000215205	3.91282e-05	0.0003815	0.000459757	0	6324	2.22045e-16	3.35687e-16	0.00113524	0.0109771	0.000174631	0.0358233	0.00456852	0.00257494	0.00043475	0.000514978	0.0914816	0.0342063	0.00227381	0.00410742	0.000344547	0.000535351	0.00243448	0.0172632	0.00483923	0.00566304	0.0263295	0.0192038
DNAH9	1	2.22045e-16	2.4286e-16	0	0.0218922	0.000401064	0.000763	0.00124232	0.000107603	9.78206e-06	0.000361936	0.00531166	0	0.00341394	9.78206e-06	0.000772782	0.00183903	0.00324764	1.95641e-05	0.000185859	9.78206e-06	0.00197598	0.000939077	0.000166295	9.78206e-06	9.78206e-06	15361	2.11008e-14	2.91124e-14	0.0119724	0.454274	0.243243	0.0388231	0.0684973	0.00637199	0.00909165	0.0106415	0.0141254	0.0021968	0.088722	0.00655775	0.0355822	0.333996	0.0606432	0.0342266	0.0382134	0.00503591	0.558771	0.112908
DOCK2	1	2.22045e-16	2.4286e-16	5.81903e-07	0.000987988	9.78206e-06	9.78206e-06	0	9.78206e-06	0.000195641	9.78206e-06	0.00136949	1.95641e-05	0.000185859	0	9.78206e-06	0	0.0027781	0	1.95641e-05	9.78206e-06	9.78206e-06	0.000136949	9.78206e-06	9.78206e-06	0	1	2.22045e-16	3.35687e-16	ND	0.00879339	7.89914e-05	0.000185679	0.000303923	0.000642318	0.037534	8.91475e-05	0.0229908	0.00473292	0.00159518	0.0040109	0.000171262	5.48972e-05	0.0690371	0.000194511	0.00526451	0.0131242	0.000386646	0.0122866
DOCK3	1	2.22045e-16	2.4286e-16	9.78206e-06	0.000254333	9.78206e-06	3.91282e-05	0.000586923	9.78206e-06	0	0.000185859	0.00071409	1.95641e-05	0.000410846	0	5.86923e-05	9.78206e-06	2.93462e-05	0	9.78206e-06	0	9.78206e-06	0	9.78206e-06	9.78206e-06	9.78206e-06	1	2.22045e-16	3.35687e-16	0.0005722	0.00111072	0.001341	0.00167523	0.0240476	0.00359405	0.000246812	0.0134901	0.00604286	0.00352687	0.00704798	0.000330618	0.000823646	0.0012426	0.000325046	0.00103452	0.000269365	0.000849271	0.000180637	0.00134035
DPYD	1	2.22045e-16	2.4286e-16	0	0.000479321	0.000215205	0.000508667	0.000322808	0.000401064	0	0.00071409	0.00250421	5.86923e-05	0.00199554	0	0.000763	8.80385e-05	5.86923e-05	9.78206e-06	0.000166295	0	1.95641e-05	9.78206e-06	0.00147709	0.00028368	0	6903	2.22045e-16	3.35687e-16	0.00057502	0.00219403	0.00190062	0.052386	0.00207189	0.00927838	0.000237912	0.0661015	0.0244324	0.00347386	0.03306	0.000185295	0.0219036	0.00166921	0.00351367	0.00534882	0.0520537	0.000826028	0.00177827	0.013204
SLC26A3	1	2.22045e-16	2.4286e-16	0	0.0207086	1.95641e-05	0.000401064	2.93462e-05	0.000127167	0	0.000655398	0.0127851	0.000733654	0.00107603	9.78206e-06	0.0020738	0	0.000410846	9.78206e-06	0.000264116	3.91282e-05	0.000107603	5.86923e-05	9.78206e-06	0.000205423	0	1	2.22045e-16	3.35687e-16	6.23394e-05	0.213442	0.000535773	0.00430703	0.000453437	0.000529699	3.64375e-05	0.00826261	0.0109333	0.0163333	0.00279761	0.000411187	0.0321626	4.51514e-05	0.00561618	0.000112348	0.00155616	0.001619	0.00109929	0.000449854
DSC3	1	2.22045e-16	2.4286e-16	1.95641e-05	0.000772782	9.78206e-06	0.00143796	0.0391576	0.00071409	9.78206e-06	0.000136949	0.0201119	0.00028368	0.00222053	8.80385e-05	0.0102614	0	0.000136949	1.95641e-05	0.0173142	1.95641e-05	0.00033259	9.78206e-06	0.000352154	0.000459757	0	1	2.22045e-16	3.35687e-16	0.0010681	0.000601097	0.000123797	0.00434369	0.110434	0.00853655	0.000889676	0.000317146	0.0120244	0.00657929	0.000611983	0.00477229	0.0168219	4.1875e-05	0.000815172	0.00174243	0.0864748	0.00103427	0.00266842	0.00035854
DSCAM	1	2.22045e-16	2.4286e-16	9.78206e-06	0.00115428	0.000401064	0.00116406	0.000792347	0.00135971	9.78206e-06	0.000772782	0.00126189	4.89103e-05	0.00153578	0	1.95641e-05	0.000518449	0.000498885	0	3.91282e-05	9.78206e-06	4.89103e-05	0.00145753	0.00028368	0.000117385	0.000176077	6938	2.22045e-16	3.35687e-16	0.00019346	0.0158911	0.00495734	0.0424862	0.0375856	0.0508942	0.000433909	0.0326073	0.0396149	0.00115588	0.0466545	0.000210972	0.000475577	0.0537784	0.017846	0.000255461	0.0012305	0.00284265	0.00149368	0.136644
DSG1	1	2.22045e-16	2.4286e-16	0	0.00142818	8.80385e-05	2.93462e-05	0.00028368	0.000772782	0	0.0003815	0.0435693	9.78206e-05	0.00146731	9.78206e-06	0.000635834	0	0.000528231	0	0.000753218	9.78206e-06	0.000909731	1.95641e-05	1.95641e-05	0.000185859	0	1	2.22045e-16	3.35687e-16	3.73437e-05	0.0128077	0.00258643	0.00124335	0.00180862	0.00984418	0.000102744	0.00556877	0.116282	0.00184398	0.00939045	0.000262767	0.00610406	0.000101707	0.0169846	0.000125259	0.0100297	0.000332588	0.0124245	0.00142953
DSP	1	2.22045e-16	2.4286e-16	0	1.95641e-05	0	0.000195641	0	9.78206e-06	0	2.93462e-05	0.00500841	1.95641e-05	9.78206e-06	9.78206e-06	9.78206e-06	0	8.80385e-05	9.78206e-06	0	0	0	9.78206e-06	0	9.78206e-06	9.78206e-06	1	2.22045e-16	3.35687e-16	0.000799218	0.000371469	3.73837e-05	0.00133888	3.65768e-05	0.0020252	0.00019384	0.00223739	0.0111106	0.00575347	0.000125244	0.00442498	0.000921453	0.000730978	0.00344089	0.00144636	3.70046e-05	0.000714015	0.000462658	0.0002044
EBF1	1	2.22045e-16	2.4286e-16	2.50629e-07	0.000244551	0.000489103	9.78206e-06	9.78206e-06	9.78206e-06	0	8.80385e-05	0.000410846	0.000205423	9.78206e-06	0	0.00225965	0	0.000107603	0.000127167	0	0	0.000909731	0.000166295	9.78206e-06	9.78206e-06	0	7570	2.22045e-16	3.35687e-16	ND	0.00448982	0.0327861	0.000455336	0.00362708	0.0335307	0.0174555	0.00291998	0.00731552	0.223154	0.000257158	0.0135875	0.229058	0.0183251	0.0073955	0.129352	0.000195729	0.00439849	0.155081	0.0366035
KRT24	1	2.22045e-16	2.4286e-16	4.89103e-05	0.00748327	9.78206e-06	0.00655398	1.95641e-05	1.95641e-05	0	0.0334155	0.252768	0.00705286	0.361662	0.000254333	0.000136949	9.78206e-06	0.0010369	0.000596705	9.78206e-06	0	0.00405955	0.000264116	9.78206e-06	0.000107603	0.000234769	1	2.22045e-16	3.35687e-16	0.000450533	0.0118081	0.000113794	0.0170214	0.000124127	0.000227687	1.12398e-05	0.0477946	0.15665	0.0297519	0.521825	0.00135724	0.000177413	7.65113e-05	0.00212693	0.00170721	8.34776e-05	2.42656e-05	0.0125839	0.00115141
LINC00189	1	2.22045e-16	2.4286e-16	9.78206e-06	0.00121297	9.78206e-06	8.80385e-05	0.00291505	0.000361936	0	2.93462e-05	0.00821693	0	0.00233791	9.78206e-06	0.00071409	0.0003815	0.000146731	0	0.00161404	9.78206e-06	0.000596705	9.78206e-06	0.000185859	9.78206e-06	9.78206e-06	3637	2.22045e-16	3.35687e-16	0.000454863	0.0143086	0.000796339	0.000557732	0.0255821	0.0151052	9.51806e-05	0.00100622	0.0315639	0.000287349	0.0298333	0.0005547	0.0256881	0.0380043	0.000766894	0.000135295	0.0810871	0.000183447	0.0226138	0.001191
EGR3	1	2.22045e-16	2.4286e-16	1.95641e-05	9.78206e-06	9.78206e-06	0.00168251	0.00173142	0.000136949	1.95641e-05	9.78206e-06	0.000254333	0.0032183	9.78206e-06	0.00043041	0.000185859	0	9.78206e-06	0.0019075	9.78206e-06	9.78206e-06	0.00104668	ND	0.000215205	0.0040852	8.80385e-05	4479	2.22045e-16	3.35687e-16	0.00107657	0.0005622	0.000435732	0.115854	0.22215	0.00323573	0.00158023	0.000171988	0.00387062	0.0303751	0.000483823	0.00402603	0.00337759	0.00022344	0.000846873	0.0115323	0.000898541	0.00046138	0.0789923	ND
EMX2OS	1	2.22045e-16	2.4286e-16	1.95641e-05	8.80385e-05	1.95641e-05	0.00780608	0	1.95641e-05	1.95641e-05	8.80385e-05	1.95641e-05	0.000772782	1.95641e-05	8.80385e-05	0.000205423	3.91282e-05	1.95641e-05	0.000176077	0	9.78206e-06	0.000185859	0.000146731	3.91282e-05	0.000313026	7.82564e-05	4062	2.22045e-16	3.35687e-16	0.00439693	0.000848824	0.00255351	0.0717638	4.81581e-05	0.00254691	0.00561514	0.00205788	0.000631892	0.127033	0.000402378	0.0305914	0.00356499	0.00598368	0.000666522	0.0157999	0.000266007	0.00129011	0.00511135	0.0023703
DNAH10	1	2.22045e-16	2.4286e-16	0	4.89103e-05	0	9.78206e-06	4.89103e-05	9.78206e-06	0	9.78206e-06	1.95641e-05	0	9.78206e-06	0	9.78206e-06	0	8.80385e-05	9.78206e-06	1.95641e-05	0	1.95641e-05	9.78206e-06	0	9.78206e-06	9.78206e-06	1	2.22045e-16	3.35687e-16	0.000277918	0.000547185	5.27733e-05	0.000434734	0.00147124	0.000112571	0.00335628	8.43985e-05	0.000416366	6.01857e-05	9.03311e-05	0.000297119	0.000480682	0.000769459	0.00324762	0.000886206	0.00480237	9.82594e-05	0.00514542	0.000573056
FAM227B	1	2.22045e-16	2.4286e-16	0	0.000401064	9.78206e-06	8.80385e-05	1.95641e-05	1.95641e-05	0	2.93462e-05	0.056374	9.78206e-06	0.000195641	0	9.78206e-06	9.78206e-06	9.78206e-06	0	9.78206e-06	0	9.78206e-06	9.78206e-06	9.78206e-06	0	0	6545	2.22045e-16	3.35687e-16	0.00366593	0.0103682	0.0185998	0.0360029	0.007787	0.00313468	0.000182813	0.0170008	0.226165	0.00162845	0.0217318	0.000439551	0.00203318	0.0224209	0.0233718	0.00180284	0.0010497	0.000672524	0.00547692	0.00308418
NSMCE1	1	2.22045e-16	2.4286e-16	4.89103e-05	0.000498885	0.000909731	0.000264116	0.000303244	0.000410846	9.78206e-06	0.000117385	0.00902884	8.80385e-05	0.000401064	0	0.000860821	0.000185859	0.000215205	0.000195641	9.78206e-06	9.78206e-06	0.000107603	0.000479321	9.78206e-06	1.95641e-05	1.95641e-05	1	2.22045e-16	3.35687e-16	0.000430374	0.00192635	0.00477283	0.000655994	0.000353309	0.00332411	1.87757e-05	0.000587298	0.112796	0.000229749	0.000914553	1.94444e-05	0.00387186	0.000765863	0.00142028	0.000518056	4.15335e-05	2.70586e-05	0.000514342	0.000621488
NLRP7	1	2.22045e-16	2.4286e-16	0	0.000508667	0	1.04423e-05	9.78206e-06	2.32161e-05	0	9.78206e-06	0.00573769	0	0	0	0	0	9.78206e-06	0	9.23104e-06	5.5072e-06	9.78206e-06	9.78206e-06	2.67506e-06	1.45526e-05	0	1	2.22045e-16	3.35687e-16	1.97048e-05	0.0212617	2.28421e-06	ND	0.00117674	ND	7.87544e-06	0.00147905	ND	0.000347541	0.000374261	0.000119046	0.000103269	0.000119341	0.000453331	1.81076e-05	ND	ND	0.000441053	0.000772153
NIBAN3	1	2.22045e-16	2.4286e-16	9.78206e-06	0.00514536	0.000772782	1.95641e-05	0.000763	8.80385e-05	0	0.000489103	0.0212858	8.80385e-05	0.00117385	9.78206e-06	8.80385e-05	1.95641e-05	0.000880385	7.82564e-05	1.95641e-05	9.78206e-06	6.84744e-05	0.00170208	1.95641e-05	8.80385e-05	9.78206e-06	4231	2.22045e-16	3.35687e-16	0.00116999	0.0397393	0.0109722	0.000324371	0.0248715	0.00107137	0.000190165	0.00388411	0.301642	0.00189798	0.00551493	0.00051011	0.000952729	0.000892515	0.00838933	0.00279335	0.000855649	0.00062919	0.00144848	0.0147422
SPAG17	1	2.22045e-16	2.4286e-16	0	0.000674962	9.78206e-06	0.000166295	9.78206e-06	0.000420628	0	0.000215205	0.019926	9.78206e-06	0.000440193	0	0.000655398	9.78206e-06	2.93462e-05	9.78206e-06	8.80385e-05	0	0.000254333	0	9.78206e-06	9.78206e-06	0	8358	2.22045e-16	3.35687e-16	0.000999994	0.026346	0.00673377	0.0116097	0.00553337	0.0340243	0.000538927	0.0170205	0.0545173	0.00280728	0.00324831	0.00141119	0.0391625	0.0273413	0.0109954	0.00479997	0.0114741	0.00102728	0.041999	0.00226781
VWA3B	1	2.22045e-16	2.4286e-16	0	0.00153578	3.91282e-05	0.00105646	0.00028368	0.000948859	0	0.000733654	0.00161404	0.0003815	0.000841257	9.78206e-06	0.00061627	0.00071409	0.00185859	0.000440193	8.80385e-05	1.95641e-05	0.00320851	0.000518449	0.000508667	0.000410846	0.000264116	10870	2.22045e-16	3.35687e-16	0.00126873	0.0196203	0.00121642	0.0210876	0.00254309	0.0219762	0.00068726	0.00894311	0.017459	0.00716687	0.00689564	0.00659837	0.0188609	0.0462316	0.0666023	0.0192082	0.0109766	0.00511044	0.177529	0.0549152
ALMS1P1	1	2.22045e-16	2.4286e-16	1.95641e-05	0.0171186	0.00111515	0.00028368	0.000156513	0.000205423	0	0.000860821	0.0193196	0.000303244	0.0291897	0	0.00258246	0	0.000518449	9.78206e-06	0.000313026	1.95641e-05	0.000205423	0.00206401	0.000215205	0.00965489	9.78206e-06	1	2.22045e-16	3.35687e-16	0.000205728	0.0181056	0.00234085	0.000661404	0.000269947	0.000232144	9.15409e-06	0.000653192	0.0663982	0.00063949	0.0534364	5.89674e-05	0.00352419	3.23894e-05	0.0026428	4.97627e-05	0.00060725	0.000163016	0.000519664	0.0080195
TEX37	1	2.22045e-16	2.4286e-16	9.78206e-06	0.00573228	0	0.000205423	0.000273898	0.00276832	9.78206e-06	0.000322808	0.248914	0	0.00698439	0.000313026	0.00521384	1.95641e-05	0.000498885	2.93462e-05	0.00143796	0.00147709	0.00887232	0.000528231	0.000107603	0.000635834	0.000176077	1	2.22045e-16	3.35687e-16	2.63545e-05	0.0141813	7.64446e-06	0.000235005	0.000327638	0.00189433	6.07217e-05	0.000246385	0.145386	1.16979e-05	0.00441243	0.000307569	0.00290567	9.29706e-05	0.000575084	9.56314e-05	0.00125444	0.000724039	0.00837086	0.00236588
APLF	1	2.22045e-16	2.4286e-16	0	0.000704308	1.95641e-05	0.000176077	0.000254333	0.000205423	0	0.000117385	0.0181946	9.78206e-06	0.000547795	0	0.000156513	9.78206e-06	0.000606487	9.78206e-06	0.000205423	9.78206e-06	1.95641e-05	0.00028368	1.95641e-05	0.000156513	9.78206e-06	3637	2.22045e-16	3.35687e-16	0.000758589	0.00295536	0.000423978	0.00390393	0.002738	0.00211325	0.000295881	0.00227126	0.0352161	0.000547495	0.00532444	0.000479577	0.00119721	0.00219488	0.00897407	0.000609109	0.00299475	0.000961968	0.000512036	0.005656
CFAP20DC	1	2.22045e-16	2.4286e-16	0	0.00151622	1.95641e-05	0.000459757	0.00212271	1.95641e-05	0	0.000205423	0.00969402	7.82564e-05	0.00219118	0	0.000205423	1.95641e-05	0.000410846	9.78206e-06	3.91282e-05	0	9.78206e-06	8.80385e-05	8.80385e-05	9.78206e-06	9.78206e-06	8680	2.22045e-16	3.35687e-16	0.00172938	0.072398	0.00325865	0.0440263	0.220649	0.00344217	0.000202693	0.0495346	0.092272	0.00665262	0.123744	0.000554553	0.0144571	0.00267319	0.100799	0.00503521	0.00521174	0.000952358	0.00194844	0.0160731
ADGRE1	1	2.22045e-16	2.4286e-16	0	0.000205423	0	0	9.78206e-06	9.78206e-06	0	9.78206e-06	0.0112005	0	9.78206e-06	9.78206e-06	0	0	9.78206e-06	0	0	9.78206e-06	9.78206e-06	9.78206e-06	0	0	0	1	2.22045e-16	3.35687e-16	9.82755e-06	0.00197237	8.20463e-05	0.000116582	0.00081715	0.000262868	3.60106e-05	0.00059658	0.0220013	0.00012167	0.000360808	0.000660609	9.21533e-05	7.0832e-05	0.000882912	5.00559e-05	0.00028157	0.00101364	0.000903649	0.000322353
DNAH12	1	2.22045e-16	2.4286e-16	0	0.000528231	0.000234769	8.80385e-05	1.95641e-05	0.000136949	0	3.91282e-05	0.0524416	9.78206e-06	0.000763	0	0.000136949	0	1.95641e-05	0	1.95641e-05	0	1.95641e-05	1.95641e-05	9.78206e-06	0.000176077	0	7311	2.22045e-16	3.35687e-16	0.00342677	0.0136313	0.050049	0.00661033	0.0121353	0.0120618	0.000533228	0.0058262	0.263891	0.00293612	0.014437	0.000373973	0.00425572	0.00660068	0.00887169	0.00211312	0.00232581	0.000901274	0.0054084	0.00555926
KHDRBS2	1	2.22045e-16	2.4286e-16	0	0	0	0	0	0.000107603	0	0	0.00209336	0	0	0	0	0	0	0	0	0	0	0	0	0	0	1	2.22045e-16	3.35687e-16	0.000901039	0.00159017	2.87939e-05	0.0125482	6.38963e-05	0.112088	0.00173343	9.46237e-05	0.138987	6.68533e-05	2.53571e-05	0.00363233	0.000292335	0.000917714	0.0015678	0.000205502	0.00419138	0.00460096	0.00897006	3.89872e-05
ENPEP	1	2.22045e-16	2.4286e-16	9.78206e-06	0.00123254	3.91282e-05	0.000205423	1.95641e-05	0.00061627	0	8.80385e-05	0.00123254	1.95641e-05	0.000479321	9.78206e-06	4.89103e-05	0	1.95641e-05	0	1.95641e-05	9.78206e-06	1.95641e-05	9.78206e-06	9.78206e-06	9.78206e-06	9.78206e-06	1	2.22045e-16	3.35687e-16	0.000423741	0.00644284	0.000517107	0.00126218	0.000900255	0.00765532	1.93974e-05	0.000805537	0.00118204	0.000286679	0.00077421	0.0005662	0.000195523	7.32082e-05	0.000818409	0.000214197	0.000278884	0.000184287	0.000285152	0.000558152
C7orf33	1	2.22045e-16	2.4286e-16	2.93462e-05	0.00124232	0	0.000459757	0.00127167	0.000459757	9.78206e-06	0.000547795	0.000704308	0.00061627	0.00316939	0.000146731	0.000469539	9.78206e-06	0.00099777	2.93462e-05	0.000919513	0.000215205	0.000645616	0.00166295	0.000723872	0.00404977	0.000264116	3637	2.22045e-16	3.35687e-16	0.00405957	0.00134339	0.000160069	0.000672524	0.00924252	0.000684681	0.00124998	0.0026283	0.000261495	0.00694473	0.00150989	0.00389088	0.00114449	0.000742755	0.00629649	0.00104888	0.00242715	0.00484531	0.00125789	0.0175013
ADAM32	1	2.22045e-16	2.4286e-16	9.78206e-06	0.000156513	0	0.000596705	1.95641e-05	0.000469539	9.78206e-06	0	0.0134308	1.95641e-05	0	9.78206e-06	0.000987988	0.000176077	9.78206e-06	0	0.00071409	1.95641e-05	0.00134992	0.000205423	0.000185859	8.80385e-05	0	7052	2.22045e-16	3.35687e-16	0.0124274	0.00470849	6.24356e-05	0.162982	0.000663257	0.061709	0.000226197	0.000181744	0.017231	0.041052	0.000349229	0.0197081	0.1024	0.0254003	0.00301151	0.00252341	0.0375978	0.00656313	0.124464	0.0763067
CCDC171	1	2.22045e-16	2.4286e-16	1.95641e-05	0.00980162	0.000185859	0.000596705	0.00147709	0.000264116	9.78206e-06	0.00116406	0.0418183	0.000215205	0.00439214	0	0.000753218	0.000107603	0.000772782	9.78206e-06	0.000166295	0.000166295	0.000215205	0.000459757	0.000136949	0.000547795	9.78206e-06	19555	2.36131e-07	2.55824e-07	0.253797	0.21947	0.109519	0.193361	0.0727362	0.0584509	0.0154856	0.682624	0.204481	0.274716	0.325329	0.00832161	0.0541015	0.0551268	0.0793914	0.0799976	0.0186726	0.537931	0.0591479	0.10347
STOM	1	2.22045e-16	2.4286e-16	9.78206e-06	0.00993857	0.00151622	0.0097038	0.00179012	9.78206e-06	0	0.000459757	0.00803107	8.80385e-05	0.0151035	9.78206e-06	1.95641e-05	0.000166295	0.0165121	9.78206e-06	0.000185859	9.78206e-06	0.000792347	0.000293462	0.00111515	0.000645616	1.95641e-05	8695	2.22045e-16	3.35687e-16	0.00115991	0.101198	0.0111026	0.0457021	0.0351453	0.000582885	0.000166474	0.0267394	0.0426977	0.00619218	0.17753	0.000695644	0.00473941	0.0106744	0.0393987	0.00135592	0.0104172	0.000999157	0.0323052	0.00852148
EPHA3	1	2.22045e-16	2.4286e-16	0	0.000185859	0.000596705	0.000596705	9.78206e-05	8.80385e-05	0	9.78206e-06	0.00847126	2.93462e-05	0.000176077	0	0	0	0	0	9.78206e-06	0	0.000166295	0	0	0	8.80385e-05	1	2.22045e-16	3.35687e-16	0.000124727	0.0105318	0.0117865	0.00766114	0.0127119	0.00819327	5.10993e-05	0.00312396	0.143477	0.00186268	0.00840591	4.24771e-05	0.000382981	0.000693153	0.00262694	0.000265988	0.00197688	6.24009e-05	0.00153028	0.000573308
CERS3	1	2.22045e-16	2.4286e-16	1.8012e-05	0.00218337	9.34345e-05	1.95641e-05	9.78206e-06	2.93462e-05	0	0.000264116	0.00176077	0.000246058	0.000185859	0	0.000519606	0	0.00171186	0	1.95641e-05	9.78206e-06	9.78206e-06	1.95641e-05	9.78206e-06	0.000938898	4.0885e-05	1	2.22045e-16	3.35687e-16	ND	ND	ND	0.000589456	0.000119295	0.00041013	0.000830846	0.00591711	0.0173177	ND	0.000706589	8.62502e-05	ND	0.000404819	0.107465	0.000100981	0.000145469	0.000311563	0.000239843	0.000468845
EPHA5	1	2.22045e-16	2.4286e-16	9.78206e-06	0.00319873	0	0.0003815	1.95641e-05	0.00335525	0	0.000410846	0.00261181	9.78206e-06	0.000508667	0	3.91282e-05	0.000136949	0.00202489	8.80385e-05	0.0010369	9.78206e-06	0.00387369	1.33946e-07	0.000420628	0.000528231	0	10099	2.22045e-16	3.35687e-16	0.0115201	0.0379479	0.000356433	0.0265828	0.000388113	0.211156	0.00071818	0.0122051	0.0169145	0.00611589	0.00172688	0.00180591	0.00213883	0.0107705	0.0514249	0.0421694	0.0649425	0.00962412	0.238283	ND
NLRP11	1	2.22045e-16	2.4286e-16	0	0.000410846	0	0	9.78206e-06	9.78206e-06	0	9.78206e-06	0.178924	0	0	0	0	0	9.78206e-06	0	0	0	0	9.78206e-06	0	0	0	1	2.22045e-16	3.35687e-16	5.44447e-06	0.00694742	1.17357e-05	0.000168913	0.00078306	0.000585125	4.43403e-06	0.000228523	0.284249	0.000378664	7.2361e-05	4.72411e-05	5.35552e-05	6.58475e-05	0.000655869	2.39369e-05	0.000104629	4.28626e-05	0.000105623	0.00111841
SLC44A5	1	2.22045e-16	2.4286e-16	0	0.00105646	0	9.78206e-06	0.000107603	8.80385e-05	0	1.95641e-05	0.0192511	9.78206e-06	0.000156513	0	8.80385e-05	0	9.78206e-06	0	0.000303244	0	8.80385e-05	9.78206e-06	9.78206e-06	1.95641e-05	0	1	2.22045e-16	3.35687e-16	6.25595e-05	0.00941276	0.000279752	0.00038638	0.00136091	0.00142705	3.30132e-05	0.00110021	0.186061	0.000349491	0.000494545	0.000115646	0.000635635	0.000453236	0.000350689	0.000117584	0.0154786	0.00074924	0.0048739	0.0018541
MTLN	1	2.22045e-16	2.4286e-16	9.78206e-06	0.00903862	0.000166295	0.000547795	0.000342372	0.000772782	0	0.00121297	0.058663	0.000215205	0.00296396	9.78206e-06	0.000264116	9.78206e-06	0.00204445	1.95641e-05	0.0003815	2.93462e-05	0.000166295	0.000410846	0.000459757	0.000303244	1.95641e-05	1	2.22045e-16	3.35687e-16	9.26455e-05	0.0117402	0.000167309	0.000410762	0.000998099	0.00131212	2.79023e-05	0.00148769	0.325877	0.00059012	0.00617664	0.000162864	0.000354362	7.80234e-05	0.00157836	0.000114663	0.00134262	0.000238278	0.000264357	0.000366125
TRIML2	1	2.22045e-16	2.4286e-16	0	0.000547795	0	0.0003815	0.00276832	0.00199554	7.82564e-05	9.78206e-06	0.0140568	0	0.00638768	0.000195641	0.0019075	0.00148687	0	0	0.00265094	0.0003815	0.000948859	9.78206e-06	0	0	9.78206e-06	1	2.22045e-16	3.35687e-16	1.56389e-05	0.015838	2.40475e-05	0.0131891	0.188824	0.0589819	0.00621345	0.00050818	0.0165638	6.51915e-05	0.0444916	0.00827564	0.0606735	0.0487945	9.47051e-05	6.85236e-05	0.085281	0.0140231	0.0152183	0.00070454
LVRN	1	2.22045e-16	2.4286e-16	0	0.000469539	0	0	0.00220265	9.78206e-06	0	9.78206e-06	0.00842235	0.000528231	9.78206e-06	0	9.78206e-06	0	0.000254333	0	1.95641e-05	9.78206e-06	0	9.78206e-06	9.78206e-06	9.78206e-06	9.78206e-06	1	2.22045e-16	3.35687e-16	9.73913e-06	9.19913e-05	2.93591e-06	4.21511e-06	ND	8.73401e-06	1.08028e-05	1.88519e-05	0.00390469	0.0114612	1.28365e-05	6.47831e-05	3.406e-06	7.61785e-06	0.0010948	9.09951e-06	0.00011868	3.74801e-05	6.78269e-06	6.77272e-05
ERCC1	1	2.22045e-16	2.4286e-16	0	0.00785499	0.00162382	0.000166295	0.000215205	0.000361936	0	0.000508667	0.00453887	0.000704308	0.000459757	9.78206e-06	1.95641e-05	9.78206e-06	0.00233791	8.80385e-05	9.78206e-06	9.78206e-06	0.000146731	0.000518449	9.78206e-06	0.00028368	2.93462e-05	4587	2.22045e-16	3.35687e-16	0.000217972	0.0658712	0.0312196	0.00124813	0.00219845	0.0018196	0.000111671	0.00884766	0.0695522	0.0106863	0.00175393	0.00146635	0.000801688	0.00068283	0.0371826	0.00252864	0.000593391	0.00028944	0.00164937	0.0104269
EYA4	1	2.22045e-16	2.4286e-16	0	0.000166295	0	0.000166295	1.95641e-05	8.80385e-05	0	9.78206e-06	0.000577141	1.95641e-05	8.80385e-05	0	9.78206e-06	9.78206e-06	0.000166295	0	0	0	7.86882e-05	0.000196014	9.78206e-06	9.78206e-06	0	1	2.22045e-16	3.35687e-16	0.000339745	0.000749614	2.07782e-05	0.00166838	0.000155132	0.00142155	0.000728675	0.000105059	0.000415524	0.000874264	0.000159435	0.00109175	0.000145306	0.00144874	0.00330831	0.00051462	9.58605e-05	0.0015662	ND	ND
ERG	1	2.22045e-16	2.4286e-16	0	1.95641e-05	0	9.78206e-06	0	0	0	9.78206e-06	0.00628986	0	0.000136949	0	1.95641e-05	0	9.78206e-06	0	0	0	9.78206e-06	0	9.78206e-06	9.78206e-06	0	1	2.22045e-16	3.35687e-16	0.00451719	0.00204907	0.000332205	0.000257951	0.00103088	0.00157272	0.000245224	0.00347937	0.116412	0.00260506	0.00133637	0.00155768	0.00243153	0.00152741	0.00329054	0.000433314	5.49284e-05	0.00383562	0.0012172	0.00251173
ESR1	1	2.22045e-16	2.4286e-16	0	1.95641e-05	0	0	0	0	0	0	0.0432954	0	7.82564e-05	0	0	0	0	0	9.78206e-06	0	0	0	0	0	0	1	2.22045e-16	3.35687e-16	5.97589e-05	0.00313204	0.0001082	0.0021017	0.00489911	0.00211201	9.11307e-05	0.00132016	0.406731	0.000514573	0.00769555	0.000397544	0.000880271	0.000143612	0.000545747	0.000183671	0.00683367	0.000678568	0.00195356	0.000192152
ESRRG	1	2.22045e-16	2.4286e-16	0	9.78206e-06	0	0	0	0	0	0	0.000224987	0	0	0	0	0	0	0	0	0	9.78206e-06	0	1.95641e-05	0	0	1	2.22045e-16	3.35687e-16	0.000235135	6.5545e-05	1.45285e-05	2.01848e-05	1.65878e-05	0.000123341	3.98104e-05	2.49347e-05	0.00197237	0.000415012	1.43866e-05	4.6695e-05	1.39808e-05	8.52371e-06	4.52854e-05	4.47704e-06	4.58797e-05	1.17068e-05	0.00016366	1.23595e-05
ETS1	1	2.22045e-16	2.4286e-16	0.000401064	0.000185859	1.95641e-05	1.95641e-05	9.78206e-06	2.93462e-05	0.000410846	3.91282e-05	0.00071409	8.80385e-05	9.78206e-06	1.95641e-05	1.95641e-05	0.000185859	0.000469539	1.95641e-05	9.78206e-06	0.000136949	9.78206e-06	9.78206e-06	1.95641e-05	9.78206e-06	0	1	2.22045e-16	3.35687e-16	0.0109566	0.000751322	0.000301621	0.000318222	0.000151878	0.000497456	0.0521898	0.000764346	0.00348069	0.00425341	0.000142179	0.00761478	0.000466041	0.00216604	0.0135382	0.00202723	0.000264576	0.00789336	0.000281881	0.000309962
ETV1	1	2.22045e-16	2.4286e-16	8.80385e-05	0.00464648	0.00071409	0.000851039	0.000919513	0.000498885	8.80385e-05	0.00244551	0.00785499	0.000107603	0.000704308	8.80385e-05	0.000156513	0.00043041	0.00375631	9.78206e-06	0.000185859	0.000215205	0.000224987	0.000352154	0.000704308	0.000264116	0	7411	2.22045e-16	3.35687e-16	0.00341186	0.0333183	0.00568212	0.00770381	0.012375	0.0124077	0.00342603	0.0307624	0.0304453	0.00579029	0.00508309	0.00346255	0.00349054	0.00443813	0.0788374	0.000122283	0.00362141	0.004558	0.00543224	0.00342534
MECOM	1	2.22045e-16	2.4286e-16	9.78206e-06	0.000205423	9.78206e-06	8.80385e-05	1.95641e-05	8.80385e-05	9.78206e-05	3.91282e-05	0.00258246	1.95641e-05	1.95641e-05	8.80385e-05	4.89103e-05	9.78206e-06	0.000156513	8.80385e-05	9.78206e-06	9.78206e-06	1.95641e-05	9.78206e-06	1.95641e-05	1.95641e-05	0	5165	2.22045e-16	3.35687e-16	0.222441	0.00112691	0.000193297	0.000987994	0.000641981	0.00130179	0.0486349	0.00303028	0.0204235	0.00262092	0.000209679	0.42395	0.00149377	0.0144717	0.00526653	0.426443	0.00604749	0.0242321	0.00156965	0.00140147
EVX1	1	2.22045e-16	2.4286e-16	0.123283	0.00219118	0.00028368	0	9.78206e-06	0.00314982	0.0381011	0	0.00585945	9.78206e-06	0	0.0380718	0.000626052	0.00368784	0.000596705	8.80385e-05	0.000303244	0.0454963	0.0860136	0.0148883	0.00105646	0.00464648	0.000880385	1	2.22045e-16	3.35687e-16	0.0754162	0.00434511	0.000726842	1.57638e-05	4.35434e-05	0.0112792	0.0139741	1.30248e-05	0.0082351	0.000154925	4.3874e-05	0.0404037	0.00107676	0.003821	0.000566819	0.000110552	0.000391544	0.043433	0.0644874	0.00446019
ALB	1	2.22045e-16	2.4286e-16	1.95641e-05	0.0294831	0.00295418	7.82564e-05	0.00363892	0.0105059	1.95641e-05	0.00490081	0.11534	0.000919513	0.00603553	0.000391282	0.0193587	9.78206e-06	1.95641e-05	0	0.010232	0.000215205	0.0114744	1.95641e-05	0.000264116	0	0	4649	2.22045e-16	3.35687e-16	0.000547082	0.141532	0.00818721	0.000523031	0.0511068	0.0313006	0.000383672	0.0466569	0.197433	0.00331768	0.0307076	0.00615103	0.134978	0.00010115	0.000938159	1.38779e-05	0.105204	0.00256481	0.0647165	0.000505731
EYA1	1	2.22045e-16	2.4286e-16	0	8.80385e-05	1.95641e-05	9.78206e-06	9.78206e-06	1.95641e-05	9.78206e-06	0.000156513	0.00578119	0	0.000469539	0	9.78206e-06	9.78206e-06	9.78206e-06	0.000166295	1.95641e-05	0	0	0	9.78206e-06	0	9.78206e-06	1	2.22045e-16	3.35687e-16	3.81013e-05	0.000546845	0.000683629	0.000687064	0.000222839	0.000267886	8.77855e-05	0.000809093	0.0188159	7.88635e-05	0.00345419	0.000290389	6.06497e-05	4.70865e-05	0.000110207	0.0027427	0.000369885	6.96174e-05	2.88874e-05	2.3092e-05
F13A1	1	2.22045e-16	2.4286e-16	0	0.000410846	0	0.000136949	0	9.78206e-06	0	1.95641e-05	0.00271941	0	0.00107603	1.95641e-05	0.000146731	0	0.000146731	9.78206e-06	8.80385e-05	1.95641e-05	0.000401064	0	0.000185859	9.78206e-06	9.78206e-06	5067	2.22045e-16	3.35687e-16	0.00902963	0.00824208	0.000129391	0.00319943	0.000475311	0.000557204	0.000432004	0.00255752	0.0143257	0.000325364	0.0052079	0.0460764	0.0033752	0.00016654	0.0676073	0.0136283	0.00665596	0.0419265	0.0561215	0.000200098
ATAD3C	1	2.22045e-16	2.4286e-16	9.78206e-06	0.0121884	0.000518449	0.000733654	0.000596705	0.000880385	0	0.00242595	0.00151622	0.00099777	0.00291505	9.78206e-06	0.000205423	0	0.000459757	0.000215205	9.78206e-06	1.95641e-05	0.000410846	0.000547795	1.95641e-05	0.00136949	9.78206e-06	1	2.22045e-16	3.35687e-16	0.000138117	0.0402444	0.00713761	0.0109819	0.00308216	0.00415895	6.3557e-06	0.0154863	0.00974681	0.00636063	0.00859964	0.000112121	0.00125057	1.16531e-05	0.00310526	0.0019475	0.000124995	0.000309463	0.00275382	0.00346429
OR7E5P	1	2.22045e-16	2.4286e-16	0	0.000371718	0	9.78206e-06	0.00490081	0.00250421	0	0	0.0419259	0	9.78206e-06	9.78206e-06	0	1.95641e-05	1.95641e-05	0	0.00071409	0.000264116	9.78206e-06	9.78206e-06	0	0	0	1	2.22045e-16	3.35687e-16	8.76947e-06	0.000508265	4.28796e-06	5.29593e-05	0.00470967	0.00370839	1.22538e-06	2.21598e-05	0.0647698	1.84449e-05	4.28108e-05	8.80941e-05	3.47325e-05	0.000263268	0.00012835	4.05336e-06	0.000171217	0.000204814	4.57067e-05	5.30195e-05
ZNF804B	1	2.22045e-16	2.4286e-16	0	0.000498885	0	0.000528231	0.0011445	0.000185859	0	1.95641e-05	0.0344133	2.93462e-05	0.00071409	0	0.000410846	0	9.78206e-06	0	1.95641e-05	9.78206e-06	0.000117385	0	8.80385e-05	0	0	17254	1.54465e-11	1.89681e-11	0.0102206	0.051538	0.00519851	0.650338	0.312665	0.1372	0.00704927	0.0583085	0.427031	0.18242	0.036609	0.00956803	0.172958	0.0100929	0.066931	0.0367465	0.0106165	0.0174564	0.106701	0.0272498
CCNY	1	2.22045e-16	2.4286e-16	9.78206e-06	0.00907775	0	0.000655398	0.000498885	0.000518449	0	0.000107603	0.00971358	0	0.00319873	9.78206e-06	0.000518449	8.80385e-05	0.00147709	0	0.00214227	9.78206e-06	8.80385e-05	0.000772782	7.82564e-05	0.000978206	0	10572	2.22045e-16	3.35687e-16	0.00281816	0.318462	0.000235331	0.0385049	0.0327226	0.020209	0.000687897	0.0085891	0.73145	0.000907881	0.195207	0.00262206	0.0359768	0.0049134	0.0780129	0.000419882	0.290169	0.00270244	0.00710674	0.0746787
OR9Q1	1	2.22045e-16	2.4286e-16	0.000107603	0.00227922	0.000166295	0.00219118	0.000254333	0.00246508	0.000606487	9.78206e-06	0.00697461	0.00337481	0.00770826	9.78206e-06	0.000704308	0	9.78206e-06	9.78206e-06	0.0019075	7.82564e-05	0.00115428	2.93462e-05	0.000557577	8.80385e-05	0.00104668	13277	2.22045e-16	3.35687e-16	0.04362	0.028162	0.0137524	0.0255017	0.00913562	0.0456403	0.225359	0.00322544	0.0377881	0.044604	0.0137291	0.00925149	0.0208058	0.00359151	0.00956255	0.0105959	0.109151	0.0219782	0.0895704	0.00773209
OOSP2	1	2.22045e-16	2.4286e-16	0	0.000146731	0	9.78206e-06	9.78206e-06	0.000166295	0	9.78206e-06	0.338616	0	9.78206e-06	9.78206e-06	9.78206e-06	0	9.78206e-06	0	0.000136949	9.78206e-06	0.000136949	0	0	0	0	1	2.22045e-16	3.35687e-16	4.18914e-06	0.000164921	2.74802e-06	2.07559e-05	3.70965e-05	0.000250292	3.45843e-06	2.21906e-05	0.577425	1.16285e-05	5.0198e-05	3.10212e-05	2.0586e-05	1.15367e-05	2.03972e-05	3.73278e-06	0.000122521	6.64432e-05	0.000260337	2.11862e-05
MS4A15	1	2.22045e-16	2.4286e-16	0	0.00663223	0.000215205	0.00107603	0.000498885	0.00136949	0	0.000322808	0.0120221	9.78206e-05	0.00498885	9.78206e-06	0.000410846	9.78206e-06	0.000215205	9.78206e-06	0.000215205	9.78206e-06	0.000195641	0.000215205	9.78206e-06	0.000440193	9.78206e-06	1	2.22045e-16	3.35687e-16	5.68217e-05	0.0076725	0.000842911	0.00386158	0.000766027	0.00343332	2.59729e-05	0.00115904	0.0670646	0.000568942	0.00966865	0.000249567	0.00110014	0.000178373	0.00122975	0.000242004	0.00129922	9.68091e-05	0.000670224	0.000562357
TPTE2P3	1	2.22045e-16	2.4286e-16	0	0.00315594	0.00032846	0.000453489	0.000260355	0.00034283	5.43411e-05	0.000222881	0.00151622	1.95641e-05	0.000401064	0.000128307	0.000724505	0	2.93462e-05	0	4.89103e-05	4.38455e-05	0.000288031	0.000400934	9.39338e-05	9.78206e-06	0	7617	2.22045e-16	3.35687e-16	7.37674e-05	ND	ND	ND	ND	ND	ND	ND	0.00589682	0.000963143	0.00285317	ND	ND	0.0001496	0.00163705	0.000242347	0.000821497	ND	ND	ND
FCAR	1	2.22045e-16	2.4286e-16	0	4.89103e-05	0	0	0	0	0	0	0.0920198	0	0	0	0	0	9.78206e-06	0	0	0	0	9.78206e-06	0	0	0	1	2.22045e-16	3.35687e-16	5.76161e-06	0.000708739	1.02414e-05	0.000184368	7.56033e-05	7.91845e-05	1.98977e-05	0.000152009	0.0934492	6.57372e-05	0.000152994	2.38386e-05	2.67238e-05	2.38727e-05	0.000174554	2.97008e-05	3.26966e-05	3.93927e-05	9.58569e-05	0.000143902
MS4A2	1	2.22045e-16	2.4286e-16	0	8.80385e-05	0	0	9.78206e-06	0.000410846	0	9.78206e-06	0.0977619	0	9.78206e-06	0.000328697	0	0	0.000293285	3.93015e-05	0.000469539	9.78206e-06	0.000117385	8.96664e-05	0	0	0	1	2.22045e-16	3.35687e-16	1.11237e-05	0.000347896	3.35081e-06	3.97852e-05	4.52109e-05	0.00184801	4.56542e-06	0.000113986	0.0536175	1.61323e-05	4.83859e-05	ND	3.58714e-05	1.39493e-05	ND	ND	0.00204264	0.000113694	0.000626473	ND
FCER2	1	2.22045e-16	2.4286e-16	1.95641e-05	0.00607466	9.78206e-05	0.000205423	0.000156513	1.95641e-05	0	0.000860821	0.0141351	8.80385e-05	0.00147709	9.78206e-06	3.91282e-05	9.78206e-06	0.000919513	1.95641e-05	9.78206e-06	9.78206e-06	0.000107603	8.80385e-05	0	0.000254333	9.78206e-06	1	2.22045e-16	3.35687e-16	0.000441452	0.0101197	0.00180047	0.00121064	0.000461816	0.000224941	1.59981e-05	0.00486317	0.393152	0.000369265	0.00868742	0.000111676	0.000485829	0.000146346	0.00113058	0.000340363	0.000185151	0.000103178	0.00155015	0.00044505
MARCHF8	1	2.22045e-16	2.4286e-16	9.78206e-06	0.0016336	0.000303244	8.80385e-05	0.00270963	8.80385e-05	0	0.000440193	0.00383457	0.000215205	0.00117385	0	0.000185859	1.95641e-05	0.00151622	8.80385e-05	9.78206e-06	9.78206e-06	1.95641e-05	0.000919513	1.95641e-05	0.000166295	1.95641e-05	1	2.22045e-16	3.35687e-16	0.000349581	0.00659268	0.00218448	0.000374048	0.0128595	0.000723864	6.622e-05	0.00265599	0.013913	0.00628176	0.00520438	0.00021138	0.00080469	0.000829182	0.00676817	0.00278057	0.000117151	0.000164668	0.000285941	0.00666243
SLC39A12	1	2.22045e-16	2.4286e-16	9.78206e-06	0.00314004	0	0.000254333	0.000792347	0.000264116	0	0.00071409	0.0128438	8.80385e-05	0.0062703	9.78206e-06	0.000322808	0.000489103	0.000410846	9.78206e-06	0.000792347	9.78206e-06	0.000254333	0.000420628	0.000342372	0.00144774	1.95641e-05	4587	2.22045e-16	3.35687e-16	0.000398218	0.023152	7.64397e-06	0.00483245	0.00844553	0.00276369	0.000108543	0.010806	0.0334447	0.00282805	0.0652375	0.000567998	0.00192502	0.00913309	0.00223697	0.000833009	0.012336	0.000510735	0.00298108	0.00456456
TBC1D32	1	2.22045e-16	2.4286e-16	9.78206e-06	0.00124232	7.82564e-05	0.000195641	0.000459757	4.89103e-05	9.78206e-06	0.000176077	0.00842235	9.78206e-06	0.000489103	0	0.000146731	9.78206e-06	0.000234769	9.78206e-06	9.78206e-06	0	9.78206e-06	8.80385e-05	1.95641e-05	1.95641e-05	0	1	2.22045e-16	3.35687e-16	0.000302303	0.000963093	0.000622541	0.000384169	0.000590177	0.000151519	0.000166727	0.000632967	0.0152592	0.000187564	0.00145312	1.22414e-05	0.000350094	4.62348e-05	0.000346816	0.000607323	2.52307e-05	4.47869e-05	6.79743e-05	0.000583435
KIF6	1	2.22045e-16	2.4286e-16	0	0.0039226	0.00033259	0.00147709	1.95641e-05	9.78206e-06	0	0.000254333	0.00535078	9.78206e-06	0.00237704	0	0.002289	0	5.86923e-05	0	9.78206e-06	0	0.000205423	9.78206e-06	9.78206e-06	1.95641e-05	0	3637	2.22045e-16	3.35687e-16	7.88782e-05	0.0883306	0.0123014	0.0313824	0.0024774	0.000744995	5.75613e-05	0.00331424	0.137331	0.000818419	0.034129	7.19581e-05	0.111251	0.000300634	0.00143148	0.000144838	0.00155982	0.000311056	0.0129474	0.00321063
SYCP2L	1	2.22045e-16	2.4286e-16	0	0.000185859	9.78206e-06	9.78206e-06	9.78206e-06	9.78206e-06	0	9.78206e-06	0.00212271	0	9.78206e-06	0	9.78206e-06	0	7.82564e-05	0	9.78206e-06	0	0	0	0	9.78206e-06	0	1	2.22045e-16	3.35687e-16	0.000725922	0.00240687	0.0313556	0.00345784	0.00647847	0.0034281	0.000158713	0.00169766	0.0103352	0.000919797	0.00124289	0.000170856	0.00123813	0.000790166	0.00194744	0.000724645	0.000808705	0.000378842	0.00112189	0.000603055
LINC00518	1	2.22045e-16	2.4286e-16	9.78206e-06	0.000939077	0	0.000215205	1.95641e-05	8.80385e-05	0	0.000596705	0.0537915	3.91282e-05	0.00528231	0	0.000215205	0	8.80385e-05	9.78206e-06	0	9.78206e-06	8.80385e-05	1.95641e-05	3.91282e-05	9.78206e-05	9.78206e-06	1	2.22045e-16	3.35687e-16	7.26335e-05	0.00587838	2.4894e-05	0.000540319	0.000529639	0.00051156	8.63403e-06	0.00326926	0.137588	0.000327919	0.0519872	2.93571e-05	0.00143197	3.71945e-05	0.00067219	5.49944e-05	4.36684e-05	0.000254626	0.000945493	0.000257696
ZSCAN25	1	2.22045e-16	2.4286e-16	9.78206e-06	0.00389326	0.00117385	0.000459757	0.000518449	0.000919513	0	0.00043041	0.0898971	8.80385e-05	0.00291505	9.78206e-06	0.000596705	7.82564e-05	0.00852995	9.78206e-06	0.00043041	3.91282e-05	7.82564e-05	0.00238682	0.000107603	0.000469539	9.78206e-06	9310	2.22045e-16	3.35687e-16	0.00231012	0.0158252	0.0360336	0.0135639	0.0172269	0.0452967	0.000305705	0.0051788	0.773712	0.00523228	0.0351971	0.000934247	0.00815598	0.00581296	0.276446	0.00156604	0.0109677	0.0057885	0.00303254	0.0137251
DAGLB	1	2.22045e-16	2.4286e-16	9.78206e-06	0.00151622	0.00133036	1.95641e-05	0.00341394	0.000146731	0	0.000733654	0.00341394	0.000215205	0.00607466	9.78206e-06	0.000215205	7.82564e-05	0.00110537	2.93462e-05	7.82564e-05	8.80385e-05	0.000185859	0.000919513	1.95641e-05	3.91282e-05	9.78206e-06	7541	2.22045e-16	3.35687e-16	0.000614673	0.0469001	0.0411482	0.00107982	0.0860609	0.00301903	0.000102049	0.0327019	0.041629	0.00662283	0.55595	0.00110491	0.00244446	0.00159154	0.0418064	0.00375236	0.00296593	0.00993884	0.00630341	0.0091372
FBXL13	1	2.22045e-16	2.4286e-16	9.78206e-06	0.00852017	0	0.000303244	0.00138905	0.000127167	0	0.000547795	0.0664789	8.80385e-05	0.00565403	0	0.000655398	9.78206e-06	0.00043041	1.95641e-05	0.000127167	9.78206e-06	0.000205423	0.000469539	0.000205423	0.00168251	1.95641e-05	16553	1.29519e-12	1.65837e-12	0.00615453	0.557318	0.00102657	0.0341548	0.37733	0.0707501	0.000568179	0.0548395	0.577897	0.00619261	0.269012	0.00808198	0.0638991	0.0417682	0.0960926	0.0266495	0.0256607	0.0152066	0.0444678	0.259908
HS3ST5	1	2.22045e-16	2.4286e-16	0	2.93462e-05	0	0.000224987	0.000459757	9.78206e-06	9.78206e-06	9.78206e-06	0.00774739	2.93462e-05	9.78206e-06	0	9.78206e-06	0	2.93462e-05	0	9.78206e-06	0	0	2.12424e-05	9.78206e-06	0	0	1	2.22045e-16	3.35687e-16	0.000230178	0.000130905	1.87355e-05	0.0133217	0.0014499	0.000456068	0.0124768	0.000212481	0.0240852	0.0054806	9.55087e-05	0.00487799	5.78258e-05	0.000872888	0.00275749	0.00506098	0.00134496	0.000749741	6.62973e-05	ND
FAM83B	1	2.22045e-16	2.4286e-16	0	0.00135971	9.78206e-06	3.91282e-05	1.95641e-05	0.000469539	0	1.95641e-05	0.0595923	0	0.000899949	1.95641e-05	0.000763	9.78206e-06	9.78206e-06	0	3.91282e-05	0.000185859	0.00197598	5.21842e-06	0.000518449	0	9.78206e-06	5021	2.22045e-16	3.35687e-16	0.000763174	0.0184817	0.00124286	0.000763424	0.000235393	0.00707236	0.000215451	0.00381551	0.313613	0.000424623	0.00257859	0.00391071	0.0288609	0.000903631	0.00101158	0.000711857	0.00290647	0.0147229	0.103586	ND
ADGRF2	1	2.22045e-16	2.4286e-16	0	8.80385e-05	0	8.80385e-05	0.00043041	0.000215205	9.78206e-06	0.000215205	0.0129808	1.95641e-05	0.000577141	9.78206e-06	0.000440193	0	9.78206e-06	0	9.78206e-06	0	0.000518449	9.78206e-06	0.000440193	0	9.78206e-06	1	2.22045e-16	3.35687e-16	5.59244e-05	0.000416822	0.000102863	0.000775558	0.00133054	0.00123454	0.000182765	0.001327	0.14419	0.00062924	0.00361551	0.000202162	0.00155922	8.20356e-05	0.000100576	4.88461e-05	0.000136131	7.60035e-05	0.00328675	0.000195394
ITPRID1	1	2.22045e-16	2.4286e-16	0	0.000880385	9.78206e-06	0.000215205	0	1.95641e-05	0	0.000107603	0.0299918	9.78206e-06	0.00342372	0	0.00043041	0	0.00170208	0	0.000224987	0	4.89103e-05	0.000176077	9.78206e-06	1.95641e-05	0	1	2.22045e-16	3.35687e-16	6.2518e-05	0.00140541	0.000179443	0.00140321	5.53999e-05	0.000658533	1.6516e-05	0.000827272	0.257502	0.000123377	0.00787068	4.55592e-05	0.00187855	2.83692e-05	0.00527687	4.58526e-05	0.00108576	6.58547e-05	0.00036882	0.00230193
FGF10	1	2.22045e-16	2.4286e-16	9.78206e-06	0.000704308	0	0.000215205	9.78206e-06	5.86923e-05	3.91282e-05	9.78206e-06	0.0320362	9.78206e-06	9.78206e-06	9.78206e-06	8.80385e-05	9.78206e-06	0.000498885	9.78206e-06	0.000361936	0.000645616	9.78206e-06	0	9.78206e-06	0	9.78206e-06	8205	2.22045e-16	3.35687e-16	0.00562117	0.045577	0.00190727	0.0490244	0.00070441	0.00708595	0.017934	0.00130349	0.0878591	0.00283607	0.00109907	0.0108565	0.00795374	0.00775256	0.0481864	0.00631201	0.0138249	0.146102	0.00526027	0.000517682
FGF12	1	2.22045e-16	2.4286e-16	9.78206e-06	0.00159448	0.000166295	0.000469539	0.00335525	0.000655398	9.78206e-06	0.000772782	0.00401064	1.95641e-05	0.000195641	0	7.82564e-05	9.78206e-06	0.00033259	1.95641e-05	0.000166295	9.78206e-06	0.000127167	0.000117385	8.80385e-05	9.78206e-06	0	7845	2.22045e-16	3.35687e-16	0.00153472	0.0359585	0.00401147	0.0266923	0.0914603	0.0559974	0.00137529	0.0406903	0.0516295	0.00259124	0.00691687	0.00180207	0.00434909	0.00306635	0.00224656	0.00616853	0.00212734	0.000910681	0.00824745	0.00622103
GPC5	1	2.22045e-16	2.4286e-16	0	5.86923e-05	9.78206e-06	9.78206e-06	9.78206e-06	9.78206e-06	0	0	0.00942012	9.78206e-06	0.000215205	9.78206e-06	9.78206e-06	9.78206e-06	3.91282e-05	0	0	0	0	1.82841e-06	9.78206e-06	9.78206e-06	0	1	2.22045e-16	3.35687e-16	0.00033096	0.000317888	0.000486382	0.000712562	7.06122e-05	0.000487603	0.00102022	6.83231e-05	0.0755112	0.000589824	0.00109635	0.00303569	0.000160251	0.000806839	0.000350817	3.62624e-05	7.86086e-05	8.04022e-05	6.04628e-05	ND
TFEC	1	2.22045e-16	2.4286e-16	0	0.000841257	0.000303244	0.000166295	0.000215205	0.00043041	0	0.000215205	0.0656767	9.78206e-06	0.00418672	0	0.000224987	0	9.78206e-06	0	0.000596705	9.78206e-06	0.000215205	0	0.00033259	9.78206e-06	9.78206e-06	5920	2.22045e-16	3.35687e-16	0.000276682	0.0227264	0.0237283	0.00710149	0.0113611	0.0250476	0.000396961	0.0141566	0.592	0.00131997	0.130095	0.000266747	0.01674	7.5492e-05	0.00289204	0.000115154	0.0328239	0.00120685	0.0144621	0.000264731
CLCA4	1	2.22045e-16	2.4286e-16	0	0.00390304	0.000107603	1.95641e-05	9.78206e-06	0.000489103	0	0.000205423	0.0104472	1.95641e-05	0.00401064	9.78206e-06	0.0013108	9.78206e-06	9.78206e-06	0	0.000410846	9.78206e-06	0.00028368	2.93462e-05	2.93462e-05	9.78206e-06	9.78206e-06	1	2.22045e-16	3.35687e-16	0.000115834	0.00747761	0.0010748	0.000283196	0.00016002	0.00348432	5.3374e-05	0.00136647	0.010443	0.000408384	0.0146696	0.000255177	0.00779722	0.00120712	0.000240075	0.0001241	0.00254292	0.000435913	0.00208381	0.000362163
IKZF3	1	2.22045e-16	2.4286e-16	0	8.80385e-05	0	0.0003815	0	0	0	1.95641e-05	0.0458485	9.78206e-06	8.80385e-05	0	0	0	0.000117385	0	0	0	0	4.89103e-05	0	0	0	1	2.22045e-16	3.35687e-16	0.000396348	0.00291325	0.000306338	0.0148393	0.00039809	0.000514417	0.00015277	0.00152191	0.263694	0.000557796	0.00400611	0.000255636	0.000452409	0.00026322	0.0103037	0.00195167	0.000982809	0.000326947	0.000325576	0.0113221
COPG1	1	2.22045e-16	2.4286e-16	9.78206e-06	0.00180968	0.00231835	0.000136949	0.00124232	0.000596705	9.78206e-06	0.000215205	0.0328873	0.00028368	0.00286614	0	0.000205423	0.000254333	0.000166295	3.91282e-05	0.000117385	9.78206e-06	7.82564e-05	0.000792347	1.95641e-05	1.95641e-05	9.78206e-06	1	2.22045e-16	3.35687e-16	6.8505e-05	0.00135462	0.00206623	0.000207652	0.00169401	0.000762743	7.06358e-05	0.000312809	0.0245894	0.000883351	0.00268873	4.39231e-05	0.000596823	0.000275113	0.000426257	0.0002564	0.000411283	0.000115971	0.000254933	0.000620877
KHDC4	1	2.22045e-16	2.4286e-16	9.78206e-06	2.93462e-05	0.000508667	9.78206e-06	0.000107603	3.91282e-05	0	9.78206e-06	0.00560512	9.78206e-06	1.95641e-05	0	8.80385e-05	0.000176077	1.95641e-05	9.78206e-06	9.78206e-06	9.78206e-06	1.95641e-05	0.000107603	9.78206e-06	0	9.78206e-06	1	2.22045e-16	3.35687e-16	0.000292592	0.000268746	0.00211962	9.38014e-05	0.000375431	0.000421277	3.69e-05	0.000106893	0.0351627	8.82981e-05	0.00011657	0.00014955	0.00051714	0.000709366	0.000653355	0.000218156	0.000217406	0.000116347	0.000262033	0.000765288
RPH3A	1	2.22045e-16	2.4286e-16	9.78206e-06	0.000694526	0	5.86923e-05	1.95641e-05	2.93462e-05	9.78206e-06	7.82564e-05	0.0116406	1.95641e-05	0.000185859	9.78206e-06	0.000205423	9.78206e-06	0.0100364	0.000352154	1.95641e-05	9.78206e-06	0.000224987	3.91282e-05	0.000205423	0.000264116	0	5552	2.22045e-16	3.35687e-16	0.00222086	0.00771207	4.8339e-05	0.000677998	0.000796086	0.00590433	0.0306681	0.000848093	0.484318	0.00144453	0.00088099	0.00493236	0.00333219	0.000107743	0.387937	0.0278718	0.00482286	0.00493022	0.00889031	0.0060613
EPN2	1	2.22045e-16	2.4286e-16	1.95641e-05	0.0020738	0.00143796	0.000410846	0.000195641	0.000215205	4.89103e-05	0.000410846	0.000596705	0.000215205	0.00168251	1.95641e-05	0.0003815	9.78206e-06	0	0.000547795	1.95641e-05	7.82564e-05	0.000205423	5.1228e-05	0.000977191	0.000401064	0.00116406	5222	2.22045e-16	3.35687e-16	0.00132716	0.0231968	0.0397365	0.000723019	0.000809202	0.000986889	0.00109198	0.00280151	0.0120418	0.00114894	0.0162941	0.000395918	0.00271682	0.000531154	0.00106071	0.00305667	0.000716257	0.00180093	0.00141065	ND
MMRN1	1	2.22045e-16	2.4286e-16	9.78206e-06	0.00552686	0.00344328	0.000322808	0.00229878	0.000361936	9.78206e-06	0.000254333	0.0134797	0.000166295	0.00147709	1.95641e-05	0.00238682	0	0.000361936	9.78206e-06	0.00158469	1.95641e-05	0.000469539	0.000176077	0.000136949	0.000361936	9.78206e-06	1	2.22045e-16	3.35687e-16	0.000323878	0.00379553	0.00280087	0.000395578	0.00218621	0.000289728	0.00021923	0.000417833	0.0131268	0.000311544	0.000819916	0.000519421	0.00295945	4.43539e-05	0.00141724	9.07703e-05	0.00871109	0.000349255	0.000709132	0.000671064
PLA2R1	1	2.22045e-16	2.4286e-16	9.78206e-06	0.000342372	1.95641e-05	8.80385e-05	9.78206e-06	8.80385e-05	0	1.95641e-05	0.00183903	8.80385e-05	9.78206e-06	9.78206e-06	1.95641e-05	9.78206e-06	0.000195641	9.78206e-06	0.000215205	1.95641e-05	9.78206e-06	1.95641e-05	8.80385e-05	7.82564e-05	9.78206e-06	1	2.22045e-16	3.35687e-16	0.000340059	0.00031269	4.55579e-05	6.81199e-05	1.67818e-05	0.000309309	9.3654e-06	4.5033e-05	0.00775506	0.000552531	8.50591e-06	0.000568245	2.55476e-05	5.4914e-05	0.000372259	3.9398e-05	0.00126024	0.000602934	6.19506e-06	0.000428403
PDCD11	1	2.22045e-16	2.4286e-16	9.78206e-06	0.000655398	0.000254333	8.80385e-05	0.000645616	0.000215205	9.78206e-06	0.000293462	0.0263235	1.95641e-05	0.000185859	0	0.000185859	0.000136949	0.0003815	9.78206e-06	9.78206e-06	9.78206e-06	9.78206e-06	0.000655398	9.78206e-06	9.78206e-06	9.78206e-06	1	2.22045e-16	3.35687e-16	0.000129657	0.000359705	0.000398847	0.000170653	0.00134766	0.000291633	4.28091e-05	0.00032917	0.0219176	0.000117811	0.000203597	7.21443e-05	0.000140416	0.000194778	0.000642441	0.000126167	7.8622e-05	0.000210398	9.75083e-05	0.0010563
KDM2A	1	2.22045e-16	2.4286e-16	9.78206e-06	0.000166295	0.000215205	0.000890167	0.0039397	8.80385e-05	0.00028368	0.000195641	0.000528231	9.78206e-06	0.000215205	9.78206e-06	0.00637009	1.95641e-05	0.00028368	9.78206e-06	0.000841257	0	0.000394717	0.000166295	0.000772782	0	9.78206e-06	1	2.22045e-16	3.35687e-16	0.000140465	0.000202225	0.000350429	0.00482231	ND	0.000152377	0.013394	0.000920202	0.000502786	0.000160718	0.000680457	0.000410818	ND	0.000100479	0.00305048	0.000167676	0.0142566	3.04567e-05	ND	0.000205866
RIMS1	1	2.22045e-16	2.4286e-16	9.78206e-06	0.00659311	9.78206e-06	0.00233791	0.000957196	0.000185859	1.95641e-05	0.000547795	0.00566381	0.000185859	0.0010369	9.78206e-06	0.00258029	0	0.00205423	3.91282e-05	1.95641e-05	9.78206e-06	0.000195641	9.41581e-06	0.000205423	0.000150128	0	12904	2.22045e-16	3.35687e-16	0.00570762	0.078756	0.000449855	0.150147	ND	0.00428296	0.00355993	0.0340398	0.0531505	0.0179483	0.00946883	0.00584391	ND	0.0018749	0.0518557	0.0203323	0.00379961	0.00728638	0.0095099	ND
MYO16	1	2.22045e-16	2.4286e-16	9.78206e-06	0.000215205	0.000146731	0.000215205	8.80385e-05	7.82564e-05	1.95641e-05	1.95641e-05	0.000215205	9.78206e-06	0.000166295	1.95641e-05	9.78206e-06	8.80385e-05	0.000899949	0	9.78206e-06	1.95641e-05	0.000107603	3.91282e-05	0.000361936	0.000498885	0	4062	2.22045e-16	3.35687e-16	0.00334889	0.000992363	0.00147665	0.00379524	0.000862769	0.00202285	0.00610174	0.00162306	0.00133892	0.00164872	0.00170579	0.014022	0.000292046	0.00203531	0.026845	0.000855134	0.00106856	0.00736738	0.00177819	0.000751245
PDXDC1	1	2.22045e-16	2.4286e-16	9.78206e-06	0.00249442	0.00123254	0.000205423	0.00149665	0.000264116	0	0.000772782	0.00532144	4.89103e-05	0.00203467	0	0.000136949	0.000215205	0.000743436	1.95641e-05	7.82564e-05	9.78206e-06	0.000166295	0.00663223	1.95641e-05	0.000303244	1.95641e-05	11499	2.22045e-16	3.35687e-16	0.00297253	0.069151	0.130532	0.0069246	0.105981	0.010631	0.000564798	0.0654411	0.0570377	0.00638221	0.0614096	0.000927819	0.00447952	0.0112486	0.0359733	0.006789	0.00796892	0.001541	0.00699935	0.216973
KDM4C	1	2.22045e-16	2.4286e-16	9.78206e-06	0.00618226	9.78206e-06	0.000410846	0.000215205	0.000459757	9.78206e-06	0.000264116	0.0160915	0.00028368	8.80385e-05	0	1.95641e-05	9.78206e-06	0.00490081	0	9.78206e-06	1.95641e-05	0.000107603	0.0019075	0.000136949	0.000215205	9.78206e-06	3877	2.22045e-16	3.35687e-16	0.000316427	0.0315966	0.000247105	0.00262635	0.000468519	0.00514207	0.000560667	0.00139309	0.20504	0.0224943	0.000219962	0.000379382	0.000183842	0.000397635	0.129062	0.000202748	0.000289279	0.0030818	0.00388337	0.0881941
FSTL4	1	2.22045e-16	2.4286e-16	0.000176077	8.80385e-05	0.000107603	0.000107603	9.78206e-06	8.80385e-05	0.000694526	7.82564e-05	9.78206e-06	9.78206e-05	0.000352154	8.80385e-05	0.000136949	0	9.78206e-06	8.80385e-05	7.82564e-05	0.000215205	8.80385e-05	1.95641e-05	0.000264116	9.78206e-06	9.78206e-06	5360	2.22045e-16	3.35687e-16	0.0631491	0.00717941	0.00495029	0.00341598	0.000360962	0.00257858	0.111145	0.00255193	0.000915285	0.00445172	0.0207477	0.117965	0.00280205	0.00200496	0.00032108	0.00556573	0.00561269	0.0435842	0.00341651	0.00233248
RAP1GAP2	1	2.22045e-16	2.4286e-16	0	9.78206e-06	9.78206e-06	1.95641e-05	3.91282e-05	0	0	0.000401064	1.95641e-05	8.80385e-05	8.80385e-05	0	0.000273898	0	1.95641e-05	4.89103e-05	9.78206e-05	0	0.000146731	1.95641e-05	9.78206e-06	8.80385e-05	0	5432	2.22045e-16	3.35687e-16	0.00425175	0.00131502	0.00208888	0.00600691	0.00558594	0.000122291	0.00170366	0.0574006	0.00272464	0.0259949	0.00559737	0.00310679	0.0227731	0.000847182	0.00257193	0.0205584	0.0545687	0.00035476	0.0163535	0.00341917
DDN	1	2.22045e-16	2.4286e-16	0.000107603	0.000293462	0	9.78206e-06	0	0.000264116	0.00205423	9.78206e-06	0.0124526	1.95641e-05	1.95641e-05	9.78206e-06	1.95641e-05	9.78206e-06	0.00253355	9.78206e-06	0.00186837	2.93462e-05	8.80385e-05	9.78206e-06	9.78206e-06	0	0	1	2.22045e-16	3.35687e-16	0.000217587	0.000429711	7.52165e-06	4.0613e-05	4.48145e-06	0.00028205	0.0018827	8.06697e-06	0.0319287	4.64748e-05	7.6651e-05	5.75968e-05	7.07436e-05	5.42559e-05	0.00603643	1.22695e-05	0.00371518	8.53695e-05	0.00011003	4.34691e-05
FLG	1	2.22045e-16	2.4286e-16	0	0.0149959	0	0	0	0	0.0970869	0	0.123577	0	9.78206e-06	0	0	9.78206e-06	0	0	0.00974293	9.78206e-06	0.0688461	0	0	0.054936	0	1	2.22045e-16	3.35687e-16	1.81702e-05	0.334315	5.18061e-05	5.34632e-05	2.56261e-05	0.000176751	0.591112	0.000117386	0.447929	5.02832e-05	0.000344795	3.45573e-05	2.67961e-05	6.38378e-05	2.30194e-05	2.37428e-05	0.034844	0.000513435	0.13623	9.15672e-06
ATP10B	1	2.22045e-16	2.4286e-16	9.78206e-06	0.00359001	0	0.000772782	0.000313026	8.80385e-05	9.78206e-06	0.00033259	0.00847126	0	0.00493016	0	0.00110537	0.000195641	0.0003815	0	1.95641e-05	9.78206e-06	6.84744e-05	0	0.000919513	9.78206e-06	9.78206e-06	7067	2.22045e-16	3.35687e-16	0.0207205	0.0221289	0.000107973	0.125342	0.000911718	0.0186219	0.000782267	0.017101	0.0504355	0.00014642	0.0938587	0.00436094	0.0684675	0.00100354	0.00208173	0.00516935	0.00331262	0.00764452	0.0121589	0.000137626
FLI1	1	2.22045e-16	2.4286e-16	0.000205423	8.80385e-05	1.95641e-05	0	9.78206e-06	0.000224987	0.000185859	1.95641e-05	0.000772782	0.000596705	9.78206e-06	0.00071409	0.000313026	0.000469539	0.0003815	0.00257268	0.000185859	0.000469539	0.000635834	0.000577141	0.000215205	0.00197598	9.78206e-06	4815	2.22045e-16	3.35687e-16	0.018619	0.00175452	0.000911031	1.03448e-06	0.000574438	0.00737084	0.022995	0.000727945	0.0147266	0.0250619	0.000169204	0.204701	0.00800607	0.0346819	0.00402992	0.278783	0.00334069	0.0587989	0.02211	0.0278282
RAD54L2	1	2.22045e-16	2.4286e-16	9.78206e-06	0.000948859	0.00117385	0.000361936	0.0040889	0.000361936	1.95641e-05	0.000420628	0.0171773	3.91282e-05	0.000909731	0	0.000479321	0.000215205	0.000772782	9.78206e-06	8.80385e-05	9.78206e-06	0.000273898	0.00238682	0.000166295	0.000107603	9.78206e-06	1	2.22045e-16	3.35687e-16	0.000285292	0.00536418	0.00448987	0.000683958	0.0161768	0.00122806	0.000550554	0.00201355	0.105413	0.000339423	0.00343046	0.000158875	0.00104449	0.000772291	0.00493123	0.000412229	0.000310998	0.000281185	0.00303355	0.0062689
ZC3H3	1	2.22045e-16	2.4286e-16	9.78206e-06	1.95641e-05	1.95641e-05	0	0	9.78206e-06	0	9.78206e-06	0.000420628	9.78206e-06	9.78206e-06	0	9.78206e-06	9.78206e-06	7.82564e-05	9.78206e-06	9.78206e-06	9.78206e-06	9.78206e-06	0.000361936	9.78206e-06	9.78206e-06	0	1	2.22045e-16	3.35687e-16	0.000445088	0.00593053	0.00466719	0.000120823	0.000368029	0.00187352	0.000113098	0.00131566	0.308431	0.000553341	0.00170259	0.000181065	0.000670936	0.000722834	0.0148482	0.000424374	0.000877386	0.000366012	0.000442742	0.0508757
FLNC	1	2.22045e-16	2.4286e-16	9.78206e-06	0.000205423	9.78206e-06	3.91282e-05	9.78206e-06	1.95641e-05	0.00965489	1.95641e-05	8.80385e-05	9.78206e-06	3.91282e-05	0	0.000254333	0	1.95641e-05	0	9.78206e-06	0.000411886	0.0022789	1.95641e-05	2.93462e-05	0.00630485	9.78206e-06	1	2.22045e-16	3.35687e-16	1.21964e-05	8.77372e-05	4.96464e-06	2.14885e-05	1.3171e-05	2.84791e-05	0.185658	1.61255e-05	0.000232685	1.16735e-05	8.50246e-06	2.18019e-05	0.000127478	1.66514e-05	2.60228e-05	8.74321e-06	1.37566e-05	ND	ND	1.29256e-05
RFTN1	1	2.22045e-16	2.4286e-16	9.78206e-06	0.000254333	1.95641e-05	0.000224987	9.78206e-06	0.000176077	8.80385e-05	0.000117385	0.00147709	0.000215205	8.80385e-05	9.78206e-06	0.000342372	9.78206e-06	0.000361936	9.78206e-06	9.78206e-06	9.78206e-06	0.000215205	9.78206e-06	8.80385e-05	0.000176077	0	1	2.22045e-16	3.35687e-16	0.00179996	0.00106023	9.77444e-05	0.00101858	4.21693e-05	0.00132105	0.00510587	0.000957229	0.0491234	0.00258479	0.000310354	0.00211376	0.00196174	0.00249904	0.00869279	0.000294421	0.000494383	0.000225638	0.0032552	0.000392286
ATP11B	1	2.22045e-16	2.4286e-16	9.78206e-06	0.0019075	0.00166295	0.000909731	8.80385e-05	0.000410846	0	0.000459757	0.00502798	0.000410846	0.000205423	9.78206e-06	0.000215205	1.95641e-05	0.000313026	1.95641e-05	0	0	0.000254333	0.0029444	8.80385e-05	0.00119341	9.78206e-06	3637	2.22045e-16	3.35687e-16	0.000539596	0.00469462	0.0127283	0.010005	0.00169988	0.00293145	0.000170823	0.00261888	0.0107106	0.00518432	0.000387589	0.00074322	0.00110509	0.00152587	0.00129519	0.00127672	0.00018707	0.000363219	0.00337505	0.0935494
FLT1	1	2.22045e-16	2.4286e-16	0	0.000342372	0	1.95641e-05	0	9.78206e-06	0	1.95641e-05	0.00323786	9.78206e-06	8.80385e-05	0	1.95641e-05	0	9.78206e-06	0	0	0	9.78206e-06	9.78206e-06	9.78206e-06	9.78206e-06	0	1	2.22045e-16	3.35687e-16	0.0016071	0.00315035	0.000134077	0.00104188	8.9279e-05	0.00050805	6.85582e-05	0.00114222	0.0193643	0.00243342	0.000525192	0.0050533	0.00101308	0.000467899	0.00261063	0.00144334	2.16441e-05	0.00153967	0.000566352	0.00539081
ZFR2	1	2.22045e-16	2.4286e-16	1.95641e-05	0.00241617	9.78206e-06	8.80385e-05	1.95641e-05	0.000224987	9.78206e-06	0.000205423	0.0050671	8.80385e-05	0.00360958	0.000101915	0.00100645	0	0.00432367	7.82564e-05	0.0003815	2.93462e-05	0.000207091	0.00368784	0.000339923	0.000166295	9.78206e-06	6430	2.22045e-16	3.35687e-16	0.00193261	0.0209555	0.000611865	0.000562497	0.000135389	0.00200929	0.000250148	0.00205666	0.20097	0.00117936	0.0291063	ND	ND	0.000165552	0.082449	0.0021513	0.013965	0.00315354	ND	0.0976083
FLT3	1	2.22045e-16	2.4286e-16	9.78206e-06	0.000821693	0	0.000166295	9.78206e-06	8.80385e-05	1.95641e-05	1.95641e-05	0.0249149	1.95641e-05	0.000645616	9.78206e-06	0.000459757	0	0.000215205	9.78206e-06	0	8.80385e-05	8.80385e-05	9.78206e-06	8.80385e-05	9.78206e-06	0	3877	2.22045e-16	3.35687e-16	0.00334451	0.00501766	3.92217e-05	0.0025392	0.000759767	0.00756427	0.00078697	0.0015072	0.137241	0.00126549	0.00212395	0.00141473	0.0019961	0.000246217	0.0199003	0.00195688	0.000428045	0.0104705	0.00137703	0.000726007
EXOC6B	1	2.22045e-16	2.4286e-16	9.78206e-06	0.012971	0.000645616	0.000851039	0.00243573	0.000469539	9.78206e-06	0.000352154	0.0259029	7.82564e-05	0.0101146	0	0.0017999	2.93462e-05	0.00628986	9.78206e-06	1.95641e-05	9.78206e-06	9.78206e-06	0.000489103	7.82564e-05	0.000185859	9.78206e-06	7384	2.22045e-16	3.35687e-16	0.000611598	0.0282214	0.0144521	0.00730405	0.00744165	0.00939617	0.000479345	0.0089723	0.401803	0.00400924	0.0441109	0.00109887	0.0114777	0.00186772	0.0425436	0.00364323	0.00227987	0.00135056	0.000809787	0.00687231
COBL	1	2.22045e-16	2.4286e-16	9.78206e-06	0.000176077	9.78206e-06	1.95641e-05	9.78206e-06	0.000234769	9.78206e-06	1.95641e-05	0.000215205	9.78206e-06	4.89103e-05	0	9.78206e-06	9.78206e-06	9.78206e-06	9.78206e-06	9.78206e-06	9.78206e-06	0.000110956	9.78206e-06	0.00028368	1.95641e-05	1.95641e-05	1	2.22045e-16	3.35687e-16	0.000321641	0.00107095	0.000122295	0.000693311	0.000111307	0.00412425	0.000519822	0.000283198	0.00756863	0.000379586	0.00107848	8.98765e-05	0.000105593	0.000209252	0.000438499	0.000139392	0.000317812	0.000405077	ND	0.000292198
KATNIP	1	2.22045e-16	2.4286e-16	9.78206e-06	0.000909731	8.80385e-05	0.000224987	0.000254333	0.000107603	9.78206e-06	0.0003815	0.000772782	7.82564e-05	0.000410846	0	0.000303244	0.000195641	0.00028368	9.78206e-06	1.95641e-05	9.78206e-06	9.78206e-06	4.89103e-05	1.95641e-05	1.95641e-05	0	1	2.22045e-16	3.35687e-16	0.000382767	0.0121675	0.00216032	0.00151722	0.00187394	0.00274725	0.000261238	0.00228868	0.0369435	0.00142618	0.00146729	9.83407e-05	0.00242058	0.00130578	0.00157358	0.000390193	0.00032019	0.000214823	0.000109204	0.00139179
ADGRL2	1	2.22045e-16	2.4286e-16	9.78206e-06	0.00390304	0.000704308	3.91282e-05	0.00205423	0.0003815	0	0.000401064	0.0125797	0.000596705	0.000420628	8.80385e-05	0.00233791	0	0.000772782	9.78206e-06	0.000469539	9.78206e-06	0.00071409	1.95641e-05	7.82564e-05	0.000185859	8.80385e-05	17428	3.24713e-11	3.94775e-11	0.0155068	0.323501	0.043136	0.107914	0.0487861	0.147621	0.0062844	0.113886	0.270744	0.158701	0.0357467	0.169471	0.119066	0.00527865	0.0573238	0.0184816	0.330071	0.00949288	0.0383993	0.0100942
CLEC16A	1	2.22045e-16	2.4286e-16	1.95641e-05	8.80385e-05	8.80385e-05	0.000166295	6.84744e-05	0.000215205	9.78206e-06	0.000215205	0.000655398	7.82564e-05	0.000185859	0	0.000166295	1.95641e-05	0.000195641	0.000136949	1.95641e-05	9.78206e-06	9.78206e-06	7.82564e-05	1.95641e-05	0.000107603	1.95641e-05	4144	2.22045e-16	3.35687e-16	0.00135602	0.00246924	0.00222267	0.00146942	0.00206705	0.0144704	0.00022606	0.00296974	0.0646354	0.00149242	0.00261261	0.000421954	0.0026956	0.0019018	0.0086527	0.00549425	0.000793893	0.000744682	0.000368208	0.00307753
MTUS2	1	2.22045e-16	2.4286e-16	0	9.78206e-06	0	0	0	0	0	0	0.00841257	0	0	0	0	0	0	0	0	0	0	0	0	0	0	1	2.22045e-16	3.35687e-16	1.11825e-05	0.000934978	2.96277e-06	5.02133e-05	0.000151888	0.000715593	0.000198678	0.000413834	0.538625	1.04383e-05	0.00024423	7.51782e-05	0.000640864	9.83702e-06	2.94522e-05	4.25755e-05	0.00119521	9.52099e-05	0.000376681	1.18174e-05
UBR2	1	2.22045e-16	2.4286e-16	7.82564e-05	0.000880385	0.000185859	0.000146731	0.000655398	0.000215205	9.78206e-06	0.000166295	0.00350198	8.80385e-05	0.000264116	0	0.000224987	0.000166295	8.80385e-05	1.95641e-05	1.95641e-05	9.78206e-06	1.95641e-05	0.000273898	7.82564e-05	3.91282e-05	9.78206e-06	1	2.22045e-16	3.35687e-16	0.00103778	0.00114928	0.000411617	0.000473657	0.00102448	0.000715444	9.70898e-05	0.000392574	0.0146166	0.000558125	0.000660811	0.000115258	0.000292465	0.000237495	0.000368171	0.000534404	0.000164778	0.000193487	0.000227042	0.00043061
SATB2	1	2.22045e-16	2.4286e-16	0	1.95641e-05	0	0	0	0	0	9.78206e-06	0.000704308	0	0	0	0	0	2.93462e-05	0	0	0	0	9.78206e-06	9.78206e-06	9.78206e-06	0	1	2.22045e-16	3.35687e-16	3.25868e-06	0.000434686	0.000340618	7.41428e-05	7.20759e-05	0.000632972	3.96422e-05	0.000541626	0.0335617	0.000349421	2.38864e-05	0.000249585	2.21009e-05	7.30599e-05	0.00509618	0.000395891	6.04573e-05	6.52942e-05	0.000479119	0.000320653
NEDD4L	1	2.22045e-16	2.4286e-16	0.000410846	0.00417694	0.00222053	0.000860821	0.000528231	0.00162382	0	9.78206e-06	0.00143796	0.000342372	0.000107603	0.000215205	0.00111515	0.00147709	0.000361936	0	0.000469539	8.80385e-05	0.000919513	7.6377e-05	0	0.000117385	0.000489103	15107	9.17297e-15	1.28687e-14	0.0374599	0.153455	0.196457	0.0290155	0.0173756	0.216336	0.0099733	0.0131334	0.0830178	0.016035	0.00214276	0.0722506	0.108249	0.0681296	0.0212139	0.00803613	0.0249522	0.0211425	0.0570886	ND
WDR7	1	2.22045e-16	2.4286e-16	9.78206e-06	0.000899949	0.000410846	0.000185859	0.00127167	0.000205423	9.78206e-06	0.000205423	0.00149665	0.000117385	0.000489103	0	0.000811911	0.000254333	0.000899949	9.78206e-06	8.80385e-05	9.78206e-06	4.89103e-05	0.000420628	1.95641e-05	0.0003815	9.78206e-06	4753	2.22045e-16	3.35687e-16	0.00138832	0.00425172	0.00532507	0.00104216	0.0112455	0.00155953	0.000507466	0.00252595	0.0159548	0.00399908	0.00235299	0.000658569	0.0106505	0.00377628	0.0052586	0.00275736	0.00299069	0.000620803	0.00118038	0.00512243
VPS8	1	2.22045e-16	2.4286e-16	1.95641e-05	0.0126775	0.000802129	0.000469539	0.000958641	0.000538013	9.78206e-06	0.000772782	0.0161013	0.000205423	0.00651485	0	0.00099777	0.000146731	0.00105646	1.95641e-05	0.000107603	9.78206e-06	8.80385e-05	0.000704308	0.000185859	0.000136949	9.78206e-06	6973	2.22045e-16	3.35687e-16	0.00091144	0.0766142	0.00840274	0.00539684	0.00335204	0.00503432	0.000619428	0.0130931	0.300468	0.00419436	0.103548	0.000419152	0.0116119	0.00175092	0.0138246	0.00157694	0.00334312	0.000947567	0.00124612	0.0266752
PSD3	1	2.22045e-16	2.4286e-16	3.91282e-05	0.00222053	0.00230857	0.000352154	0.000273898	0.00273898	0	0.000361936	0.00359001	0.000361936	0.000459757	0	0.000860821	0.000596705	0.00028368	9.78206e-06	0.000293462	1.95641e-05	0.000215205	0.000361936	0.000215205	0.000909731	9.78206e-06	12646	2.22045e-16	3.35687e-16	0.0077477	0.063593	0.0692213	0.0251921	0.00141937	0.122923	0.000598978	0.0288028	0.239163	0.0285403	0.0209297	0.000367126	0.0443835	0.0268517	0.00818485	0.00526094	0.0212497	0.0165119	0.0188747	0.0144455
ARHGEF18	1	2.22045e-16	2.4286e-16	7.82564e-05	0.00672027	0.000547795	0.00185859	0.0126189	0.000655398	1.95641e-05	0.00229878	0.0019075	0.000224987	0.00519427	0	0.00124232	8.80385e-05	0.00298353	0.000107603	0.000136949	9.78206e-06	0.000410846	0.00189772	0.000195641	0.000254333	0	5888	2.22045e-16	3.35687e-16	0.00208926	0.0264925	0.00198083	0.00471885	0.2719	0.00429165	0.0011304	0.0407938	0.0031488	0.00318265	0.0412205	0.000483961	0.00550787	0.00117889	0.0197409	0.00270633	0.00202076	0.00125187	0.00921237	0.00432509
SPECC1L	1	2.22045e-16	2.4286e-16	9.78206e-06	0.000303244	1.95641e-05	8.80385e-05	0.00145753	8.80385e-05	0	2.93462e-05	0.000489103	9.78206e-06	3.91282e-05	0	4.89103e-05	9.78206e-06	9.78206e-05	1.95641e-05	9.78206e-06	9.78206e-06	3.91282e-05	0.000352154	9.78206e-06	9.78206e-06	9.78206e-06	1	2.22045e-16	3.35687e-16	0.00127544	0.00439427	0.0010829	0.00107817	0.101669	0.00128878	6.91831e-05	0.00123834	0.0258933	0.000678645	0.00101648	0.000175141	0.000396204	0.000321308	0.00224675	0.00362638	0.0002012	0.000482338	0.000589665	0.0062031
SIK3	1	2.22045e-16	2.4286e-16	1.95641e-05	0.0016336	0.000772782	0.000489103	0.00151622	0.000273898	9.78206e-06	8.80385e-05	0.000176077	0.000371718	0.000792347	0	0.00124232	1.95641e-05	0.000410846	0.000127167	0.00028368	1.95641e-05	0.000254333	0.000135134	0.00043041	0.000224987	7.82564e-05	9854	2.22045e-16	3.35687e-16	0.00511228	0.0200414	0.00424163	0.0134527	0.0160409	0.00572159	0.00322988	0.00404628	0.00470497	0.0142406	0.0183066	0.000880489	0.0413272	0.00110594	0.0109655	0.0110123	0.00605234	0.00628863	0.0115871	ND
ZFPM2	1	2.22045e-16	2.4286e-16	0.000215205	0.000880385	0.000596705	0.00033259	0.00195641	0.000547795	0.000166295	0.00102712	0.00214227	0.000303244	0.00161404	9.78206e-06	0.000948859	0.000948859	0.000459757	7.82564e-05	0.000489103	4.89103e-05	0.000469539	0.000244551	6.33678e-05	0.000518449	0	11437	2.22045e-16	3.35687e-16	0.0271621	0.00696079	0.00723732	0.00498041	0.026017	0.00755178	0.00929682	0.0490904	0.0113633	0.0132858	0.0325413	0.00325299	0.0137468	0.0486891	0.013513	0.0110199	0.0482487	0.0130725	0.0112837	0.00546331
CRB1	1	2.22045e-16	2.4286e-16	1.95641e-05	0.00230857	0.000205423	0.000909731	0.00460735	1.95641e-05	0	0.000919513	0.0267441	8.80385e-05	0.0032183	9.78206e-06	0.000645616	0.000224987	0.000498885	0.000205423	0.000860821	9.78206e-06	0.000361936	0.000420628	0.000401064	0.000655398	9.78206e-06	14028	2.22045e-16	3.35687e-16	0.0364785	0.0260629	0.0275822	0.0183003	0.0728521	0.00433622	0.00764556	0.0386895	0.349316	0.048774	0.018986	0.0051912	0.0333093	0.0339717	0.0230081	0.0293657	0.0438652	0.00732702	0.0171662	0.0828614
GRIP1	1	2.22045e-16	2.4286e-16	8.80385e-05	0.000459757	0.000166295	0.000596705	0.00107603	0.000224987	3.91282e-05	8.80385e-05	0.00562468	0.000293462	0.00071409	9.78206e-06	0.000880385	0	0.000469539	2.93462e-05	0.000224987	1.95641e-05	0.000215205	9.78206e-06	0.000215205	0.000909731	9.78206e-06	9675	2.22045e-16	3.35687e-16	0.0115402	0.0024373	0.024567	0.0108102	0.0110749	0.00274694	0.00475945	0.00168454	0.167367	0.00885346	0.00510689	0.00492966	0.0133597	0.00405604	0.00958836	0.00544805	0.0104671	0.0159755	0.00565356	0.0121662
OTP	1	2.22045e-16	2.4286e-16	0.00288571	1.95641e-05	9.78206e-06	0.00028368	0	0.00187815	7.82564e-05	0.000166295	0.000215205	0.110821	9.78206e-06	0.0269789	0.000899949	1.95641e-05	2.93462e-05	0.00206401	9.78206e-06	0.000459757	0.000459757	0.000802129	0.000215205	0.000674962	0.000107603	1	2.22045e-16	3.35687e-16	0.00808893	0.000265292	0.000146717	0.00235303	3.05946e-05	0.0058877	0.000155762	0.00092	0.00146388	0.0933762	0.000176038	0.200217	0.00303776	0.000245736	0.000363329	0.00456907	0.000201114	0.000842653	0.00305461	0.00285807
FOLH1	1	2.22045e-16	2.4286e-16	0	0.0312145	0	0.000596705	0.00861799	0.00341394	0.00071409	0.000655398	0.0161795	0	0.00104668	0.00100755	0.00705286	8.80385e-05	9.78206e-06	0	0.0040889	0.00417694	0.00375631	9.78206e-06	0	0	9.78206e-06	4713	2.22045e-16	3.35687e-16	0.000228334	0.129875	1.74559e-05	0.00707603	0.143982	0.00495618	0.00249061	0.0157568	0.0932984	0.000110071	0.020061	0.0740819	0.0400081	0.00969948	0.00038223	5.8225e-05	0.0272634	0.0289858	0.0169502	0.00051965
ABCA6	1	2.22045e-16	2.4286e-16	9.78206e-06	0.0166686	0.00224987	0.00209336	0.000518449	0.000645616	9.78206e-06	0.000528231	0.0446746	0.000401064	0.00481277	9.78206e-06	0.00431389	0	4.89103e-05	9.78206e-06	0.000909731	1.95641e-05	0.00326721	1.95641e-05	0.000596705	0.000224987	9.78206e-06	4564	2.22045e-16	3.35687e-16	0.000237005	0.0682201	0.0243169	0.00817092	0.00225032	0.00501787	0.000532622	0.00236815	0.171767	0.00179564	0.0133912	0.000514156	0.0202853	0.000261653	0.000903152	0.000303284	0.00566314	0.00052447	0.0165107	0.000491115
RIMBP2	1	2.22045e-16	2.4286e-16	0	0.000215205	0	0.000205423	1.95641e-05	1.95641e-05	0	8.80385e-05	0.000107603	0	5.86923e-05	9.78206e-06	0.000479321	0.000547795	0.00205423	9.78206e-06	0.000146731	0	0.000361936	7.82564e-05	9.78206e-06	9.78206e-06	0	10126	2.22045e-16	3.35687e-16	0.00362284	0.0071685	0.0056476	0.00845135	0.00444006	0.0151085	0.00418734	0.00920722	0.00712066	0.0047926	0.00187298	0.0199469	0.0451721	0.236618	0.216679	0.00405288	0.0273596	0.00277029	0.0890721	0.0133358
CABIN1	1	2.22045e-16	2.4286e-16	8.80385e-05	0.00219118	0.000156513	8.80385e-05	0.00124232	0.000440193	1.95641e-05	0.000264116	0.00159448	0.000136949	0.00149665	0	0.000792347	0.000293462	0.000479321	2.93462e-05	1.95641e-05	9.78206e-06	8.80385e-05	0.000410846	9.78206e-06	0.000224987	1.95641e-05	1	2.22045e-16	3.35687e-16	0.000939543	0.0102164	0.00120696	0.000804486	0.0049807	0.00203241	0.000406678	0.000754095	0.0210863	0.00151523	0.00528435	0.000108251	0.00131477	0.000925118	0.00207715	0.000898071	0.000113968	0.000270195	0.000952578	0.00176285
PIK3R5	1	2.22045e-16	2.4286e-16	9.78206e-06	0.000449975	9.78206e-06	9.78206e-06	9.78206e-06	4.89103e-05	9.78206e-06	0.000107603	0.00884298	0.000313026	8.80385e-05	2.87533e-05	0.000166295	0	0.000234769	9.78206e-06	0.00319873	9.78206e-06	8.80385e-05	0.0003815	0.0003815	0.000117385	0.000136949	3637	2.22045e-16	3.35687e-16	0.00228745	0.00231263	0.000183339	0.000129048	0.000216164	0.000512752	0.00159792	0.00133467	0.123799	0.00395105	0.000731889	ND	0.000832921	0.000480983	0.00401677	0.000342025	0.32149	0.00144601	0.00142851	0.00738273
RBFOX2	1	2.22045e-16	2.4286e-16	9.78206e-06	0.0241715	0.0130004	0.000645616	0.000909731	0.000909731	9.78206e-06	0.000792347	0.00262159	0.000469539	0.00147709	0	0.000899949	0.000215205	7.82564e-05	9.78206e-06	0.000156513	9.78206e-06	0.000205423	0.000273898	4.89103e-05	0.000247835	1.95641e-05	6452	2.22045e-16	3.35687e-16	0.000985372	0.109018	0.0525221	0.00403656	0.00202328	0.00329028	0.00097054	0.0182538	0.0324343	0.0160303	0.00478682	0.0003713	0.00338791	0.00293477	0.00180027	0.00175268	0.000602882	0.00182916	0.00262374	0.00327349
HYAL4	1	2.22045e-16	2.4286e-16	9.78206e-06	0.016248	0.000361936	0.000401064	0.00071409	0.000919513	9.78206e-06	0.000391282	0.349259	0.000596705	0.00117385	9.78206e-06	0.00123254	0	1.95641e-05	9.78206e-06	0.0025629	7.82564e-05	0.000215205	1.95641e-05	0.000459757	8.80385e-05	3.91282e-05	3877	2.22045e-16	3.35687e-16	0.00016364	0.13612	0.00194908	0.00177943	0.00406127	0.0052711	8.67551e-05	0.00170378	0.431961	0.00842171	0.00193918	0.000396401	0.0035921	0.000224807	0.000447238	0.000162522	0.0397667	0.000878258	0.00227104	0.00126469
CLDN14	1	2.22045e-16	2.4286e-16	0	0.000244551	7.82564e-05	0.000352154	0.000136949	0.000410846	0	8.80385e-05	0.000215205	1.95641e-05	0.00028368	0	6.84744e-05	0	0.000264116	9.78206e-06	9.78206e-06	0	9.78206e-06	9.78206e-05	0.000185859	7.82564e-05	9.78206e-06	1	2.22045e-16	3.35687e-16	0.000149137	0.000665941	0.000779547	0.000982177	0.000816397	0.00308018	0.000138986	0.000475829	0.00151024	0.000542781	0.000735163	0.000129748	0.000250257	0.000160745	0.00128421	0.000264068	0.000170245	0.000164853	0.000245443	0.00083558
FPR1	1	2.22045e-16	2.4286e-16	9.78206e-06	0.00339437	0	0.000635834	4.89103e-05	0.000459757	0	0.00147709	0.0161013	8.80385e-05	0.000635834	9.78206e-06	3.91282e-05	9.78206e-06	0.000645616	1.95641e-05	9.78206e-06	1.95641e-05	8.80385e-05	0.000342372	0	0.000420628	9.78206e-06	1	2.22045e-16	3.35687e-16	4.62939e-05	0.00576459	5.22916e-05	0.00154715	0.000236453	0.00145371	2.01918e-05	0.00256771	0.017274	0.000392687	0.000702867	0.000162891	0.000366308	4.09136e-05	0.00123866	0.000348689	0.000100211	0.000169296	0.000994049	0.000570237
FPR2	1	2.22045e-16	2.4286e-16	9.78206e-06	0.00759088	0	0.000860821	8.80385e-05	3.91282e-05	0	0.000753218	0.137144	0.000273898	0.00033259	1.95641e-05	0.000215205	0	0.00166295	1.95641e-05	9.78206e-06	1.95641e-05	3.91282e-05	0.000469539	0	0.000303244	9.78206e-06	1	2.22045e-16	3.35687e-16	5.8044e-05	0.0320295	3.94336e-05	0.00521222	0.000390983	0.000446354	3.21086e-05	0.00386019	0.11953	0.000729191	0.000771515	0.000380648	0.0024276	7.09296e-05	0.0120513	0.000375044	0.000239326	0.000246398	0.00055662	0.00190197
CASP14	1	2.22045e-16	2.4286e-16	9.78206e-06	0.00514536	0	0.000518449	0.000156513	9.78206e-06	0	0.00124232	0.0828931	0.000401064	0.0016336	9.78206e-06	1.95641e-05	9.78206e-06	0.00147709	1.95641e-05	9.78206e-06	9.78206e-06	1.95641e-05	0.000948859	9.78206e-06	0.000313026	9.78206e-06	1	2.22045e-16	3.35687e-16	0.000137397	0.00869514	8.28717e-05	0.00251612	0.000531515	0.000336515	1.3428e-05	0.00273922	0.0833969	0.00135136	0.00458276	0.000167118	0.000244414	9.00547e-05	0.0066555	0.000188995	0.00013788	5.28054e-05	0.000383007	0.00235581
VSIG2	1	2.22045e-16	2.4286e-16	0.00330633	9.78206e-06	0.0131275	0	9.78206e-06	0	0.00043041	0	0.000254333	9.78206e-06	0	1.95641e-05	9.78206e-06	0.00127167	0.0158665	9.78206e-06	8.80385e-05	3.91282e-05	0.00359001	0.0063588	9.78206e-06	0.0765315	0.0322906	1	2.22045e-16	3.35687e-16	0.00181457	5.3462e-05	0.00217453	8.77412e-06	1.9509e-05	8.75936e-06	0.000215847	7.08094e-06	0.00022981	2.92314e-05	6.52133e-06	2.56151e-05	1.01125e-05	0.00144323	0.00805451	1.60911e-05	0.000358116	5.99949e-05	0.00241753	ND
FPR3	1	2.22045e-16	2.4286e-16	9.78206e-06	0.00319873	4.89103e-05	0.000185859	0.00127167	0.000596705	0	0.00147709	0.0685526	0.000772782	0.000899949	1.95641e-05	0.000655398	9.78206e-06	0.000860821	0.000361936	0.000792347	0.000136949	0.000156513	0.000645616	9.78206e-06	0.00238682	7.82564e-05	1	2.22045e-16	3.35687e-16	0.000120676	0.0113234	0.000318487	0.00112725	0.00214992	0.00161722	5.00529e-05	0.00601168	0.573985	0.00109651	0.00748859	0.000436723	0.0015826	0.000415969	0.003519	0.000447045	0.00225035	0.000484715	0.000546452	0.00955815
CLEC5A	1	2.22045e-16	2.4286e-16	0	0.00033259	9.78206e-06	9.78206e-06	9.78206e-06	0.000166295	0	1.95641e-05	0.142622	0	1.95641e-05	0	0.000498885	0	9.78206e-06	0	0.00028368	9.78206e-06	0.000518449	0	3.91282e-05	0	0	1	2.22045e-16	3.35687e-16	9.65922e-06	0.000644073	0.000126062	7.22276e-05	8.1844e-05	0.000339508	1.12557e-05	0.000141312	0.264576	1.36023e-05	0.00014984	4.80138e-05	0.00149115	1.02494e-05	0.000126516	4.89184e-06	0.000310416	6.16476e-05	0.0022601	5.17742e-05
ZIM2	1	2.22045e-16	2.4286e-16	0.0003815	0.00142818	9.78206e-06	0.00296396	0.000772782	8.80385e-05	8.80385e-05	0.000410846	0.00338459	0.000401064	0.00161404	0	0.000978206	0.000410846	0.00117385	0.000205423	9.78206e-06	0.000215205	0.00112494	0.00137927	0.000489103	9.78206e-06	1.95641e-05	4967	2.22045e-16	3.35687e-16	0.0123419	0.0134611	0.00396843	0.252361	0.0062276	0.00107479	0.00347211	0.00445139	0.0106891	0.00361606	0.00495157	4.89156e-05	0.016133	0.00292581	0.00986061	0.00386784	7.49444e-05	0.00671151	0.029573	0.0152147
LRRC6	1	2.22045e-16	2.4286e-16	0	0.000948859	0.000352154	1.95641e-05	0.000645616	2.93462e-05	0	0.000234769	0.00767891	8.80385e-05	0.000469539	0	0.000224987	9.78206e-06	0.000635834	9.78206e-06	9.78206e-06	0	1.95641e-05	0.000215205	9.78206e-06	8.80385e-05	9.78206e-06	1	2.22045e-16	3.35687e-16	0.000214416	0.00386548	0.0100625	0.000481818	0.0151186	0.00127649	5.58084e-05	0.00266657	0.0136648	0.00168193	0.00169263	4.29258e-05	0.00154015	0.000496651	0.00760764	0.000555485	0.000533916	6.76252e-05	0.000236817	0.00272121
SH3BP4	1	2.22045e-16	2.4286e-16	9.78206e-06	1.95641e-05	0	0.000185859	0	1.95641e-05	0.000215205	4.89103e-05	1.95641e-05	9.78206e-06	9.78206e-06	1.95641e-05	3.91282e-05	8.80385e-05	9.78206e-06	1.95641e-05	1.95641e-05	7.82564e-05	7.82564e-05	1.95641e-05	0.000176077	3.91282e-05	0.000185859	1	2.22045e-16	3.35687e-16	0.000522096	0.000899893	6.73337e-05	0.00265906	0.000190702	0.00107475	0.00827947	0.00131796	0.00196982	0.0006131	0.000695879	0.000516254	0.00137485	0.00386468	0.000623204	0.000635096	0.00193093	0.00191931	0.00164244	0.00193924
PISD	1	2.22045e-16	2.4286e-16	1.95641e-05	0.000763	0.000508667	0.000166295	0.000772782	0.000176077	9.78206e-06	8.80385e-05	0.0269593	1.95641e-05	0.000772782	0	0.000224987	4.89103e-05	0.000547795	8.80385e-05	9.78206e-06	9.78206e-06	8.80385e-05	0.000215205	9.78206e-06	0.000156513	9.78206e-06	1	2.22045e-16	3.35687e-16	0.00081698	0.00858619	0.00736695	0.00123712	0.00830623	0.00138002	7.32953e-05	0.00109694	0.309709	0.00040728	0.00603253	8.48374e-05	0.00111195	0.000586484	0.00908372	0.00164726	0.000106447	0.000470799	0.000945657	0.00208111
ARHGAP8	1	2.22045e-16	2.4286e-16	0	0.000146731	0	9.78206e-06	1.95641e-05	9.78206e-06	9.78206e-06	2.93462e-05	0.00028368	9.78206e-06	9.78206e-06	0	9.78206e-06	0	8.80385e-05	0	0	0	9.78206e-06	1.95641e-05	0	9.78206e-06	0	1	2.22045e-16	3.35687e-16	0.00380149	0.000839557	1.99872e-05	0.000277797	0.00128131	0.000408371	0.0402044	0.000826258	0.00801321	0.00450574	8.39157e-05	0.000423305	3.80626e-05	0.000541514	0.00148105	8.60822e-05	0.00028521	0.000187554	0.000172822	0.000214799
ANKRD62P1-PARP4P3	1	2.22045e-16	2.4286e-16	0	0.0155437	9.78206e-06	0.0125895	0.00043041	4.89103e-05	8.80385e-05	0.000410846	0.603915	1.95641e-05	0.000753218	0.00215205	0.00308135	0	9.78206e-06	0	1.95641e-05	0.000215205	9.78206e-06	0	0.000528231	9.78206e-06	0.0136949	1	2.22045e-16	3.35687e-16	8.21306e-05	0.0175073	0.000217621	0.0762377	0.00125961	0.00103052	0.00413984	0.00188316	0.536275	0.000271295	0.00395321	0.0359793	0.0084747	7.57752e-05	0.000243579	5.85479e-05	0.000740214	0.00075371	0.000222887	5.65564e-05
POTEH	1	2.22045e-16	2.4286e-16	0.000586689	0.0127054	0.000489017	0.000244551	0.00234966	0.00161748	0	9.78206e-06	0.215636	9.78206e-06	0.000410846	0.0052626	9.78206e-06	9.78206e-06	0.00654111	0.00072302	0.018167	0.00300585	0.00132658	0.00221315	0	ND	2.0286e-05	3877	2.22045e-16	3.35687e-16	ND	ND	ND	0.000240323	ND	ND	1.35807e-05	4.39013e-05	0.268098	6.50233e-05	0.000694495	ND	7.04001e-05	0.000158354	ND	ND	ND	ND	ND	ND
ALOX12	1	2.22045e-16	2.4286e-16	9.78206e-06	0.000107603	1.95641e-05	9.78206e-06	1.95641e-05	1.95641e-05	9.78206e-06	1.95641e-05	0.000704308	0.00131091	0.00253049	0	9.78206e-06	9.78206e-06	9.78206e-06	9.78206e-06	0.00105364	0.00132357	9.78206e-06	9.78206e-06	9.78206e-06	9.78206e-06	9.78206e-06	1	2.22045e-16	3.35687e-16	4.82506e-05	4.42069e-05	2.5593e-05	6.95767e-05	4.1019e-05	2.74189e-05	2.41903e-05	5.77722e-05	0.00016664	ND	ND	3.14241e-05	3.11028e-05	4.03577e-05	4.29107e-05	5.75077e-05	ND	ND	4.88403e-05	2.72252e-05
ABCA4	1	2.22045e-16	2.4286e-16	0	0.00581054	0.00147709	0.00359001	0.00028368	0.000361936	0	0.00549752	0.00410846	0.000860821	0.00377587	9.78206e-06	0.00117385	1.95641e-05	0.0023966	0.000117385	0.000215205	9.78206e-06	0.000410846	0.000792347	0.000899949	0.00417694	1.95641e-05	9911	2.22045e-16	3.35687e-16	0.000293212	0.0558791	0.0428981	0.0376949	0.0134907	0.00598475	0.000297977	0.0475129	0.0232206	0.0425759	0.0330184	0.000981786	0.0185704	0.00572739	0.0336614	0.00498717	0.00634458	0.00162732	0.00787223	0.0155721
FRK	1	2.22045e-16	2.4286e-16	0	0.000508667	9.78206e-06	1.95641e-05	9.78206e-06	0.000166295	0	1.95641e-05	0.00476386	1.95641e-05	0.00028368	0	0.0010369	0	9.78206e-06	0	0.000195641	9.78206e-06	1.95641e-05	9.70268e-05	9.78206e-06	9.78206e-06	0	1	2.22045e-16	3.35687e-16	7.59623e-05	0.0029883	0.000910256	0.000564845	0.000644848	0.00189272	3.36766e-05	0.000684328	0.0111572	0.00169813	0.00126013	0.000217847	0.0174266	5.3409e-05	0.000713563	0.000138385	0.00293801	0.000230278	0.00038823	ND
MS4A6E	1	2.22045e-16	2.4286e-16	9.78206e-06	0.000498885	0	8.80385e-05	1.95641e-05	0.00413781	9.78206e-06	0.000166295	0.115692	9.78206e-06	9.78206e-06	0.000215205	0.000107603	9.78206e-06	9.78206e-06	0	0.00298353	0.000166295	0.000518449	0	9.78206e-06	9.78206e-06	9.78206e-06	1	2.22045e-16	3.35687e-16	5.1273e-05	0.00125285	2.75051e-05	0.000150322	0.000216482	0.00600911	5.6421e-05	0.000361598	0.351277	9.06328e-05	9.26629e-05	0.000648566	0.000360522	6.73098e-05	0.000123679	2.14536e-05	0.0023009	0.000304257	0.000175412	4.74652e-05
VGLL2	1	2.22045e-16	2.4286e-16	0	1.95641e-05	1.95641e-05	0.000987988	2.93462e-05	8.80385e-05	0.00061627	9.78206e-06	0.0418085	0.00249442	0	1.95641e-05	9.78206e-06	0.000361936	0.00375631	0	0.000948859	0.00213249	0	1.95641e-05	0.000479321	0.000215205	9.78206e-06	1	2.22045e-16	3.35687e-16	0.000241127	0.000248088	0.000120415	0.00327582	0.000121468	0.00131893	0.000774481	0.000107348	0.0459112	0.00583354	3.18329e-05	0.000227804	4.16282e-05	0.000589076	0.00119018	6.34503e-05	0.0006507	0.00195899	0.00010324	0.000200429
DEFB119	1	2.22045e-16	2.4286e-16	0	0.00241617	0	3.91282e-05	9.78206e-06	8.80385e-05	0	0.000205423	0.0672125	1.95641e-05	0.000459757	0	9.78206e-06	9.78206e-06	0.000224987	0	0.0374751	9.78206e-06	0	5.86923e-05	0	9.78206e-06	0.000479321	1	2.22045e-16	3.35687e-16	8.01282e-05	0.0141879	8.38479e-05	0.000564303	0.000163387	0.00179665	0.000154889	0.00269073	0.249272	0.000586828	0.00638389	5.99608e-05	0.000144581	0.000424398	0.00110609	0.000126229	0.208461	0.000110103	6.84043e-05	0.000434121
DEFB123	1	2.22045e-16	2.4286e-16	9.78206e-06	0.000919513	0	9.78206e-06	0.000205423	0.0146926	0	3.91282e-05	0.0241617	9.78206e-06	0.000401064	0.000215205	0.000792347	9.78206e-06	0.000215205	9.78206e-06	0.011357	6.84744e-05	1.95641e-05	9.78206e-06	9.78206e-06	1.95641e-05	0.00161404	1	2.22045e-16	3.35687e-16	0.000123028	0.00236028	2.93428e-05	0.000111972	0.00043247	0.0641016	1.60454e-05	0.000335911	0.0699292	0.000100735	0.00124591	0.00131577	0.00312415	5.54097e-05	0.00124363	5.56559e-05	0.0149543	0.000241676	0.00012266	0.000119988
ATP6V1C2	1	2.22045e-16	2.4286e-16	9.78206e-06	0.0547991	8.80385e-05	0.00937121	0.000361936	0.000645616	0	0.00205423	0.00187815	0.000205423	0.00645616	9.78206e-06	0.00401064	9.78206e-06	0.00278789	1.95641e-05	0.000479321	1.95641e-05	0.000195641	0.0149372	7.82564e-05	0.00116406	9.78206e-06	5145	2.22045e-16	3.35687e-16	0.000820686	0.138812	0.000395912	0.0280296	0.00134459	0.00240388	0.000176742	0.0121677	0.0152153	0.00162343	0.00880484	0.000302952	0.0127445	0.000678589	0.0297349	0.000552093	0.00766418	0.000986669	0.00169432	0.139267
MTOR	1	2.22045e-16	2.4286e-16	1.95641e-05	0.000645616	0.00028368	0.00346285	0.000401064	8.80385e-05	0	0.000136949	0.0050671	0.000322808	0.000322808	0	0.000146731	1.95641e-05	0.000195641	1.95641e-05	9.78206e-06	1.95641e-05	9.78206e-05	3.91282e-05	1.95641e-05	8.80385e-05	1.95641e-05	1	2.22045e-16	3.35687e-16	0.00135952	0.00677758	0.00237479	0.0989232	0.00449771	0.000691865	4.00236e-05	0.00109829	0.0487148	0.00962688	0.00238661	9.28088e-05	0.000995463	0.00038799	0.00284217	0.000819602	0.000225568	0.00169261	0.00345942	0.00134504
NR5A2	1	2.22045e-16	2.4286e-16	0	0.000166295	0	8.80385e-05	9.78206e-06	7.82564e-05	0	9.78206e-06	0.00547795	9.78206e-06	7.82564e-05	0	9.78206e-06	9.78206e-06	8.80385e-05	9.78206e-06	0	0	0	8.80385e-05	0.000107603	2.93462e-05	0	1	2.22045e-16	3.35687e-16	4.18827e-05	0.00246306	5.6534e-05	0.00822588	0.00251331	0.000284482	1.51195e-05	0.00101072	0.178331	0.000189993	0.00275183	1.54438e-05	5.87842e-05	7.80693e-05	0.00134909	0.000172664	0.000137248	3.44913e-05	3.00306e-05	0.0014286
ADAM2	1	2.22045e-16	2.4286e-16	0	3.91282e-05	0	0	9.78206e-06	8.80385e-05	0	9.78206e-06	0.0415835	0	9.78206e-06	0	1.95641e-05	0	0	0	8.80385e-05	9.78206e-06	9.78206e-06	0	1.95641e-05	0	0	1	2.22045e-16	3.35687e-16	5.11207e-05	0.00211115	2.61598e-06	0.00025045	0.000523381	0.00195549	3.92156e-05	0.000513751	0.154708	6.67603e-06	0.000734574	0.000181352	0.00143695	5.88636e-05	5.60183e-05	4.72864e-06	0.00197381	0.00064464	0.000517969	0.000115037
HEPACAM2	1	2.22045e-16	2.4286e-16	9.78206e-06	0.0213836	9.78206e-06	0.0027781	1.95641e-05	0.0003815	0	0.0148296	0.179012	0.00179012	0.0152796	9.78206e-06	0.000851039	9.78206e-06	9.78206e-05	9.78206e-06	0.00123254	0.0003815	0.000547795	0.000224987	0.00028368	0.000215205	1.95641e-05	7639	2.22045e-16	3.35687e-16	0.00083902	0.155884	0.000378536	0.0450395	0.0021455	0.0130643	6.31403e-05	0.142507	0.300107	0.0453973	0.173723	0.00078161	0.0201443	0.000783409	0.00116521	0.000634752	0.0153901	0.00454268	0.00846545	0.00308156
FYB1	1	2.22045e-16	2.4286e-16	8.80385e-05	0.00132058	0.000508667	0.000215205	0.00233791	8.80385e-05	9.78206e-06	0.000547795	0.00898971	0.000547795	0.00170208	9.78206e-06	0.000410846	0	0.000107603	0.00033259	0.000978206	9.78206e-06	0.00291505	0.000136949	0.000469539	0.000489103	0	3637	2.22045e-16	3.35687e-16	0.00186048	0.0035991	0.00419613	0.00117384	0.010267	0.000376773	0.00027285	0.00334892	0.0261625	0.00662415	0.00676433	0.00038372	0.00121603	8.97515e-05	0.000952219	0.007549	0.010549	0.000508047	0.148184	0.00561077
ANKRD18A	1	2.22045e-16	2.4286e-16	9.78206e-06	0.000909731	0	0.0116504	0	9.78206e-06	0	0.000234769	0.0141546	9.78206e-06	9.78206e-06	9.78206e-06	9.78206e-06	0	7.82564e-05	9.78206e-06	9.78206e-06	9.78206e-06	2.93462e-05	9.78206e-06	9.78206e-06	9.78206e-06	0	1	2.22045e-16	3.35687e-16	0.00329687	0.00857335	1.35392e-05	0.170542	0.000121204	0.00111137	0.000237968	0.00535975	0.0299521	0.00129589	0.000149718	0.00398029	5.45753e-05	0.00112109	0.00643776	0.00413626	0.000343878	0.00187009	0.00412664	0.00159132
EBF3	1	2.22045e-16	2.4286e-16	0.00061627	9.78206e-06	0	2.93462e-05	9.78206e-06	0.000254333	1.95641e-05	9.78206e-06	1.95641e-05	0.000254333	0	0.000469539	9.78206e-06	8.80385e-05	1.95641e-05	8.80385e-05	0	0.000371718	0.000205423	5.32708e-05	1.95641e-05	9.78206e-06	9.78206e-06	6696	2.22045e-16	3.35687e-16	0.135785	0.00273341	0.000440314	0.00548456	0.0127736	0.0237029	0.0122132	0.00097554	0.011679	0.0399416	0.000339363	0.0590839	0.000450697	0.00704272	0.00223989	0.0098473	0.000289935	0.0446067	0.0298538	ND
WDR27	1	2.22045e-16	2.4286e-16	9.78206e-06	0.00483234	1.95641e-05	0.000772782	0.00197598	0.000440193	9.78206e-06	0.000596705	0.0121004	7.82564e-05	0.00206401	0	0.0010369	0.000313026	0.00244551	9.78206e-06	0.000185859	9.78206e-06	0.000215205	0.00189772	0.000136949	0.000107603	1.95641e-05	12102	2.22045e-16	3.35687e-16	0.0121909	0.0712692	0.0584317	0.0181365	0.0468847	0.0171626	0.000949211	0.0110061	0.351376	0.00153613	0.0203238	0.00130251	0.0197435	0.0334765	0.0747494	0.00460704	0.00608353	0.00186516	0.0116037	0.109904
SFTA3	1	2.22045e-16	2.4286e-16	0.000215205	0.000508667	0	0.000528231	9.78206e-06	0.000772782	1.95641e-05	0.000215205	0.0107603	0.00335525	7.82564e-05	0.00244551	0.000303244	8.80385e-05	0.000547795	0.000792347	9.78206e-06	0.0003815	9.78206e-06	0.000518449	0.000205423	0.000185859	0.000361936	7960	2.22045e-16	3.35687e-16	0.0143303	0.01264	7.42982e-05	0.00841891	0.000529532	0.0226725	0.00256339	0.0049865	0.0783475	0.188268	0.00105109	0.666971	0.0183242	0.0090276	0.0128456	0.0801078	0.000259367	0.0274763	0.000975976	0.0105322
ETFBKMT	1	2.22045e-16	2.4286e-16	0	0.000577141	0.000254333	0.00043041	0.000166295	0.000410846	9.78206e-06	0.000772782	0.0294049	9.78206e-05	0.00243573	1.95641e-05	0.000635834	1.95641e-05	0.000215205	9.78206e-06	1.95641e-05	9.78206e-06	2.93462e-05	7.82564e-05	1.95641e-05	8.80385e-05	9.78206e-06	1	2.22045e-16	3.35687e-16	7.40565e-05	0.00422223	0.00114851	0.00986368	0.000744742	0.00284746	0.000721823	0.00626135	0.0564506	0.0010655	0.0108978	0.00565374	0.00489272	0.000667532	0.00362238	0.000306721	0.00151611	0.000274651	0.000624225	0.00124569
AKNAD1	1	2.22045e-16	2.4286e-16	3.91282e-05	0.00138905	0.00646594	0.000772782	0.00510623	0.000264116	0	0.000528231	0.0249442	0.000224987	0.00166295	0	0.000224987	8.80385e-05	0.000508667	0.0003815	7.82564e-05	9.78206e-06	1.95641e-05	0.000391282	1.95641e-05	8.80385e-05	9.78206e-06	5678	2.22045e-16	3.35687e-16	0.00296694	0.0123048	0.144569	0.0190251	0.135871	0.00181712	8.09041e-05	0.00903157	0.202346	0.00338706	0.0257638	0.000213382	0.00186468	0.000625797	0.00678053	0.0275416	0.000850809	0.00101915	0.00123856	0.00680289
MCM9	1	2.22045e-16	2.4286e-16	8.80385e-05	0.00683766	0.0016336	0.00210314	0.00324764	0.000166295	3.91282e-05	0.000254333	0.0217651	0.000224987	0.000508667	0	0.000723872	0.000763	0.000586923	8.80385e-05	0.000303244	5.86923e-05	0.000391282	0.00301081	1.95641e-05	1.95641e-05	3.91282e-05	5879	2.22045e-16	3.35687e-16	0.00185596	0.0632295	0.0187114	0.0367559	0.0141729	0.00094872	0.00139282	0.00206416	0.142213	0.00287371	0.000896229	0.000141535	0.00544266	0.00691487	0.00302421	0.00226205	0.00328736	0.0022552	0.00605087	ND
LINC00879	1	2.22045e-16	2.4286e-16	0	0	0	0	0.000166295	1.95641e-05	0	0	0.00849082	0	0	0	0	0	0	0	9.78206e-06	0	9.78206e-06	0	0	0	0	1	2.22045e-16	3.35687e-16	0.000230505	0.000902905	2.47436e-05	0.00270532	0.0391852	0.00573648	0.00239705	7.36545e-05	0.0635622	3.14438e-05	0.00199074	0.000614697	0.000276598	0.000380869	0.000112763	9.04534e-06	0.00632327	0.00476711	0.00400282	0.000202929
CASC2	1	2.22045e-16	2.4286e-16	0	0.00161404	1.95641e-05	0.000185859	8.80385e-05	0.000361936	0	0.000215205	0.00884298	9.78206e-06	0.00339437	0	0.000596705	9.78206e-06	0.000195641	9.78206e-06	0.000173315	9.78206e-06	0.000146731	0.000171776	9.78206e-06	0.000136949	0.000176077	5467	2.22045e-16	3.35687e-16	0.000233158	0.00545391	0.00114524	0.00216258	0.00466278	0.00996092	0.000257357	0.00524159	0.0159961	0.000586043	0.0373137	0.000330106	0.0111548	0.00318549	0.00287855	0.00245615	ND	0.000939015	0.00289623	ND
CFAP299	1	2.22045e-16	2.4286e-16	0	0.000645616	0	9.78206e-06	9.78206e-06	9.78206e-06	0	8.80385e-05	0.0338068	9.78206e-06	0.000596705	0	0.000205423	0	9.78206e-06	0	3.91282e-05	0	3.91282e-05	0	9.78206e-06	1.95641e-05	0	11821	2.22045e-16	3.35687e-16	0.00197159	0.212451	0.000910128	0.0284486	0.01762	0.0104648	0.00137686	0.153779	0.162615	0.0156261	0.0989949	0.00272253	0.0760727	0.00082048	0.0314169	0.00169005	0.0325796	0.00224987	0.0512793	0.00234693
TEX49	1	2.22045e-16	2.4286e-16	9.78206e-06	0.00578119	0.000107603	0.00111515	0.00115428	0.000772782	0	0.0019075	0.0133623	0.00028368	0.0304418	9.78206e-06	0.000635834	9.78206e-06	0.000811911	9.78206e-06	0.000185859	3.91282e-05	0.000176077	0.000489103	0.00033259	0.00222053	9.78206e-06	5720	2.22045e-16	3.35687e-16	0.000658254	0.0154816	0.00130898	0.00964531	0.0164327	0.00600159	0.000197626	0.0112099	0.00842634	0.00424809	0.53248	0.000396909	0.00561305	0.000845083	0.00526269	0.00063719	0.000956501	0.00194822	0.00250704	0.00406609
RASGEF1C	1	2.22045e-16	2.4286e-16	0.000159926	9.78206e-06	0	1.95641e-05	9.78206e-06	9.78206e-06	0.00031648	1.95641e-05	3.91282e-05	1.95641e-05	0.000110889	7.82564e-05	9.78206e-06	9.78206e-06	9.78206e-06	9.78206e-06	9.78206e-06	0.000322808	9.78206e-06	9.78206e-06	0.000107603	0.00034782	1.95641e-05	1	2.22045e-16	3.35687e-16	ND	0.00019563	5.39434e-05	0.000518199	0.000156589	0.000355206	ND	0.00079991	0.00587428	0.0011143	ND	0.00192481	0.000330875	0.000634983	0.000191541	0.000351264	0.000564487	0.0130857	0.000277372	0.000122547
COL24A1	1	2.22045e-16	2.4286e-16	0	0	0	0	0	0	0	0	0.00178033	0	0	0	0	0	0	0	0	0	0	0	0	0	0	1	2.22045e-16	3.35687e-16	2.74382e-05	3.82619e-05	6.4384e-07	6.35936e-05	1.09097e-05	3.25232e-05	1.46841e-05	5.80445e-06	0.00331276	1.27454e-05	6.26622e-06	8.63207e-06	1.05562e-05	4.42069e-06	9.86358e-05	1.80681e-05	9.49728e-05	3.18889e-05	1.97397e-05	1.56936e-05
GABRA4	1	2.22045e-16	2.4286e-16	4.89103e-05	0.00121297	9.78206e-06	2.93462e-05	7.82564e-05	0.000919513	0.000107603	5.86923e-05	0.00170208	0.00247486	0.0003815	0.000107603	0.00291505	0	0.000479321	9.78206e-06	0.000352154	8.80385e-05	0.00151622	0.000115682	1.95641e-05	1.95641e-05	1.95641e-05	1	2.22045e-16	3.35687e-16	0.0049924	0.00391923	5.10246e-05	5.84816e-05	4.09516e-05	0.00419711	0.000925636	0.000192455	0.0215116	0.131545	0.000296941	0.00666127	0.0171882	0.000473451	0.008206	0.00075306	0.00225451	0.00381184	0.0129528	ND
PCSK9	1	2.22045e-16	2.4286e-16	0.000166295	9.78206e-06	0	0	0	9.78206e-06	0.000694526	0	9.78206e-06	0.00199554	0	9.78206e-06	9.78206e-06	1.95641e-05	1.95641e-05	9.78206e-06	1.95641e-05	4.89103e-05	9.78206e-06	1.95641e-05	3.91282e-05	8.80385e-05	0.000215205	1	2.22045e-16	3.35687e-16	0.00054266	0.000226699	2.48967e-06	4.26767e-06	3.01086e-05	0.000121254	0.00344232	8.2912e-06	0.000132334	0.0250603	2.16147e-05	7.07029e-05	1.98945e-05	0.000110207	0.000504806	1.33774e-05	0.000194397	0.000146436	4.38511e-05	0.000239518
NPNT	1	2.22045e-16	2.4286e-16	0	0.00116406	0	0.00187815	8.80385e-05	0.000410846	1.95641e-05	0.000244551	0.0537915	7.82564e-05	0.00061627	8.80385e-05	0.000166295	0	0.000254333	3.91282e-05	0.00143796	5.86923e-05	1.95641e-05	9.78206e-06	0.000224987	8.80385e-05	1.95641e-05	4270	2.22045e-16	3.35687e-16	0.000148705	0.0055534	2.79756e-05	0.0134084	0.00089395	0.00398152	0.00229547	0.00212281	0.255298	0.0014271	0.000445037	0.0105908	0.00100288	0.000160635	0.00634383	0.00690539	0.0651652	0.00483283	0.000352982	0.00155406
SMCO1	1	2.22045e-16	2.4286e-16	9.78206e-06	0.00243573	7.82564e-05	0.000205423	0.000254333	0.000322808	0	0.000156513	0.354247	0.000596705	0.00066518	9.78206e-06	0.000264116	1.95641e-05	0.00264116	1.95641e-05	1.95641e-05	9.78206e-06	0.000215205	0.00517471	4.89103e-05	0.00460735	1.95641e-05	1	2.22045e-16	3.35687e-16	6.29736e-05	0.00412459	0.000680171	0.000611807	0.000971771	0.00163949	2.47822e-05	0.000742288	0.270529	0.00307331	0.00225416	9.49857e-05	0.000616836	0.00027413	0.00366528	0.000219188	0.000345163	0.000159955	0.000377787	0.0384967
GABRA6	1	2.22045e-16	2.4286e-16	9.78206e-06	0.00977227	0	0.000489103	0.000459757	0.00454866	0.000420628	0.000547795	0.00666158	0	0.0424248	9.78206e-06	0.0139199	9.78206e-06	0.022352	0	0.000577141	0.000127167	0.0166197	0	0.00338459	0	0	1	2.22045e-16	3.35687e-16	0.000106746	0.0507773	2.78854e-05	0.00261299	0.00260779	0.0113786	0.000708253	0.00274251	0.00942041	5.64475e-05	0.122271	0.000239244	0.0692887	5.56601e-05	0.234464	4.53746e-05	0.00104556	0.000486426	0.0613971	3.92457e-05
ADAM5	1	2.22045e-16	2.4286e-16	0	1.95641e-05	0	9.78206e-06	1.95641e-05	1.95641e-05	0	9.78206e-06	0.0540067	0	9.78206e-06	0	8.80385e-05	0	0	0	9.78206e-06	9.78206e-06	0	0	9.78206e-06	0	0	1	2.22045e-16	3.35687e-16	4.39636e-05	0.0021025	0.000381533	0.000554176	0.0018609	0.00167373	0.000107284	0.00171524	0.124024	0.000270837	0.00039652	2.86756e-05	0.00558223	0.000320388	0.000183454	0.00020714	8.04711e-05	0.000669942	9.81598e-05	0.000139839
SYT14	1	2.22045e-16	2.4286e-16	9.78206e-06	0.00410846	0.00116406	0	0.00941034	0.000919513	9.78206e-06	0	0.00560512	0.000146731	5.86923e-05	9.78206e-06	0.00061627	0.000107603	0.00208358	0	0.000518449	9.78206e-06	0.000547795	0.00323786	0	0.00061627	9.78206e-06	5867	2.22045e-16	3.35687e-16	0.00162036	0.039522	0.0114101	0.000325755	0.0416267	0.00642377	0.000831585	0.00182681	0.0191593	0.00131503	0.00103947	0.000392012	0.00313178	0.00635892	0.0167316	0.00134652	0.00746929	0.0012493	0.00939706	0.0380414
GABRB1	1	2.22045e-16	2.4286e-16	0	0.00551708	0.00329655	0.00243573	0.00368784	0.00187815	0.000185859	0.000293462	0.00628986	0.000498885	0.006867	9.78206e-06	0.00248464	0	0.000254333	0	0.000234769	0	0.000303244	9.78206e-06	0.000273898	0.000420628	9.78206e-06	17699	8.97581e-11	1.0746e-10	0.00955731	0.0730465	0.711916	0.0636127	0.107258	0.040417	0.0332793	0.0455603	0.074642	0.443767	0.144067	0.0288537	0.148287	0.00755966	0.139606	0.0110445	0.100669	0.00473171	0.0117069	0.0322467
COL6A5	1	2.22045e-16	2.4286e-16	0	0.000909731	0	9.78206e-06	9.78206e-06	9.78206e-06	0	8.80385e-05	0.0380815	0	0.000518449	0	0.000136949	0	9.78206e-06	0	0.000635834	0	0.000166295	8.35562e-06	9.78206e-06	0	0	4953	2.22045e-16	3.35687e-16	0.000235453	0.0559559	0.000384529	0.00200534	0.00382085	0.00102073	0.000412683	0.0109911	0.422045	0.00103283	0.0163117	0.000958392	0.00743973	0.000559568	0.00161098	0.000321698	0.103198	0.000979443	0.0110398	ND
GABRB2	1	2.22045e-16	2.4286e-16	1.95641e-05	0.0217846	0	0.00104668	9.78206e-06	0.000361936	0.00291505	0.00216183	0.0252475	3.91282e-05	0.00219118	9.78206e-06	0.0109461	8.80385e-05	0.0211782	9.78206e-06	0.000195641	0.000166295	0.00247486	1.37621e-07	0.000530146	9.78206e-06	9.78206e-06	20247	1.50648e-05	1.57623e-05	0.0486007	0.444656	0.00281682	0.343327	0.000525367	0.0404235	0.247451	0.693435	0.972894	0.150249	0.0256298	0.0836607	0.196217	0.557743	0.975745	0.0823955	0.118665	0.149385	0.892966	ND
ST6GALNAC3	1	2.22045e-16	2.4286e-16	0	0.00043041	0.000215205	0.00061627	0.00159448	5.86923e-05	9.78206e-06	0.0003815	0.000704308	0.000166295	0.0016336	0	0.000489103	9.78206e-06	0.000518449	1.95641e-05	0.000254333	9.78206e-06	0.00166295	0	0.000205423	0.000948859	9.78206e-06	11454	2.22045e-16	3.35687e-16	0.00692066	0.00251424	0.0119099	0.0316239	0.122155	0.00172038	0.00069707	0.0105114	0.0168528	0.0171167	0.0200689	0.00243927	0.0182653	0.0238028	0.045096	0.0235066	0.0580674	0.00409613	0.423289	0.0119823
GABRG2	1	2.22045e-16	2.4286e-16	0.000205423	0.00123254	0	0.000518449	0.000538013	0.00061627	4.89103e-05	1.95641e-05	0.00941034	0	0.00232813	1.95641e-05	0.000899949	9.78206e-06	0.00110537	9.78206e-06	0.000215205	8.80385e-05	0.00306178	0	0.00061627	0	0	10218	2.22045e-16	3.35687e-16	0.0441816	0.0601846	0.000959812	0.057515	0.0305928	0.0216884	0.00229942	0.00835367	0.0700905	0.00113885	0.0975339	0.0141393	0.0286404	0.00530849	0.0527493	0.00454528	0.00658765	0.0205113	0.321603	0.000464667
MAMDC2	1	2.22045e-16	2.4286e-16	0.00225965	0.000469539	9.78206e-06	9.78206e-06	9.78206e-06	9.78206e-06	0	1.95641e-05	0.0055073	9.78206e-06	9.78206e-06	0	9.78206e-06	9.78206e-06	0.00598662	0	0.00147709	8.80385e-05	0.00296396	9.78206e-06	9.78206e-06	0.000508667	0	1	2.22045e-16	3.35687e-16	0.183053	0.000636803	3.49953e-05	2.25682e-05	1.29017e-05	1.66306e-05	1.79016e-05	4.10175e-05	0.0253289	1.90306e-05	3.22926e-05	3.90942e-05	1.44786e-05	2.76265e-05	0.0171382	1.07551e-05	0.0410155	0.00177583	0.0409028	9.24228e-06
WDR72	1	2.22045e-16	2.4286e-16	0	0.00530187	0	1.95641e-05	2.93462e-05	0.000195641	0	0.000273898	0.0418379	8.80385e-05	0.00203467	0	0.000518449	0	0.000420628	1.95641e-05	0.000293462	9.78206e-06	8.80385e-05	0.000351757	0.000176077	0.000290912	0	5312	2.22045e-16	3.35687e-16	0.000426013	0.0681576	1.96689e-05	0.000665668	0.000632134	0.00305268	8.05207e-05	0.00739452	0.975386	0.01653	0.018629	0.000616307	0.0066444	0.000154429	0.00382567	0.0021177	0.00795022	0.00227597	0.00187601	ND
KANK3	1	2.22045e-16	2.4286e-16	1.95641e-05	0.00994835	0.00071409	0.000136949	0.000146731	3.91282e-05	0	0.00151622	0.00688657	0.000635834	0.00403999	0	0.000528231	9.78206e-06	0.00179012	0.000215205	1.95641e-05	1.95641e-05	1.95641e-05	0.000449975	1.95641e-05	0.000577141	9.78206e-06	4231	2.22045e-16	3.35687e-16	0.000463635	0.189577	0.0147001	0.00117744	0.00138955	0.000630927	0.000145478	0.0320752	0.077917	0.0120145	0.0727808	0.000103603	0.00442258	0.000199741	0.0132892	0.00274645	0.000610043	0.000469523	0.000754309	0.00324301
SUN3	1	2.22045e-16	2.4286e-16	9.78206e-06	0.00187815	1.95641e-05	0.00147709	0.000195641	5.86923e-05	0	0.000635834	0.0546426	0.000479321	0.00952772	0	0.000146731	0	0.00111515	9.78206e-06	2.93462e-05	9.78206e-06	0.000489103	0.000107603	0.000410846	8.80385e-05	9.78206e-06	1	2.22045e-16	3.35687e-16	0.000107317	0.00740519	0.000491297	0.00933782	0.00164741	0.000774375	3.71187e-05	0.00417607	0.190387	0.00354475	0.0432449	6.22873e-05	0.00105351	8.03118e-05	0.00279572	0.000244738	0.000449044	0.000174407	0.00399699	0.000951597
ALX3	1	2.22045e-16	2.4286e-16	0.000224987	0.000107603	0	0	0	0.0130004	0.000205423	9.78206e-06	0.000215205	0.0188109	9.78206e-06	0.00071409	8.80385e-05	0.000136949	0.00061627	0.00324764	1.95641e-05	0	0.000293462	0.00480299	0.00460735	0.000195641	0.000498885	1	2.22045e-16	3.35687e-16	0.00130097	0.000323479	7.81426e-06	1.17862e-05	7.54221e-06	0.0140787	0.00180849	4.17673e-05	0.000916362	0.0526279	6.43363e-05	0.00994835	0.000390521	0.000524203	0.00258838	0.006823	0.000167424	2.74662e-05	0.000758658	0.0124121
FRMD3	1	2.22045e-16	2.4286e-16	9.78206e-06	0.00308135	0	1.95641e-05	1.95641e-05	0.000459757	9.78206e-06	9.78206e-06	0.0048519	0	0.000772782	0	0.000635834	0.000264116	0.00399108	0	5.86923e-05	9.78206e-06	0.000205423	0	0.000792347	1.95641e-05	0	7729	2.22045e-16	3.35687e-16	0.0276359	0.0241887	0.00965603	0.000282752	5.36604e-05	0.0314842	0.0190181	0.000925389	0.0689114	0.00615696	0.00163509	0.00551885	0.00427913	0.0428622	0.184315	0.0121242	0.00154703	0.0053703	0.00538496	0.0104406
GPX6	1	2.22045e-16	2.4286e-16	9.78206e-06	0.00119341	0	0.0158567	3.91282e-05	9.78206e-06	0	0.0422487	0.349885	0.000586923	0.142671	0.000185859	9.78206e-06	0	0.000469539	9.78206e-06	0	9.78206e-06	9.78206e-06	9.78206e-06	0	0.000205423	0	1	2.22045e-16	3.35687e-16	0.000223996	0.00644895	2.69408e-05	0.0344549	0.000530231	0.000240957	3.80958e-05	0.11262	0.315758	0.00147135	0.122233	0.00124754	0.000151708	5.94107e-05	0.000998657	0.000190716	9.19053e-05	0.000182273	0.000175981	0.000210558
ANKS4B	1	2.22045e-16	2.4286e-16	9.78206e-06	0.00134992	0.000205423	0.000645616	8.80385e-05	0.000645616	0	0.000342372	0.0269496	0.000410846	0.0742067	9.78206e-06	0.000596705	0	0.000371718	9.78206e-06	0.000107603	9.78206e-06	0.00028368	0.000322808	1.95641e-05	0.00108581	1.95641e-05	1	2.22045e-16	3.35687e-16	0.000163469	0.00142841	0.00113369	0.00215688	0.000472537	0.00325191	3.73209e-05	0.000661146	0.0240741	0.00303028	0.0819289	0.000205572	0.00101673	5.48951e-05	0.000741748	0.000261651	0.000540992	0.000389889	0.000772441	0.00118644
SLC24A2	1	2.22045e-16	2.4286e-16	9.78206e-06	0.00147709	0	0.000518449	1.95641e-05	0.000205423	9.78206e-06	6.84744e-05	0.000254333	0.000185859	0.0010369	9.78206e-06	0.000264116	0	8.80385e-05	8.80385e-05	0.000547795	9.78206e-06	0.00123254	9.78206e-06	0.000215205	0.000215205	9.78206e-06	10904	2.22045e-16	3.35687e-16	0.00614024	0.0480275	0.000432658	0.0389291	0.00271716	0.0324764	0.00270415	0.00604731	0.00399196	0.049098	0.0298742	0.00821993	0.0192254	0.000817704	0.0103486	0.0521335	0.115752	0.018065	0.127819	0.0137885
TBC1D22A	1	2.22045e-16	2.4286e-16	2.93462e-05	0.000479321	0.000146731	0.000107603	0.000166295	0.0003815	0	0.000215205	0.000596705	8.80385e-05	0.000254333	0	0.00033259	7.82564e-05	0.000254333	9.78206e-06	7.82564e-05	9.78206e-06	5.86923e-05	0.000547795	0.000146731	0.000156513	9.78206e-06	9382	2.22045e-16	3.35687e-16	0.00528062	0.040116	0.00779913	0.00539353	0.0175584	0.0159174	0.000643407	0.00905356	0.274171	0.00342822	0.0215752	0.000358365	0.014105	0.00547145	0.02451	0.00189523	0.00668514	0.00250698	0.00598236	0.0657454
RASGRP3	1	2.22045e-16	2.4286e-16	9.78206e-06	0.00123254	0.000146731	0.00102712	0.00110537	8.80385e-05	0	0.000185859	0.00563446	0	0.00205423	1.95641e-05	0.00061627	0.000107603	0.000215205	0	0.00061627	9.78206e-06	0.00028368	9.78206e-06	1.95641e-05	0.000205423	9.78206e-06	4187	2.22045e-16	3.35687e-16	0.00231336	0.00499286	0.00695691	0.00377023	0.0185365	0.000685095	0.000115055	0.00611229	0.0291417	2.05155e-05	0.00438673	0.00359655	0.00368156	0.0116646	0.00398726	0.00104394	0.00511228	0.000745532	0.00246059	0.00352678
NGEF	1	2.22045e-16	2.4286e-16	0	0.000772782	0.000185859	0.00142818	0.000215205	8.80385e-05	9.78206e-06	0.00061627	0.00250421	0.000136949	0.00203467	9.78206e-06	0.000469539	2.93462e-05	0.00291505	1.95641e-05	2.93462e-05	9.78206e-06	0.000195641	0.000215205	0.00194663	0.000146731	9.78206e-06	11103	2.22045e-16	3.35687e-16	0.00041479	0.024304	0.0218637	0.0392417	0.0258318	0.00343523	0.00234692	0.083231	0.262059	0.0193007	0.160895	0.0018098	0.0691483	0.00490997	0.175428	0.00702065	0.00276172	0.00157713	0.00502337	0.00660649
AMBN	1	2.22045e-16	2.4286e-16	9.78206e-06	0.00271941	9.78206e-06	0.000772782	0.00170208	0.00240639	0	0.00147709	0.0960402	9.78206e-06	0.00309113	1.95641e-05	0.0081778	0	8.80385e-05	0	0.00243573	8.80385e-05	0.00197598	1.95641e-05	0.000136949	1.95641e-05	9.78206e-06	1	2.22045e-16	3.35687e-16	0.000114664	0.00839506	0.000293446	0.00186825	0.0163355	0.00771275	4.40918e-05	0.0032805	0.0828718	0.00020124	0.0105663	0.000316199	0.0288269	4.74666e-05	0.000668227	7.57023e-05	0.00979686	0.000718756	0.0114823	0.000379746
GAK	1	2.22045e-16	2.4286e-16	1.95641e-05	7.82564e-05	0.000146731	9.78206e-06	8.80385e-05	1.95641e-05	9.78206e-06	3.91282e-05	0.00168251	9.78206e-06	1.95641e-05	0	1.95641e-05	9.78206e-06	0.000498885	1.95641e-05	9.78206e-06	9.78206e-06	9.78206e-06	1.95641e-05	9.78206e-06	1.95641e-05	9.78206e-06	1	2.22045e-16	3.35687e-16	0.0003528	0.0018342	0.00419071	0.000366224	0.00285358	0.000787275	0.000266684	0.000625289	0.267912	0.000233436	0.00113938	0.000176656	0.000272725	0.000213709	0.00613475	0.00044561	0.000142782	0.00013235	0.000184374	0.00108666
GALC	1	2.22045e-16	2.4286e-16	1.95641e-05	0.00909731	8.80385e-05	0.000626052	0.000107603	0.000596705	9.78206e-06	0.000234769	0.00399108	0.000264116	0.00847126	3.91282e-05	0.000293462	0	0.000753218	8.80385e-05	0.000645616	1.95641e-05	0.000655398	0.00061627	0.000645616	0.000215205	4.89103e-05	5751	2.22045e-16	3.35687e-16	0.0101356	0.0627885	0.000556569	0.00643883	0.000117436	0.00507289	0.000541414	0.00101953	0.00260945	0.0091444	0.0223887	0.00936705	0.0022976	5.42426e-05	0.0167729	0.00500435	0.0295206	0.00114129	0.0118962	0.0507381
TAFA5	1	2.22045e-16	2.4286e-16	0.000469539	9.78206e-06	0	1.95641e-05	0	0.000361936	9.78206e-05	0.000185859	0.000322808	8.80385e-05	1.95641e-05	0.000361936	4.89103e-05	3.91282e-05	1.95641e-05	0.000322808	1.95641e-05	0.00028368	7.82564e-05	9.78206e-06	7.82564e-05	6.15636e-05	2.93462e-05	10526	2.22045e-16	3.35687e-16	0.134915	0.00251857	0.00082911	0.00748834	0.00109982	0.0679581	0.0421665	0.0147489	0.0644406	0.0205841	0.00570026	0.206479	0.00451912	0.0111596	0.00419495	0.0589929	0.00697146	0.104273	0.0104008	0.0026148
KLK5	1	2.22045e-16	2.4286e-16	8.80385e-05	0.0392652	0.00028368	0.0232128	0.000215205	0.000146731	0	0.00202489	0.0132351	0.000635834	0.0121004	7.82564e-05	0.000469539	0	0.000939077	0.000352154	9.78206e-06	1.95641e-05	0.000528231	0.000772782	0	0.00581054	0.000420628	6279	2.22045e-16	3.35687e-16	0.00559064	0.257031	0.00631493	0.531196	0.00206938	0.001565	4.14098e-05	0.0390358	0.0109977	0.0170453	0.368627	0.00408839	0.0136579	5.98612e-05	0.00525968	0.00623316	0.00043311	0.00105398	0.0115509	0.0127015
MGAT4C	1	2.22045e-16	2.4286e-16	0	0.0003815	8.80385e-05	0.0003815	1.95641e-05	1.95641e-05	0	9.78206e-06	0.000596705	9.78206e-06	0.000655398	0	9.78206e-06	0	0	0	9.78206e-06	0	9.78206e-06	0	9.78206e-06	0	0	5020	2.22045e-16	3.35687e-16	0.00105201	0.0907771	0.0986398	0.388826	0.0150874	0.0368396	0.0126052	0.0221073	0.00222616	0.0246674	0.107428	0.000768988	0.00589913	0.000511863	0.000498663	0.000205869	0.00641805	0.00890023	0.0198771	0.000161096
CATSPERZ	1	2.22045e-16	2.4286e-16	9.78206e-06	9.78206e-06	0	9.78206e-06	9.78206e-06	8.80385e-05	9.78206e-06	0.000107603	0.00124232	9.78206e-06	1.95641e-05	9.78206e-06	9.78206e-06	1.95641e-05	3.91282e-05	9.78206e-06	9.78206e-06	9.78206e-06	9.78206e-06	0	1.95641e-05	2.93462e-05	9.78206e-06	1	2.22045e-16	3.35687e-16	9.46684e-06	1.32704e-05	2.67994e-06	1.02017e-05	1.22583e-05	5.35907e-05	9.11263e-06	5.74392e-05	0.000159949	1.05904e-05	2.83513e-05	8.79317e-06	1.41211e-05	3.85234e-05	3.81699e-05	2.46886e-06	7.58353e-06	1.15199e-05	1.94575e-05	2.31324e-06
PART1	1	2.22045e-16	2.4286e-16	0	0.00280745	0.00135971	0.00028368	0.0019075	0.00151622	0	0.000195641	0.000254333	7.82564e-05	0.00295418	0	0.000459757	9.78206e-06	8.80385e-05	9.78206e-06	4.89103e-05	9.78206e-06	0.000224987	0.000107603	0.00043041	1.95641e-05	9.78206e-06	1	2.22045e-16	3.35687e-16	4.97161e-05	0.0085294	0.00983986	0.00104357	0.010217	0.0131275	1.95916e-05	0.00097587	0.000181627	0.000542695	0.0108015	7.1524e-05	0.00154621	0.000141181	0.000563719	0.000253158	0.000366613	0.0001376	0.00214713	0.000847601
WHRN	1	2.22045e-16	2.4286e-16	9.78206e-06	0.000234769	0	9.78206e-06	0	0.00033259	8.80385e-05	0.000361936	0.000899949	0.000596705	0.000166295	1.95641e-05	0.000136949	9.78206e-06	0.000547795	0	1.95641e-05	3.91282e-05	0.000107603	1.95641e-05	0.000489103	0.000254333	1.95641e-05	1	2.22045e-16	3.35687e-16	0.000113434	0.00102409	2.35661e-06	2.21179e-05	7.3655e-07	0.000963474	0.000594382	0.000905685	0.0252685	0.00382892	0.000419384	0.00170825	0.000787074	3.21068e-05	0.0028667	5.71421e-06	0.000300081	0.000666666	0.000476801	0.00013915
ABI3BP	1	2.22045e-16	2.4286e-16	0	0.000919513	7.82564e-05	9.78206e-06	9.78206e-06	0.000215205	0	0.0003815	0.0298157	1.95641e-05	0.000401064	0	0.000655398	0	9.78206e-06	0	0.000469539	9.78206e-06	1.95641e-05	0	9.78206e-06	1.95641e-05	0	1	2.22045e-16	3.35687e-16	0.000170689	0.00321862	0.000849874	0.000413233	0.001061	0.00374124	0.000195975	0.00497828	0.106954	0.000732918	0.00160117	0.000188498	0.00770386	0.00032276	0.000566043	0.000146789	0.0227105	0.000340566	0.000773164	0.000219173
TRIM58	1	2.22045e-16	2.4286e-16	0	9.78206e-06	0	0	0	0.00308135	0.000146731	0	0.0429921	0	0	0.000410846	9.78206e-06	9.78206e-06	9.78206e-06	0	0.0279473	9.78206e-06	0.000919513	0	0	0	8.80385e-05	1	2.22045e-16	3.35687e-16	2.86634e-05	0.000301837	0.000104477	5.93041e-05	1.74537e-05	0.011126	0.000408103	9.92711e-05	0.051315	1.9522e-05	8.84159e-06	0.00473095	0.000217142	0.00074482	0.000430368	1.89189e-05	0.0852285	0.000365744	0.00475958	0.000181556
HSPA12A	1	2.22045e-16	2.4286e-16	8.80385e-05	0.000489103	0.000547795	0.00168251	0.000313026	8.80385e-05	0	8.80385e-05	0.00249442	0.000264116	8.80385e-05	9.78206e-06	0.000547795	0.000254333	0.000215205	0.000215205	0.000215205	8.80385e-05	0.000655398	0.00028368	0.000342372	0.00043041	9.78206e-06	9850	2.22045e-16	3.35687e-16	0.0123308	0.0172408	0.0321144	0.0628287	0.03635	0.00140496	0.000876403	0.00142394	0.0749379	0.0230313	0.00170426	0.00179604	0.0421974	0.00427279	0.0119477	0.0188068	0.028819	0.0109556	0.0486231	0.0270805
MYRIP	1	2.22045e-16	2.4286e-16	0	0.000215205	0	9.78206e-06	0	9.78206e-06	8.80385e-05	9.78206e-06	0.00222053	0	1.95641e-05	0	0.000195641	0	0.00222053	0	2.93462e-05	0	0	0	3.91282e-05	9.78206e-06	0	1	2.22045e-16	3.35687e-16	0.000569256	0.000294197	4.34793e-05	0.000124146	4.46009e-05	0.000257453	0.0247048	0.000107444	0.0131972	0.000729235	9.58728e-05	0.000491404	0.000598204	7.55063e-05	0.01571	0.000281752	0.000577633	0.000204821	0.000114709	8.24552e-05
WFDC9	1	2.22045e-16	2.4286e-16	0	0.00681809	9.78206e-06	0.00510623	0.000185859	8.80385e-05	0	0.000792347	0.105666	9.78206e-06	0.0140666	1.95641e-05	0.0003815	9.78206e-06	0.00143796	9.78206e-06	0.00272919	3.91282e-05	0.000772782	0.000215205	0.000107603	0.000655398	1.95641e-05	4435	2.22045e-16	3.35687e-16	0.000134564	0.0755371	0.000117125	0.18225	0.00186047	0.000521396	8.11937e-05	0.00649205	0.0530225	0.000396748	0.103376	0.000980664	0.00456526	0.000223783	0.0130163	0.000466876	0.0305575	0.00114249	0.00794872	0.00229362
HEATR5A	1	2.22045e-16	2.4286e-16	7.82564e-05	0.00324764	0.00316939	0.00432367	0.0134308	0.000655398	0.000107603	0.000939077	0.000567359	1.95641e-05	0.010907	0	0.00324764	0.000107603	0.000655398	0.000215205	1.95641e-05	0.000215205	8.80385e-05	0.00033259	0.000176077	4.89103e-05	3.91282e-05	3877	2.22045e-16	3.35687e-16	0.00129615	0.00737797	0.0237576	0.0438619	0.0714797	0.00155728	0.00130943	0.00349707	0.00153152	0.000367427	0.0554475	0.00014155	0.0202678	0.000274125	0.00195704	0.00687374	0.000264642	0.0058463	0.000890831	0.000484503
ADGRA2	1	2.22045e-16	2.4286e-16	0.00028368	0.000176077	9.78206e-06	9.78206e-06	0	9.78206e-06	0.000596705	1.95641e-05	0.00208358	0.00292483	9.78206e-06	0.00104668	9.78206e-06	1.95641e-05	0.000205423	7.82564e-05	0.000205423	0.000498885	9.78206e-06	0.000166295	0.00142818	0.0003815	8.80385e-05	1	2.22045e-16	3.35687e-16	0.00106	0.0013121	3.46752e-05	9.48732e-05	2.53617e-05	8.9857e-05	0.011235	7.89849e-05	0.0529653	0.0372621	4.73606e-05	0.0388899	9.04127e-05	6.59955e-05	0.00140048	0.000409983	0.00115293	0.00602578	8.07245e-05	0.000569122
DNAH1	1	2.22045e-16	2.4286e-16	0	0.00375631	7.82564e-05	9.78206e-06	2.93462e-05	9.78206e-06	9.78206e-06	0.000224987	0.000107603	0.000547795	0.000215205	0	0.000596705	9.78206e-06	0.00170208	9.78206e-06	9.78206e-06	9.78206e-06	9.78206e-06	4.89103e-05	0	1.95641e-05	3.91282e-05	1	2.22045e-16	3.35687e-16	7.23006e-05	0.00131179	0.000629717	0.000148355	0.000164707	0.000169542	0.000248287	0.000805474	0.000278818	0.003316	0.00030503	0.000126888	0.00463418	0.000352451	0.00207082	0.000165448	0.000152713	0.000574847	9.36577e-05	0.000126635
SNED1	1	2.22045e-16	2.4286e-16	1.95641e-05	0.00526275	1.95641e-05	0.000215205	3.91282e-05	0.000909731	0	0.000489103	0.000547795	0.000234769	0.000205423	0.000146731	0.000469539	0.000909731	0.00192706	9.78206e-05	0.00071409	8.80385e-05	0.000303244	0.000293462	0.000792347	0.0003815	1.95641e-05	12677	2.22045e-16	3.35687e-16	0.00894358	0.149429	0.00112475	0.00706531	0.00213406	0.0627076	0.000731115	0.0231437	0.0322332	0.0111781	0.00819687	0.0548136	0.015653	0.0856872	0.0715516	0.015164	0.0569287	0.0184684	0.0237994	0.0125769
MOXD1	1	2.22045e-16	2.4286e-16	9.78206e-06	0.00199554	8.80385e-05	0.000205423	0.000166295	0.00314004	0.000107603	0.000244551	0.0385022	0.00124232	0.000410846	0.000322808	0.0012521	0.000420628	0.0262355	0	0.00296396	1.95641e-05	0.000293462	0.000507606	9.78206e-06	0.000322808	0.000234769	5430	2.22045e-16	3.35687e-16	0.00203864	0.00303322	0.000195984	0.000250449	0.000206068	0.0151266	0.00210017	0.00498312	0.186807	0.00853459	0.000443137	0.00938237	0.00851728	0.0153218	0.47291	0.000353165	0.0206727	0.000806684	0.00171489	ND
RPAP1	1	2.22045e-16	2.4286e-16	3.91282e-05	0.00121297	0.00850061	0.00028368	0.00145753	0.000567359	9.78206e-06	0.000909731	0.00360958	0.000635834	0.00258246	0	0.000909731	0.000166295	0.00124232	0.000401064	0.000185859	1.95641e-05	0.000635834	0.000547795	9.78206e-06	0.00202489	1.95641e-05	1	2.22045e-16	3.35687e-16	0.000206789	0.00187458	0.0484744	0.000392673	0.00380026	0.00129058	1.76349e-05	0.00165857	0.0167137	0.00132924	0.015173	2.77668e-05	0.00124795	0.000118285	0.00300941	0.00114491	0.000222933	0.000128728	0.00317427	0.00229454
PCDHGA12	1	2.22045e-16	2.4286e-16	0	1.95641e-05	0	0	0	9.78206e-06	0	9.78206e-06	0.0020738	9.78206e-06	9.78206e-06	0	0	0	9.78206e-06	0	0	1.95641e-05	0	0	9.78206e-06	0	9.78206e-06	1	2.22045e-16	3.35687e-16	4.18143e-06	0.000193055	3.32404e-06	2.83477e-06	5.80509e-06	0.000166944	1.84048e-05	3.55922e-05	0.09631	1.19738e-05	3.76438e-05	9.93167e-06	7.24646e-06	8.52251e-06	0.000229798	1.54672e-05	1.46185e-06	0.000229853	2.48493e-05	1.19536e-06
CNTNAP2	1	2.22045e-16	2.4286e-16	0	4.89103e-05	0	8.80385e-05	0.000518449	0.000498885	9.78206e-06	4.89103e-05	0.00261181	0	5.86923e-05	9.78206e-06	0.000136949	9.78206e-06	4.89103e-05	9.78206e-06	8.80385e-05	1.95641e-05	1.95641e-05	9.78206e-06	9.78206e-06	9.78206e-06	9.78206e-06	8348	2.22045e-16	3.35687e-16	0.00263539	0.0100276	0.000895085	0.0199825	0.0213544	0.089036	0.00304207	0.0144104	0.0367421	0.00178951	0.0148852	0.00201259	0.0133731	0.00369386	0.00354503	0.00833251	0.00518522	0.00631235	0.00336301	0.00316632
GIGYF2	1	2.22045e-16	2.4286e-16	1.95641e-05	0.00382478	0.00124232	0.000254333	0.00232813	0.000606487	9.78206e-06	0.000322808	0.0175686	7.82564e-05	0.000772782	0	0.00147709	0.00043041	0.000547795	9.78206e-06	8.80385e-05	9.78206e-06	0.000166295	0.000939077	1.95641e-05	0.000361936	9.78206e-06	4187	2.22045e-16	3.35687e-16	0.00215001	0.0164457	0.0101555	0.00115144	0.00845083	0.00213634	0.000177439	0.00261509	0.0897953	0.000627018	0.00288555	0.00014919	0.00508472	0.00249721	0.00445893	0.000764189	0.000614733	0.000775942	0.000996223	0.0116643
CFAP61	1	2.22045e-16	2.4286e-16	0	0.000528231	0.000440193	0.000195641	0.00028368	0.000107603	0	0.000215205	0.00417694	8.80385e-05	0.000626052	0	7.82564e-05	1.95641e-05	0.0003815	9.78206e-06	0.000166295	0	1.95641e-05	1.95641e-05	1.95641e-05	0.000215205	9.78206e-06	13677	2.22045e-16	3.35687e-16	0.00472252	0.0522098	0.141331	0.0238575	0.0390352	0.041905	0.00246073	0.026006	0.929394	0.0370246	0.0405218	0.00461313	0.0118484	0.0109956	0.468119	0.00833859	0.0269997	0.00260445	0.00691063	0.0111234
ABCA12	1	2.22045e-16	2.4286e-16	9.78206e-06	0.00116406	0.000205423	0.000792347	0.00432367	0.000479321	0	0.000166295	0.0135971	9.78206e-06	0.00230857	0	0.000772782	8.80385e-05	0.000498885	9.78206e-06	0.000322808	0	0.000107603	8.80385e-05	5.86923e-05	0.0003815	0	6323	2.22045e-16	3.35687e-16	0.000513562	0.00688274	0.00528666	0.0196554	0.0452867	0.0157245	0.000485091	0.0042284	0.077711	0.001264	0.0430943	0.000676507	0.019548	0.00310698	0.00614017	0.000866887	0.0111723	0.00027348	0.00431423	0.00361085
FBXL21P	1	2.22045e-16	2.4286e-16	9.78206e-06	0.00149665	9.78206e-06	0.00323786	9.78206e-06	4.89103e-05	0	8.80385e-05	0.00641703	0.000215205	0.00116406	1.95641e-05	0.000401064	1.95641e-05	0.00365849	9.78206e-06	9.78206e-06	9.78206e-06	1.95641e-05	0.000606487	9.78206e-06	0.000205423	1.95641e-05	1	2.22045e-16	3.35687e-16	0.000989383	0.00243881	0.000106527	0.0070316	0.000157327	0.000247144	7.54792e-05	0.000549938	0.00947521	0.00200592	0.00150891	0.000903053	0.00226074	0.000608796	0.00725629	0.000865965	0.000107175	0.000500195	0.000782042	0.00278338
TIAM2	1	2.22045e-16	2.4286e-16	8.80385e-05	0.00401064	0.00289549	0.00151622	0.00170208	0.00043041	9.78206e-06	0.00252377	0.00189772	8.80385e-05	0.00129123	0	0.00147709	0.000704308	0.00043041	5.86923e-05	0.000215205	1.95641e-05	0.00028368	4.89103e-05	0.000215205	0.00121297	1.95641e-05	13254	2.22045e-16	3.35687e-16	0.00445758	0.151364	0.144053	0.051749	0.135709	0.0103171	0.00344074	0.198384	0.137633	0.00381514	0.0685708	0.000739363	0.0505068	0.0357919	0.0165837	0.00430432	0.0142475	0.0106196	0.00915716	0.0122639
GATA2	1	2.22045e-16	2.4286e-16	0	0	0	0	9.78206e-06	9.78206e-06	0.000655398	0	0.000352154	9.78206e-06	0	0	0	0	0	9.78206e-06	0.000156513	0.000185859	0.000136949	9.78206e-06	9.78206e-06	0.000596705	0	1	2.22045e-16	3.35687e-16	3.40604e-05	1.72078e-05	1.16098e-05	5.18184e-05	0.000390685	0.00559383	0.00216984	1.79947e-05	0.00148375	0.00126986	4.45567e-06	2.6437e-05	0.000104237	0.000452874	0.000192252	0.0029882	0.00416071	0.0171774	0.0013918	0.00236767
GATA3	1	2.22045e-16	2.4286e-16	0.000401064	8.80385e-05	9.78206e-06	0	1.95641e-05	0.000254333	5.86923e-05	0.000205423	0.000919513	0.000489103	5.86923e-05	1.95641e-05	8.80385e-05	0	0.0003815	0.000655398	9.78206e-06	9.78206e-06	0.000215205	8.80385e-05	1.95641e-05	0.00043041	8.80385e-05	1	2.22045e-16	3.35687e-16	0.10544	0.00115431	0.000869525	5.93226e-05	0.000621836	0.0190867	0.0115628	0.00100405	0.011673	0.0469312	0.000552375	0.00648383	0.00430286	0.000130154	0.00190673	0.058321	0.000141904	0.000274331	0.000381183	0.00149492
CLEC4E	1	2.22045e-16	2.4286e-16	1.95641e-05	0.00157491	8.80385e-05	0.000254333	3.91282e-05	3.91282e-05	0	0.00033259	0.0254138	0.000254333	0.00149665	1.95641e-05	0.00314982	0	0.000215205	9.78206e-06	0.00071409	6.84744e-05	0.000401064	0.000127167	0.000352154	3.91282e-05	9.78206e-06	1	2.22045e-16	3.35687e-16	0.000222015	0.00273744	0.000141858	0.00125699	0.000336282	0.000263363	3.24848e-05	0.000684316	0.00605697	0.0012258	0.00111066	0.000378108	0.0218105	2.47779e-05	0.000360543	0.000297448	0.00377192	0.000382484	0.00128986	0.000324904
GATA4	1	2.22045e-16	2.4286e-16	1.95641e-05	0.00222053	0.000215205	0.000410846	0.000166295	8.80385e-05	0	0.00273898	0.000303244	0.00028368	9.78206e-06	1.95641e-05	0.00212271	8.80385e-05	0.000528231	0.00162382	1.95641e-05	0.000176077	0.000156513	0.000919513	0.000498885	0.000890167	0.000215205	11862	2.22045e-16	3.35687e-16	0.00615767	0.189167	0.0529659	0.0405178	0.0632197	0.00577632	0.000451017	0.137702	0.00361866	0.00619774	0.000339719	0.00341876	0.262042	0.0290931	0.0217877	0.0804694	0.0107301	0.0321214	0.00871724	0.0579315
FBXO10	1	2.22045e-16	2.4286e-16	1.95641e-05	0.00143796	0.000978206	0.000420628	0.00494972	0.000577141	9.78206e-06	0.000547795	0.0217749	7.82564e-05	0.000772782	0	0.000596705	0.000518449	0.000518449	8.80385e-05	0.000107603	9.78206e-06	8.80385e-05	0.000655398	0.000215205	8.80385e-05	9.78206e-06	1	2.22045e-16	3.35687e-16	0.000272466	0.00175236	0.00168425	0.00113421	0.00547991	0.000373352	5.57667e-05	0.000671017	0.100171	0.000212217	0.00178314	4.92055e-05	0.00139707	0.0020008	0.00161654	0.000423016	0.000331347	0.000170286	0.000366255	0.00355964
GATA6	1	2.22045e-16	2.4286e-16	5.86923e-05	0.000127167	0	0.000293462	0	0.00028368	3.91282e-05	7.82564e-05	0.00272919	0	1.95641e-05	0.000205423	1.95641e-05	0.000224987	0.000215205	8.80385e-05	9.78206e-06	3.91282e-05	8.80385e-05	9.78206e-06	2.93462e-05	8.80385e-05	1.95641e-05	6579	2.22045e-16	3.35687e-16	0.0184829	0.00264213	0.000372568	0.0140976	0.000202384	0.0236359	0.0172614	0.00489087	0.0108928	0.000353642	0.00122494	0.106709	0.00493454	0.0300768	0.00529142	0.0244179	0.000667164	0.013702	0.0179249	0.00130857
SERGEF	1	2.22045e-16	2.4286e-16	3.91282e-05	0.000596705	0.000205423	0.000401064	0.000195641	0.000136949	9.78206e-06	0.000264116	0.000547795	1.95641e-05	0.000205423	0	8.80385e-05	1.95641e-05	0.000420628	9.78206e-06	2.93462e-05	9.78206e-06	3.91282e-05	0.000166295	0.000107603	0.000215205	1.95641e-05	1	2.22045e-16	3.35687e-16	0.00108302	0.00718412	0.00166692	0.00293209	0.00138912	0.000763004	0.000108023	0.00133069	0.00571343	0.00019403	0.00123723	0.000148115	0.000582618	0.000229086	0.00279424	0.000129739	0.000447174	0.000506456	0.000277927	0.000738553
GAPDHS	1	2.22045e-16	2.4286e-16	1.95641e-05	0.00493994	8.80385e-05	0.000254333	1.95641e-05	8.80385e-05	0	0.000215205	0.46455	0.000185859	0.000195641	9.78206e-06	0.000136949	1.95641e-05	0.000694526	5.86923e-05	1.95641e-05	9.78206e-06	9.78206e-06	0.00222053	0	0.000205423	9.78206e-06	1	2.22045e-16	3.35687e-16	0.000369941	0.0170487	0.000700312	0.00407883	0.000792635	0.000987036	4.93109e-05	0.00299629	0.386787	0.00135679	0.00220327	0.000174552	0.00185531	0.000507716	0.00208782	0.00145451	0.000751489	0.000175764	0.000279413	0.00691377
GC	1	2.22045e-16	2.4286e-16	0	0.000166295	0	0	2.93462e-05	0.000459757	0	8.80385e-05	0.125572	0	0.000107603	9.78206e-06	0.000273898	0	9.78206e-06	0	0.000352154	9.78206e-06	0.000264116	0	9.78206e-06	0	0	1	2.22045e-16	3.35687e-16	0.000156336	0.000882206	6.93833e-06	0.000111765	0.00152586	0.00763507	0.0002557	0.00177308	0.104737	2.13049e-05	0.00177008	0.000264421	0.00276264	6.32827e-05	9.28396e-05	4.79199e-06	0.00566705	0.000414644	0.00581654	1.93595e-05
GCGR	1	2.22045e-16	2.4286e-16	0	0.000224987	9.78206e-05	0.00121297	0	9.78206e-06	0	0.000479321	0.00151622	0.000401064	0.0144858	9.78206e-06	9.78206e-06	0	0.000215205	1.95641e-05	9.78206e-06	0	1.95641e-05	8.80385e-05	0	1.95641e-05	0	1	2.22045e-16	3.35687e-16	6.3795e-05	0.00113371	0.0001065	0.000135249	0.000177997	0.000560315	8.6861e-05	0.00072779	0.0111602	0.0021632	ND	0.000478189	0.000268445	0.0002861	0.000317945	0.000268783	0.000203163	0.00011043	0.000558815	0.000157954
LHX6	1	2.22045e-16	2.4286e-16	0.000176077	1.95641e-05	9.78206e-06	0	0	1.95641e-05	1.95641e-05	7.82564e-05	0.000254333	0.00066518	9.78206e-06	1.95641e-05	3.91282e-05	9.78206e-06	8.80385e-05	0.000117385	9.78206e-06	1.95641e-05	2.93462e-05	0.0003815	1.95641e-05	0.000498885	9.78206e-06	1	2.22045e-16	3.35687e-16	0.0029275	0.000234827	4.13755e-05	6.50565e-05	2.88723e-05	0.000247462	0.00233835	0.000601918	0.0039716	0.00800564	7.83909e-05	0.00127922	0.000468646	0.000168602	0.000384633	0.00125415	0.000135256	0.00100525	0.000460775	0.00299309
MYOF	1	2.22045e-16	2.4286e-16	0	0.001526	8.80385e-05	0.000136949	1.95641e-05	0.000176077	0	0.000205423	0.00243573	9.78206e-06	0.0048519	0	0.00151622	0	0.000205423	0	7.82564e-05	0	9.78206e-06	9.78206e-06	9.78206e-06	9.78206e-06	0	1	2.22045e-16	3.35687e-16	0.000874236	0.00866658	0.00351743	0.00123553	0.00109921	0.00299599	0.000120055	0.00149322	0.0148451	0.000429559	0.0337858	9.86167e-05	0.0325649	0.000275849	0.00168527	0.000278243	0.00414328	0.000196476	0.000486497	0.000219722
GCNT2	1	2.22045e-16	2.4286e-16	0	0.000518449	0	1.95641e-05	1.95641e-05	0.000166295	0	4.89103e-05	0.00833431	9.78206e-06	0.000293462	9.78206e-06	0.000352154	0	8.80385e-05	0	1.95641e-05	0	8.80385e-05	9.78206e-06	9.78206e-06	1.95641e-05	0	1	2.22045e-16	3.35687e-16	8.28835e-05	0.0165694	2.38839e-05	0.00185474	0.00361933	0.00405095	4.22026e-05	0.00194139	0.802986	0.00048406	0.00711011	0.000507782	0.0079921	0.000111864	0.00307241	9.36571e-05	0.00118787	0.000316483	0.00486636	0.000187606
HS6ST3	1	2.22045e-16	2.4286e-16	9.78206e-06	0.00197598	9.78206e-06	0.000655398	7.82564e-05	0.000185859	0	0.0003815	0.00746371	9.78206e-06	0.00124232	0	0.00265094	9.78206e-06	0.00578119	9.78206e-06	0.000234769	9.78206e-06	0.000792347	1.95641e-05	0.000919513	3.91282e-05	0	16967	5.16197e-12	6.4464e-12	0.0515679	0.0240943	0.00865603	0.19761	0.0101185	0.0667761	0.00154256	0.0996694	0.0985207	0.00839996	0.02573	0.00341035	0.319212	0.245517	0.347929	0.0217396	0.0540285	0.0268226	0.466612	0.496473
D21S2088E	1	2.22045e-16	2.4286e-16	0	0.000185859	0.00061627	9.78206e-06	0.00324764	0.00819736	0	9.78206e-06	0.0219607	0	0.000176077	9.78206e-06	0.000342372	0	0	0	0.0023966	0.000166295	0.00243573	0	0	0	0	1	2.22045e-16	3.35687e-16	0.000136016	0.00979494	0.129935	0.000710037	0.186476	0.375844	0.000222286	0.00146393	0.130946	0.000180236	0.0100531	0.00146313	0.0178506	6.80652e-05	0.000228414	7.89756e-05	0.176956	0.0148956	0.14855	7.59584e-05
GFI1	1	2.22045e-16	2.4286e-16	7.82564e-05	1.95641e-05	0	7.82564e-05	0	3.91282e-05	9.78206e-06	0.000185859	0.00061627	0.000136949	9.78206e-06	0.000156513	9.78206e-06	9.78206e-06	8.80385e-05	3.91282e-05	0	0	1.95641e-05	0.000185859	0.000166295	0.000136949	9.78206e-06	1	2.22045e-16	3.35687e-16	0.00163544	0.000522498	4.19772e-05	0.0025441	0.000117596	0.00110714	0.000466876	0.0037065	0.010104	0.00104396	0.000548187	0.00194047	0.000174229	0.000927441	0.0013862	0.000588226	2.78695e-05	0.000168467	0.000502022	0.00638774
HAVCR1	1	2.22045e-16	2.4286e-16	9.78206e-06	0.00907775	0	0.010819	0.00033259	0.00147709	0.000224987	0.00124232	0.0701863	0	0.0458681	1.95641e-05	0.00503776	1.95641e-05	0.00271941	9.78206e-06	0.00249442	0.000185859	0.000841257	9.78206e-06	0.00197598	0	0	1	2.22045e-16	3.35687e-16	0.000110651	0.0378807	3.76483e-05	0.112522	0.00223972	0.0097874	0.00470069	0.00340013	0.0739762	1.74824e-05	0.231685	0.000360747	0.0198202	0.000576941	0.00662354	0.000625521	0.0220489	0.00244414	0.0062689	0.000324793
OPLAH	1	2.22045e-16	2.4286e-16	0.000254333	0.000401064	9.78206e-06	0.000968424	9.78206e-06	0.000136949	9.78206e-06	1.95641e-05	0.00244551	0.000303244	9.78206e-06	0	0.000205423	0.000205423	0.00121297	7.82564e-05	0.000313026	0.000215205	0.000772782	0.000792347	0.00160426	8.80385e-05	0.00099777	5253	2.22045e-16	3.35687e-16	0.0107805	0.0125159	0.000173807	0.0366136	0.000128802	0.0017417	0.000169608	0.000480822	0.0285754	0.00527616	0.000372794	0.000274371	0.00117404	0.00852295	0.0401997	0.000438989	0.00481161	0.00746288	0.102955	0.0311724
GHR	1	2.22045e-16	2.4286e-16	9.78206e-06	0.00641703	0	0.000224987	0.00189772	0.0003815	8.80385e-05	0.000978206	0.0446844	9.78206e-06	0.000596705	0	0.00132058	9.78206e-06	0.00265094	9.78206e-06	0.00210314	9.78206e-06	0.000518449	0	0.000547795	0.000733654	9.78206e-06	14052	3.32294e-16	4.98219e-16	0.00425977	0.127785	2.50643e-05	0.156373	0.377016	0.108795	0.0129655	0.247465	0.219545	0.00545041	0.00258002	0.00334121	0.0654552	0.0282032	0.0401312	0.0387002	0.132927	0.0137376	0.10102	6.61779e-05
CBLIF	1	2.22045e-16	2.4286e-16	0	0.000792347	0	9.78206e-06	9.78206e-06	8.80385e-05	0	9.78206e-06	0.130737	0	1.95641e-05	0	9.78206e-06	0	9.78206e-06	0	8.80385e-05	1.95641e-05	9.78206e-06	0	0	0	0	1	2.22045e-16	3.35687e-16	3.27242e-05	0.00257186	4.50947e-05	0.000119207	0.000125768	0.000801823	1.37511e-05	0.000241778	0.738331	5.99849e-05	0.000608555	5.72311e-05	0.00027619	0.000100248	0.000289048	9.08125e-06	0.000661214	0.000393695	0.000157408	7.91889e-05
GIP	1	2.22045e-16	2.4286e-16	0	0.000117385	0	1.95641e-05	0	0	0	1.95641e-05	0.033171	9.78206e-06	9.78206e-06	0	0	0	7.82564e-05	0	0	0	0	1.95641e-05	0	9.78206e-06	0	1	2.22045e-16	3.35687e-16	1.31828e-05	0.000142488	2.95585e-06	0.000136906	2.0561e-05	2.41061e-05	2.57212e-06	5.10004e-05	0.00835664	3.53965e-05	6.48652e-05	6.50772e-06	3.44948e-06	3.54304e-06	0.000134341	1.82168e-05	9.12296e-06	1.60384e-05	1.05247e-05	3.57242e-05
AMPD1	1	2.22045e-16	2.4286e-16	0	0.00151622	9.78206e-06	1.95641e-05	9.78206e-06	1.95641e-05	0	0.000166295	0.0565109	0.000156513	0.000635834	0	0.000215205	0	1.95641e-05	0	2.93462e-05	9.78206e-06	8.80385e-05	8.80385e-05	0	9.78206e-06	0	1	2.22045e-16	3.35687e-16	4.23892e-05	0.00879452	0.000277894	0.000179376	6.36235e-05	0.000472957	3.9801e-06	0.000586371	0.115624	0.000776718	0.00225243	4.01752e-05	0.00171451	1.1637e-05	0.000346676	6.16457e-05	0.000388646	0.000122358	0.000559417	0.000855154
TPK1	1	2.22045e-16	2.4286e-16	0	0.000205423	0	0	0.000586923	1.95641e-05	0	9.78206e-06	0.031058	0	9.78206e-06	0	8.80385e-05	0	8.80385e-05	0	9.78206e-06	0	1.95641e-05	0	9.78206e-06	0	0	7292	2.22045e-16	3.35687e-16	0.00241098	0.0193291	5.57057e-05	0.00439951	0.0229093	0.0151391	0.000689232	0.0309089	0.255924	0.00392888	0.00631898	0.000652657	0.0197201	0.0154614	0.0172944	0.00247379	0.0066146	0.00137357	0.0108938	0.00614805
ATP2C1	1	2.22045e-16	2.4286e-16	9.78206e-06	0.000851039	0.000215205	1.95641e-05	0.00143796	0.000107603	0	9.78206e-05	0.00324764	0.000166295	0.000811911	0	0.000645616	1.95641e-05	6.84744e-05	9.78206e-06	3.91282e-05	9.78206e-06	0.000489103	0.000195641	9.78206e-06	0.000635834	0	1	2.22045e-16	3.35687e-16	0.00179204	0.00319525	0.0100809	0.000384422	0.0127765	0.000632418	0.000120661	0.00102606	0.00733756	0.00453427	0.00614646	0.000189945	0.00669584	0.0011937	0.000557555	0.000759443	0.000614307	0.00115016	0.0084441	0.00105117
SIGLEC7	1	2.22045e-16	2.4286e-16	1.95641e-05	0.0026705	0.000185859	0.00110537	1.95641e-05	1.95641e-05	0	0.00159448	0.111574	0.000792347	0.00497907	0.000117385	0.000303244	0	0.000772782	0.000215205	9.78206e-06	0.000166295	0.000860821	0.000489103	0	0.0010369	8.80385e-05	1	2.22045e-16	3.35687e-16	0.00131649	0.00835637	0.0030476	0.00792557	0.000436899	0.000212394	9.59812e-06	0.00562172	0.0846432	0.00614286	0.0238661	0.00339013	0.00460391	2.74376e-05	0.00800401	0.0047055	0.000186039	0.00312548	0.0166111	0.00710589
DAPP1	1	2.22045e-16	2.4286e-16	1.95641e-05	0.00115428	7.82564e-05	0.00061627	8.80385e-05	0.000107603	0	0.0010369	0.0619204	1.95641e-05	0.00968424	9.78206e-06	0.000792347	0	9.78206e-06	9.78206e-06	0.000469539	3.91282e-05	0.000410846	0	8.80385e-05	0	9.78206e-06	1	2.22045e-16	3.35687e-16	0.00140412	0.00699086	0.00128094	0.00415604	0.00171895	0.000605001	0.000172329	0.0108495	0.366181	0.000935691	0.0742369	0.00061786	0.00703589	6.31394e-05	0.00025923	0.00129992	0.0066521	0.00102664	0.00662903	0.000118724
CLUL1	1	2.22045e-16	2.4286e-16	0	0.00186837	0.000410846	0.0003815	0.000635834	0.00071409	0	0.00124232	0.0171871	8.80385e-05	0.00137927	9.78206e-06	0.00231835	9.78206e-06	0.000479321	9.78206e-06	0.00206401	4.89103e-05	0.0003815	0.000410846	0.000166295	0.000156513	9.78206e-06	1	2.22045e-16	3.35687e-16	3.51753e-05	0.00412807	0.000841995	0.000707183	0.00090686	0.00226592	7.85694e-05	0.00296054	0.0438231	0.000409388	0.00129335	0.00069014	0.00816128	0.000113948	0.000827947	0.000111151	0.00301515	0.000353254	0.0013851	0.00121747
PDE7B	1	2.22045e-16	2.4286e-16	1.95641e-05	0.000547795	0.000254333	0.00043041	0.000195641	0.000254333	0	0.000215205	0.000792347	3.91282e-05	0.00116406	0	0.00061627	1.95641e-05	8.80385e-05	1.95641e-05	1.95641e-05	9.78206e-06	1.95641e-05	2.93462e-05	4.89103e-05	8.80385e-05	9.78206e-06	5405	2.22045e-16	3.35687e-16	0.00141876	0.00367953	0.00619284	0.00589782	0.0011778	0.0166444	0.000495208	0.00401697	0.0141562	0.00525894	0.0240093	0.000484039	0.0206356	0.000658673	0.00101634	0.00424657	0.000904568	0.00270484	0.00111899	0.00207141
CPNE7	1	2.22045e-16	2.4286e-16	9.78206e-06	0.000254333	9.78206e-06	0.00663858	0.00798457	8.80385e-05	0.000205423	8.80385e-05	0.0003815	0.0280231	0.145541	0	0.0226789	0.000489103	0.000518449	3.91282e-05	0.000508667	1.95641e-05	0.193839	0.0212419	0.000361936	0.000635834	9.78206e-06	1	2.22045e-16	3.35687e-16	0.000139233	8.63721e-05	1.75969e-06	ND	ND	1.52478e-05	0.000131268	2.56046e-05	0.00189788	ND	ND	1.31358e-05	ND	0.000390884	0.00147499	3.0072e-05	0.00019248	9.49468e-05	ND	ND
KCNH5	1	2.22045e-16	2.4286e-16	9.78206e-06	0.00189772	9.78206e-06	0.000195641	0.000508667	0.000293462	9.78206e-06	1.95641e-05	0.0258148	2.93462e-05	0.00298353	0	0.000645616	0.000136949	8.80385e-05	9.78206e-06	9.78206e-06	9.78206e-06	5.86923e-05	0.000215205	9.78206e-06	9.78206e-06	0	5078	2.22045e-16	3.35687e-16	0.000656141	0.00721755	0.00206192	0.00377608	0.00864723	0.0190794	0.000648102	0.00251069	0.252407	0.00141904	0.0581195	0.000241066	0.0123576	0.00327625	0.00104804	0.000459535	0.000942313	0.00463494	0.00233029	0.00600916
TJP3	1	2.22045e-16	2.4286e-16	9.78206e-06	0.00123254	0.00151622	0.000645616	0.000205423	1.95641e-05	0	0.000215205	0.0025629	2.93462e-05	0.00203467	0	9.78206e-06	0	0.000948859	3.91282e-05	0	9.78206e-06	1.95641e-05	0.000440193	9.78206e-06	8.80385e-05	3.91282e-05	4958	2.22045e-16	3.35687e-16	0.000665288	0.0260901	0.168553	0.0352587	0.00509416	0.00129019	2.96985e-05	0.00904474	0.0248456	0.00189729	0.102549	0.000329141	0.00096366	9.7359e-05	0.0200384	0.00581329	0.000298656	0.00177539	0.00188424	0.0188865
MORC1	1	2.22045e-16	2.4286e-16	0	9.78206e-06	0	0	9.78206e-06	0.000479321	0	9.78206e-06	0.0454376	0	9.78206e-06	0	7.82564e-05	0	0	0	9.78206e-06	0	3.91282e-05	0	0.000107603	0	0	1	2.22045e-16	3.35687e-16	1.64791e-05	0.00160648	0.000234672	8.75616e-05	0.00394726	0.0278505	7.36575e-05	0.00109921	0.505609	8.79e-06	0.000749397	0.000343115	0.00687564	0.000366907	0.000117645	1.23614e-05	0.00219709	0.00110849	0.0028298	5.68955e-05
CPAMD8	1	2.22045e-16	2.4286e-16	0	0.00258246	0	0.000420628	0.000528231	9.78206e-06	0	0.00028368	0.0160915	3.91282e-05	0.000899949	0	0.00115428	0	9.78206e-06	0.000185859	0	9.78206e-06	0.000185859	0.000254333	0.000215205	0.000205423	0	14445	8.63126e-16	1.26836e-15	0.00239087	0.29231	0.000479326	0.0840207	0.127876	0.0270445	0.00088678	0.0521214	0.0751227	0.0345021	0.0890971	0.00485037	0.228332	0.00878212	0.021434	0.0886094	0.00400569	0.0102024	0.091407	0.0513843
IL36B	1	2.22045e-16	2.4286e-16	0	0.00151622	0	3.91282e-05	9.78206e-06	3.91282e-05	0	7.82564e-05	0.100941	0	0.000224987	9.78206e-06	3.91282e-05	9.78206e-06	2.93462e-05	0	0.0003815	9.78206e-06	8.80385e-05	1.95641e-05	9.78206e-06	0	0	1	2.22045e-16	3.35687e-16	6.71099e-05	0.0200507	4.98648e-05	0.000612914	0.000223405	0.000597195	3.63359e-05	0.000891801	0.264755	2.77282e-05	0.000998246	0.000175779	0.000510741	0.000399616	0.000828994	3.09353e-05	0.00253999	0.000249924	0.00095766	0.000947752
SIGLEC9	1	2.22045e-16	2.4286e-16	9.78206e-06	0.00204445	0.000215205	0.000215205	8.80385e-05	9.78206e-05	0	0.00413781	0.0430215	0.000723872	0.00426498	1.95641e-05	8.80385e-05	0	0.000459757	0.000303244	9.78206e-06	8.80385e-05	0.000469539	0.000401064	0	0.000919513	1.95641e-05	1	2.22045e-16	3.35687e-16	0.000183554	0.00417071	0.000522513	0.000379672	0.0006737	0.000507079	3.34761e-06	0.00999118	0.0660141	0.00275786	0.0106853	0.000153967	0.000442893	1.7978e-05	0.00144119	0.00100073	6.65597e-05	0.00044739	0.000742803	0.00189416
SIGLEC8	1	2.22045e-16	2.4286e-16	1.95641e-05	0.00302266	1.95641e-05	0.0012521	0.000224987	0.000469539	0	0.0010369	0.577249	0.000704308	0.000860821	7.82564e-05	0.000342372	9.78206e-06	0.00043041	0.000215205	1.95641e-05	3.91282e-05	0.000176077	0.0017999	0	0.000489103	3.91282e-05	4904	2.22045e-16	3.35687e-16	0.000972585	0.0121415	0.00186318	0.00720097	0.00411752	0.00475239	0.000216667	0.00723199	0.814559	0.00873966	0.00559005	0.00134959	0.00762718	0.000147374	0.00361911	0.00406552	0.00103716	0.000743167	0.00282198	0.0152747
AMPD3	1	2.22045e-16	2.4286e-16	3.91282e-05	0.00212271	9.78206e-06	9.78206e-06	9.78206e-06	9.78206e-06	0.000293462	9.78206e-06	0.00292483	0.000469539	2.93462e-05	2.93462e-05	9.78206e-06	0	8.80385e-05	9.78206e-06	0.000176077	0.00107503	0.000779504	9.78206e-06	0.0016923	0.000215205	9.78206e-06	1	2.22045e-16	3.35687e-16	0.000347949	0.027189	1.33994e-05	3.78151e-05	1.37633e-05	4.7193e-05	0.000702478	1.89696e-05	0.0494727	0.00260174	9.499e-05	0.000926117	1.55087e-05	1.8377e-05	0.000460087	3.24544e-05	0.000625165	ND	ND	6.67067e-05
GPR78	1	2.22045e-16	2.4286e-16	1.95641e-05	0.00132058	9.78206e-06	0.00901906	0.000136949	0.000410846	0	0.00271941	0.00372696	8.80385e-05	0.000987988	2.93462e-05	0.000107603	9.78206e-06	0.00338459	0.00148687	0.000166295	9.78206e-06	0.000146731	0.000176077	0.000313026	0.000635834	9.78206e-06	3637	2.22045e-16	3.35687e-16	0.0010622	0.0034432	9.71248e-05	0.0248628	0.000986444	0.00998756	0.00017572	0.0115784	0.00154151	0.000821392	0.000974272	0.00207808	0.00144583	0.000205255	0.0252079	0.0220779	0.00682167	0.000399404	0.0028885	0.000584004
SERP1	1	2.22045e-16	2.4286e-16	8.80385e-05	0.00203467	0.000547795	0.000361936	0.000821693	0.000215205	9.78206e-06	0.00028368	0.0149372	1.95641e-05	0.000635834	0	0.000107603	0.000635834	0.0016336	3.91282e-05	0.00033259	4.89103e-05	0.000146731	0.00583011	8.80385e-05	2.93462e-05	1.95641e-05	1	2.22045e-16	3.35687e-16	0.000731838	0.0036925	0.00169365	0.00156111	0.00178889	0.000292165	0.000241983	0.000694516	0.020404	0.000310943	0.00213331	4.59453e-05	0.000227737	0.00389726	0.0205346	0.000551758	0.00129682	0.00077228	0.00068326	0.0391825
BBS9	1	2.22045e-16	2.4286e-16	9.78206e-06	0.00548773	0.00028368	0.00124232	0.00340416	0.000899949	0	0.00071409	0.0243769	0.000107603	0.0051258	9.78206e-06	0.00164339	0.000303244	0.000772782	9.78206e-06	6.84744e-05	1.95641e-05	0.000273898	0.000772782	0.000342372	0.000352154	9.78206e-06	12078	2.22045e-16	3.35687e-16	0.00104614	0.08688	0.0397856	0.0242854	0.0463108	0.0626889	0.000291177	0.0359943	0.320757	0.0121275	0.0628825	0.00369628	0.0411048	0.010263	0.00637035	0.00320978	0.00433802	0.00758832	0.0113901	0.0197489
CNTN6	1	2.22045e-16	2.4286e-16	9.78206e-06	8.80385e-05	0.000224987	9.78206e-06	0.000107603	1.95641e-05	9.78206e-05	9.78206e-06	0.0184	0.000743436	0.00185859	9.78206e-06	0.00028368	0	0.000469539	9.78206e-06	0.000899949	1.95641e-05	0.00117385	0	0.000136949	0	9.78206e-06	17488	3.92876e-11	4.76013e-11	0.0536683	0.0275435	0.0878757	0.00534586	0.0175923	0.0563996	0.443424	0.0114745	0.23961	0.464625	0.0770049	0.0677417	0.0338442	0.012378	0.229057	0.138561	0.161051	0.269545	0.67723	0.000862107
TINAG	1	2.22045e-16	2.4286e-16	9.78206e-06	0.00247486	0.000410846	0.0003815	0.00043041	0.00222053	0	0.000205423	0.0101538	1.95641e-05	0.00249442	9.78206e-06	0.00185859	8.80385e-05	8.80385e-05	9.78206e-06	8.80385e-05	0.000459757	0.000518449	9.78206e-06	0.000655398	9.78206e-06	9.78206e-06	6374	2.22045e-16	3.35687e-16	0.000464776	0.0138964	0.0140555	0.00797425	0.0126124	0.0523833	0.000152924	0.00611501	0.0235749	0.00282545	0.0201314	0.000673418	0.0344963	0.00359081	0.00749205	0.000556844	0.00153959	0.017675	0.00944566	0.00147851
ADAMDEC1	1	2.22045e-16	2.4286e-16	0	0.000518449	0	0.000596705	1.95641e-05	8.80385e-05	0	0.000185859	0.0482158	8.80385e-05	0.00628986	9.78206e-06	0.00061627	0	8.80385e-05	0	0.000489103	1.95641e-05	0.000361936	9.78206e-06	9.78206e-06	0	0	1	2.22045e-16	3.35687e-16	9.67332e-06	0.00255538	8.76349e-06	0.00889878	0.000432229	0.000518485	1.55584e-05	0.000702243	0.0654679	0.000733288	0.0301693	0.000235568	0.00472023	2.49718e-05	0.00077929	5.51889e-05	0.00662881	0.0004228	0.00255491	0.000339286
RBMS3	1	2.22045e-16	2.4286e-16	0	0.000136949	0.000586923	9.78206e-06	0.00288571	8.80385e-05	0	9.78206e-06	0.00071409	9.78206e-06	6.84744e-05	0	8.80385e-05	0.000107603	1.95641e-05	0	9.78206e-06	0	0.000127167	0	0.000166295	0	0	1	2.22045e-16	3.35687e-16	0.000870128	0.000617386	0.0184495	6.66688e-05	0.0403092	0.0023372	0.003131	0.000340872	0.00253801	0.000723506	0.000133354	0.00149196	0.000830503	0.00275983	0.00199352	0.000276474	0.000215213	0.00257282	0.0035279	0.000328229
ANGPTL3	1	2.22045e-16	2.4286e-16	0	0.0395586	0.0255605	0.00815823	0.00842235	0	0	1.95641e-05	0.0629867	9.78206e-06	1.95641e-05	0.000166295	0.000195641	8.80385e-05	0.0158665	0	0.00432367	0.000205423	5.86923e-05	0.00359001	9.78206e-06	1.95641e-05	9.78206e-06	1	2.22045e-16	3.35687e-16	3.29044e-05	0.0639699	0.0531303	0.0197743	0.0134108	2.86328e-05	3.48782e-06	0.000211123	0.0687066	0.000118261	0.000144481	0.00053459	0.000539803	0.000272329	0.0144716	1.86034e-05	0.0152815	0.000697276	0.000256831	0.0150859
GLI2	1	2.22045e-16	2.4286e-16	0.000205423	9.78206e-06	0	1.95641e-05	0	4.89103e-05	3.91282e-05	8.80385e-05	9.78206e-06	8.80385e-05	9.78206e-06	0.000313026	1.95641e-05	0.000215205	9.78206e-06	0.000146731	0.000224987	0.000547795	8.80385e-05	0.000176077	0.000107603	0.000127167	1.95641e-05	12110	2.22045e-16	3.35687e-16	0.0470138	0.0177925	1.61416e-05	0.0140762	0.00450015	0.0350754	0.00895854	0.0150112	0.0208448	0.031032	0.0144968	0.0740533	0.0089474	0.10556	0.00751289	0.0370114	0.182883	0.151581	0.026804	0.0771958
GNA15	1	2.22045e-16	2.4286e-16	1.95641e-05	0.00108581	0.000489103	0.000205423	0.00322808	1.95641e-05	9.78206e-06	0.000176077	0.000547795	8.80385e-05	0.000498885	0	0.000166295	9.78206e-06	0.000772782	1.95641e-05	9.78206e-06	9.78206e-06	1.95641e-05	0.017686	9.78206e-06	2.93462e-05	9.78206e-06	1	2.22045e-16	3.35687e-16	0.00107037	0.00185147	0.00371941	0.000367268	0.0178468	0.000210419	5.88069e-05	0.000341838	0.000857681	0.000614885	0.000546895	3.72398e-05	0.00160174	0.000211906	0.00358664	0.000373448	0.000544359	0.000129944	0.000239129	0.638105
GNG7	1	2.22045e-16	2.4286e-16	9.78206e-06	0.000459757	1.95641e-05	0.000205423	8.80385e-05	9.78206e-06	0	0.000107603	0.00291505	9.78206e-06	6.30192e-05	3.78374e-06	0.000166295	1.95641e-05	0.000410846	1.95641e-05	0.000166295	9.78206e-06	4.89103e-05	5.86923e-05	1.95641e-05	0.000215205	9.78206e-06	9780	2.22045e-16	3.35687e-16	0.0039961	0.0174987	0.00184528	0.014767	0.0062397	0.00391737	0.000607968	0.00340511	0.662396	0.00291578	ND	ND	0.0104021	0.00538074	0.0371235	0.00286965	0.041129	0.00422067	0.0105266	0.011209
GNGT1	1	2.22045e-16	2.4286e-16	0	0.000410846	0	9.78206e-06	0	9.78206e-06	0	0.000166295	0.0326134	9.78206e-06	0.000361936	0	9.78206e-06	0	9.78206e-06	0	9.78206e-06	1.23694e-06	0	0	9.78206e-06	0	0	3877	2.22045e-16	3.35687e-16	8.70995e-05	0.035795	0.000906535	0.00134904	0.00219803	0.00153074	4.35994e-05	0.0247972	0.169477	0.00435106	0.0256567	0.000329114	0.00387726	0.000248183	0.00634714	0.000890918	0.000486315	ND	0.00428265	0.00113528
GP5	1	2.22045e-16	2.4286e-16	0	8.80385e-05	9.78206e-06	3.91282e-05	9.78206e-06	1.95641e-05	9.78206e-06	0.000215205	0.0214227	9.78206e-06	1.95641e-05	9.78206e-06	9.78206e-06	3.91282e-05	0.000254333	9.78206e-06	9.78206e-06	9.78206e-06	0	9.78206e-06	1.95641e-05	9.78206e-06	9.78206e-06	1	2.22045e-16	3.35687e-16	1.99079e-05	0.000400933	2.69039e-05	0.000124194	6.21137e-05	0.000193814	2.14131e-05	0.00109604	0.674427	6.54465e-05	0.000172587	4.6369e-05	3.66079e-05	0.000346584	0.00440917	7.41033e-05	0.000124189	4.71446e-05	2.20982e-05	0.000126811
SLCO1B3	1	2.22045e-16	2.4286e-16	0	9.78206e-06	0	0	0	0	0	0	0.0625954	0	9.78206e-06	0	9.78206e-06	0	0	0	1.95641e-05	0	0	0	0	0	0	1	2.22045e-16	3.35687e-16	6.0719e-05	0.00614501	0.00095319	0.000186529	0.00549403	0.00179751	0.000251546	0.000363824	0.320988	7.73866e-05	0.0172682	0.000196699	0.00647768	8.35373e-05	0.000310106	6.90746e-06	0.0106164	0.000707982	0.00387351	0.000843252
OR51B5	1	2.22045e-16	2.4286e-16	0	0.000547795	0	0	0	7.82564e-05	0	0	0.0395586	0	9.78206e-06	0	9.78206e-06	0	0	0	9.78206e-06	0	1.95641e-05	0	9.78206e-06	0	0	1	2.22045e-16	3.35687e-16	8.66356e-05	0.0226661	8.16914e-06	0.000613947	0.000306158	0.0157936	0.000135988	0.00111903	0.591114	2.49861e-05	0.00124653	0.000121219	0.00312367	2.11119e-05	7.78909e-05	7.88338e-06	0.00122182	0.000123197	0.00377704	3.48297e-05
STK32C	1	2.22045e-16	2.4286e-16	9.78206e-06	0.000469539	4.14814e-05	8.80385e-05	8.80385e-05	1.95641e-05	0	9.78206e-05	0.00107603	0.000303244	1.95641e-05	0	1.95641e-05	9.78206e-06	0.000518449	8.80385e-05	9.78206e-06	9.78206e-06	9.78206e-06	0.000146731	9.78206e-06	0.000215205	5.49574e-05	6283	2.22045e-16	3.35687e-16	0.00117118	0.0171781	ND	0.00228682	0.00697096	0.00286517	0.000673418	0.00301774	0.149798	0.0235751	0.0016064	0.000341135	0.00151918	0.000584265	0.0491065	0.00526905	0.000907505	0.00175347	0.000953203	0.00450079
RBM20	1	2.22045e-16	2.4286e-16	0.000107603	0.000860821	0	9.78206e-06	0.000127167	0.000224987	9.78206e-06	3.91282e-05	0.000674962	8.80385e-05	1.95641e-05	9.78206e-06	1.95641e-05	1.95641e-05	0.0003815	0.000136949	9.78206e-06	9.78206e-06	9.78206e-06	0.000205423	8.80385e-05	9.78206e-06	8.80385e-05	1	2.22045e-16	3.35687e-16	0.00779852	0.00682953	2.48886e-05	2.81318e-05	0.000626428	0.00408229	0.000249281	0.000207391	0.0282604	0.00169625	0.000119585	0.00111282	0.000207867	0.00106371	0.00491947	0.00600768	0.000130752	0.000150016	5.82411e-05	0.00750753
LOC283194	1	2.22045e-16	2.4286e-16	9.78206e-06	0.00271941	0	0.000410846	0.000410846	0.000860821	0	3.91282e-05	0.125582	0.000136949	0.00246508	1.95641e-05	0.00110537	0	0.000313026	7.82564e-05	0.000772782	1.95641e-05	0.000195641	1.95641e-05	1.95641e-05	3.91282e-05	9.78206e-06	14723	2.35325e-15	3.38923e-15	0.0127839	0.0950574	0.00207074	0.0687854	0.0680921	0.170754	0.00183355	0.00658091	0.460653	0.0320839	0.327272	0.0084859	0.227038	0.00180294	0.0881289	0.0736716	0.125226	0.0100411	0.0153739	0.016492
LINC00301	1	2.22045e-16	2.4286e-16	0	1.95641e-05	0	9.78206e-06	8.80385e-05	0.000215205	0	9.78206e-06	0.161737	0	0	1.95641e-05	0.000215205	9.78206e-06	0	0	0.00124232	9.78206e-06	8.80385e-05	0	0	0	0	1	2.22045e-16	3.35687e-16	4.54275e-05	0.000782497	1.55982e-05	0.00153464	0.00810695	0.0149509	0.000222411	0.000563937	0.476341	3.43943e-05	0.000218989	0.0042011	0.0198456	0.00150269	0.000126371	1.19674e-05	0.118417	0.000973666	0.00480585	3.42369e-05
CRACR2B	1	2.22045e-16	2.4286e-16	0.000655398	9.78206e-06	0	0	0	0	9.78206e-06	0	9.78206e-06	0	0	0.0217447	0	0.000107603	0	0	0.00290314	0	0.000447151	0	0	9.78206e-06	1.95641e-05	1	2.22045e-16	3.35687e-16	0.00482592	0.000354195	4.80722e-05	2.88899e-05	7.14123e-06	0.00010785	0.000278298	3.51549e-05	0.000257436	5.42278e-05	1.96185e-05	0.0217447	7.88645e-05	0.000192484	1.92612e-05	4.11165e-05	0.00290314	0.00010448	0.000447151	3.1329e-05
SLC22A24	1	2.22045e-16	2.4286e-16	0	8.80385e-05	0	0	9.78206e-06	9.78206e-06	0	9.78206e-06	0.047844	0	9.78206e-06	0	0	0	9.78206e-06	0	9.78206e-06	0	9.78206e-06	9.78206e-06	0	0	9.78206e-06	1	2.22045e-16	3.35687e-16	1.15967e-05	0.000868799	9.33779e-06	4.53344e-05	0.000268326	0.000510725	9.38985e-06	0.000206771	0.0813186	1.77376e-05	0.000138298	4.06382e-05	9.54046e-05	2.48583e-05	9.29475e-05	3.19489e-05	0.00046835	9.36597e-05	0.000736322	0.000177843
LOC283299	1	2.22045e-16	2.4286e-16	9.78206e-06	0.0050671	0.000215205	0.000195641	0.000107603	0.000136949	0	0.000469539	0.032584	0.000342372	0.00636812	9.78206e-06	0.00841257	0	1.95641e-05	0	0.0025629	7.82564e-05	0.000518449	0.000107603	1.95641e-05	0.000107603	9.78206e-06	3637	2.22045e-16	3.35687e-16	0.000248943	0.0450273	0.00612082	0.00370086	0.00146321	0.00205143	1.70146e-05	0.00550368	0.0320732	0.00560516	0.101335	0.000178496	0.183977	6.79016e-05	0.000527697	0.000147871	0.0255609	0.00194236	0.00387918	0.00153363
CD163L1	1	2.22045e-16	2.4286e-16	0	9.78206e-06	0	0	0	0	0	1.95641e-05	0.172683	0	1.95641e-05	0	1.95641e-05	0	0	0	1.95641e-05	0	1.95641e-05	0	9.78206e-06	0	0	1	2.22045e-16	3.35687e-16	2.6481e-05	0.00030351	8.41322e-06	0.000110354	2.99109e-05	8.86136e-05	1.33156e-05	0.00168043	0.793312	9.09245e-06	0.00196718	7.62213e-05	0.00139144	1.91023e-05	7.19099e-05	3.52297e-05	0.00105746	0.000250642	0.00268042	4.96665e-05
ADGRD1	1	2.22045e-16	2.4286e-16	0	0.00117385	0	0.00123254	0.000547795	0.00127167	0	0.000704308	0.000107603	0.000645616	0.000596705	9.78206e-06	9.78206e-05	0.000107603	0.00150644	0.000518449	0.000215205	9.78206e-06	0.00111515	0.000303244	0.00183903	0.000547795	1.95641e-05	17210	1.30562e-11	1.60737e-11	0.00216361	0.202674	0.000225536	0.199097	0.0957664	0.326009	0.00773229	0.0642202	0.0578564	0.256697	0.0856725	0.0174306	0.00722488	0.0383295	0.44686	0.151758	0.0202166	0.00444789	0.194516	0.0629288
MYO1H	1	2.22045e-16	2.4286e-16	0	0.0010369	1.95641e-05	0.000313026	1.95641e-05	0.000215205	0	0.000195641	0.0775326	0.000176077	0.00157491	0	0.000410846	0	0.000215205	9.78206e-06	0	0	1.95641e-05	0.000215205	9.78206e-06	8.80385e-05	9.78206e-06	1	2.22045e-16	3.35687e-16	9.5223e-05	0.00309905	0.000512766	0.00360199	0.000581313	0.00243956	1.54061e-05	0.00134941	0.535035	0.00352676	0.00789733	0.00018004	0.0028342	0.000127018	0.00252849	0.000332617	0.000236904	9.06428e-05	0.000547629	0.00217807
KSR2	1	2.22045e-16	2.4286e-16	0	0.00555621	0	8.80385e-05	0.0003815	0.000635834	0	0.000254333	0.00433345	9.78206e-06	0.00292483	0	0.00187815	0	0.000479321	1.95641e-05	1.95641e-05	0	1.66126e-05	9.78206e-06	0.000111223	0.000224987	1.95641e-05	14809	3.34116e-15	4.77935e-15	0.00274374	0.457517	0.00289119	0.00581984	0.011837	0.225989	0.000871366	0.0603732	0.029856	0.0162108	0.0757011	0.0167419	0.539048	0.0110775	0.0575386	0.0157952	0.0225155	0.0173591	ND	0.0160827
LINC00639	1	2.22045e-16	2.4286e-16	7.82564e-05	0.00116406	0	0.000596705	0.0020738	0.000772782	9.78206e-06	0	0.00122276	0	0.00193685	0	0.000205423	0	9.78206e-06	0	0.000489103	9.78206e-06	0.000105576	0	0.000107603	0.000410846	0	5307	2.22045e-16	3.35687e-16	0.0608875	0.032132	1.01927e-05	0.0846631	0.713139	0.0344766	0.0044605	0.000320316	0.0062559	0.000198461	0.0409097	0.00177219	0.00433748	0.00221171	0.00443214	0.000776887	0.15317	0.00926826	ND	5.81944e-05
REC114	1	2.22045e-16	2.4286e-16	0	0.00298353	9.78206e-06	0.000596705	0.000293462	9.78206e-06	0	0.0003815	0.0237215	0.000127167	0.00791368	0	0.000176077	0	0.0020738	0	0.000146731	9.78206e-06	0.000293462	0.000352154	3.91282e-05	0.000596705	0	1	2.22045e-16	3.35687e-16	0.000170822	0.0327612	0.000343958	0.0140347	0.014426	0.000465313	1.52708e-05	0.00796866	0.137094	0.00400245	0.259633	0.000280636	0.00264672	2.72061e-05	0.0488988	0.000153724	0.00226516	0.000430249	0.00580866	0.0125811
CPEB1-AS1	1	2.22045e-16	2.4286e-16	0.000176077	8.80385e-05	9.78206e-06	1.95641e-05	0	0.0003815	6.84744e-05	8.80385e-05	0.000538013	0.000166295	8.80385e-05	1.95641e-05	1.95641e-05	1.95641e-05	0.000645616	0.000498885	1.95641e-05	1.95641e-05	8.80385e-05	8.80385e-05	0.000401064	8.80385e-05	7.82564e-05	1	2.22045e-16	3.35687e-16	0.00104581	0.000281997	9.97285e-06	0.000102774	1.08115e-05	0.000963671	0.000576248	0.000237192	0.00206555	0.000218777	0.000225454	0.000508065	0.00021823	9.70304e-05	0.00554903	0.0064735	0.000260353	0.000494764	0.000494927	0.000552796
FAM169B	1	2.22045e-16	2.4286e-16	0	0.0121102	0.000215205	0.00316939	0.000215205	0.000479321	0	0.0033259	0.00641703	0.000264116	0.0109168	9.78206e-06	0.0010369	0	0.000254333	0.000156513	0.000234769	9.78206e-06	0.000596705	0.000361936	0.000899949	0.00028368	1.95641e-05	8321	2.22045e-16	3.35687e-16	0.000351901	0.222997	0.0383937	0.0728473	0.00817477	0.0256548	4.16073e-05	0.237804	0.0190284	0.00945686	0.160511	0.000629313	0.0301478	0.000241536	0.00505996	0.0107887	0.00324291	0.00098917	0.019372	0.00906741
LINC00469	1	2.22045e-16	2.4286e-16	9.78206e-06	0.000655398	0.000107603	0.00156513	0.00138905	0.00241617	0	0.000968424	0.00149665	8.80385e-05	0.00262159	9.78206e-06	0.00028368	0.0003815	0.000968424	0.000215205	0.000254333	9.78206e-06	0.000234769	0.000136949	0.000567359	0.000596705	0.000205423	3998	2.22045e-16	3.35687e-16	0.000269398	0.00474255	0.00091039	0.0175583	0.0122167	0.0303045	0.000206163	0.00666059	0.0486139	0.000423264	0.02093	0.000150551	0.000619642	0.00238458	0.00948893	0.00161153	0.00131547	0.000356669	0.000900361	0.000304764
GPR17	1	2.22045e-16	2.4286e-16	0	0.00183903	0.00417694	0.00657354	0.00111515	0.00579098	9.78206e-06	0.000166295	0.00429432	0	0.000293462	0	9.78206e-06	0.000547795	0.00147709	0	0	9.78206e-06	0.000166295	0.000205423	0.0003815	9.78206e-06	0.00105646	1	2.22045e-16	3.35687e-16	1.37686e-05	0.00682814	0.00462985	0.0275948	0.0012423	0.0179632	4.75893e-05	0.0009448	0.0657485	3.0651e-05	0.00186298	1.94292e-05	3.75749e-05	0.000561064	0.00400525	1.22706e-05	3.36172e-05	0.000105997	0.000680051	0.0010201
LINC00670	1	2.22045e-16	2.4286e-16	0	0.00181946	0	9.78206e-06	0	0.000899949	0	0	0.0233693	0	0.00739523	9.78206e-06	0.000635834	0	0	0	0.000264116	1.95641e-05	0.000919513	0	0.000303244	0	0	1	2.22045e-16	3.35687e-16	0.000113988	0.0221204	2.4775e-06	0.00124836	0.00018556	0.0229981	0.000148439	9.4448e-05	0.383351	1.29615e-05	0.085805	0.000929176	0.00984499	4.61746e-05	3.44737e-05	8.38069e-06	0.00675792	0.00210375	0.0187051	0.00012409
KRT18P55	1	2.22045e-16	2.4286e-16	9.78206e-06	0.00100755	7.82564e-05	1.95641e-05	1.95641e-05	0.000215205	0	0.000234769	0.00442149	0.000107603	0.000498885	0	0.000508667	0	0.000528231	1.95641e-05	3.91282e-05	9.78206e-06	0.000136949	0.000215205	1.95641e-05	0.000215205	9.78206e-06	1	2.22045e-16	3.35687e-16	4.82674e-05	0.000423122	0.000107686	6.11001e-05	4.4655e-05	0.000180292	2.05197e-05	0.000325093	0.00354964	0.000134033	0.000119672	3.27705e-05	0.000158407	2.74714e-05	0.000357604	0.000179808	5.68855e-05	5.42978e-05	9.43353e-05	0.000106868
YWHAEP7	1	2.22045e-16	2.4286e-16	0	0.000645616	0.000176077	0.00028368	9.78206e-06	0.000215205	0	0.000401064	0.0226259	8.80385e-05	0.00250421	9.78206e-06	0.00173142	0	8.80385e-05	9.78206e-06	0.000215205	9.78206e-06	0.000342372	0.000361936	9.78206e-06	0.00187815	9.78206e-06	1	2.22045e-16	3.35687e-16	7.24567e-05	0.00396162	0.00132062	0.00148481	0.000177537	0.00129793	2.4151e-05	0.00323315	0.0944106	0.00120833	0.00948014	0.000208643	0.0151408	3.45462e-05	0.000922405	0.000168176	0.00229827	0.000131249	0.00238459	0.00387103
GSDMA	1	2.22045e-16	2.4286e-16	0	0.00181946	9.78206e-06	0.000704308	3.91282e-05	1.95641e-05	0	0.00452909	0.00788434	0.000645616	0.00864734	0	9.78206e-06	0	0.000459757	1.95641e-05	0	9.78206e-06	1.95641e-05	0.000146731	0	0.000224987	9.78206e-06	1	2.22045e-16	3.35687e-16	9.98415e-05	0.00438648	0.00028554	0.00125102	0.000639299	0.000659495	4.03699e-06	0.0180541	0.0283626	0.00238119	0.0315728	3.36438e-05	0.000203737	1.94972e-05	0.00132784	0.000384367	5.00503e-05	0.000213353	0.000190992	0.000512955
SLC13A5	1	2.22045e-16	2.4286e-16	0	0.000185859	9.78206e-06	1.95641e-05	9.78206e-06	0.000518449	0	0.000156513	0.000508667	0.000156513	8.80385e-05	0.00104668	9.78206e-06	1.95641e-05	0.000254333	1.95641e-05	0.000596705	0.000518449	0.000146731	0.0176424	0.000723872	0.000489103	9.78206e-06	1	2.22045e-16	3.35687e-16	3.15104e-06	5.50851e-05	4.00618e-06	1.1007e-05	4.9641e-06	0.000686513	5.01154e-06	3.86359e-05	0.000957353	3.88782e-05	5.28941e-05	0.00571415	3.45363e-06	5.0894e-06	0.000104321	9.63944e-06	0.000767799	0.00145112	2.78546e-05	ND
FLJ36000	1	2.22045e-16	2.4286e-16	0	0.00420628	0	9.78206e-06	0.000596705	0.000205423	0	9.78206e-06	0.00551708	8.80385e-05	0.00578925	0.000358151	9.78206e-06	0.00774739	0.000224987	0	0.000645616	0	0.000228632	0.000479321	0	0	0	1	2.22045e-16	3.35687e-16	1.71694e-05	0.016418	4.81382e-06	0.000203208	0.00501259	0.00146872	2.71737e-05	0.000365455	0.0405371	0.00123348	ND	ND	0.000372659	0.0344255	0.00238206	3.11153e-05	0.00248388	9.57767e-05	ND	0.00314601
[truncated: 215 more rows]
[truncated: 29 more columns]

## Sheet: DIPG-jsGRank-by-Q-top-1000-C2
Overlap Results
Collection(s):	C2
# overlaps shown:	100
# genesets in collections:	6290
# genes in comparison (n):	984
# genes in universe (N):	40312
Gene Set Name	# Genes in Gene Set (K)	Description	# Genes in Overlap (k)	k/K	p-value	FDR q-value
[truncated: 1,086 more rows]
[truncated: 53 more columns]

## Sheet: DIPG-jsGRank-by-Q-top-1000-C5
Overlap Results
[truncated: 1,092 more rows]
[truncated: 53 more columns]

[truncated: 3 more sheets: ENCODE and ChEA Consensus, BioPlanet_2019_Table, KEGG_2021_Human_Table]
