# Supplementary material for: DNA methylation landscapes in DIPG reveal methylome variability that can be modified pharmacologically
Source: Neurooncol Adv. 2024 Feb 19;6(1):vdae023. doi: 10.1093/noajnl/vdae023 (PMC10926944; doi:10.1093/noajnl/vdae023)
Supplement: vdae023_suppl_Supplementary_Table_S3 [file vdae023_suppl_supplementary_table_s3.xlsx]

## Sheet: Top 1000 Genes By JSD
DIPG-691	DIPG-693	DIPG-694	DIPG-695	DIPG-717	DIPG-718	DIPG-720	DIPG-721	DIPG-722	DIPG-723	DIPG-724	DIPG-725	DIPG-726	DIPG-727	DIPG-728	DIPG-729	DIPG-733	DIPG-734	DIPG-873	DIPG-874	DIPG-881	DIPG-888	DIPG-902
HOXD3	CATSPERZ	RPP25	FOXI2	HOXD3	PRDM16-DT	IFITM5	HOXD3	ZIC4	SOX10	KLF4	PAX6	CHAT	PRDM16-DT	PRDM16-DT	HOXD3	HOXD3	HOXD3	HOXD3	PAX6	PHOX2B	PAX6	FOXL1
PAX6	PRDM16-DT	ZFP36L1	TWIST2	MLNR	MAB21L2	SNED1	FOXL1	GSE1	CATSPERZ	NKX2-5	TAS1R3	PAX6	FOXL1	GSE1	CATSPERZ	SALL3	ZIC4	ANXA2R	CATSPERZ	TRIML1	PRDM16-DT	PRDM16-DT
SOX10	GSE1	TMEM200B	FLI1	KLF4	LRBA	PSAPL1	PRDM16-DT	MCF2L	PRDM16-DT	HOXD9	SOX10	ADM	PAX6	HES5	PAX6	GPSM1	CATSPERZ	PRDM16-DT	PRDM16-DT	ZIC4	MCF2L	TAS1R3
FOXL1	HOXD3	NDUFA4L2	PHOX2B	PRDM16-DT	MCF2L	OVOL1	KLF4	PRDM16-DT	PAX6	PRDM16-DT	CATSPERZ	KLF4	ZIC4	RPP25	FOXL1	SOX10	PAX6	PRDM13	PCDHGA11	HOXD3	MIR4321	LRBA
ZIC4	MIR4321	CXCR4	MLNR	NRN1	RPP25	PAX6	LRBA	LRBA	FOXL1	TBXT	PRDM16-DT	PRDM16-DT	SLC34A3	LOC648987	ESRRG	PRDM16-DT	PRDM16-DT	TAS1R3	MIR4321	KLF4	FLJ36000	MAB21L2
CXCR4	MAB21L2	RASGRP2	TBXT	ANXA2R	LAIR1	TAS1R3	MAB21L2	MAB21L2	WNK4	MLNR	HOXD3	MCF2L	HOXD3	UAP1L1	SOX10	ZIC4	SOX10	WNK4	DYNC2I1	TRIML2	TRIML1	PAX6
ANXA2R	PAX6	CATSPERZ	PRDM14	NKX2-5	LVRN	CYP2D6	GGN	LBX2-AS1	MYADML	HOXD4	ARHGAP27P1	ACTA1	CXCR4	CATSPERZ	WNK4	MEOX2	ESRRG	RPP25	ESRRG	PAX6	KLF4	RPP25
KLF4	LRBA	MLNR	NKX2-5	MEOX2	H3C6	COL18A1-AS1	PAX6	LBX2	HSF4	MIR10B	PRAP1	SLC18A3	ESRRG	LINC01558	PRDM16-DT	PAX6	PRDM13	C17orf107	KLF4	FOXL1	MYADML	CATSPERZ
TFAP2B	RPP25	SOX7	KLF4	ZIC1	MN1	FAM83H	MIR10B	GLI2	HOXD3	MAB21L2	MCF2L	HOXD3	TAS1R3	GLI2	RPP25	CATSPERZ	CXCR4	ADM	SOX10	TEX101	TMEM200B	FGF12
PRDM16-DT	MLNR	KLF4	TFAP2C	LRAT	GSE1	CATSPERZ	TBXT	NBEA	MAB21L2	LRBA	RNF207	CRYBA2	HSPA2	MIR4321	MYADML	PCDHGA11	CYP2D6	PRDM12	GSE1	TAS1R3	ARHGAP27P1	H2BC10
MIR4321	GGN	LOC648987	TBX4	HOXA5	ACTA1	MCF2L	HOXD4	BSG	PAX8-AS1	PAX6	PCDHGA11	RNF207	PRDM13	ZIC1	MAL	MCF2L	COL18A1	LOC648987	MIR375	SIGLEC11	PCDHGA11	HOXD3
CATSPERZ	KLF4	NLRP2	GAD2	FOXL1	HSF4	PRDM16-DT	ACTA1	MIR4321	SHISA7	ESRRG	CYP2D6	WNK4	H3C6	ESRRG	CRYBA2	LOC100132215	MISP	WNT3	MAB21L2	LILRB1	LINC02120	SNED1
DPPA2	ZIC1	ZFP64	CATSPERZ	TMEM200B	PAX6	SIGLEC11	CASC15	MEIS1	H3C6	PHOX2B	GRHL2	LRBA	PERM1	PNPLA2	KLF4	RTEL1-TNFRSF6B	RBFOX3	ACP4	LRBA	SIGLEC10-AS1	C17orf107	ANO9
TRIML2	UAP1L1	FLJ36000	PRDM16-DT	ADM	WWTR1-AS1	HCAR1	MLNR	ARHGAP27P1	C17orf107	WNT3	TCF7L2	MAL	NSD1	LOC100132215	C17orf107	PRDM13	GBX2	MCF2L	LOC100129175	RFPL2	RGS20	PRTN3
SLC34A3	MIR10A	VSX1	MAB21L2	OTX1	TMEM200B	PERM1	ESRRG	DNMT3A	PCDHGA11	CYP1B1	DNASE1L2	CATSPERZ	ZFP64	GGN	CRACR2B	RBFOX3	MCF2L	SHISA7	WWTR1-AS1	MCF2L	DPPA2	ITGB2-AS1
TRIML1	ARHGAP27P1	SHISA7	LRBA	PAX6	CATSPERZ	RNF224	HOXD9	NR4A2	GSX2	VSX1	C17orf107	MAB21L2	PRAP1	FZD10	FLJ36000	GFI1	GUSBP10	MAL	WWTR1	TNFSF14	ESRRG	ITGB2
FLJ36000	TMEM200B	TBXT	CHAT	LOC100132215	WWTR1	SLC34A3	LRAT	MIR3176	TRIML1	HOXA7	MAB21L2	MIR4321	LILRB5	DRD4	H3C6	BMP4	MAL	CATSPERZ	WNK4	PIWIL1	TRIML2	FLJ36000
MIR524	HOXA-AS3	PAX6	ECEL1P2	MAB21L2	CPT1A	CHAT	LOC100132215	COLEC11	TRIML2	LOC100132215	RNF224	ESRRG	MAB21L2	CXCL12	CPT1A	PHOX2B	HOXA-AS3	LVRN	PNPLA2	UTS2R	DNASE1L2	TRIM5
SNORD115-17	ADM	EPAS1	VSX1	DMRTA2	MAL	NLRP2	MCF2L	PAX6	ESRP2	EBF1	CPNE7	LVRN	LRBA	PLEKHG5	MCF2L	TAS1R3	PAX8-AS1	H3C6	H3C6	FLJ36000	NSD1	ACTA1
RNF224	FOXL1	CEBPA	NR2E1	CDH3	ESAM	MISP	WNK4	ADGRG1	GSE1	CATSPERZ	SLC16A8	IRF4	ITGB2-AS1	SOX10	RNF207	COL18A1	HOXA6	MDFI	PRR18	CYP2D6	TUBA3C	TMEM200B
C17orf107	LOC100132215	BMP4	BARX1	ADRA1A	CHAT	PRTN3	EGR3	ABHD17A	MIR1237	CRACR2B	H3C6	RPP25	ITGB2	AJM1	LSP1P3	FOXG1	KLF4	CDHR5	PCDHGA12	LOC284379	LINC01692	H3C6
SHISA7	WNK4	GBX2	PAX6	HSF4	CDH3	MUC6	MIR4321	RADIL	ABHD17A	MIR375	NSD1	MIR3131	TRPM2	NDUFA4L2	MIR4321	NEU4	ARHGAP27P1	ZIC4	TDGF1	MIR518B	LTBP2	LSP1P3
MIR521-2	ESRRG	SLC9A3	SP5	PHOX2B	RNF207	PRAP1	WWTR1-AS1	CATSPERZ	RNF207	WNK4	CLDN5	ADRA1A	WWTR1-AS1	ASIC4	TMEM200B	SLC34A3	HSF4	RTEL1-TNFRSF6B	PHOX2A	PSG1	TDGF1	ESRRG
DNASE1L2	CDH3	RASSF10	MIR3131	LRBA	CRACR2B	UICLM	WWTR1	DOK7	CRACR2B	MN1	ATP8B3	TMEM200B	SHANK1	TGFBR3L	SHISA7	MIR4321	HSPA2	CORO6	MIR10B	MIR520F	GUSBP10	CDH3
PRDM13	NR4A2	IRX4	CDKN2A-DT	WNK4	MIR4321	ACP4	ESRP2	LINC01558	LOC100133050	NR4A2	LRBA	FGF12	MIR5196	DNASE1L2	WWTR1-AS1	C17orf107	PSG1	PAX6	TPTEP1	ACP4	CORO6	CYP2D6
TNFSF14	GLI2	MIR4520-1	ACTA1	VSX1	DNASE1L2	MIR5196	CATSPERZ	DMRT3	MIR4321	TBR1	IFNL4	TAS1R3	LVRN	FZD10-AS1	SLC35D3	RNF224	PRAP1	GSX2	PLEC	LILRA2	CXCL12	HOXA-AS3
SP5	HOXB3	CEBPA-DT	PCDHGA11	TLX3	TOR4A	LCNL1	UAP1L1	DOK1	LRBA	H3C6	WNK4	WWTR1-AS1	CASC15	HOTAIRM1	TRIML2	LILRA2	CORO6	H2BC10	WNT7B	MAB21L2	GGN	HSPA2
SNED1	HOXA5	MIR3131	LVRN	FOXI2	SOX10	SIGLEC14	CYP26B1	SLC19A1	MCF2L	UAP1L1	WWTR1-AS1	HOXA6	RNF224	PAX6	PCDHGA11	OTX1	SP5	MN1	IFNL4	WNK4	LSP1P3	ARHGAP27P1
MCF2L	MIR10B	PRDM16-DT	DIO3	ESRP2	ESRP2	PARVG	ARHGAP27P1	ADORA2A	HSPA2	FERD3L	LRRC37BP1	WWTR1	WWTR1	MIR1237	WWTR1	MAB21L2	LOC100132215	MEOX2	NR4A2	LSP1P5	ZNF503-AS2	ANKRD30A
MIR520F	FOXD4L1	MIR4520-2	LHX2	RPP25	SOX18	TRPM2	NKX2-8	DMRTA2	PNPLA2	CRYBA2	WWTR1	HSF4	CDH3	LSP1P3	NLRP2	HAND2	SNED1	PCDHGA11	SHISA7	NLRP4	PCED1B-AS1	TNFSF14
SNORD115-41	SOX10	TRIML1	FOXE1	SOX10	ZNF503-AS2	GRB7	NKX2-5	MN1	MIR521-2	NBEA	AJM1	LINC01558	S1PR4	HOXA1	HOXB3	HOXB8	PRTN3	TCF7L2	KREMEN1	MIR515-1	GFRA2	HCAR1
GUSBP10	MCF2L	SAMD11	ARHGAP27P1	HOXA9	CXCR4	FLJ36000	TBX4	MT1H	DPPA2	ZIC1	COL18A1	HOXA-AS3	LILRB2	SLC16A11	ANXA2R	WNT3	TEX101	H3C10	ASIC4	DNASE1L2	SLC16A11	SNORD115-41
RBFOX3	DOK7	NLRP7	ESRRG	CTDSP1	SLC18A3	ITGB2-AS1	CPNE7	DRD4	NANOGNB	TBX1	ESRRG	SOX10	MIR4321	TBR1	HSPA2	DNASE1L2	AJM1	MLNR	WNT5A	LINC00304	HSF4	LINC01692
SNORD115-39	EVA1B	CPT1A	VENTX	CATSPERZ	CCDC8	VSTM1	CDH3	RASGEF1C	DRD4	HOXA9	ASCC1	RASSF10	CLDN5	CRACR2B	AJM1	GRHL2	PRR25	H2BC13	H3C10	ARHGAP27P1	TAS1R3	TRPM2
ARHGAP27P1	TBR1	LILRB1	CASC15	SIM1	MIR1237	ITGB2	SHISA7	WNK4	TEX101	POU4F1	RAD51C	PCDH8	CATSPERZ	WNK4	TRIM5	HSPA2	ADRA1A	LOC153684	ADM	MIR521-2	HBBP1	SNORD115-17
PRR15	EGR3	ZIC1	NKX2-8	CASC15	TDGF1	ELANE	PNPLA2	NFAM1	NSD1	LVRN	ESRP2	GSX2	SOX10	GBX2	TUBA3C	WNK4	SLC34A3	GRHL2	PCDHGA10	TUBA3C	CEBPA	LINC01446
NLRP4	SHISA7	PPM1N	BHLHE23	RASSF10	RNF166	PLVAP	HOTAIRM1	NDUFA4L2	CRYBA2	GSE1	TOR4A	CTDSP1	NNAT	CCDC8	DNASE1L2	HAND2-AS1	LILRB1	NR4A2	CLEC14A	PSG5	MTUS2	LOC100132215
TEX101	MN1	LRAT	ADRA1A	HSPA2	SOWAHC	MIR520G	H3C6	MAP7D1	IFNL4	LHX6	TMEM184A	PLEC	LOC100132215	RFX4	LVRN	ARHGAP27P1	BAGE3	MIR10B	H2BC13	LOC100132215	MAB21L2	TUBA3C
LINC01558	CPNE7	TNFSF14	LHX6	WNT3	LTBP2	TMEM150B	CRACR2B	DDR1	MN1	RPP25	KLF4	HSPA2	TNFSF14	AATK	DPPA2	KLHDC7B	BAGE	ZFP64	PCDHGA6	MIR520G	TRPV5	NSD1
MIR515-1	SAMD11	PCDHGA11	EBF1	C17orf107	PNPLA2	LILRB5	CYP2D6	CDKN2B-AS1	NPTX2	TRIM58	LILRA2	HOXB3	ARHGAP27P1	METTL24	LINC02120	STK3	FLJ36000	RNF207	RARRES2	MIR512-2	TRIM5	S1PR4
SNORD115-40	HSF4	TBR1	FGF12	ACVR2A	ESRRG	CD22	LVRN	FSCN2	WWTR1-AS1	TDGF1	PRR5	PCDHGA11	ATAD3C	ESRP2	NLRP4	HOXB5	UAP1L1	SLC16A11	ARC	MIR1283-1	KRTAP6-2	MN1
MIR520G	ADRA1A	ACTA1	MIR1247	PCDHGA11	UCN	PDE6B	RPP25	CARD9	UAP1L1	LOC100129175	BEST2	MIR10B	RTEL1-TNFRSF6B	MIR10B	LINC01692	AGAP2-AS1	ADM	LOC100132215	HSF4	LRBA	FZD10	MCF2L
KIR3DX1	SPIRE1	FGF12	IRX4	CXCL12	ARHGAP27P1	WWTR1-AS1	C17orf107	LOC100288123	SLC16A8	PRDM14	HSF4	LOC100132215	H1-1	MCF2L	PNPLA2	VSX1	RNF224	BEST2	SOX18	SLC34A3	DRD4	SNORD115-40
FBXL16	LTBP2	NANOGNB	RNF207	NBEA	ITGB2-AS1	CGB5	HOXA1	REXO1	WWTR1	RIPK4	PRPH	LTBP2	ACP4	CTDSP1	RFPL2	ESRRG	S1PR4	CYP2D6	LOC648987	RNF224	CATSPERZ	MIR4321
COL18A1	MEOX2	RNF207	GDF7	GFI1	ITGB2	SNAR-G1	MIR3131	CCDC88B	PRPH	CASC15	HCAR1	PNPLA2	PTK6	ZNF503-AS2	KIR3DX1	PCDHGA5	GSE1	TBXT	PCDHA7	PRAP1	PRPH	SNORD115-32
SNORD115-22	KCNJ12	MIR521-2	IRF4	ZFP64	SEPTIN10	SLC18A3	VSX1	TOR4A	NBEA	ANKRD63	LOC100132215	C17orf107	CAMSAP3	EVA1B	SLC25A51P1	LRBA	GGN	UAP1L1	MYT1	PRDM16-DT	NR4A2	SEPTIN7P9
H3C6	UCN	ADRA1A	GATA5	GSX2	AATK	DNASE1L2	WNT3	CHRND	MIR520F	PRR15	DPYSL4	GGN	GRHL2	LTBP4	TRIML1	HOXA9	CRACR2B	H3C8	RPP25	VSTM1	PNPLA2	GDNF
LILRA2	WNT7B	SIX5	ZFP64	EOMES	WNT3	ATAD3C	CRYBA2	TDGF1	CLEC4C	SP8	LRCOL1	PRR15	CYP2D6	RTP5	CDH3	TBX2	GRHL2	L1TD1	LOC100132215	LILRB5	PRRX2	SNORD115-30
BAGE3	FZD2	TCF7L1	C17orf107	NDUFA4L2	EPHX3	MIR4798	AJM1	LOXL3	GATA6	MCF2L	NXNL1	MIR375	RBFOX3	MEOX2	TEX101	WT1-AS	AGAP2-AS1	WNT5A	C2CD4D-AS1	RTEL1-TNFRSF6B	CTAGE1	GUSBP10
BAGE	H3C6	AJM1	CLIC6	ESRRG	CBFA2T3	CGB1	DRD4	SIX2	LTBP2	TBX4	SLC34A3	ZNF503-AS2	PCDHGA11	MTSS2	HIC1	PCDHA13	PCSK4	CCDC8	PCDHA8	FAM71A	CCDC85C	SNORD115-31
PRAP1	TGFBR3L	CASC15	SLC4A11	SLC35D3	H1-1	MAL	LINC01558	MEX3A	TRIM58	TFAP2C	HOTAIRM1	TDGF1	LRAT	HRAT92	HSF4	HOXB-AS3	WNK4	PCDHA13	PCDHA10	MIR519E	RASSF10	LINC01558
SLC16A8	HOXB1	DCHS2	SPON2	PAX6-AS1	FZD2	RNF223	OTX1	RGS12	TNFSF14	ALDH1A3	WDR90	TRH	LAIR1	CYP26B1	CPNE7	WT1	H3C6	VPS37B	COL18A1	SIGLEC9	TACSTD2	H3C8
LVRN	OTX1	GSX2	TBX1	RCN1	TPTEP1	WWTR1	SLC16A11	DYNC2I2	CALN1	FGF12	PCDHGC4	TOR4A	EGR3	ABHD17A	GGN	GRB7	EPHX3	C2CD4D-AS1	PCDHA12	DYNC2I1	PCED1B	MDFI
LOC284379	LOC648987	TBX1	PNPLA2	ACTA1	ZAR1	F2RL3	EVX1	MT1G	TBX18	OTX1	PAX8-AS1	COL18A1	WNK4	HES3	LINC01205	CXCR4	LILRA2	TMEM200B	PCDHGA8	GUSBP10	UAP1L1	NLRP2
FAM30A	CD151	LOC100132215	TP73	KREMEN1	TAS1R3	RNF207	MAL	PLEKHG5	PRDM9	ARHGAP27P1	ANAPC16	KIR3DX1	CD37	RGMA	PSG1	LAIR1	CLDN5	HOXA-AS3	PCDHGB4	NLRP7	SOX18	GSE1
SNORD115-10	CYP26B1	GUSBP10	TMEM200B	WT1	S1PR4	MIR520F	HOXB3	UAP1L1	RPP25	HOTAIRM1	LINC01191	CCDC8	C17orf107	ADGRB1	NBEA	IGF2BP1	LOC284344	HSPA2	RFX4	SIGLEC10	BEAN1	HSF4
LILRA1	TRIL	DPPA3	TSPEAR	SHISA7	RASGEF1C	SOX10	SPON2	NAGS	LIMS2	H1-1	TMEM176B	MIR10A	ESRP2	PAX7	NLRP7	PLK5	SLC16A8	ADRA1A	PCDHGA5	MIR4321	CEBPA-DT	SOX10
SNORD115-32	RFX4	C17orf107	MIR4321	H3C6	RGS20	LILRB2	HOXD1	DNAAF5	UCN	LMX1A	MAL	SLC34A3	H2BC1	PPP1R3G	IFNL4	PCDHGA12	NDUFA4L2	TOR4A	GUSBP10	LVRN	SAMD11	LAIR1
MIR520D	WWTR1-AS1	PRR15	BAIAP3	ALX1	RTP5	TEX101	ANKRD63	KIRREL1	CTDSP1	DLX6-AS1	LILRA1	NR4A2	METTL24	FOXG1	NSD1	NKX2-6	NNAT	NODAL	LSP1P3	DPRX	SOWAHA	SLC34A3
MIR519E	DNASE1L2	LVRN	WNK4	PRRX2	HOTAIRM1	FAM71A	TDGF1	TESMIN	DRD5	TRH	CYSRT1	TBXT	DNASE1L2	KREMEN1	PRPH	ATP8B3	DNASE1L2	RNF224	MYADML	KIR3DX1	MYOCD	SNORD115-5
SNORD115-31	ESAM	TEX101	SLFN12L	FZD7	PRR18	NLRP7	PHOX2A	PCBP3-AS1	MIR1283-1	RUNX3	RBFOX3	RFPL2	SIGLEC11	PDGFA	H3C10	CYP2D6	MUC6	H2AC16	DLK1	MIR520D	NKX6-2	NEUROG1
UAP1L1	VSX1	WNT3	SLC18A3	WT1-AS	HCAR1	MAG	ALDH1A3	NEUROG1	RGPD8	TMEM200B	NR4A2	RTEL1-TNFRSF6B	OVOL1	KCNJ12	SLC16A11	ACP4	MDFI	PRKCZ	LINC02120	TRIM5	PRAP1	RNF224
NLRP2	SYNGR3	GSE1	MCF2L	LHX6	UAP1L1	UTS2R	HOXA4	MFAP2	LINC02120	LTBP2	CAPN11	DNAJC22	GSE1	OTX1	GUSBP10	NRN1	WWTR1-AS1	RFPL2	WNT3	TBXT	HOXB1	ADM
RFX4	NEUROG1	GHSR	NR5A1	NNAT	SNORD37	ZSCAN10	TOR4A	PNPLA7	MYOCD	GATA2	TMEM176A	GRHL2	PLIN4	PAX6-AS1	LOC100132215	PCDHA10	LINC01558	AATBC	TMEM200B	ZNF257	LRBA	PRDM9
PCDHA10	NXNL2	TRIML2	NNAT	SKOR2	HOXA4	LAIR1	EVA1B	AQP1	NLRP3	SOX18	CORO6	PAX6-AS1	GATA3-AS1	RCN1	SNORD115-10	FOXB2	NLRP4	ZIC1	H1-1	LILRB4	FCRL1	GBX2
ELANE	WWTR1	MAL	MIR375	TBR1	ANXA2R	LINC01692	HSPA2	FOXH1	EVA1B	LINC01558	GPR62	RCN1	PAX8-AS1	EGR3	H2BC13	LHX8	EGR3	TDGF1	ADRA1A	MIR519A2	GSE1	PLK5
MIR517A	CXCR4	RARG	LOC100129175	MAL	GRHL2	TM4SF19-DYNLT2B	TMEM176B	PLA2G6	PRKCZ	ISLR2	RSL1D1	MLNR	WNT3	MAL	FBXL16	CLDN5	PSG6	IFNL4	PCDHA13	SEPTIN7P11	RPP25	TRIML1
MAL	FZD10	MYADML	ANKRD63	SEPTIN9	FERD3L	TM4SF19	HSF4	CXCR4	DPYSL4	GPER1	C2CD4D-AS1	UAP1L1	MCF2L	SNORD37	ESAM	ALX1	ZNF503-AS2	CCDC82	CBLN4	FAM90A27P	ZIC1	MS4A3
LILRB1	PRPH	H2BC10	HSF4	NXNL2	CORO6	MIR1283-1	HRAT92	BTBD17	MIR520A	DRGX	PIWIL1	RNF224	H3C10	NANOGNB	ACTA1	NXNL2	MIR1237	GBX2	HRAT92	UPK1A	FZD2	H2BP1
PRDM9	RNF207	MIR520G	LINC01124	CDKN2A-DT	TMEM176B	SIGLEC9	FZD10	RAPGEF1	SAMD11	AJM1	PLEKHG4	LOC100129175	PRPH	CELF4	MIR10A	PRTN3	WWTR1	ARC	ZIC1	HSF4	PLEC	DNASE1L2
LINC02120	EPS8L2	ESRRG	NXNL2	CEBPA	RARRES2	LOC284379	ESAM	CRACR2B	C2CD4D-AS1	HOXA1	MIR1237	MT1H	KLK1	ADRA1A	FZD2	DMRTA2	LVRN	ALDH1A3	L1TD1	MIR520A	LINC01098	SLC16A11
FAM90A27P	GATA2	GLI2	PCDHGC4	PRR15	HOXA1	FFAR2	ITPKA	C15orf62	GGN	RASSF10	HOXA1	IFNL4	H2BC13	SP8	CORO6	H3C6	IFNL4	PCDHGB6	PTGER1	LAIR2	SNORD48	SNORD115-22
OR3A4P	GFI1	MIR375	PCDHGC3	OTP	PCDHA7	MIR371B	TMEM176A	EDN2	TAS1R3	STK3	LTBP4	H3C6	CCDC8	MIR3125	KRTAP6-2	LTBP4	GAS6-AS1	COL18A1	HSPA2	BEST2	NEUROG1	DNAJC22
SNORD115-30	CRACR2B	CDH3	SIX3	FOXB1	BST2	COL18A1	UCN	CDKN2A	GCSAML	HOXA10	MIR4691	L1TD1	AJM1	CYP2D6	HOXA-AS3	HOXA7	MN1	KIR3DX1	CRYBA2	CASC15	NODAL	HOXB3
LINC01692	TRADD	OTX1	IL17REL	LHX8	TMEM176A	ATP8B3	GSX2	RIN1	MIR524	CLDN7	PCDHA8	MN1	ADRA1A	NR4A2	TRIM58	ARC	CCDC8	VMO1	SLC18A3	MISP	TNFSF14	ADRA1A
SNORD115-9	MGC12916	FOXB1	PRPH	ALX3	LINC00642	MYADML	PRR15	GTF2IRD1	HOTAIRM1	WWTR1-AS1	PRR25	DCHS2	PCDHA13	ADM	GDNF	L1TD1	LILRA1	PCDHGA10	NEUROG1	PRG1	BAGE3	MTUS2
RNU6-64P	ESRP2	HSPA2	SLFN13	ZIC4	CTDSP1	MIR4321	GSE1	CCDC8	TOR4A	MEOX2	AATBC	SLC16A11	IFNL4	C17orf107	LILRA2	ABHD17A	ANXA2R	ACTA1	HOTAIRM1	ANXA2R	BAGE	CXCR4
HSPA2	ZIC2	SYT6	FOXF2	RARG	TRADD	GSDMD	MDFI	KRT42P	CHODL	HOXA5	EVA1B	RIPK4	PRTN3	NRN1	RAB34	LILRB5	TAS1R3	PCDHA12	SPIRE1	RNU6-64P	SNORD115-39	KLF4
LAIR2	TCF7	KIR3DX1	HOXD3	SLC16A3	DNLZ	IL32	NPM2	NRN1	DNASE1L2	TAS1R3	MOB3A	NKX6-2	MLNR	LINC02120	NKX6-2	DMKN	ACTA1	GUSBP10	GGN	LILRB2	PRR15	LINC02120
TRIM5	ADGRG1	RTP5	MN1	NPAS1	COL18A1	MIR373	NKX6-2	CD151	CBLN4	WWTR1	ABCA7	FZD2	LILRA4	EZR	ANKRD30BP2	SIM1	HCAR1	FSTL3	TMEM176B	MIR517B	AJM1	HES5
GRHL2	NSD1	PRDM16	TDGF1	GSE1	LTBP4	C17orf107	MIR375	LINC00588	KLHDC7B	NXNL2	ZNF503-AS2	PCDHA10	KRT16	PEPD	PCDHA13	FLT1	FOXD4L1	PRAP1	EVA1B	OR7G1	LILRA2	FZD2
SNORD115-5	PRR15	FOXI2	SLC35D3	PRKCZ	DLK1	MIR372	S1PR4	EPS8L2	KIF2B	GSX2	ACP4	ACP4	PTX4	SOWAHC	CTDSP1	MIR5196	RGPD8	HCAR1	PEAR1	PSG6	MLNR	SNORD115-33
NBEA	ADPRHL1	TRIM5	ASCL2	ARHGAP27P1	RIN3	LILRA2	RNF207	SOX10	IDO2	PHOX2A	LSP1P4	SFMBT2	KIR3DX1	RASGEF1C	ESRP2	PCDHA9	PCDHA10	CLDN5	TCEA3	SNORD48	KYAT3	MIR1237
MIR522	LVRN	LINC00092	NBEA	NEFM	ANXA2	LTBP4	TMEM200B	TSPAN18	OR2T11	HOXB1	SIGLEC14	EPHX3	PCDHA7	PRDM16	SNORD115-17	PAX9	MIR10B	ESRRG	RNF207	POTEH	RBMXL1	HOXA6
MIR518B	OTP	MEOX2	HHEX	ARC	H3C10	MIR519A1	COL24A1	LHX3	LBX2-AS1	DLX6	USP6	GIP	FSTL3	CAVIN3	LTBP2	MIR520G	RASSF10	LTBP4	ESAM	LINC02120	ANKRD30BP2	H2AC15
UTS2R	ABHD17A	GFI1	RASSF10	MSX1	PCDHGA5	LOC100132215	ZFP64	EMX2OS	KIR3DX1	NR5A1	NODAL	EVA1B	CES3	TRIML1	UAP1L1	MIR10B	C17orf67	CERKL	ANXA2R	TDGF1	PRR18	LILRA2
PCDHGA11	LBX2	DHRS3	WWTR1-AS1	TBXT	RAB34	MIR520D	L1TD1	GGN	PCDHA13	MAFK	CLASRP	IHH	GRB7	PRR18	MIR1237	EOMES	CPNE7	NEUROD1	LINC01692	GRB7	PCDHA13	BAGE3
NLRP7	LBX2-AS1	CGB7	PCSK9	NR4A2	SLC35D3	LILRA1	PRKCZ	EVA1B	AGAP11	FOXD4L1	LTBP2	PHOX2A	UTS2R	EZR-AS1	TOR4A	DBX1	CBFA2T3	PRPH	HOXA1	PSG7	TRH	BAGE
GGN	KAZALD1	WWTR1-AS1	PRR15	KCTD1	LINC00886	GUSBP10	FZD2	GAK	LSP1P3	SOX7	ARC	CORO6	KLF4	ST3GAL4	WNT10B	PRR5	FZD2	LILRA2	SLC26A10	STXBP2	FZD10-AS1	UTS2R
MIR516B1	LINC01558	PRRX2	WT1	SHISA3	IL17REL	CCDC144NL	FOXD4L1	TMEM200C	MTUS2	SPON2	TEX14	VSX1	LILRA2	SLC2A4RG	MIR10B	MIR10A	LSP1P5	SLC34A3	H2AC14	CHTOP	C2CD4D-AS1	ZIC1
GAS6-AS1	DNAJC22	LOC286083	RBM20	FOXE1	MLNR	MIR516B1	GPER1	PDLIM2	EPHA6	TBX2	MIR10B	LRRC56	SLC38A10	C2CD4D-AS1	LINC01446	MLNR	FSTL3	DCHS2	MCF2L	PRR15	LINC02882	LTBP2
ESRP2	RUNX2	PNPLA2	WWTR1	ONECUT2	H2BC13	H2BC1	DNASE1L2	LINC00565	SLC18A3	FZD10	KIR3DX1	NODAL	PLK5	AGAP2-AS1	OXCT2	TPSG1	ORM2	MATN4	FOXE1	CPNE7	COL18A1	GRB7
PRTN3	RADIL	PHOX2A	HSPA2	ANKRD63	CIDEA	PRSS57	PCSK9	MLNR	H3C10	GFI1	KCNQ1OT1	GSE1	FZD10	MYADML	NR4A2	MIR521-2	ESAM	HOXB-AS3	MIR9-3HG	MIR522	VMO1	OVOL1
MIR526B	TDGF1	MIR4321	EOMES	CPEB1	MAFK	RNU6-64P	RIN1	ADAMTS13	PSG1	FOXI2	CAVIN3	MIR9-3HG	UAP1L1	RGS12	MDFI	HOXB6	TMEM200B	ZNF257	TMEM176A	LTBP2	H1-1	H2BC15
MIR1283-1	ZNF503-AS2	CGB8	GUSBP10	SOWAHC	VSTM1	FSCN2	SLC35D3	RNF207	LBX2	ADRA1A	LAIR2	ANXA2	SHISA7	SEPTIN10	GPR17	PCDHGA8	PHOX2A	CASC15	TACSTD2	CATSPERZ	SNHG32	CXCL12
CYSRT1	ACTA1	GGN	H3C6	CRACR2B	IRF7	SNORD115-39	RARRES2	MIR4786	FCRL1	EGR3	LINC02120	PRPH	KLK3	SIM1	SNORD37	PCDHGB4	HNF4G	TRH	H2BC14	MYO1F	SYT17	NPAP1
AJM1	DNMT3A	NTRK1	H1-1	DCHS2	GGN	DPEP2	BEAN1	PCBP3	TRPV5	FLI1	PRKCZ	AGAP11	MIR9-3HG	GSEC	GSE1	LOC100506472	PNPLA2	LINC01558	PAX6-AS1	LAIR1	PCDHGA5	FOXI2
TMEM200B	HOXB4	ANKRD63	PCDHGA12	PCDHGA6	PRAME	MIR527	ZIC1	TRADD	DPRX	SLC6A4	KYAT3	GUSBP10	CRIP1	LINC01191	KLHDC7B	HOXD9	FAM83H	RBM20	RCN1	MIR519C	TOX2	WWTR1-AS1
MIR512-2	DRD4	WWTR1	RASGEF1A	CPEB1-AS1	IFNL4	TPSD1	LOC100129175	NKX2-3	KRTAP6-2	PEAR1	RBMXL1	MDFI	MIR10B	FLNC	LINC01558	TDGF1	LILRB4	H2AJ	MIR124-2	GCSAML	ZNF257	NDUFA4L2
MISP	LTBP4	GDNF	LOC100132215	FERD3L	PCDHGA11	LAIR2	HAGLR	MIR1237	H2BC13	L1TD1	SHTN1	LILRA2	MIR675	ANXA2	PSG8	TOR4A	PSG10P	TACSTD2	PRMT1	OR2Z1	OR1G1	UAP1L1
FZD2	AJM1	H3C6	CYP1B1	LOC153684	TCEA3	PSPN	SHISA3	SFRP1	NR4A2	ANXA2	FBXL16	GJB2	LBX1	LOC100506472	SYNGR3	MISP	GSX2	PCDHGA5	HBBP1	MIR524	CHTOP	PNPLA2
NLRP11	RAB34	SPON2	CELSR3	CYP1B1	PPP1R3G	SNORD37	MT1H	PEPD	PHOX2A	GGN	ENC1	WNT10B	PCDHA3	SHISA3	PRDM9	TFAP2A-AS1	AQP12B	CCDC144NL	HNRNPF	CPNE8	PHOX2A	WWTR1
MIR525	MDFI	NEFM	CRYBA2	RNF207	ADPRHL1	LVRN	TBX2	C14orf180	PRAP1	PCDHGA11	RTEL1-TNFRSF6B	PAX8-AS1	GIP	BOC	SNORD115-39	NR2E1	GRB7	FGF12	LTBP4	NODAL	HSPA2	MEOX2
MIR519A1	RIN1	SLC35D3	PCDHGA6	PCDHGC3	ECEL1P2	NKPD1	RAB34	GSX2	FLNC	FLNC	STXBP2	CRACR2B	KNDC1	SLC25A51P1	IL17REL	TFAP2A	HRAT92	H1-1	MRPS31P5	PRSS22	TTC34	DNAJC5G
TAS1R3	LOC100288123	UCN	DNASE1L2	CPNE8	FOXI2	MIR521-1	LSP1P3	PPP1R3G	GFRA2	TMEM176B	ABHD17A	SLC9A3	PCDHGA5	HOXA4	MMP26	HS3ST3B1	DGKE	SOX10	NXNL2	BAGE3	ADM	TMEM176B
RFPL4A	TOR4A	IDO2	TOR4A	MIR375	MIR149	LINC02120	PDGFA	PLCH2	LOC284379	HPSE2	NR2F1-AS1	CYP1B1	MIR520G	MED16	SNORD115-32	CORO6	PCDHA13	PLD6	WT1-AS	BAGE	DLK1	MMP26
LOC100132215	C2CD4D-AS1	GATA5	ZNF503-AS2	DLX1	PIGZ	TJP3	TMEM121B	SOWAHC	TRIM5	MT1H	HRAT92	HRAS	TDGF1	PRRX2	HBBP1	LTBP2	UTS2R	NR2F1-AS1	SNORD115-39	SNORD37	KIF2B	PCDHGA11
LAIR1	BARHL2	NEUROG1	IFNL4	IRX4	H2BC10	DMKN	TBX1	ACSF3	ADAM2	MSC-AS1	HSD17B1	PCDHA12	H2AC16	NODAL	OR2Z1	EMX2	OXTR	HRAT92	ADM5	SNORD52	RNF224	SLC25A51P1
GRB7	PLEC	PRR18	PRAME	EMX2OS	PRTN3	WNT5A	DMRT2	OXCT2	KAZALD1	CLIC6	HSPA2	C9orf24	GCM2	CORO6	EPHX3	ZNF503-AS2	HOXB3	PLA2R1	SNORD115-10	MS4A12	CPNE8	TMEM176A
LILRB2	DMRTA2	IRX2	GSC2	PNPLA2	DRD4	ESRRG	ANKRD33B	LOC648987	HOXD1	TEX101	NAGPA	NXNL2	MDFI	TLX3	EVA1B	CCDC8	PAX8	CTDSP1	TOX2	B3GALT6	BSG	KCNJ12
SNORD115-6	REXO1	LOC100129175	GSX2	DMRT2	SLC16A11	HSF4	PRPH	LINC00311	RPS7	PPP1R3G	C12orf56	LILRA1	MIR521-1	RGS20	GRHL2	BEST2	RNF166	H2AC14	TRIML1	MIR516B1	PLXNB1	SEPTIN7P11
MIR517B	SP8	H2AC8	IHH	EVX2	ANKRD63	RFPL4A	FLNC	EBF4	HOXA1	COL24A1	MRPS17	ESAM	TMEM204	ALOX12	HOTAIRM1	CYP1B1	KCNA7	TP73	XAF1	MIR521-1	PCDHGA10	UPK1A
DPRX	C17orf107	FOXG1	DCHS2	MSC-AS1	KLF4	SIGLEC7	NBEA	CASC15	MIR515-1	PCDHA8	AZU1	CYP26B1	COL18A1	MIR520F	SNORD115-30	HOXB3	MIR4691	IER3	HES3	IFITM5	PCDHGA12	CFD
SATB2	TRH	SOX10	TEX101	HES5	LILRA2	ABHD17A	NXNL2	HES5	VMO1	CCDC8	ANKRD24	TNFSF14	LTBP4	TOX2	FLNC	LILRA4	SNAPC2	RGS20	PHOX2B	MIR520E	OR13C8	AGAP2
LTBP4	KLF11	MIR1283-1	ALX3	IRF4	PRPH	KLK1	LBX2	C17orf107	TDGF1	FZD7	CHTOP	FZD10	LILRB1	OTP	OR3A4P	KREMEN1	PCDHGA11	CLIC6	ANKRD63	CCDC8	LOC100132215	SNORD115-39
LINC01606	NODAL	COL24A1	NKX6-2	UAP1L1	LOC100132215	GPR132	LBX2-AS1	ZNF503-AS2	TMEM215	PIGZ	RGPD8	PTGER4	GSX2	UCP2	OR6W1P	PCDHGA10	SIGLEC11	LRRC56	MTUS2	NBEA	SRD5A2	HBBP1
MIR520A	FOXG1	PLIN2	MDFI	WHRN	SNORD52	WDR81	ADGRG1	IGDCC3	MIR518B	KIR3DX1	PHOX2A	PRAP1	GUSBP10	KAZALD1	PHOX2A	PCDHA6	AATBC	HOXB5	LVRN	LOC284344	ARPC1B	ANXA2
KIR3DL1	PLEKHG5	BAGE3	CDX2	SOX7	PCDHGA8	MIR522	PAX8	MT1JP	HBBP1	TBX18	MIR4534	MT1G	OXCT2	WNT7B	SNORD115-9	RPP25	WNT5A	SOWAHC	PLEKHA7	H3C6	WNT2B	ZSCAN10
LOC284344	HOTAIRM1	BAGE	MIR521-2	SEPTIN10	PCDHGB4	LTBR	FZD10-AS1	MDFI	LINC01558	S1PR4	TMEM150B	LINC00886	VSTM1	CAMKK1	PSG9	UAP1L1	BEST2	PCDHA10	PCDHGB5	ESRP2	OR3A2	SLC30A3
ERVV-2	CORO6	SLC16A11	HOXC5	MCF2L	PHOX2A	KIR3DX1	NR4A2	PIP5KL1	MIR4534	MIR10A	PROCA1	KYAT3	MAL	SLC34A3	TMEM176B	EMX2OS	PSG8	TEX101	CRACR2B	SNED1	FCRL3	POM121L12
SNORD115-8	WNT10A	NOTUM	LBX2-AS1	TBX2	ZPBP2	MIR517B	CPNE8	LLGL2	CTAGE1	RNF166	UPK1A	RBMXL1	EPHX3	CCDC85C	HRAT92	GSX2	ZPBP2	WNT10B	ALDH1A3	SNORD115-17	CDH3	SNORD115-10
NLRP13	SOWAHA	IHH	SP6	HNRNPF	ADGRA2	LILRA4	CACNA1E	ENG	LINC01205	SLC4A11	ACTA1	CYP2D6	PRR15	NKX2-2	SEPTIN7P11	PCDHA12	RAB34	PRR25	CYP26B1	RUNX2	LINC00670	SNORD115-6
ITGB2-AS1	FZD10-AS1	STC2	IRX5	CEBPA-DT	FOXD4L1	NLRP11	H1-1	IRX3	ACP4	NRN1	LL22NC03-63E9.3	LINC01191	LAIR2	TACSTD2	OR4D6	LHX1	PSG5	WNT2B	LINGO2	MIR1323	VAV1	RNU6-64P
SNORD115-13	SOWAHC	NNAT	LILRB1	KLF11	PLEC	AATBC	CORO6	LINC00659	SNORD115-40	RNF207	L1TD1	BEAN1	SIGLEC7	ABR	BAGE3	LBX1	TESMIN	HRAS	DPPA2	OR2T11	LTBP4	GC
ABHD17A	NDUFA4L2	LIMD2	PHOX2A	LMX1A	LHX6	H2AC1	DDN	ZIC1	LINC00886	TMEM176A	PRAME	SLC6A4	PNPLA2	ANXA2R	BAGE	FZD10	ASCC1	CDH12	EML2-AS1	C17orf107	CD14	SNORD115-16
HOXB3	HES3	ARHGEF17	CRACR2B	PCDHA10	AZU1	CHRNG	LTBP2	ALOX12	SNORD37	GCM2	SRRM2-AS1	ZIC1	H2AC1	CYTOR	HOXA1	C2CD4D-AS1	MIR675	ANKRD20A11P	MAL	MIR520B	PAX6-AS1	HAVCR1
ITGB2	C5orf66	CPEB1	RFPL2	SLC16A11	KREMEN1	DPEP3	TBR1	CEP170B	DPPA3	MGC12916	WNT3	PCDHGA5	SLC16A8	LOC100288123	NPM2	DSP	NODAL	SEPTIN10	PDGFA	SDF4	RCN1	LILRB1
GBX2	LINC00311	RASD1	GRHL2	EVA1B	VPS37B	S1PR4	HOXB1	KCTD1	SOWAHA	FOXD3	LOC100506472	ALDH1A3	LINC01558	APOD	CLDN5	SHANK1	PSAPL1	H2BC14	MEOX2	PCDHGA11	IFNL4	MBP
OR7G2	GAK	UAP1L1	DMRT1	SLC18A3	LL22NC03-63E9.3	MXRA8	MIR4520-1	BIN1	RNF157-AS1	PRPH	UCN	HOXB1	FUT5	LRBA	SHISA3	AJM1	H3C10	KLF2	CLDN5	SLC16A11	PCDHGB6	AZU1
IFNL4	MIR1225	CPEB1-AS1	MIR520F	ESAM	RPS7	SIGIRR	SPOCK2	MIR4739	NEUROG1	KCNJ12	PRSS54	TGFBR3L	CGB8	CASC15	TBXT	GSE1	GON4L	CXCL12	WT1	SEPTIN1	KLF2	LRRC56
MIR521-1	STK3	C5orf38	HOXB1	ULBP1	CFD	SNORD115-10	RIPK4	IGF2BP3	SNORD115-17	RUNX2	RADIL	INSRR	HOXA-AS3	SIX5	H1-1	GSC	TCEA3	SEPTIN7P11	PRPH	SIGLEC14	CAVIN3	MAL
MIR520E	ZIC4	LOC729683	LBX2	MIR10A	LAIR2	DPRX	PAX6-AS1	MIR5587	FZD2	PRKCZ	UAP1L1	CFD	ZNF503-AS2	REXO1	TMEM176A	FEZF1	HS3ST3B1	CCDC166	RTKN	GPR32	TGFBR3L	NODAL
MYADML	NRN1	PCDHGA5	SHISA8	TCF7L1	GFRA2	FAM90A27P	RCN1	L1TD1	SLC16A11	SATB2	TCEA3	PSG9	HOXB3	RAPGEF1	ANXA2	UCN	H2BC13	HEXD	A1BG-AS1	UAP1L1	OR51I2	CDHR5
SNORD115-38	VAX1	LAMB1	UAP1L1	GCM2	CYP1B1	MS4A3	NHLH2	SEPTIN10	FOXJ1	MT1G	RPS7	PCDHA7	SIGLEC16	FABP5	OR6K2	NR4A2	PSG9	CPT1C	KCNG3	HOTAIRM1	SLC35D3	GFI1
PCSK4	HOXA1	SFMBT2	RNF166	LTBP2	FLNC	MIR519A2	LAMB1	PAX6-AS1	FCRL3	ZIC4	RPP25	CXCL12	COL24A1	SNORD4A	MLNR	LILRA1	SNHG32	SLC6A4	EML2	MS4A3	BRD9	PRAME
MAG	RIPK4	BEAN1	GGN	SAMD11	PRAP1	MIR518A2	FOXI2	RCN1	CST4	LHX8	SNORD48	FRZB	TMEM176B	MAB21L2	FCRL1	TAC1	NFATC1	GON4L	HBG1	FLJ25758	PCDHA12	RFX4
MIR518C	MIR149	H2BC8	WRAP73	DNAJC22	ADRA1A	SEPTIN1	DNAAF5	TFAP2E	NLRP7	OTP	ZAR1	PCDHGA12	CGB5	HOXB1	SLC16A8	PRAP1	ZAR1	DNLZ	EPHX3	SNHG32	FGF12	FAM90A27P
OR3A2	L1TD1	MN1	KCNA7	SOX17	TRIL	FAM90A1	MN1	NAV2	TACSTD2	PTPRN2	LSP1P5	TCEA3	TCEA3	GPRC5B	ARHGAP27P1	PRDM14	SNORD48	NR3C1	PHF19	LYPD8	MIR3147	PAX6-AS1
LINC00304	SHISA8	CYP1B1	EVX1	GRHL2	PRR15	OR1I1	ALX3	CXCL12	MMP26	LHX9	LSP1P3	KAZALD1	SEMA4C	DOK7	SAMD11	PCDHB3	MIR4534	GP5	LILRB1	OXCT2	CDH12	RCN1
PSG9	TFAP2C	FOXE1	FZD10	PCDHGA5	DCHS2	LINC00304	LINC01191	WFIKKN2	APOBEC1	SLC35D3	BAGE3	HOXB5	UCN	FOXL1	HOXB5	GCM2	ARC	LAIR2	FOXI2	OR6K2	ADRA1A	NBEA
SNORD115-7	ANKRD33B	MIR4718	HNRNPF	PRPH	RNU6-64P	GRHL2	ADGRA2	SEPTIN9	HOXB3	KAZALD1	BAGE	DNLZ	ARC	MIR10A	ADAM2	GATA3-AS1	MIR1225	PDGFA	CAVIN3	NCR1	UPK1A	OR2Z1
TRH	POU4F1	MDK	TMEM176B	PLIN2	ABHD17A	CCDC8	MIR4520-2	SHISA7	MIR519D	AGAP11	LIMS2	HS3ST3B1	SNAR-G1	TMEM200B	LOC153684	TMEM204	LAMB2P1	FAM83F	MTA3	PSG8	OR6W1P	TRIML2
LTBP2	HOXD9	H1-0	SOX7	DMRT1	NODAL	CTSW	CHTOP	ZADH2	ZSCAN10	HOXB4	SNORD115-10	H4C6	PROB1	HMGA1	GC	PCDHGB6	LBX1	HLX	ALOX12	SIGLEC16	DYNC2I1	PARVB
CYP26C1	TMEM176A	PAX6-AS1	MED16	HOXB3	ABR	MIR521-2	CLDN7	IFNL4	CYP2D6	PRDM6	PAX8	KLF2	GPSM1	SAMD11	VPS37B	CDKN2A-DT	RIPK4	SNORD115-22	RAB34	PSG9	SLC34A3	SHISA7
AGAP2-AS1	TMEM176B	RCN1	DLK1	H1-1	AGAP11	NLRP4	CLIC6	PRKAR1B	ABR	ESAM	S100A13	RGS20	ZPBP2	EDN2	CCDC8	LINC00261	KIR3DX1	RAB34	PIGZ	PSG11	MTRNR2L1	PRPH
PTK6	GAS6	TMEM102	L1TD1	STK3	WNT2B	SIGLEC12	IFNL4	LINC00461	AJM1	ADPRHL1	SNORD38B	SKOR1	LTBP2	NFATC1	SOX18	BARHL2	ACP4	H1-0	PRR15	SIGLEC8	AGAP11	TCEA3
LILRB4	PRRX2	LILRB4	NKX2-6	PCDHGC4	L1TD1	MIR524	CACNA1B	WNT3	HAGLR	DMRT1	GPR17	SHISA7	ZAR1	HOXB3	LYPD8	KLK3	RFPL4A	ADGRA2	LINC02693	OR7G2	OR6K2	MIR10B
OR1M1	HOXD4	HNRNPF	GFRA2	H2AJ	NR5A1	OR3A4P	H2AJ	ARHGEF16	BAIAP2L1	MSC	SNHG32	ROBO3	NR4A2	MTUS2	PAX6-AS1	ABCA7	LINC00304	PAX6-AS1	FLNC	MIR526A1	NLRP4	KLHDC7B
OR2Z1	PCBP3	ARHGAP27P1	AATK	LINC01191	MICB	KRTAP17-1	PHOX2B	ABAT	COL18A1	ISL2	TBL3	SLC16A8	GATA3	BCR	RCN1	LILRB2	HNRNPF	RCN1	TRPC6	PRR25	FAM83B	NAGPA
VSTM1	PHOX2B	FGFRL1	GATA3	PITX2	FBLN7	MIR519C	MIR149	FERD3L	TGFBR3L	PCDHGA8	NAPSA	PRR18	HS3ST3B1	FOXJ1	SNORD115-11	GATA3	KDM2A	CLDN7	KIR3DX1	VAV1	SHISA7	CLDN5
DPPA3	PHOX2A	KCNA3	TBX2	PCDHGA8	SNORD48	OR7G2	PCDHGA11	RNF157-AS1	RAB34	PCDHGB4	COL24A1	HES3	ARHGAP9	MDFI	SNORD115-22	S1PR4	KLF2	WWTR1-AS1	SOWAHA	LOC100130849	PCDHGA6	PRRX2
PSG8	SHISA3	MAPK11	LINC01558	PCDHGB4	BLK	LILRB1	GDNF	LMNA	VAV1	ADGRA2	SNORD115-39	FSTL3	SIGLEC6	C9orf24	METTL24	KIR3DX1	MIR521-2	SNED1	FAM163A	KIR2DL4	LINC02693	SNORD115-4
SNORD37	SEPTIN10	TLX2	ADGRG1	BARHL2	FZD10	HIGD1B	GATA2	LTBP4	GUSBP10	FOXB2	TSSK2	NFATC1	TMEM176A	EMX2	CPNE8	SIX6	NKX6-2	WRAP73	ADAMTS5	SHISA7	LAIR2	RTP5
GALNT17	TACSTD2	GCM2	SLC6A4	CRIP1	SLC6A4	HSPA2	AGAP2-AS1	KCNAB2	MIR517A	NKX6-2	NLRP4	LILRB1	SIGLEC9	DNLZ	HOXA6	DLK1	LOC648987	WWTR1	RIPK4	NR4A2	UTS2R	ARHGAP45
TOR4A	ALOX12	LILRA2	FOXD2-AS1	TFAP2A-AS1	ZIC1	FCER2	SOX18	RGMA	LYPD8	TMPRSS2	LRRC34	C2CD4D-AS1	CGB1	PDPN	PRKCZ	OVOL1	PDGFA	MIR4441	AGAP2-AS1	LINC01692	LOC100130849	RBFOX3
PCDHA8	CRTC1	OLFM1	TMEM176A	TFAP2A	MIR10B	DMRTC2	KREMEN1	TMEM105	LTBP4	AIRE	IRF4	PYDC1	MIR4752	GPER1	OR13C8	COL20A1	GFI1	KL	FOXG1	WWTR1-AS1	ABHD17A	GIP
SNORD115-14	SLC26A10	MIR520F	PTPRN2	TMEM176B	CNR1	DNAJC5G	DMRTA2	CRTC1	MAL	FZD10-AS1	GSE1	GPR62	PCDHA12	MIR149	LILRA1	TLX3	CPT1C	VSX1	PCDHGA7	KLK3	OR2T11	CPNE8
WNT2B	PIGZ	PSG9	ALX4	ANXA2	RTKN	GSDMA	MSC-AS1	CLIC3	MIR519C	PRR18	CRK	SLC16A3	PCDHA10	MT1JP	TCEA3	GAD1	C2CD4D-AS1	RTKN	PCDHB3	SIGLEC7	HOTAIRM1	DPPA2
MS4A3	ZFP64	FAM90A27P	TRH	TOR4A	FGF12	NXNL1	MEOX2	FOXD3	CDH12	KCTD1	PCDHA10	ABHD17A	ANXA2	HOXD9	TRPV5	LINC01191	ZNF492	GIP	NR3C1	HOXA1	SNED1	USP17L1
FLJ25758	IFNL4	SOWAHA	LTBP4	CCDC140	CD151	KRT17P5	GAD2	TBC1D16	CAMKK1	HRAS	FIS1	RNF212	FABP5	EVX2	KAZALD1	BARHL1	GCM2	MIR375	HCN1	ANKRD30BP2	FZD5	EMCN
TMEM150B	MAL	PSG10P	PCDHA10	WWTR1-AS1	LRRC3B	INSL3	POU4F1	KCP	GPR17	SP9	CTSW	OTX1	NKPD1	RAB34	SNORD115-24	MN1	TRIL	PROCA1	LINC01098	MIR526B	PGK2	FZD10
NANOGNB	H1-1	DLK1	WNT3	PCDHA8	GLI2	BAGE3	DRGX	NCLN	KRTAP19-5	ZFP64	MRPL43	NTRK1	GDNF	FOXD4L1	CDH12	MEG3	LINC01124	TTC34	RRBP1	GSE1	SNORD12	SIGLEC16
LYPD8	RGPD8	NLRP4	ITPKA	NPTX2	PTPRN2	BAGE	ADAMTS13	FBXL8	FBXL16	HOXB3	ADAMTS5	NDUFA4L2	STXBP2	CDH3	LINC02167	PLVAP	CTHRC1	SIGLEC10-AS1	MATN4	WWTR1	SNORD115-40	NLRP7
GCSAML	ADAMTS5	SHISA3	FERD3L	RUNX3	MIR375	CBFA2T3	FLJ36000	PHRF1	KLF2	MBP	LOC100499194	KCNN1	C17orf67	EMX2OS	PRAME	NKX6-1	GPR25	PDPN	SNORD115-17	NLRP13	KCNG3	MTRNR2L1
MIR518A2	LHX6	EVA1C	TMPRSS2	CYP26A1	MED16	DPPA3	SKOR1	LINC02891	MED16	C17orf107	ALOX12	ELOA2	CDKN2A-DT	KLF2	OR2T11	NODAL	LTBP4	PCDHGC4	WFIKKN2	PNPLA2	OR2T8	PHOX2A
KIR2DS4	AGAP2-AS1	PACSIN3	MIR518B	DLX6-AS1	PCDHA13	SLC30A3	ZIC4	MEOX1	PCDHGA12	LIN28A	PRSS27	PRTN3	RFPL4A	STK3	ROBO3	NSD1	KIR3DL2	SFMBT2	ABLIM1	OR1I1	MIR375	STXBP2
CCDC8	COLEC11	RTN2	TRADD	PHOX2A	MIR3131	CASP10	CCDC8	DNLZ	SRD5A2	FOXB1	ISG15	PCDHA6	MIR522	DNMT3A	CYP2D6	NR2F1-AS1	MGC12916	CYP1B1	LINC00886	LILRA1	KRTAP26-1	PDGFA
MIR526A2	DPYSL4	GALNT16	PCDHA7	CDYL	SP100	BEST2	TUBA3C	SDK1	COL24A1	TFAP2A-AS1	TDGF1	SOWAHA	EML2	GRHL2	CCT8L2	HRAT92	EVA1B	MRPS31P5	PCDHA2	C2CD4D-AS1	MIR4691	AJM1
HOXD1	NKX6-2	INSRR	PCDHGA5	WWTR1	LOC100288123	RBFOX3	LMX1A	OTP	MIR519E	NODAL	TWNK	ANXA2R	TRH	HBBP1	CHODL	RGS20	PSG7	C1QL4	PCDHA6	FCER2	LILRA1	SLC35D3
SLC25A51P1	SLC16A11	BMP7	EPS8L2	TMEM176A	MIR4534	GIP	FOXC2	CAMKK1	LILRB1	ZNF503-AS2	TAGLN2	FAM201A	LILRA5	TRPM2	LOC100130849	PITX2	PCDHA7	SOWAHA	TBC1D9B	OR2G2	NDUFA4L2	CORO6
MIR518E	RGS12	TCF7	PCBP3	UCN	MIR193A	SIGLEC10-AS1	SPTBN1	PIGZ	LILRA2	RIN1	OR1I1	WNT3	HOTAIRM1	HOXB4	OR2T8	LILRB1	PSG11	KLK3	ADPRHL1	MIR518A2	FBXL16	LL22NC03-63E9.3
LINC01205	GALR3	SHISA9	WNT2B	LINC00261	VSIG2	TPSG1	PROB1	EFNA4	MIR526B	FOXG1	SIGLEC10-AS1	SATB2	KCNA7	RNF157-AS1	MBP	MIR520F	WNT3	PCDHGB5	MIR601	MMP26	MMP26	SLCO1B3
TUBA3C	AGAP3	PCDHGA6	CYP2D6	HOXD9	LILRB2	LILRP2	GRB7	EFNA3	PIGZ	LAMB1	SNORD115-40	LINC02875	TJP3	BARHL1	SNORD115-41	ELANE	OTX1	NKX6-2	EYA1	MIR519A1	PCDHA7	PPP1R3G
UPK1A	SP9	CACNA1G	SOX18	AGAP2-AS1	KIAA1614	THEG	HOXA10	FEV	ZAR1	TFAP2A	MYO15B	TRIL	FZD10-AS1	ADPRHL1	SKOR1	SHOX2	DNLZ	SNORD48	MIR4520-1	OR7E5P	STXBP2	CYP26B1
KRTAP10-7	BEAN1	LARGE2	RGS9BP	DLK1	TACSTD2	LINC02593	PSG8	HLX	MIR525	TLX3	SNORD23	SP5	PCDHA4	HIC1	KLF11	OBSL1	PRG1	C9orf24	KCND2	FZD2	TRIM58	OR7E5P
MIR527	CTDSP1	SEPTIN7P11	FLJ36000	C5orf66	PRRX2	PCSK4	IRX3	CAVIN3	LINC01692	GFRA2	CDH12	FOXD4	TDRD9	CHTOP	MIR375	TBXT	KYAT3	TMC4	DNAAF5	MIR517A	MTA3	H3C1
RNF212	PAX7	B3GNT5	PCDHA9	DRD4	RRBP1	MIR512-2	LOC648987	LARGE2	FZD10	PRDM16	SIRT2	OXTR	KAZALD1	TMEM184A	WNT5A	DLX1	RBMXL1	MAFK	SNORD115-40	OR13C8	ANKRD30A	GSX2
CPT1C	LHX9	MIR520A	TNFSF14	LOC100129175	GPR62	MIR525	NR5A2	PRR35	SRCIN1	SLC18A3	TNFSF14	EML2-AS1	TEX101	MIR193B	PSG6	EVA1B	SLC16A11	CBFA2T3	PCDHGB6	LINC00226	FRMD4A	LINC00092
MIR519C	PPP1R1B	MIR518B	ZIC1	VMO1	REXO1	SIGLEC6	PSG10P	EXD3	MIR375	TRADD	TRH	SLC35D3	MISP	CLEC4C	KRTAP19-5	LINC00917	PRR15	HOXB3	IER3	NOTCH1	PCDHGB3	TRH
HSF4	TFAP2A	LOC284379	PCDHA13	PCDHA7	CPT1C	LOC100130849	KIAA1614	BAIAP2	SNORD115-41	OBSCN-AS1	MYT1	SEPTIN9	ZG16B	DLK1	NODAL	KLK1	LOC284379	MIR596	MAPK11	MIR3147	FBRS	MIR521-2
SNORD115-16	TFAP2A-AS1	MIR526A1	ICAM5	TRH	MTA3	CYP26C1	MAFK	MNX1	FLJ25758	EOMES	ANKRD63	IFITM5	LSP1P4	KLK3	LAIR2	SIGLEC10-AS1	NR4A2	GGN	MIR4520-2	SFMBT2	CRP	SNORD52
SEPTIN7P11	BARHL1	RGMA	CORO6	PAX7	ARHGAP45	AP1G2	PLEKHA7	SLC25A10	FAM30A	FOXC2	GON4L	FABP5	PAX8	DPPA3	RNA5SP411	ULBP1	KLF11	TMEM37	PROCA1	KREMEN1	TRIM22	RNF166
OR6W1P	MED16	HES3	PCDHGA10	RFX4	KCNG3	SIGLEC10	WNT10A	EGR3	PSG9	WNT11	BICDL2	PEAR1	GPR32	GFI1	OR7E5P	RELB	PABPN1L	FLJ12825	MT1H	OR7C2	WNT10A	FTMT
HOTAIRM1	SHOX2	MIR1237	DENND1C	DBX1	TP73	SNORD115-40	FLI1	MAP3K14-AS1	HCN1	ACTA1	TPSG1	TMEM176B	FOXD4	ADGRG1	CRIP1	EVX2	VPS37B	KLK1	FCRL1	KLK1	CASC15	POLR2E
MIR1323	EPHX3	DLX1	PIGZ	HOXB4	CXCL12	SNORD115-11	GFI1	GCM2	OR2T8	OSR2	LVRN	PROCA1	MICALL2	NFAM1	SNORD115-40	TP73-AS1	SIGLEC10-AS1	CIDEA	EPS8L2	OR8H1	ZFP64	H2BC18
GSDMD	LINC01191	SIGLEC14	HOTAIRM1	SFMBT2	WNT10A	ZAN	LILRB1	SOX7	MIR520G	ALDH1A2	RFX4	PRKCZ	POM121L2	DOC2A	RILP	MIR521-1	LINC00163	NLRP4	DNASE1L2	PSG10P	WNT3	HBG1
PHOX2A	SIM1	MYOCD	DRGX	MAFB	ARC	WNK4	TCF7	NUMBL	RBFOX3	RNF224	ADRA1A	SRCIN1	HOXA1	ANKRD33B	FZD10	SLC16A11	RNF207	HOTAIRM1	FZD10	PCDHGA5	GC	TMEM184A
RAB34	PTPRN2	PSG7	GHSR	TDGF1	SLC19A1	MIR1323	ZNF503-AS2	GAS6	ESAM	ITPKA	CYBA	NLRP2	DGKE	HNRNPM	SNORD115-8	LINC00304	TMEM176B	ACTG1	PCDHA3	SAMD11	PSG6	BSG
LOC153684	PDGFA	RARRES2	WNT10B	HOTAIRM1	PARVB	KRT16P2	ADAMTS5	PCSK9	OR6W1P	VAX1	PDPK1	PLD6	SIGLEC14	NSD1	PIGZ	POLR2E	MIR4664	NDUFA4L2	SLC25A51P1	HSPA2	NLRP7	SNORD115-11
LOC100130370	SOX17	DPPA2	HOXA10	FOXG1	PCDHGA6	SLC15A3	C2CD4D-AS1	DCST1-AS1	WNT3	KREMEN1	SEPTIN7P11	CPT1A	MIB2	HOXC4	LILRP2	HSF4	RNH1	MIR124-2	TBX5-AS1	EBF1	HOXA1	ANKRD30BP2
CORO6	CNIH2	CRABP1	HOXA10-HOXA9	NKX2-6	GRB7	OR7E5P	PLIN2	EZR	CYP2E1	GBX2	GIP	SNORD115-7	CORO6	NBEA	RIN1	FBXL16	SKOR1	SNAPC2	H2BC3	OR9G4	PDPN	TTC34
MIR10B	PAX6-AS1	NKX6-1	SHISA3	L1TD1	RIPK4	MIR4664	PRDM16	NFATC4	H2BC3	EVX2	FLOT1	LAIR2	MIR10A	CDKN2A-DT	GCSAML	PCDHGA6	WDR90	HSPB6	PRDM9	MIR10B	TEX101	TDGF1
LOC390705	RCN1	ANXA2R	PYDC1	ALX4	UPK1A	MIR519E	DOK7	BAIAP2-DT	CHAT	C2CD4D-AS1	PROP1	HES7	B4GALNT2	FZD2	LL22NC03-63E9.3	TNFSF14	PLEKHG4	MICB	RASL12	CABIN1	KRTAP19-5	ZNF503-AS2
AQP12B	OXTR	FAM27E5	LOC284379	GDNF	LOC100130449	STXBP2	MSC	RRBP1	S1PR4	SHISA3	PLD6	PCDHGB6	LINC01191	SPIRE1	SNORD115-31	KLKP1	GP5	SNORD115-39	SLC25A25	ZNF812P	ZNF331	DVL1
ATP8B3	MAFK	LINC01446	NHLH2	NODAL	HSPA2	OR1G1	ESYT3	HOXA9	FGF12	WNT10A	FAM83H	TEX101	CDH12	S100A10	LILRB1	LMX1A	ABHD17A	HOXA1	SP9	ITGB2-AS1	RPS7	OR1G1
SOWAHC	AGAP2	OBSCN	DPPA2	DNASE1L2	SNHG32	LYPD4	TEX101	CYP2W1	MIR526A1	FBXL16	SLC16A11	SNORD115-8	MIR519A1	FRAT1	LIMS2	SERPINB9	SHANK1	CYSRT1	PGK2	PSG8-AS1	PRDM9	LHX6
PLVAP	PLA2G6	EML2	IRX3	CDX2	GALNT3	SLC49A3	TACSTD2	GPER1	LOC648987	ALX4	TACSTD2	DMRT1	AGAP11	C1QL4	ANKRD30A	SNORD48	LINC02693	SNHG32	RASGEF1C	ITGB2	KDM2A	OOSP2
RFPL4AL1	GUCY2D	CLEC4C	KAZALD1	MIR10B	HOXA5	KLK3	MBP	WNT1	EML2-AS1	CXCL12	SNORD1B	DOK7	MIR1283-1	CXCR4	FOXC2	B4GALNT2	H19	EYA1	TUBB6	ARHGAP9	ADAM2	SNORD115-44
PWAR4	CEBPA	TRH	PCDHGA8	CLDN7	PCDHGB5	MIR515-1	VSIG2	CHD7	PRR18	ZIC2	FRMD4A	ADGRA2	MIR520F	DNAJC22	NEUROG1	SOX17	ESRP2	FLOT1	TP53AIP1	RFPL4AL1	GCSAML	CYP2E1
SLC15A3	CXCL12	CRIP1	PCDHGB4	EPHX3	LSP1P3	MIR520A	ALX1	UCN	LOC100130370	LINC00886	OR1M1	SNORD115-5	PCDHGB6	SLC26A10	SLC6A4	PRPH	LAIR1	CHRNB1	MAMDC2	LILRP2	LINC01191	LILRB2
PRG1	DLK1	CXCL12	HOXD1	PCDHA13	GAL	TRIL	RUNX3	FLNC	HAVCR1	HOXA4	ZPBP2	LOC100130370	H4C6	PHOX2B	OR8H1	ZIC5	LAIR2	SCT	TRIML2	ARHGEF10L	PSG8	MCEMP1
TRPM2	CCDC8	CRACR2B	OXCT2	MDFI	LSP1P5	LINC01531	PRRX1	LINC01191	FOXI3	SFMBT2	LOC100128770	LSP1P3	SPON2	SNAPC2	MTRNR2L1	FLNC	TACSTD2	BHLHA9	TRADD	CSN1S2BP	KIR3DX1	HRAT92
LRRC56	RASGEF1C	NAGS	C2CD4D-AS1	MIR149	PROB1	SLC16A8	CAVIN3	TBC1D24	MIR512-2	MIR124-2	EIF3G	SAMD11	SLC16A11	ITGB2-AS1	WHRN	RAD51C	ANK1	CPT1A	OR2T11	PCDHA13	MDFI	HS3ST3B1
LOC100130849	MIR3176	WT1	PLIN2	PRDM14	CLEC14A	PSG9	KCND2	SLC26A10	NR2F1-AS1	MDFI	PRR18	COL12A1	OLIG3	SEPTIN9	CLEC14A	SLC16A8	C1QTNF1-AS1	S100A13	KBTBD13	KLHDC7B	SNORD115-22	GP5
MIR519B	SNAPC2	MIR520D	CLDN7	MIR9-3HG	GIP	SNORD115-17	SOWAHA	UBXN6	LINC01606	EMX2	SPINT2	KL	EVA1B	AGAP11	CASC15	MIR1283-1	CYP26C1	BCL6B	SLC4A8	HCAR1	HS3ST4	CTDSP1
GPR17	GCM2	PCDHGC4	FZD2	RAB34	CLDN5	PTK6	SCGB3A1	LBX1	MIR149	ACP4	ZFAND2A	PCDHA13	KCND2	ITGB2	LOC648987	CFD	SNORD115-17	TRIL	FZD2	ABHD17A	NANOGNB	HRAS
TRIM58	TLE5	ANKRD33B	CCDC8	ADGRA2	UPP1	LRRC56	FGF12	DDX11	SNORD115-39	GLI2	NHP2	HOXB-AS3	PSG8	SLC16A8	SNED1	SNHG32	CHTOP	RUSC1	FBXL8	SNAR-C3	CNDP2	SNORD115-9
MIR516B2	GBX2	HOTAIRM1	GRB7	TLX2	COLEC11	NLRP13	TRIM58	ABR	GBX2	DOK7	GUSBP4	SOX18	MIR124-2	H1-1	HOXB1	TESMIN	TMEM176A	SHISA6	AHRR	FFAR2	COL24A1	KIF2B
CLDN5	EMX2	ZNF710	DLX4	PCDHGA7	ISG15	SNRNP35	AGAP3	RAB37	CLDN7	IRX4	WNT5A	FZD10-AS1	DSC3	RARRES2	MROH2B	UTS2R	LZTS2	GPR25	KIF2B	RNF166	DDN	ELANE
MIR519D	CEBPA-DT	NRN1	MIR520A	MIR1225	GALR3	ZNF503-AS2	EPS8L2	TTLL10	ADCY8	CELF4	HES3	GFI1	RRBP1	MIR515-1	RUSC1	MIR518B	S100A13	ADAMTS13	MDFI	CRYBA2	SEPHS2	RPS7
FCRL1	HSD11B2	DRD4	UTF1	TBX5-AS1	CD37	TCF7L2	KCNG3	CNIH2	MIR516B2	TTLL10	MTMR9	TMEM121B	LOC284379	WNK2	MT1H	KYAT3	MTA3	GUCY2D	PCDHGB7	OTX1	HCN1	SRRM2-AS1
PPP2R2A	SEPTIN9	SOCS3	FZD10-AS1	HOXA1	MIR663B	LAMB2P1	MT1G	DPYSL4	OR51I2	CRYBG1	IER3	TMEM176A	MIR518B	CHRD	TNFSF14	RBMXL1	NLRP13	RASL10A	MKX	BIRC8	DNAAF5	TIMD4
SNORD115-33	AGAP11	ADM	LSP1P3	NPM2	KCNA5	GPR32	VMO1	DNAJC5	TMEM200B	EMX2OS	OR2Z1	TCF7	MIR521-2	MIR519E	RAMP1	SFMBT2	NACA2	TCEA3	CDH3	OR10V2P	SFRP2	GPR25
CAVIN3	BMP4	WT1-AS	HPSE2	CCDC8	KLF2	ADRA1A	KLF11	MIR941-3	PRG1	GAD2	ITGB2-AS1	ALOX12	TP73	TENM3	OR51I2	TXNRD1	CCDC144NL	PROP1	DCHS2	SNORD115-31	RGPD8	PGK2
MMEL1	FBXL8	ALDH1A3	HOXB3	ALDH1A2	H2BC3	MIR526B	PCDHA10	KLHDC7A	GLI2	TBC1D16	PDGFA	GPR17	MTUS2	ARHGAP27P1	PRRT3-AS1	OSR2	LILRP2	PCDHA6	COL24A1	MIR516A2	GLI2	LINC01205
SNORD115-11	ABR	PRPH	OVOL1	PRDM16	LILRB5	ASIC4	LINC02120	IGFBPL1	CASC15	WNT7B	ITGB2	FLJ36000	NLRP4	RFPL4A	CHTOP	ZAR1	TRPM2	STXBP2	MYRIP	S100A13	GTF3C5	BNC1
TCEA3	NBEA	OR1M1	ZNF732	ST6GALNAC2	FABP5	FLJ25758	RTKN	ZIC5	DNAJC22	ANKRD33B	GUSBP10	SLC26A10	PCDHGA8	DYNLRB1	OOSP2	RFX4	TRIML1	CHTOP	CDH12	MIR518A1	LOC650226	H2AJ
LILRP2	ANKRD63	CTDSP1	GCSAML	PCDHGB5	HOXB3	LINC00518	CERKL	PEAK3	LINC01194	SPTBN1	F11-AS1	SNORD115-6	PCDHGB4	RPL23A	S100A10	IFNL4	ANAPC16	SLC10A4	GALNT6	NLRP11	FAM157B	CLIC6
HOXA1	PSMG2	MAP3K14-AS1	CLDN9	TCF7	LINC01558	OR7G1	NEUROD1	ZAN	LINC00670	RAB34	LILRP2	CDHR5	DMKN	MIR373	TRIM22	PAX8	MIR525	RIPK4	FERD3L	TUBB2B	WFIKKN2	SNORD115-24
SNORD116-2	CNTFR-AS1	DNAJC22	LOC648987	MSC	PCDHA12	LSP1P4	PRR18	B3GNT5	MIR526A2	DLX5	C15orf56	PCSK9	KLC3	LILRA1	LOC100129175	OTX2	FZD10	ANKRD33B	LINC02159	OR4D6	SNORD115-32	OR51I2
STXBP2	S1PR4	LHX6	HOXA1	SPTBN1	CAVIN3	ACER1	RUSC1	MIR941-1	CCDC82	PCDHGB5	SCGB3A1	MST1L	MFSD6L	AXIN2	LOC284344	FZD10-AS1	NAGPA	LAMB2P1	LILRP2	DHPS	NFATC1	TMEM204
OR2T11	EMX2OS	LAIR2	SLC16A11	TBX20	ZNF438	ORM2	PIGZ	LINC00896	CDH3	NKX2-6	DES	IER3	AATBC	AGAP2	CAPZA3	CYSRT1	NRN1	KYAT3	ACAP3	TBX1	PRTN3	SNORD115-1
ZFP64	ENKD1	KREMEN1	CAVIN3	LOC729683	ADAMTS5	H3C6	MTA3	PLEC	GATA6-AS1	ESYT3	TAFA4	CIDEA	FPR2	SNORD42B	LARGE2	MIR3147	MIR520G	RBMXL1	GC	LINC02167	OOSP2	MYO1F
HAGLR	GATA3-AS1	RGS20	ESAM	LIMD2	KAZALD1	SIGLEC17P	LHX6	AKAP8	H2AC14	HOXD3	ANK1	RARG	SLC30A3	TEX101	C2CD4D-AS1	SIGLEC10	SFMBT2	MISP	SNORD48	CRACR2B	LINC00879	BEST2
PCDHGA12	HRAT92	KIF2B	NLRP4	LPAR2	CASP10	CDHR2	TOX2	ENTPD2	LRRC3B	TBX5	MIR596	SLC13A5	DNAJC5G	LHX1	PSG10P	ONECUT2	GATA3	NACA2	SLC34A3	GON4L	MROH2B	LOC284344
EPHX3	PEPD	CTAGE1	MIR1283-1	ATP8B1	SNORD1B	DYNC2I1	C5orf66	ATP8B3	OR2C3	FZD2	FCRL1	KCNG3	HRAT92	TERT	NLRP11	TACSTD2	DYNC2I1	ALOX12	GCM2	ZNF503-AS2	SLIT1	DBX1
GSX2	RAPGEF1	TMEM176A	RIPK4	PAPLN	RCAN3	ALPI	TLX2	CYP26C1	KCND2	SYNGR3	PCDHA7	SIGLEC11	LL22NC03-63E9.3	BEAN1	SLCO1B3	HNF1B	PSG4	SEPTIN9	C1QL4	OOSP2	CCDC82	CDH12
SLC2A4RG	ANXA2	DPRX	MIR10B	MT1H	TLE2	MEG3	RBM20	GUCY2D	H2BC14	SIX2	TRIML1	NR5A1	SLC18A3	RHOD	KL	PLIN4	KLK1	PEAR1	SEPTIN9	PCDHGA8	TRPM2	IFNL4
MIR526A1	ZSCAN10	MIR518E	ITPRIPL2	PCDHGB3	NPM2	PDCD6IPP2	SLC4A11	FAM181A	BOC	HSF4	UNC45A	TACSTD2	SIGIRR	C5orf66	SNORD115-35	NKX6-2	FABP5	TRADD	HAGLR	PCDHGB4	FAM163A	SLC6A18
PSAPL1	RNF157-AS1	SFTA3	GDNF	FZD8	CCDC82	NR4A2	SNORD52	CLDN6	LOC100129175	FZD8	RELB	HRAT92	WDR90	TCF7	SNORD115-7	KCNA7	PRPH	CLDN11	SNORD115-9	MYADML	NXNL2	CASP10
LINC01124	CCDC88B	TEKT5	OBSCN-AS1	HAND2	CPNE7	POTED	TRH	MIR4456	LOC100288123	PRAP1	ZDHHC11	MATN4	TGFBR3L	VSX1	ZNF257	LOC100130370	KCND2	KCTD1	B3GNT9	MIR4752	LSP1P4	KLF11
MN1	WNT6	SMOC2	ALDH1A2	H2BC18	MYO15B	GPR157	HLX	F10	PROKR2	CHRD	SIGLEC11	PCDHA9	FCRL1	S100A16	PDPN	FOXA2	NLRP7	ARSI	PSG9	ALDH1A3	SNORD115-10	SNORD115-14
SEPTIN10	CCDC85C	PYDC1	ADAMTS13	ALDH1A3	OXTR	BLK	MELTF	OBSCN	RSPH6A	MED16	KLHDC3	C1QL4	CLIC3	PIWIL1	PLCZ1	MIR520A	LSP1P4	TRPM2	GFI1	OR1M1	TTLL10	COL24A1
MDFI	MT1H	TMPRSS2	PSG8	HES3	EVA1B	AGAP3	IGFBPL1	COQ8A	REXO1	HSPA2	B4GALNT2	PPP1R3G	SPTBN1	OR2T11	C6	ADRA1A	KCNG3	SLC35G2	CHODL	PHOX2A	CYP26B1	H3C10
NCR1	NGB	PSG5	PCDHGB6	MOV10L1	DNAJC22	ASCC1	ENC1	SORBS3	MIR518F	CHTOP	GPR157	AATBC	HBBP1	RBM38	RFPL4A	STXBP2	GPR32	SIX6	HOXD1	ADGRE3	GFI1	GAS6-AS1
MIR519A2	WNT3	NXNL2	ANXA2	FZD10	KCNC1	ENTHD1	LINC00886	LINC01625	GRHL2	EPHX3	MIR4666A	KCNA5	PRAME	C5orf38	KRTAP26-1	GON4L	TDGF1	PPP1R3G	WNT2B	GIP	CTDSP1	ESRP2
VAV1	SLC6A4	VMO1	DRD4	ARHGEF17	LDHA	NR5A1	RILP	TP73	MIR520D	PAX8-AS1	GPR25	COL24A1	CYP26B1	SHISA7	PSG11	PDE4C	ALX3	SNORA63	AATBC	TRIM58	TOR4A	RASSF10
KIR3DL2	LINC00642	TMEM176B	LBX1-AS1	WNT10A	GPR25	OR1M1	PYDC1	SNORD48	EPS8L2	NPM2	ZGLP1	HES5	PIWIL4	KCNQ1DN	RGS20	LOC729966	RPP25	KLKP1	MIR4655	ZNF492	MIR124-2	SNORD48
PSG5	HLX	MIR515-1	CNIH3	BMP8A	KCNJ3	RLN3	ABHD17A	GPRC5B	SNORD115-10	DNASE1L2	IZUMO4	SHISA3	PHOX2B	MFAP2	MS4A12	MIR526B	CCDC85C	RPS9	OR51I2	LAMB1	DNAJC22	TLE5
C1QTNF1-AS1	C16orf86	LRRC3B	ECEL1	NPBWR1	PCDHA8	FADS6	GDF6	FAM181A-AS1	RFPL2	EVA1B	PCDHA12	RTP5	FUT4	CRMP1	SNORD115-33	BNC2	VMO1	TBX1	SSH1	VHLL	OR5AC2	ABR
DRD4	TCEA3	NKX2-1	MAFK	LAMB1	NXPH1	MMEL1	ADAMTSL3	FOXD4L1	NWD2	FAM163A	SNORD115-41	MTA3	KASH5	TRIML2	MT1G	KAZALD1	GPR62	RBM46	PTTG1IP	MIR4691	TMEM37	PLIN4
MIR498	KLF2	DPYSL5	RNU6-64P	GAD2	NBEA	DHPS	TLE5	MRGPRE	FAM78A	ANXA2R	ARHGAP9	HOTAIRM1	CREB3L3	RASSF10	LINC00670	LINC00886	VSTM1	GATA3	MIR622	GRHL2	NPTX2	C6
KREMEN1	DNAAF5	PHOX2B	PAX5	WNT11	OR7G1	FAM209B	CELF4	TBR1	LINC01060	TP73	RFPL2	AQP5	MAG	IGF2BP1	PCSK9	NOTCH1	LILRB2	PCSK9	RUSC1	ZNF716	ASCC1	C2CD4D-AS1
BSG	LSP1P3	HES5	TAS1R3	FOXB2	CPNE8	PCDHA8	PSG9	WNT5A	OR8H1	EBF2	COPG1	ITGB2-AS1	PCDHGA12	TIGD3	CAVIN3	TBX18	SNORD52	GTF3C5	KLF2	KIR3DL2	BRSK2	CPNE7
TPTEP1	FOXD3	ZBTB42	TRIM58	HOXA7	OR7G2	WDR24	LLGL2	GALR3	PCDHA12	KL	IBA57	ANKRD33B	NODAL	CYP2E1	H2AC14	LSP1P5	NXNL2	DDAH2	LINC01446	CABS1	DUSP10	OR8H1
FABP5	RILP	TUBA3C	GLIS1	THBD	C2CD4D-AS1	ESRP2	MED16	ANKRD6	SYT14P1	NTSR1	DNLZ	ITGB2	PCDHGC4	MAPK11	TOX2	LINC01558	SEPTIN9	SNORD52	TAGLN2	MLNR	ZNF716	SNORD115-35
CGB8	ASS1	HOXA1	NR4A2	TRIM58	ENTPD2	MIR498	MYADML	ANK1	OR6K2	RBM20	CAMSAP3	NLRP4	CYSRT1	KYAT3	PDGFA	DLX6-AS1	MLNR	ENC1	MIR4435-2HG	RNA5SP411	DIO3	RFPL4A
DNLZ	WDR97	PSG1	CRABP1	FAM181A-AS1	TPPP3	NCR1	PRAME	CAPN12	HOXA4	SHOX2	LAMB2P1	LOC648987	PRR25	RBMXL1	ZNF503-AS2	MIR520D	SERPINB9	MTRNR2L1	SSTR1	SIGLEC6	SNORD37	ACTG1
MIR518A1	NR5A1	MSX1	PPP1R3G	DSP	PDPN	IFNL4	SEPTIN9	OSBPL2	LOC284344	MIR3176	NLRP2	NLRP7	ZAN	LILRB5	VMO1	ERG	H1-1	GRB7	LOC100287036	ZNF77	CAMKK1	H2AC16
C2CD4D-AS1	EVX2	H2BC3	OTX1	PCDHGB6	SLC16A8	KASH5	H4C6	RASGRP2	CXCL12	MIR1225	LAIR1	RTKN	BTNL3	CHODL	TGFBR3L	LIMS2	ARHGAP45	FZD5	C9orf24	GALNT3	CSNK1D	OR10V2P
MMP26	CCDC140	H2AJ	PCDHGB5	NKX2-8	HNF4G	ANKRD24	PRDM12	AATK	PARVB	GON4L	SNORD105	SOWAHC	REXO1	SNORD52	CSN1S2BP	ZIC2	CYP26B1	SNORA4	OR6W1P	AATBC	HBG2	OR1M1
TACSTD2	LHX8	LILRA1	ADAMTSL3	NKX6-2	SOWAHA	FCRL1	TRIM5	ASS1	ARHGAP44	LINC00311	SNORD115-5	H1-0	OR1I1	LOC100499194	OR3A2	TRH	ZNF77	UTS2R	VTRNA2-1	MIR525	SHH	NPM2
VPS37B	DMRT1	IER3	SEPTIN9	FEZF1	ADAMTS13	KPNA7	SFRP2	WEE1	OR7G2	DCHS2	RRP1	HCN1	RNF157-AS1	OSR2	C9orf24	KLF4	TMEM204	ORM2	MMP26	RIPK4	PHOX2B	C17orf107
EVA1B	ADORA2A	SKOR1	ACP4	PAX9	RIPOR2	SEPTIN7P11	ITPR3	COL27A1	PRAME	ST6GALNAC2	PIGQ	SNORD115-9	REREP3	FCRL1	WNT2B	OTP	SIGLEC16	FZD10	PIWIL1	MIR498	PCDHGB5	H4C1
FSTL3	RUNX3	MIR518A1	RUSC1	LHX9	TBC1D24	CYSRT1	CXCL12	LIPC	H4C6	PRDM12	MIR375	PRG1	TRIM63	KIR3DL1	SNORD115-16	PDGFA	LSP1P3	HAGLR	TBX5	FIS1	SNORD52	CD300LF
HNRNPF	SLC9A3	LMX1A	WNT11	FAM181A	CNTFR-AS1	LOC442028	CLEC14A	ZBTB42	TUSC1	PITX2	MTSS2	HOXA1	FLNC	NR3C1	LAIR1	TPTEP1	FCER2	OXTR	LLGL2	HOXD1	SPRR2A	CHTOP
LILRA4	A1BG-AS1	SHISA8	PAX6-AS1	VAX1	MIR124-3	OR2Z1	NGEF	TFAP2C	MORC1	RFX4	PARVB	H2AJ	LOC100288123	MS4A3	RTKN	MIR4752	TMEM150B	LRRC3B	SLC9A3	ATF3	SPRR2C	LINC00304
NR4A2	LMX1A	MTUS2	RCN1	FOXI3	TEAD3	ALDH1A2	NLRP4	MBP	PSG5	CORO6	TMEM204	PDGFRA	TRPV5	COLEC11	FAM71A	PCDHGA7	IER3	COLEC11	LOC100130849	LTBP4	OR8H1	SNORD115-28
SALL3	FOXB2	ANKRD30A	HAGLR	BEAN1	PCDHGB3	LOC100128770	SSC5D	FAM83E	ASCC1	ATOH1	B4GALT7	HLX	C2CD4D-AS1	WNT5A	MS4A3	EMX1	ROBO3	HTR5A-AS1	KRTAP6-2	FPR2	RAB34	KL
MLNR	FLNC	MIR524	CACNA1B	FOXA2	SHH	OSGIN1	TMEM30B	SFMBT2	PAX6-AS1	PCSK9	CTHRC1	NEUROG1	CBFA2T3	MIR371B	RPS7	S100A13	SNORD115-10	MIR4691	LOC100288123	MIR527	COLEC11	HSPG2
LCN6	FOXJ1	FAM201A	WNT3A	SPON2	TGFBR3L	NRN1	IRX4	SNHG32	RCN1	RGS20	CHTF18	H1-1	FAM90A27P	DBX1	PRR15	FLJ25758	ERVV-2	FRMD4A	PCDHGA9	ANKRD33B	LOC100129175	TEX101
SIGLEC11	SLC25A10	RNU6-64P	NPM2	CELF4	B4GALNT2	PSG8	DLK1	DNASE1L2	LY86	TMEM37	MIR642B	HOXB4	OR10V2P	ZIC4	DLK1	LOC284379	LOC100130849	SNORD37	DHRS3	PSG4	PRR5	H2BC13
ENC1	CPEB1	WNT6	ANKRD33B	TCF7L2	MAMDC2	HRAS	RASGEF1C	THBD	MS4A3	KCNJ3	SNORD52	PLK5	SEPTIN9	DMPK	OR5M8	NLRP4	GIP	UPK1A	RASEF	NLRP5	MN1	PCDHA7
NLRP3	RTKN	MIR517B	PCDHGB3	FOXD3	PLEKHG5	GCSAML	DNLZ	WNT11	DEFB131A	EVX1	PCDHGA12	MIR4534	PCDHGB5	SHOX2	ABHD17A	CTHRC1	MIR520F	ZAR1	MIR1260B	MIR516A1	KRTAP8-1	NXNL1
PSG1	CNR1	LINC01558	FOXE3	ADRB1	DOCK1	PDE4C	SNORD48	FXYD2	OOSP2	SLC10A4	SNORA72	CELF4	ADM	PRR15	MN1	SLC35G2	MIR518F	SNORD115-10	PARVB	SNORD115-32	FLJ25758	ARHGAP9
MUC6	DUSP22	MT1H	ADAMTS5	MT1G	PAX6-AS1	LOC729966	EPHX3	TSNARE1	LRAT	RARRES2	TMEM262	MLXIPL	TPSG1	HSD11B2	HBG1	NR5A2	NR2E1	H3C7	REXO1	LINC00879	ZNF276	AQP12B
AACSP1	CPEB1-AS1	ADAMTS5	NEUROG1	SIGLEC11	RCN1	FUT5	TLX3	PYY	LINC00163	LILRA2	LINC00518	LOC100130992	PCDHGB3	PROCA1	CXCL12	FEZF2	PLK5	ALPK3	DSP	KIR3DL1	PAPLN	PRAP1
CHTOP	GRHL2	PCDHGA7	SLC17A7	FZD2	LAMB1	MIR10B	LTBP4	CRB2	MIR3176	BARHL1	CASP10	KIR2DL4	CYP2B7P	PAX8-AS1	H2BC14	MAG	MIR1203	VSX2	CPNE8	SNORD115-30	RTKN	OTX1
PSG11	DGCR6	ADAMTS13	LINC00311	HAND2-AS1	AGAP2	MIR4752	TRADD	SLC1A7	S100A8	PCDHGA5	GFRA2	KIR3DL1	PCDHA9	NEUROG1	TACSTD2	SKOR2	LINC00886	RPL10A	ISL1	ZKSCAN5	ACSM4	LSP1P5
MIR516A1	HOXA6	KCNQ4	SOWAHA	CORO6	LOC100129175	UPK1A	ALOX12	MUC6	CHTOP	VSIG2	MATN4	VMO1	OR2V2	MIR193A	SIX5	WNT5A	NR5A1	BAGE3	RAMP1	CGB8	CRACR2B	LINC02882
LILRB5	TMEM121B	FOXB2	MIR193B	SIX2	POLR2E	RPS7	RUBCNL	H3C6	SLC25A51P1	PCDHA13	DUSP10	SNAPC2	ICAM3	LHX9	SNORD115-13	KCND2	SNORD115-22	BAGE	KYAT3	OR1G1	BAIAP2L1	OR3A4P
RTKN	SNORD52	CYP26B1	ATP8B1	COL14A1	MAP1LC3A	BICDL2	SP8	TNNI1	ASIC4	GSC	DPEP2	KIR2DL3	MGC12916	GAS6	TMEM121B	FSCN2	NKPD1	PWAR4	RBMXL1	MIR519D	LHX8	ASS1
SNORD115-4	COL24A1	CD300LB	ST6GALNAC2	TBX5	TP73-AS1	AZU1	CYP1B1	PAX8	NLRP2	DLX1	CCN6	SEPTIN10	MATN4	KCNA5	HOXB-AS3	OR7G1	NLRP11	EPHX3	HBE1	RAC1	TRIM34	MIR149
OR1G1	TLX3	RBM20	DPRX	SKOR1	ZNF710	TNFSF14	ZNF492	RNF39	GC	SLFN13	PCDHA6	WNT2B	CAVIN3	NKX6-1	AGXT2	ALX4	APOC4-APOC2	PCP2	LOC642366	ATP4A	CYBC1	PCDHGA6
OR13C8	DBX1	LOC284344	MIR512-2	RFPL2	NLRP4	OR10V2P	ADPRHL1	ANXA2R	HTR1B	DSP	LINC00304	LIMS2	TLE2	FOXD3	MIR596	AATBC	IRF8	SNORD115-40	MKNK2	HNRNPF	DCHS2	WDR90
PRR5	FGF8	IFNL4	GCM2	DOC2B	TIGD3	FAM83C	ADCY1	HES3	HBG1	HCN1	BRD9	SBNO2	HOXA6	HMX3	KYAT3	LBX1-AS1	SOWAHA	PFN3	SNHG32	MS4A7	CALN1	WNT2B
SEPTIN9	PLEKHA2	CBS	MBP	SHISA8	SEPTIN9	TMEM200B	SAMD11	RAPGEFL1	SSTR4	VGLL2	SNORD46	TRADD	LSP1P5	MIR372	RBMXL1	CHTOP	RBM20	PRPF31	LRRC14B	MS4A14	LVRN	FCER2
ERVV-1	ADAMTS13	MTRNR2L1	SPTBN1	PCDHA5	MOV10L1	SNORD115-9	ASS1	TPCN1	RIN1	RADIL	OBSCN	GP5	WNT2B	OOSP2	SLC9A3	EGR3	C9orf24	LILRB1	ZBTB42	OR2G6	LOC100129138	PLEC
MIR4749	LHX1	NPTX2	LINC00960	ADPRHL1	PRDM8	MIR518A1	PLA2G6	ALX3	ANXA2R	LOC100288123	KASH5	LINC00466	GSDMA	MIR525	MAPK11	LOC100240735	KIR3DL3	H2BC3	LDHA	ZNF844	MS4A3	CSN1S2BP
HOXB-AS3	EML2	CCDC8	MYOD1	HNF1B	PAX5	FAM187B	CLASRP	LFNG	MIR519A2	LTK	SSUH2	MRPS31P5	TMC4	MIR601	ENC1	HCCAT5	MTRNR2L1	COL24A1	CYP2D6	PCSK4	UNC5D	LINC00886
MIR5196	WFIKKN1	TDGF1	LILRA2	WNT7B	PRSS3	ZNF534	SIX2	LBX1-AS1	NLRP4	REXO1	DLK1	GALNT6	KLK5	CACNA1E	MYOCD	ZIC1	TXNRD1	MIR520B	SNORD115-11	MIR518F	LINC01205	TACSTD2
CLEC4C	FERD3L	PSG8	PCDHGB7	PCDHA3	ELFN2	SNORD115-41	GUSBP10	LHX6	ADAMTS5	CAVIN3	OSGIN1	UTS2R	CD14	TOLLIP	PLEKHA7	LILRP2	LINC02167	LARGE2	OR4D6	DMKN	WNT5A	RAB34
MIR4489	CAMKK1	FLOT1	LOC100288748	TMC4	ADORA2A	DPPA2	SLC9A3	KAZALD1	IQCG	CDX2	LOC100240735	SLC4A8	KCNQ1OT1	PRDM8	PRAP1	TBX20	PROCA1	GDNF	TFAP2A	ZIM3	LILRB1	RNU6ATAC
OXTR	RARRES2	WNT10A	FLJ25758	OSR2	HOXB1	CGB8	KAZALD1	TLE5	OLFM1	SIM1	FDXR	INPP5F	TBXT	MSR1	CPT1C	SIGLEC6	LSM8	AP1G2	TFAP2A-AS1	MIR519B	LINC01558	OR2T11
HRAS	SPTBN1	MIR519E	SNORD115-10	SLC6A4	WNT7B	OR3A2	FOXB2	SDC2	RFX4	VMO1	AMIGO3	PLEKHG5	KRTAP17-1	RASD2	ABCC9	GIP	KIR2DL3	LILRB4	KCNE4	RPS9	TRIM6	OR5M8
PIGZ	LARGE2	KIR2DS4	CPEB1	JAG2	NLRP7	NBEA	PDLIM4	ADAM8	MFF	CCDC88B	SEPTIN1	CPT1C	CCDC177	PEAR1	RFPL4AL1	ZPBP2	CFDP1	SLC9A3	CHRD	TACSTD2	PIGZ	ALX1
BEST2	EMX1	CORO6	ANKRD27	SPHKAP	RNF224	LSP1P5	LILRB4	ESPNL	FZD10-AS1	LBX2	PCDHGA5	LOC100288123	PLD6	LINC01446	GLI2	ZNF556	LYPD8	SNORD115-17	KCNJ12	ADAMTS5	MT1G	SNORD115-7
PRPH	PDLIM4	TBX2	PRR18	LOC648987	NKX2-2	EIF3G	CLDN23	SNED1	TRAT1	DMRTA2	FLNC	ARC	LINC00886	DPPA2	ARC	F2RL3	KIR2DS4	LINC00261	TRIM5	PCDHGA6	SNORD105B	FSTL3
RARRES2	MIR3131	WNT11	EVA1C	KAZALD1	SCGB3A1	MIR520E	SOX10	KDM2A	FABP5	CIDEA	MEST	FAM163A	ADGRA2	SLIT1	DDN	NDUFA4L2	CLDN3	TTLL10	NR2F1-AS1	CASP10	SNORA4	SNHG32
MIR523	NNAT	CLEC14A	ADGRA2	C2CD4D-AS1	UTS2R	OR7E91P	TDRD9	MIR4681	MT1H	TESMIN	DYNLRB1	POLR2E	SIGLEC17P	NR2E1	NTRK1	FLJ12825	TMEM184A	EIF3G	ADORA2A	TPTE	SNORD115-5	IQCG
TGFBR3L	LINC00886	GLTPD2	NKX3-2	GLTPD2	SPON2	SNORD115-22	RGS12	COL9A3	TRPV6	CERKL	RNH1	RPS7	LRRC56	PIGZ	FABP5	SNORD52	SOCS1	KCNIP2	MT1G	ALOX12	HAVCR1	OR3A2
MIR518D	PAX8-AS1	MIR520E	PCDHGA7	TACSTD2	LOC100130872	LINC00163	MEGF8	TRERNA1	RAPGEF1	NEUROD1	MFF	LOC100499194	NAPSA	CDH12	PCDHA12	EPHX3	CRB3	ANKRD54	POM121L12	LILRA6	KIR3DL2	FABP5
PGGHG	SFRP1	MCF2L	FZD7	DOK7	CNIH3	RTEL1-TNFRSF6B	LOC100240735	LMF1	PRR5	ADGRG1	CNDP2	PDGFA	PRRX2	KCNIP1	ADAMTS5	PCDHGB5	STXBP2	TUBGCP6	BCL6B	LILRA3	HRAS	SNORD115-8
MTUS2	MIR375	PCSK9	PCDH8	DDN	RNF126P1	SLC22A31	ABCC9	BOC	MTMR9	ALX3	PCDHGA10	TMEM102	NPM2	LINC01692	WNT3	MIR515-1	TGFBR3L	MIR518B	CSPG5	AQP12B	RBM20	TMEM215
PAX8	MT1JP	PGK2	ALDH1A3	PEAR1	LARGE2	SNORD105	FBXL8	CD248	TCEA3	SNORD52	EML2-AS1	REXO1	WDR87BP	DUSP10	LOC100129138	GPR17	MIR526B	NR4A1	SIX5	KLKP1	SNORA63	CYSRT1
H1-1	MFAP2	ALX3	GPR37	KL	MIR4739	AQP10	WNT2B	MRPL23-AS1	ANKRD33B	GRB7	GAS6-AS1	MED16	MYT1	LINC00670	H4C6	IL32	LOC100130370	PCDHA8	ESR1	SNAR-G1	MAL	SNORD115-13
KLK1	POU5F1	TDRP	FLNC	CLIC6	DIP2C	NEU4	TTLL10	MED24	RNASE12	PROB1	SYTL1	BHLHA9	RNASE12	SREBF1	POM121L12	NLRP7	ATP4A	H2BC9	FOXJ1	GAS6-AS1	LILRB4	CBX4
OR2Y1	FABP5	IRF4	CPEB1-AS1	TGFBR3L	NKX6-2	GH2	CLDN11	AJM1	PCDHGB7	C5orf66	PCDHGA8	ABCA7	OTX1	TMEM215	ACP4	GDF6	CDH12	MIR658	OR9G4	GFRA2	OR6V1	L1TD1
MIR3914-2	WNT2B	PIEZO2	TCEA3	LRRC3B	ADGRG1	ERVV-2	ADM	RTP5	TTLL10	SP5	PCDHGB4	CCNI2	PSG7	SNORD48	FGF12	DNLZ	KIR3DL1	PCDHGA12	FZD10-AS1	OR6W1P	EPB41L4B	HOXA5
GSE1	EDN2	LOC285889	SKOR1	RGS9BP	VSX1	PRR5	KCNJ12	TSPAN32	H1-1	EBF3	TEPSIN	RAB34	MIR515-1	LHX8	OR1G1	CLDN11	RNA5SP411	SHANK1	PDE9A	MIR516B2	LYPD8	FZD10-AS1
CDH12	GPER1	LOC100130849	LAIR2	LINC01558	LINC00941	PSG1	PRRX2	NR2E1	IL36B	SRD5A2	TMEM200B	RFPL4A	LINC00304	ADGRA1	MIR124-2	RIPK4	IRF4	RPL23A	KCNA5	KIR2DL3	SNORD115-8	GCSAML
SNORD115-2	ARTN	KCNIP3	ADRB1	KCNJ12	STXBP2	FZD9	SFRP1	HTRA4	COL20A1	SECTM1	CLCN7	LAIR1	LINC02120	FCRL3	NXNL2	CD14	FHL2	RTP5	TXNRD1	CFB	LINC00421	PWAR4
OVOL1	SOGA1	FEZF2	PCDHA6	CAVIN3	FCER2	MIR1203	GUCY2D	WNT6	PGLYRP3	SNORD48	MIR642A	ZFAND2A	FZD2	SNORD42A	HOXD1	PRR15	ALDH1A2	DNAJC28	SLC19A1	LILRA4	PLK5	SNORD115-2
OR2C3	CELF4	KCNJ12	MIR519E	SEMA4C	LIMD2	KLC3	WNT6	IGF1R	FAM110A	ADAMTS5	PIGZ	ST14	KLKP1	MIR526B	RNU6-64P	MIR525	WNT2B	WNT7B	TUSC1	ZNF208	LINC02167	FAM27E5
FZD5	HTRA4	H3C8	HOXC6	RUNX2	COL12A1	AJM1	TCEA3	SP6	KCNA5	FEZF1	CGB8	CNN2	APOBEC1	TRIM5	SNORD115-5	CPNE7	MIR523	SNTG2	PCDHGB3	SIGLEC17P	SP9	NR5A1
KIR3DL3	AQP1	OR7G2	WNT10A	ENC1	FZD10-AS1	MS4A15	OXTR	WNT10A	OR6V1	TBX20	LAT	PRDM12	OXTR	TNFSF14	SNORD115-14	HMX3	CGB5	FABP5	SYT14P1	LSP1P3	ARHGAP9	H1-0
MIR124-2	CLDN11	HS3ST3A1	CCDC85C	ABCC9	PLK5	RAC1	LOC100499194	TACR2	LINC02159	CRIP1	GINS2	MS4A3	RBM46	DNAAF5	TTC34	SP8	MIR124-2	TFPT	MED16	OR6N1	ZIM2	LOXL1-AS1
SNORD115-24	UBXN6	ANKRD30BP2	TLX2	TMEM37	GPER1	SNORD115-7	GJB2	SNORA63	MIR520B	PAX6-AS1	KPNA7	PIP5KL1	CYTOR	RTKN	SOWAHA	VPS37B	IQCG	SLC16A3	GPR25	PCAT19	PEG3	LINC01191
FLNC	GALNT6	MIR519C	LTBP2	NR5A2	FERMT3	MIR516B2	KLHDC7B	NR1D1	AGAP3	RCN1	DHX33	PIGZ	NLRP2	PGK2	NFATC1	CAMSAP3	GUSBP4	PTGER4	SHISA3	MIR3131	SNORD115-41	CCDC144NL
WDR90	PRDM6	NSD1	MIR4664	CRYBA2	STK19	PROCA1	ANKRD30BP2	OXT	MAPK11	FOXH1	CFDP1	CLDN5	LILRB4	CEBPA	GPR25	PPP1R3G	RAD51C	MOV10L1	SNORD52	CELF4	CHODL	WDR87BP
PRR18	FZD7	BMP8A	LINC01749	RUSC1	SIGLEC11	ASB16	PRTN3	CELF4	MIR663B	GDF6	DDX49	CXCR4	MIR373	MIR520A	LTBP4	SLC18A3	PPAN	LILRA1	FRMD4A	CNN2	SNORD115-9	INS-IGF2
SLC6A16	OBSCN-AS1	GALNT17	NFIX	CIDEA	PDGFB	RPS10	NXPH1	FOXJ1	MIR520E	RNU6-64P	OR3A4P	WNT10A	FAM83H	SLC22A18	HBE1	ZNF276	PPAN-P2RY11	ELAPOR2	MS4A7	MIR518E	SLC10A4	TMEM150B
ZAN	PRR18	RFX4	EVA1B	DKK2	COL9A3	KLKP1	LINC02875	FAAP20	MBP	CLDN9	EPS8L1	RUSC1	LINC01692	MIR1283-1	DPPA3	ARHGAP45	FAM83F	PCDHGB7	MS4A14	CRK	CSN1S2BP	NKX6-2
HCG11	DNLZ	MAFB	HRAT92	SHISA6	KLK3	SNORD115-30	TAS1R3	TMEM200B	MIR527	TCF7	WDR81	KIR2DS4	LRRC3C	BEGAIN	DRD4	TGFBR3L	ADPRHL1	MYO1F	TTC34	SYNGR3	LRRC14B	H2BC1
LILRA6	LOC100129175	KLF2	CNTFR-AS1	DNAAF5	SFMBT2	TGFBR3L	GJB6	C2CD4D-AS1	PSG8	LBX2-AS1	C1orf35	VSIG2	PROP1	MT1H	NLRP13	ITGB2-AS1	H4C6	MST1L	CCNI2	TMEM184A	MYRIP	CAMSAP3
LILRA3	DSP	PRDM12	TOX2	SLC26A10	PCDHGB6	EVA1B	PSG1	PLXNB2	SLCO1A2	SYT6	CHID1	FAM83F	LRRC14B	DLX1	JRKL-AS1	ATP9B	LBX1-AS1	TGFBR3L	SNED1	RPP25	RNF207	PRR18
SLC16A11	SLC4A8	PSG6	GALNT17	ADAMTS13	GUCY2D	ALOX12B	BEGAIN	FZD2	CAVIN3	LINC01191	SIGLEC6	VPS37B	CCT8L2	IER3	RASEF	DPYSL4	RNU6-64P	TXNRD1	WNT11	GPR25	FCRL2	ZNF257
KCNG3	SNORD48	TFAP2E	ZSCAN18	NR2F6	ATP6V0CP3	SRRM2-AS1	GALNT3	SNORD52	MAMDC2	ADAMTS13	PIP5KL1	LILRB4	PCDHGA6	CNTFR-AS1	SLCO1A2	RADIL	SIM1	PCDHGA8	RBM46	PRSS54	PSG10P	PCDHA8
TMC4	SDK1	FOXI3	C1QL3	PCDHGA12	TNFSF14	HOXA-AS3	HCN1	ONECUT1	PCDHGB5	PCDHGA6	ATAD3C	KLK1	MIR1225	PAX8	WNT10A	ITGB2	RUSC1	PCDHGB4	TRIM34	ANO8	VPS37B	GGN
MIR596	TEAD3	PYY	PSG5	WNT10B	ZIC4	RPS10-NUDT3	LINC01692	FLRT1	OR1G1	TACSTD2	MIB2	MAMDC2	TACSTD2	ZIC2	OR51E1	LEF1-AS1	KIR2DL4	DMRT1	SLC6A4	EIF3G	HES3	MTA3
SNORD115-35	SP6	PROB1	HLX	KCNG3	SECTM1	ALOX12	RPS7	NR5A1	MIR523	LSP1P3	RFPL4A	ANK1	SIGLEC10	MMP26	LINC02882	FOXE1	CFD	SIGLEC6	LDLRAD4	SLC16A8	ARC	LINC01606
MIR520B	LINC00461	APOBEC1	LL22NC03-63E9.3	MATN4	ZNF276	SNORD115-8	MYRIP	LOC100132215	RNF166	PLEC	SLMO2-ATP5E	TRIM72	SIGLEC8	IGFBPL1	TAFA4	MATN4	PRR18	PDGFRA	CRTC1	SNAPC2	NR3C1	VAV1
NODAL	SHISA9	FZD10	MIR524	ISL2	HMX1	FFAR1	FOXB1	EFCC1	BSG	TLX2	PRELID3B	GLI2	FOXI2	AQP1	CLDN7	MBP	EOMES	GFI1	SMTNL2	ZNF534	CPNE7	FAM71A
HBBP1	NGEF	PPP1R3G	SIX2	NR2E1	IFNGR2	ZNF445	LRRC56	LY6G5C	RNU6-64P	FABP5	ADAMTS13	H2BP1	DCST2	LHX6	LINC00879	ADM	KAZALD1	GPR32	TAFA4	GTPBP3	GALNT17	LINC00301
SIGLEC12	LOC284798	SIX1	PAX8	CLEC14A	GNA15	FABP5	PTGER4	A1BG-AS1	ESRRG	ADAMTSL3	SNORD1A	ANKRD63	MMP26	RNF166	PWAR4	DMRT1	MMEL1	SNORD42B	PCDHB6	WDR90	PLEKHG4	LINC00999
KLF2	RTP5	C5orf66	ISLR2	SPIRE1	LINC00311	ALDH3B2	PDPN	APBA2	TRPC7	SEPTIN9	TRPM2	GUCY2D	MIR371B	SBNO2	VSTM1	RTKN	SIGLEC10	SIGLEC11	ANKRD20A11P	COL24A1	ARFGAP2	FAM83E
SNORD115-44	LOC100499194	OR2Z1	LOC100288123	C9orf24	ZNF844	DNAAF1	PPP1R1B	FOXB2	RHBDL1	SFRP1	USHBP1	SHISA6	AQP10	BSG	PRDM12	SIGLEC12	TRH	LAIR1	PLIN2	PDPK1	LINC00886	TDRD9
NLRP5	PROB1	CPNE8	MAL	AJM1	KIR3DX1	PNLDC1	AGAP11	SHH	TRIM22	LOC283731	EGLN2	ARHGAP27P2	SULT2A1	SP9	KCNJ3	MIR519E	F2RL3	SPTBN1	HOXD4	ZAR1	SEPTIN7P11	ACP4
MYT1	PAX8	DMRTA2	PRDM12	CAVIN1	C9orf24	SNORD115-38	FOXD3	NHLH1	LAMB1	PLA2R1	MIR4749	NR2F1-AS1	SSTR4	MBP	SRD5A2	MMEL1	KLC3	FRZB	SOX14	MRPL45	PCDHGA7	KCNG3
LINC00273	IRX3	CRYBA2	SLC10A4	PTGER4	KATNIP	CYP2W1	RGS20	MIR4292	WNT10A	KLF11	PABPC4L	PCDHGA8	TAFA4	TIGD5	FZD10-AS1	RBPJL	TOX2	CHRNE	FABP5	TRPM2	SP5	ZNF710
MIR3147	RGS20	ARHGAP44	PSG6	LILRB2	FUT6	ESPNL	NRN1	ZAR1	PSAPL1	SHH	C9orf24	PCDHGB4	OTP	PRDM9	MATN4	CYBA	B3GALT4	SLC18A3	PFN3	MIR518C	ARHGAP44	CNN2
EML2-AS1	LFNG	CELSR3	FCRL1	RIPK4	NTRK1	VPREB1	PCDHGA12	ISLR	SNORD115-22	CD151	PITPNM1	ADIRF	MIR520A	TWIST1	SNORD52	LVRN	LINC00917	CYP26B1	ORM2	MN1	TOLLIP	PLVAP
SLC13A5	CACNA1B	DMRT1	MT1H	SIX6	LRRC56	SLC6A16	SNHG32	INSRR	ARSI	CAMKK1	RBM46	IL17REL	PLEKHA7	PSG9	GALNT9	EML2-AS1	CTSW	LOC100129175	LINC01197	CGB1	GJB2	SIGLEC10-AS1
TESMIN	KDM2A	MIR526A2	NKX1-2	FLNC	AJM1	PRR22	LL22NC03-63E9.3	CFAP410	CRP	LRRC56	RTKN	TXNRD1	DCST1	LINC01098	PARVB	PLD6	ATP6V0CP3	MIR23B	MIR3131	PLVAP	SLC25A10	TBL3
PSG4	SFMBT2	MIR518C	GON4L	BMP7	KRTAP17-1	NDUFAF1	SNORD115-10	SLC6A2	SNORD33	NEUROG1	CLDN23	KCNJ12	CCDC144NL	RASIP1	LINC00301	ASIC4	GATA3-AS1	TBX15	TACC2	FSCN2	RNA5SP411	SNORD115-26
WWTR1-AS1	SLC18A3	MIR527	KANK3	PCDHA9	BEST2	SNORA72	GFRA2	AEBP1	SNORD32A	TBX5-AS1	ARRDC1	H4-16	LHX2	KCNC4	ANKRD63	FEZF1-AS1	TOR4A	POLR2E	TTC12	ZSCAN18	CELF4	PSG9
CPNE7	DCHS2	C2CD4A	LRRC3B	GALR3	RADIL	SRD5A2	ADRA1A	MIR124-2	GDNF	IGFBPL1	SOWAHA	OR1I1	KYAT3	LOC100130449	MIR4534	CCNO	TCF7L2	FOXJ1	DRD5	SNORD115-10	SNORD115-11	PROP1
NKPD1	MGAT4B	NAA11	CLEC14A	GSC	LRAT	KLK5	TRIML1	MIR3177	KRTAP26-1	SLFN12L	MRPL45	GRB7	RBMXL1	CPT1C	SNORD115-28	CLDN7	DMRT1	ANK1	MAFB	SNORD105	PCDHA6	ADGRG1
RUSC1	ENTPD2	MIR525	MIR515-1	PIGZ	IER3	CRACR2B	TMEM190	GSN	KPRP	RGS12	GATA2	ARSI	CFD	IRX2	TMEM37	PCSK4	PTGER4	PIGZ	IKZF1	F2RL3	MRPL43	CLEC14A
LOC100128593	FBLN7	TUSC1	PLEC	H1-0	BAGE3	MIR4314	PNMA8B	SLC6A9	GPR25	DBX1	OPLAH	ZPBP2	SKOR1	CD151	FAM27E5	FZD2	MEST	EML2-AS1	OOSP2	AXDND1	OR3A4P	ZGLP1
KYAT3	TBX2	ITGB2-AS1	EFCC1	LOC100130449	BAGE	GPR35	STXBP2	B3GNT9	CNTFR-AS1	SNHG32	PRH1-PRR4	SNORD115-4	S100A8	TBX20	PSG5	GPR25	RTKN	MIR4739	DBX1	SNORD115-39	GRB7	PDPN
RBMXL1	GTF2IRD1	MMP26	GFRA1	MIR663B	ZMYM2	LOC100130370	CD14	ESRRG	ZFAND2A	BARHL2	LINC01558	FLJ12825	LBX1-AS1	SYT14P1	SNORD115-44	LINC00960	LILRB5	NAPSA	LINC01558	PAX5	PRG1	SNORD115-38
ZPBP2	PITX2	ITGB2	LBX1	FLI1	RBM46	BSG	PITX1	SLC2A9	SNORD52	HLX	TBXT	AGAP3	MYO15B	TMEM176B	UGT3A1	INPP5A	SNORD115-39	RIPPLY3	C6	MIR526A2	MT1JP	KIR3DX1
MIR520C	TRIM58	LRBA	ADCY1	CYP26C1	SNORD1A	CRK	DNMT3A	MIR601	IDO1	MIR3131	WDR11	TTC34	CDHR5	SNHG32	PLIN2	MIR4691	PCDHA8	PLK5	LYPD8	POU4F1	ADAMTS13	SCGB3A1
SRD5A2	IGF2BP1	LINC02159	REXO1	TRIL	MDFI	ZIC1	COLEC11	DTX2	MIR1225	PNMA8B	WDR11-AS1	CCDC82	SNORD115-39	SSH1	MIR3147	SCT	CAPN11	GJB6	ZSCAN10	POLR2E	TCF7	PRDM8
CCZ1P-OR7E38P	TBX5-AS1	TTC34	PSG9	RIPPLY3	ADAM33	RNASE12	MS4A3	MIR219A2	OR4D9	ESPN	HCG11	SLC19A1	RNF223	PRPH	SNORD115-6	DYNLRB1	MS4A15	SOX18	TFAP2E	MIR523	TWNK	TIGD3
IPW	PCDHGA11	SLC6A4	MIR1225	FZD10-AS1	TEKT4	VHLL	NKX1-2	IGFALS	MIR521-1	SEMA4C	MIR4664	BCL2L11	ALOX12B	NLRP3	PCDHB3	MSC-AS1	ATP8B3	MST1P2	CHAT	PRSS16	ALDH1A3	HES3
GFRA2	NFATC1	SKOR2	MT1G	KCNA4	SFRP2	TDGF1	BOLL	LSP1P3	SLC2A4RG	MIR4740	SNED1	BAGE3	PSG11	FLOT1	HAGLR	ZNF77	CYSRT1	KCNG3	BMP7	RPL7L1	C1QL4	H3C13
C9orf24	OSR2	EFEMP2	TCF7	LOC100499194	ABCC9	ZNF618	CNN2	MYO10	VPS37B	KRT19	ERVV-2	BAGE	L1TD1	PMP22	LINC01191	ECEL1P2	HEXD	GAS6-AS1	MOB2	PRDM6	ANKRD26P3	PROCA1
LOC648987	PTGER1	TOR4A	CHTOP	RASIP1	PSD	PHOX2B	TIGD3	AGAP2-AS1	CLDN5	WRAP73	TRIP13	TERT	KRT27	HOXD1	FOXD4L1	EBF3	SEPTIN7P11	RPS7	ZMYM2	OR6K3	SNORD115-17	VPS37B
ABCA7	EML2-AS1	CALN1	LIME1	PCDHGA10	USP18	HOXB3	PSG11	GALNT9	PLEKHA7	SLC16A8	NAT9	LOC284344	FOXJ1	FOXB2	SNORD115-25	RNU6-64P	FOXB2	CAMSAP3	CYTOR	GAPDHS	HCG11	KXD1
HRAT92	SERPINB9	TBCD	SNORD115-40	CRABP1	CLDN11	PIWIL1	RTP5	SMTNL2	SNAPC2	RUSC1	LRRC14B	NLRP11	FOXG1	EYA1	PRR18	TMEM176B	CLASRP	OLIG2	KANK2	ZNF735	TRADD	PRRT1
MIR3914-1	ITGB2-AS1	JAG2	PTGER2	ZNF710	RAP1GAP2	OXCT2	LYPD8	SNORA4	RPL35A	GHSR	MDFI	OR7G1	H19	PSG8	VAV1	KASH5	RPS7	ATP6V0CP3	NDRG4	MIR518D	TBXT	SOWAHA
RTEL1-TNFRSF6B	TMEM37	MIR520C	S1PR4	GAD1	VPS9D1-AS1	TACSTD2	PLEC	CD7	SRRM2-AS1	SHISA8	GRB7	LOC100130849	RFX4	PCBP3-AS1	OR51B4	VSTM1	LHX8	TAFA4	RUNX2	L1TD1	S100A10	GALNT6
DNAJB3	EFS	GIP	HNF4G	NKX2-3	SEMA4C	KLK11	OR7E5P	TOLLIP	PLEKHG5	SKOR1	MYADML	SNORD115-10	KLK15	ANKRD9	NLRP5	WDR90	EIF3B	SYNJ2	TIGD3	ABR	TOLLIP-AS1	HCN1
WWTR1	CHRNB4	FLNC	FGF4	KASH5	ENC1	MS4A12	SIM1	PAX5	TOP1P1	ZFYVE28	OVOL1	CYSRT1	HRAS	NKX6-2	FOXJ1	MIR517B	MIR519E	LHX6	CORO6	ODF3	C6	PLIN2
MTA3	KCNC4	MIR519A2	NLRP3	NPY	IRF9	MIR523	TAFA4	SMIM24	HBG2	WT1	HSPA7	ZMYM5	CEACAM16	SMTNL2	ADAM33	MRPS31P5	COL6A3	ZNF716	MGC16025	PCDHGB6	CD1E	SLC4A8
C1QTNF1	TWIST1	POM121L12	GPR25	H2AC14	VHL	MUC5B	GPR25	PRPH	SNORD105	CYP26B1	GTF3C5	TTLL10	GPR25	NFATC4	FBLN7	GPR32	ADAMTS13	SNORD115-35	CDX1	PRPH	OR51B4	MGC12916
KLC3	ITGB2	LTBP4	ABR	ADAMTS5	SNORD115-17	NAPSA	ARSI	DYSF	OR51E1	NR5A2	FZD2	ZSCAN10	ADAMTS5	DMRTA2	CHRNB1	MIR371B	PRSS57	OTX1	PNMA8B	OR1F2P	ST8SIA6-AS1	PROB1
WNT5A	SHISA2	TMEM132D	ADAMTS15	HOXD12	CASC15	SNORD115-6	GALR3	LOC100499194	CD151	EML2-AS1	SNORD115-9	KCND2	MIR519E	DPYSL4	TRH	NLRP12	C16orf92	PCBP3	KDM2A	LINC00301	PCDHGA8	OR4D6
PSG10P	B3GNT9	TMEM121B	MATN4	MIR521-2	HCG11	PDPK1	PCDHA7	SYT6	COLEC11	PRRX1	MYO1F	PRRX2	MIR372	SRCIN1	OR6V1	ASCC1	LL22NC03-63E9.3	PRDM8	GAL	LINC01205	PCDHGB4	FGF11
ZNF503-AS2	FLJ12825	ANKRD9	ESYT3	HOXB-AS1	TRAPPC10	HCN1	GON4L	RAPGEF3	GP5	SLC34A3	CYBC1	ABCC9	TESMIN	NOL4L	HCN1	MIR373	MIR4749	RFPL4A	PCDHGB1	PPAN	HBG1	ZNF812P
ADRA1A	ARSI	TAFA4	SCGB1B2P	WNT2B	GALNT6	OR6B2	GPR62	NGEF	GRIN2A	SERPINB9	SIGLEC5	RASIP1	KRTAP2-1	TBX15	ALOX12	KCNQ1OT1	PRAME	TMEM115	H3C3	PPAN-P2RY11	CRISP2	LINC01194
TP53TG3HP	CASC15	SP8	SLC5A5	SIM2	KL	CCZ1P-OR7E38P	AJUBA	MIR219B	AACSP1	SNORD115-17	NDUFS8	RAPGEF1	OR3A4P	ADRA2A	INSRR	SLC6A16	MIR520A	AMIGO3	PRIMA1	RNF207	OR5AP2	PCDHA13
DRD5	ZBTB18	PRG1	CRB3	CYP26B1	DIO3	ERICH4	VGLL2	ALKAL2	MIR519A1	H2AJ	EPHX3	MIR3176	PRR18	KRT7	AXIN2	SATB2	SATB2	MIR10A	GJB6	OR2G3	TRAT1	LOC100130849
TRPV5	NKX2-5	OR3A4P	RAX	EFNB2	SLC4A8	FSTL3	METTL24	ARSI	OR13C8	GUCY2D	CCDC177	ZNF77	BICDL2	PCBP3	REREP3	PAX6-AS1	CECR7	FAM50B	CD14	TPCN2	FAM27E5	COL18A1
OOSP2	HIC1	TBC1D3P2	TACSTD2	ESYT3	PCDHB3	TRIM5	SNORD37	FNDC11	MISP	COL14A1	RASL12	WNT6	NXNL1	LAIR1	SPATA31D5P	RCN1	NSD1	HOXD4	TMEM215	PRTN3	RPS9	SPIRE1
SNORD115-1	CHRNA4	DGCR6	C1QL4	GLI2	TTLL10	EPS8L1	TMEM37	TRIM71	LOC100130849	HS3ST3B1	MST1R	CHTOP	RNF17	FAM181A-AS1	GON4L	FZD7	KL	SIGLEC10	MS4A3	ASCC1	CD151	DDX49
SNORD116-4	DUSP2	LILRB2	OR8H1	SOWAHA	TTC34	MIR526A1	MIR525	OLFM1	HMX1	RAET1L	CIDEA	GALNT3	BLK	FGFR2	PSG4	RCAN3	ZNF556	FAM163A	LOC441155	CDH3	MS4A7	PLEKHG5
PSG7	SYNJ2	LILRP2	EPHX3	GPR27	LILRB1	SBSN	VWA1	DRAXIN	OR7E5P	ROBO3	DNAJC5G	GCM2	LINC00895	POU6F2	SECTM1	IL17REL	POTEE	PTTG1IP	OTX1	HAGLR	MS4A14	SLC35G2
PROCA1	CBFA2T3	LINC01692	HTR1B	SIX1	RFX4	FAM169B	AQP5	CNTFR-AS1	TMEM176B	PCDHGB6	NLRP7	ADGRG1	ABR	TENM3-AS1	SNORD115-38	PDX1	KLK3	SHE	ELAVL2	CYSRT1	KCNQ1OT1	ALOX12
MS4A15	SPON2	ADAM2	LINC01305	ATOH1	CAMKK1	MLXIPL	AATK	ZNF276	IRX4	BEGAIN	NSA2	ADAMTSL3	TMEM150B	ZBTB42	KREMEN1	RFPL2	HSD17B1	DGCR6	GCSAML	OR5D18	PPP1R3G	NR4A2
S1PR4	GAD1	MIR519A1	CLDN5	BOLL	TLE5	ZAR1	UTF1	KDM4B	SIGLEC11	ZSCAN10	TSSC4	KCNA4	TNF	PLAT	STXBP2	LAMB2P1	MRPS17	HOXA5	TEAD3	E2F6	KAZALD1	OR7G2
PRR25	NR2E1	SECTM1	CCDC166	S100A10	PAX8	MRPS17	SOX7	TNXB	RILP	SLC26A10	DNAAF5	HOXD4	BEST2	LINC00311	TAS1R3	GLI2	RPL35A	CYP26C1	LINC00301	PROP1	RIPK4	CNDP2
SIGLEC6	PCDHA9	EPHX3	LINC01446	MIR124-2	PLIN2	LILRB4	SNORD115-39	MED16	SNORD48	CNIH2	ZNF114	KLK3	PRDM6	RBFOX3	GFRA2	ZNF273	SRRM2-AS1	HSD17B1	OR56A3	RPS7	SNORD115-6	GCM2
KIR2DL3	SEMA4C	HTR6	SNORD115-39	EIF4E3	RAVER1	CAPN11	EVA1C	FOXD4	PLVAP	MIR193B	NR3C1	MISP	PDGFA	TMEM176A	OTX1	MAL	MIR515-1	MIR3074	STK3	SERPINB9	ESR1	GLI2
ZNF492	MIR4534	SHISA2	HRAS	TFAP2C	PCDHGA7	TFAMP1	ZSCAN10	LRSAM1	LL22NC03-63E9.3	MAL	UTS2R	OR8H1	AXIN2	MIR1225	UBQLNL	LEF1	PCDHA12	GMPPA	STX3	EVA1B	OR6C75	PCDHGA5
ARHGAP45	GSC	EML2-AS1	PSG1	EML2-AS1	FAM181A	NKX6-2	ANXA2R	RPN2	MIR498	LTBP4	PKP3	HCAR1	ADAMTS13	NOTCH1	PCDHGA12	PRR18	CTDP1	TEPSIN	SKOR2	IGSF23	KIR2DL3	ANKRD24
MIR518F	PEAR1	SEPTIN9	SLC22A31	KLRG2	LOC729683	OTX1	EYA4	RNF44	MIR522	PRRX2	ATG4D	GPR32	EML2-AS1	HSF4	DNAJC22	NPTX2	AZU1	ULBP1	TRIM58	DCHS2	KPRP	GON4L
OR1I1	PIP5KL1	FAM43B	FAM217B	VPS37B	KDM2A	MRPL45	ADAM33	C5orf38	TRPC6	FOXE1	VSTM1	LHX6	CRP	PRIMA1	LMF1	TFAMP1	TBX2	MYRIP	CREB5	FKBPL	ZNF735	WNT10A
CES3	AQP5	SPTBN1	TMEM30B	SFTA3	GP5	CCN6	MATN4	EN2	COPE	WNT5A	SNORA4	SPOCK2	PRKAR1B	EEF1D	STATH	CREM	SNORD115-30	DUSP10	UGT3A1	GSX2	OR52E8	CAPZA3
KRTAP12-4	PRDM8	PSG11	KL	TAL1	LOC100130370	TSPEAR-AS2	HOXC5	MIR3183	POTEC	ADRA2A	MIR3147	ADPRHL1	ALOX12	GATA3-AS1	LINC00092	TTLL10	TNFSF14	BHMT	KIR3DL2	AJM1	WDR97	TCF7
CELSR3	FRZB	SOWAHC	PRG1	GATA6-AS1	EGR3	ANAPC16	PAQR4	MIR4261	TTC34	ELAVL2	RNF225	FAM83H	OR1G1	RUNX3	PGK2	KRTDAP	RFX4	TDRD10	LHX8	WT1	SNORD115-35	MIR520F
LSP1P4	WNT5A	MIR516B1	NODAL	GRB7	CEACAM21	VAV1	WDR97	CPNE7	OR9A4	GATA3	PDCD6	SNORD37	IGFL1	ARSI	LINC00886	CRK	NLRP5	SHISA8	MRPL41	SNORD115-40	MSR1	LIMD2
SRMS	DIP2C	L1TD1	ECRG4	ZFP42	AGAP3	KIR2DL4	GATA3-AS1	TGIF1	HES3	ABHD17A	FCER2	CGB7	SIGLEC12	NCOR2	ANKRD33B	PCBP3	SNORD115-40	FSCN2	LOC100129138	OBSCN-AS1	SNORD115-44	SAMSN1-AS1
SIGLEC16	CLDN3	TOX2	VMO1	SLC19A1	ANKRD20A11P	GSE1	PIEZO2	CIRBP-AS1	MLNR	SNAPC2	FAM182B	MT1IP	MST1L	DYNC2I2	LINC01239	MIR372	CYP27B1	MIR521-2	CYP2E1	ERVK13-1	LINC01060	AKR1C4
H2BC1	TBXT	MS4A3	KDM2B	SOX14	TMEM37	PRR30	PCDHA13	HOTAIRM1	RPL32	DENND1C	VAV2	LOC442497	IL12RB1	ADAM2	CD248	FAM90A27P	ZNF716	RBPJL	GMPPA	MIR520C	DYNLRB1	LINC01216
IER3	HMX1	MIR522	GPR62	CERKL	ELANE	RASSF10	LOC100130449	FLJ16779	LINC01239	SNORD115-39	KCNA7	PRRT3-AS1	PRR23C	OR2T8	OR4D9	TMEM176A	PRSS27	ANKRD24	FGF12	SNORD115-41	SFRP1	MROH2B
PCDHA9	DUSP10	LSP1P5	SEMA4C	NEUROD1	RGS12	MYL5	SLC4A8	DDX11L2	POTEH	PCDHA9	DIP2C	NDRG4	LOC100506472	SIX1	LOC100130370	SNORD4A	MYL5	TMPRSS2	SNORD115-41	ANKRD24	ABR	CRB3
PIWIL4	PTTG1IP	LINC01205	PRRX2	EBF2	GUSBP10	CREB3L3	SIGLEC16	DDX12P	MIR1323	FOXA1	RPUSD1	PCDHGC4	HOOK1	PRDM6	PIP5KL1	MDFI	SNORD115-41	KCNA7	ZNF438	MROH2B	DPYSL4	FAM201A
FUT4	PPP1R3G	GRB7	CPT1C	TBX3	COL24A1	MIR517A	MIR615	EVPL	MT1JP	PITX1	FOXJ1	CLDN11	DPRX	HSPA12A	OR5AC2	KIR3DL3	L1TD1	SNAR-C3	CCT8L2	DMRT1	UGT3A1	MIR1203
MIR4691	GATA3	MAGI1	RUNX2	TNFSF14	SLMO2-ATP5E	MYO1F	GALNT6	TGIF2	MIR520C	SHISA7	PAK6	CNTFR-AS1	DCHS2	FBRS	KRT19	NXNL1	PSPN	ADGRB1	ANKRD24	CHRNG	SRCIN1	SLC16A8
PDPN	GPR25	H2BC18	PCDHA4	PROCA1	PRELID3B	RBAKDN	SNORD115-22	ESRP2	PPP3R2	ADM	LINC01205	BOLL	MIR519A2	HES4	GIP	TRPM2	GNA15	LRRC14B	TTLL10	SNRNP35	NGEF	SNORD115-27
WIPI2	CMAHP	LINC00670	RGS12	RNU6ATAC	CDH7	HK1	PSG6	HPSE2	SNORD34	MATN4	NLRP11	CDH3	ATP4A	LDLRAD4	MS4A7	MICALL2	HOXB1	NLRP11	PLEKHF1	CHODL	TCEA3	SNORA51
EGR3	ALX1	SP9	CNIH2	TAC1	MTO1	SNRNP70	CLDN9	TBC1D9B	EYA1	WDR97	SNORD115-4	FN3K	OR6W1P	CLDN23	MS4A14	HCAR1	COL2A1	SNORD1A	ADH1C	WT1-AS	POLR2E	PRDM13
SNORD115-26	CHTOP	ESR1	PSG4	PCDHB3	KLHL36	OR9A4	LILRA2	PITX1	SNORD115-9	PIEZO2	GSDMA	ZNF844	RBFOX1	CYP4B1	H2AJ	OLIG3	MIR4752	SNORD1B	OR51B4	NKX6-2	LRAT	CTSG
MTRNR2L1	PNPLA7	MIR521-1	MIR517A	FBXL8	DNAJC28	PRR25	SENCR	FN3K	GIP	LILRB1	SNORA63	VWA1	CD22	OPRL1	HSPB6	TMEM30B	DYNLRB1	FZD2	SPON2	MT1JP	CACNA1B	LOC100129138
HOXA-AS3	PAX9	VSTM1	LRRC56	H2BC14	MIR4752	RPL32	SYNJ2	INF2	MIR516A2	CLDN5	SLC30A3	LDLRAD4	DRD5	VPS37B	LRRC14B	SNHG6	POM121L2	HSPA7	BOC	LRRC56	SNORD105	ENC1
MIR4632	RABL6	SPRY4	POU4F2	TTLL10	RUBCNL	HRH1	OR2T11	SCUBE3	TIGD3	PSG9	HPS4	KBTBD13	PSG4	MIR9-3HG	RTEL1-TNFRSF6B	FOXD3	MAP1LC3A	LSP1P4	SLCO4A1	PAX6-AS1	TMEM215	PABPN1L
CD14	MAPK11	LINC00898	C2CD4B	HOXD4	PCBP3	KLK9	TRIML2	TBX5-AS1	HOXB1	PCBP3	LOC100129175	CHRD	ZSCAN10	PRAP1	FCRL3	TOLLIP	PSG8-AS1	GLI2	HAND2	RCN1	SNORD115-38	ADRB1
LIMS2	TNFSF14	MIR1225	SNORD115-41	COL24A1	GFI1	ALMS1P1	ZNF257	NAGPA	TLE5	HCAR1	SNORD115-11	GPER1	ITGA2B	HOXD4	LOC441155	VMO1	AATK	MTA3	SNORD115-13	OR2C3	KIF4B	SIGLEC9
ESRRG	DLX1	FAM209B	GPER1	COL12A1	IQCG	CFD	COCH	ZFHX3	LILRA1	LFNG	COPE	UCP1	SCART1	RGS14	LIMD2	BHLHA9	UICLM	LOC100288123	NKX2-8	SNRNP70	OR56A4	NR5A2
GIP	FBXL16	RGS12	SRRM2-AS1	METTL24	LOC284798	RFPL2	MT1JP	NHSL1	TBC1D3P2	ASIC4	TGFBR3L	BNC1	SNORD115-17	KCNG3	TAF1L	SLC1A1	BTNL3	CRB3	MIR219A2	SNORD115-9	COL20A1	LINC02878
RNF223	TRPM2	PSG4	KIR3DX1	RGS12	TUBB6	CLASRP	BCL2L11	CLDN4	GRB7	KRT8	LINC01606	CD14	OR7E91P	SNAI1	CLEC4C	RIPPLY3	PDE6B	CLDN23	RNF157-AS1	SIGLEC12	ZIC4	MIR1973
GPR25	CAVIN3	PCDHGA8	LINC01191	ST8SIA2	ARSI	CFB	CAMKK1	IRX1	C9orf24	TGFBR3L	CES3	SIGLEC6	FGF12	LKAAEAR1	KCNA5	C21orf58	PDPK1	ENSA	NXPH2	GGN	LINC00649	LACC1
RAD51C	MT1G	PCDHGB4	LINC01205	PIEZO2	CBX4	SMU1	CPEB1	SNORD37	TMEM176A	PLEKHG5	GP5	LSM8	CNR1	DGCR6	LAMB1	ZNF844	FRMD4A	KREMEN1	FAM30A	STATH	LOC100130370	CCDC122
CFD	SNHG32	BSCL2	MRPL45	H3C10	SLC4A2	MCEMP1	TUBGCP5	RBM39	TUBB6	BMP4	SMIM10L1	LINC01124	KRT17	GLI3	CLASRP	SIGLEC16	DUSP10	HCG11	OR5M11	OR5M8	AGAP2-AS1	LINC00518
OR7G1	IGF2BP3	HCN1	MIR520E	IRF7	PYY	BIRC8	RNF212	NKX2-5	CBX8	CDKN2A-DT	ANXA2R	RASL12	DSCR4	SNORD4B	LILRB4	MIR23B	SLC15A3	REXO1	ANKRD11	SNORD115-1	SNORD66	OR5AP2
GPR108	BMP7	LINC00642	RILP	PDX1	SHISA7	CD300LF	SNORD115-17	ZC3H12C	PLD6	NLRP2	DEF8	ADAMTS13	NR2F6	LINC02882	OXTR	ERVV-2	CYTOR	NKX1-2	ADCYAP1	SNORD115-8	GCM2	DSC3
GON4L	MEX3A	BNC1	EIF3G	MOCOS	WNK4	ZNF492	BARHL2	CELSR1	DDX49	SOX17	BRICD5	KLHDC7B	CASP10	EMX1	COL24A1	PDPK1	RTEL1-TNFRSF6B	WDR97	VPS37B	TOR4A	CLEC4C	IRF4
PAX6-AS1	DMTN	RIPOR1	MIR525	DRD1	RIN1	NODAL	FRZB	SLC22A18	HSD17B1	TAL1	KBTBD13	TCF7L2	TM4SF19-DYNLT2B	CYBA	MTA3	CD37	GFRA2	MIR4520-1	DRD4	SNORD38B	NLRP13	CLDN23
RCN1	PNMA8B	CIDEA	ZFP42	TP73	GON4L	CPNE7	OTP	ALDH1A3	TESMIN	VSX2	RPL7L1	SNORD52	TM4SF19	IFNL4	MAMDC2	PSD	ZNF317	EIF3B	DYNC2I2	CAVIN3	UCN	KPNA7
KRTAP10-9	IER3	MIR1323	ZSCAN10	CHRNB1	AIRE	MIR518C	WNT5A	ABCA2	HCG11	NPAS2	SNORD115-35	SEMA4C	WDR97	COL9A3	PRLR	HOXD1	IFITM5	ZPBP2	NDUFA4L2	CD177	NOTCH1	PTPRN2
C5AR2	METTL24	PIGZ	PCDHGA9	PLLP	CHRNB4	OTP	PODN	PIM3	PSD	LEF1-AS1	PCDHGB7	SLC25A25	ATP8B3	KCTD15	TRIM34	AGAP11	PLEKHA2	ATP8B3	NACA2	PCDHGB5	MIMT1	SOWAHC
OR4D6	ATOH1	VAV1	HCK	RNF224	WNT5A	CNDP2	APBB1IP	PCOLCE	PRRX2	CHAT	AP3B2	ENTPD2	MYO1F	SYNGR3	MIR4441	FRMD4A	ZFP64	CNMD	PRR5	S100A8	ITPKA	PLCZ1
SNORA4	PRCD	NR5A1	CEBPA-DT	LBX1	GAK	FIS1	KIF12	TBX5	ELK2AP	LOC284798	TSSK6	SOX14	PLVAP	GAD1	KIR2DL4	FERD3L	BARHL2	TSSK6	PEPD	NLRP3	NKX6-1	RPL35A
RFPL2	LOXL1-AS1	GMPR	ZNF257	AXIN2	MST1L	SNORD115-5	GCM2	C5orf66	KIF4B	CDKN2B-AS1	SNORD38A	AIRE	KRT17P5	B3GNT9	KIR3DL1	KL	MIR642B	ESR1	COL20A1	NOL11	GPR17	PIP5KL1
KIR2DL4	RNF44	ZAR1	GJB2	FZD5	ADCY9	SIGLECL1	REXO1	HOXA1	SCGB3A1	MYRIP	WDR97	CHRNB1	KPNA7	ANK1	MT1JP	TEX14	SIGIRR	TRIM61	ZFP64	EPHX3	CLCN7	ALDH1A2
SATB2-AS1	MIR601	MIR526B	MIR520G	NGEF	CCDC166	SHTN1	LOC100288123	MIR194-2	ADRB1	CXCR4	WDR5	PTPRN2	RARRES2	TUBA3C	SLC15A3	PCNT	NR3C1	HS3ST3B1	NR2F6	GPR108	SNORD12B	FAM83H
ZNF735	MIR193A	BARX1	CEBPA	IER3	CYP2D6	FOXD2-AS1	GCSAML	CLDN19	SNAR-C3	CNIH3	KRBA2	GPR25	OBP2B	OR6K2	GPR62	HTR1B	CYP4V2	MRPL43	KRT7	SEPTIN9	JRKL-AS1	TAF1L
S100A10	KCNH3	SLC39A12	PSG10P	GUCY2D	C1QL4	NKG7	BCR	GRIK3	TERT	BAHCC1	PPAN	ADRA2A	RPGRIP1	COL18A1	RPL23A	NHP2	PAX5	NR5A1	PCDHB16	PHRF1	CCDC144B	KDM2B
SNORD115-28	PRAP1	WHRN	FAM83H	TIGD3	SLC26A10	PSG11	IHH	IRX5	RTKN	GPR146	PPAN-P2RY11	PSG11	NLRP3	CSDC2	KIR3DL2	MIR519B	CASP10	HAS1	NOTO	KCND2	OTX2	C5AR2
KLK3	LMF1	EGR3	GALR3	TAS1R3	RNH1	KLF11	NGB	MGC16025	MIR519B	FLJ12825	SAMD11	KIR3DL2	MN1	UBC	SIGLEC11	TPSD1	BRD9	ARHGEF4	OR8H1	OR13C5	ANAPC16	EPHX3
LINC00226	TTLL10	FOXD3	SNORD115-17	PRAP1	RUSC1	PHOX2A	OOSP2	NKX3-2	C9orf57	KCNG3	SLC7A10	WDR90	LEUTX	CRTC1	GUCY2D	SIGLEC9	FZD10-AS1	SLC37A3	DGCR6	WNT3	NKX2-6	ARC
ZNF257	MIR4655	KLHL35	ZFAND2A	VSX2	DENND1C	KRT16	MIR663B	OCA2	CLASRP	SMTNL2	PLEC	PAX8	USHBP1	KCNA3	OR7G2	LINC00518	EPS8L1	COL12A1	GALNTL6	LOC100288123	PYHIN1	SNORD105
PCDHGB6	UNCX	LSR	LFNG	H2BC13	SP9	RELB	CXCR4	MOB2	LILRP2	PAX8	SERPINB9	RNU6ATAC	KREMEN1	ADORA2A	PCDHGB6	MIR516B2	LOC100288123	KIR2DS4	TENM3	S100A7A	BOC	OR13C8
LMF1	PRDM16	LTBP2	SNORD52	DGCR6	CBX8	LILRA5	LRRC3B	PRDM12	DDAH2	GJB6	IFT140	BRD9	CYP11B1	RADIL	SNORD115-2	SEPTIN9	CLDN11	SNORA81	PCBP3	LAMTOR4	PCDHA5	MS4A7
KRTAP10-6	ALX3	PRDM14	SLC16A3	LOC642366	TMEM121B	GAPDHS	MAFB	SERPINB9	OR4D6	OXTR	CLDN11	AJM1	LILRA1	LINC01194	SRCIN1	AXIN2	ZDHHC11	TWNK	FZD8	PDE9A	CCT8L2	MS4A14
THEG	COL12A1	EPS8L2	PLEKHG5	EMX2	TMC6	LINC01191	DLX1	CRIP2	CYBA	INPP5F	GNA15	TRIM58	CXCL12	ADH1C	POLR2E	NKX2-1	PLIN4	MIR4520-2	WNT10A	ANHX	KRTAP13-1	CLASRP
ASIC4	NKX1-2	SORBS3	PYY	OXTR	CD14	LINC-ROR	IRF9	PPFIA4	WDR97	MS4A12	REXO4	OOSP2	C1QL2	OSR1	UPK1A	CD22	GALNT9	VPS53	LOC339166	ERVV-2	LINC00301	RARRES2
KIR2DL1	TBX5	TRIM34	RGL3	TRADD	TARS1	MIR518B	LINC01205	FMNL1	PPP1R3G	FAM201A	ZSCAN10	NR3C1	H2BC10	TMTC4	SERPINB9	TBR1	LOC100240735	ZDHHC11	LINC01239	SLC25A44	EPS8L2	BLK
ANKRD30BP2	LAIR1	KLHDC7B	GATA2	AHRR	HRAT92	FAM83F	SNORD115-30	CCDC85C	BRD9	NKX2-3	FAM83F	PTTG1IP	MIR4664	SNORD10	C9orf57	LHX9	ZFHX4	H3C1	PCDHB13	CYBC1	CYBA	MIR4691
CCT8L2	COL9A3	MIR512-2	FBLN7	TCF24	ITPRIPL2	MDM4	PRG1	PDGFRA	CPEB1	GDNF	KREMEN1	ANKRD24	MIR527	ARPC1B	PROCA1	CDH12	LAMTOR4	MIR193A	FBXO41	REXO1	SNORD115-7	LOC729683
LINC00421	TBX18	NAV1	PRKCH	SSTR1	DUSP4	UQCRHL	C1QL4	MAFK	TUBA3C	TENM3	RBM8A	MIR663B	AZGP1	GCSAML	LOC729683	LOC100499194	REXO1	LTB4R	LRIG1	SRRM2-AS1	STATH	ETV1
PSG3	FLI1	PLPP2	PPP1R3D	SP8	RPL6	CAVIN3	CD151	AGAP3	OR3A4P	OLIG3	MCTS2P	ZFHX4	LILRA6	MAFB	OR5D18	SFTA3	H2AC14	OR1M1	SNORD115-38	KRT19	PCBP3	WNT7B
OR9A4	FGF12	PDE4A	LILRA1	PSG8	WNT11	NAT8	TENT5A	PIEZO1	KIR3DL1	GATA3-AS1	FGF12	GATA2	LILRA3	PDLIM4	KCNG3	SNAR-C3	FZD5	NHP2	PCDHB8	LINC01060	ANKRD30B	MEIOB
ARHGAP8	KIAA1614	VAX1	LOC100130992	GALNT3	FAM181A-AS1	OR13C8	FOXJ1	DNAJB2	RBFOX1	WFIKKN1	NDUFA13	EFS	PSAPL1	DPRX	OR6K3	ARPC1B	HES3	CMC2	TGFBR3L	MIR371B	EPHA10	LINC00254
LOC101448202	IHH	MIR516B2	SLC6A3	HMX2	H3C8	C2CD4D-AS1	PLEKHG5	HPDL	TRIM34	OTX2	YJEFN3	ANKRD18A	PCDHA6	NTN3	OR9G4	HOXB1	SNRNP35	NDUFA13	SHISA8	MIR663B	GPR25	TRIL
TXNRD1	RNF224	ARHGEF26-AS1	OR2T11	KIR3DX1	RPL32	RAB34	POTEH	CKM	LOC100129138	JAG2	TMEM104	KREMEN1	ITPKA	TMEM200C	MOV10L1	MIR519A2	SHISA8	YJEFN3	PRRX2	CDH12	CYSRT1	SNORA63
POTEC	HOXC5	ARHGEF26	TRIM72	ADAM33	RASA3	H1-1	ARC	EP400	ADRA2A	DLK1	RNF157-AS1	AP1G2	MMP23B	PAQR4	OR6F1	KLF14	TRIM5	RNF157-AS1	TIMP2	SMU1	RGMA	LYPD8
LOC339166	CD72	KIR3DL2	MIR519C	NPR3	KCTD1	KRTAP10-9	DCHS2	ZNRF4	PDGFB	TMEM30B	ATP6V0D1	OR1M1	COL14A1	TRAT1	TDGF1	LOC100288123	SNORD105	RIN1	RHOD	MEFV	OR4D6	GRHL2
KL	ATXN7L1	ULBP1	OR1G1	OBSCN-AS1	VPS9D1	ZNF716	GATA3	AANAT	MIR518C	GJB2	LILRB2	SNORD115-22	NKX6-2	CEBPA-DT	CPNE5	VAX1	SNORD115-35	CHRD	RBPJL	RAB34	CDRT7	SNORA4
COL20A1	FOXE1	LIN28A	CLDN3	EVC2	DBH-AS1	GSX2	RUNX2	CYP26B1	PCED1B-AS1	TAC1	RAB32	LIMD2	ZDHHC11	RFLNA	GJB6	REXO1	TAGLN2	DNAJC22	MTRNR2L1	CD1E	DNLZ	LAT
TRIL	VMO1	OR7C2	PCDHA12	MIR200B	PRAM1	LYPD8	PLK5	GAD1	PAX8	NR2E1	CCDC124	OR7A17	FAM30A	GATA2	NXPE2	MIR520E	SLMO2-ATP5E	NKX2-5	MLC1	PDLIM4	ITGB2-AS1	FLOT1
RGS14	OSBPL5	MIR498	MYO1F	SLC4A11	LINC00304	MEFV	RNF157-AS1	KRTAP10-6	RXRA	PCDHA10	TOMM7	LOC729683	SLC13A5	MIR520G	HMX1	PROCA1	PRELID3B	ANKRD63	PDPN	HRAS	OXTR	EGR3
CRK	ZCCHC14	MYOD1	MOCOS	OLIG3	LEUTX	OR5M8	CLDN10	KCNH2	C11orf87	CPEB1	PCDHGB3	ZNF710	C5AR2	HS3ST4	LINC00518	HOXC10	PCBP3	PHOX2B	PGR	SLMO2-ATP5E	EYA1	LINC02167
PCDHA6	BAHCC1	ST8SIA2	HSPA7	HRAT92	ATP4A	PSMG3-AS1	CYGB	SNX29P2	MRPS31P5	ZFP42	CUL7	PLA2R1	RAB34	PRLR	KCND2	TMC4	RELB	PSG1	LINC02167	PRELID3B	MT1H	LTB4R
PDE6B	HS3ST5	BARHL1	ZC3H3	PCDHGA9	METTL24	APOC4-APOC2	HOXA5	PTMS	SNHG32	CYSRT1	RASSF7	PFN3	TARM1	MEGF10	SEPTIN9	GATA6-AS1	LDHA	ETS2	MIR219B	ZNF876P	PODN	DPEP2
LOC100286922	ZBTB42	NPAP1	THBD	MOB2	GMPPA	MIR526A2	MIR4534	PRDM14	SH2B1	CPEB1-AS1	RIPPLY3	MAPK11	RGS12	MYT1	EPS8L2	CECR7	PIGZ	TAF6	EPHB4	MAFK	CCDC137	RPL7L1
CALN1	LOC100130449	EOMES	LINC00605	ZNF503-AS2	SPN	FLT1	KCNJ3	KCNN1	PCDHGB6	CNTFR-AS1	HMX1	GPSM1	MIR642B	PTTG1IP	KIR2DS4	BARX2	TARS1	KIR2DL4	LINC00424	MRPS17	CLDN11	VSTM1
EIF3B	LLGL2	OR3A2	CYP26B1	RILP	SIGLEC7	PSMG3	PIWIL4	SPATC1L	AKR1C4	GATA6	SELENOS	PCBP3	EOMES	FSTL4	RNF157-AS1	TBX15	KREMEN1	KIR3DL1	LPAR2	OR7E12P	ITGB2	KCNC1
HBG1	SLC19A1	NGB	LINC02693	CCNI2	RPRML	OOSP2	POLR2E	PLEKHG2	DNAAF5	HS3ST3A1	GFM2	UPK1A	MIR1323	PSG5	MST1L	LINC00163	PRDM14	PCDHGB2	LILRA1	PPP1R3G	PSG3	KLK3
SNORA63	VSIG2	NPM2	SNORD48	OTX2	NEUROG1	SNORD115-32	DPYSL4	KDM8	AATBC	MIR4534	CC2D1B	EML2	ARHGAP45	PLA2G6	SPTBN1	ARHGAP9	MIR596	CNTFR-AS1	MIR10A	GTF3C5	SYNGR3	DDN
SNORD116-3	HOXB-AS3	NLRP13	MIR526A1	ISL1	MAFB	LRRC34	SEPTIN7P11	PNMA8B	LINC00588	PSG5	LOC442028	FOXJ1	PARVB	LILRA2	ZNF276	ESR1	NSMCE1	TFAP2E	OSR2	FAM163A	PROCA1	LOC648987
MIR373	VPS37B	KL	CELF4	MIR3176	SLC34A3	PNPLA2	FUT4	FSCN1	LILRB4	MIR4655	SLIT3	CNMD	KLK9	NKX2-4	SIGLEC14	MIR3074	MIR642A	WNT11	DYNLRB1	CLIC1	IDO2	CLDN11
RLN3	SHISA6	ECEL1	HES2	FLT1	GAREM2	ZNF77	CIDEA	MIR4441	MT1G	MOCOS	ORM2	PCDHGA10	TAGLN2	LIMD2	FOXB1	WNT16	C1QTNF1	MIR518F	APOD	MAL	CHRNB4	POTEC
FGF12	APBB1	PCDHGA12	LINC00304	FOXC2	ZSCAN10	MIR516A2	AMPD3	USP36	STX3	GATA5	IGFALS	SCT	POLR2E	HOXA3	LINC00605	DMRTC2	COPG1	ENDOV	CRP	RPL32	S100A8	BMP4
EYA1	EOMES	COL8A1	MS4A3	IGFBPL1	OR1M1	PARVB	ZNF534	UCP2	TIMD4	RASGEF1C	PTGER1	ADGRE3	FCGBP	OR5AC2	SNORD48	FUT5	WDR81	RNF213-AS1	HAND2-AS1	PAX8	ZPBP2	H2AC1
OR7E85BP	HMX3	ADGRA2	KLHDC7B	GAL	TNFRSF10A	KRTAP1-5	FAM163A	SPHK1	LINC00301	LINC02875	LRAT	SLIT3	TOR4A	TBX3	LSP1P4	GFRA2	OR2Y1	MDM4	FLOT1	MTO1	TBR1	MIR520G
AGAP11	NFATC2	TARM1	MSC-AS1	AQP5	EZR	FAM78A	FAM83E	CDK2AP1	CPEB1-AS1	PROCA1	RNF126P1	LILRP2	OR7G2	COL24A1	NLRP9	EIF3G	TBXT	SPIRE1	OXTR	ATP13A1	SNORD116-2	ZNF77
ORM2	IRX5	NLRP11	PHLDA2	HS3ST3B1	CLDN10	PAX8	CRIP1	MIR1228	LTBP1	FGF8	GCM2	SNORD48	LINC01168	TMEM204	DPYSL4	VSX2	NXNL1	MIR516B2	GATA6-AS1	PSG2	MIR622	LOXL1
TBXT	ZAP70	CAVIN3	CGB7	SLC4A8	BMP8A	LOC100506472	ALOX15P1	STK25	DDN	SNORD115-40	GPR32	SOX7	RNASE11	PHF19	OR7D2	MIR520B	ANKRD24	TIGD3	OR6K2	LRFN4	IRF9	NADK
OR7E12P	ISL2	ASS1	RTP5	SLIT3	RPL35A	UGT1A10	CPEB1-AS1	MIR4740	RNASE11	SREBF1	NOP14-AS1	FOXE1	PSD	H3C6	IQCG	ATAD3C	ARSI	TARS1	MROH2B	KIAA0895L	TRIL	STX3
RGPD8	CKM	SEPTIN10	PIP5KL1	VPS9D1-AS1	FAM90A27P	LRRC25	NEUROG1	LYPD2	PGK2	SIX6	LRRC25	MIR601	SPDYE4	CKLF	GAL	FOXI3	CYP2B7P	BRD9	OR3A2	HOXB1	NDUFS6	ADAM33
SNORD115-25	IGSF21	GNG3	TTLL10	HLA-J	ASIC4	PKD2L1	PRDM8	RD3	RIPK4	NLRP11	EML2	UCN	POTEF	CKLF-CMTM1	CBLIF	RUNX3	SLC30A3	CELF4	CLDN8	LAMB2P1	KRTAP11-1	NUP214
KRTAP10-8	PROCA1	CAV1	DYNC2I1	GALNT6	RASL12	C5AR2	CD248	DMRT2	A1BG-AS1	ZFHX4-AS1	PMPCA	KLKP1	OR2T11	KIF2B	OR2C3	MOB3A	ITPKA	GPSM1	SYNJ2	INSL3	SNORD115-26	TRADD
BTNL8	MIR4740	MAB21L2	POLR2E	ANKRD27	DES	PCDHA10	PCBP3	MIR3940	NR3C1	AGAP3	OR7G2	HSF5	MIR4314	KCNH3	CIDEA	TJP3	SEPTIN1	CLASRP	GIP	MAMDC2	MIR193A	DOK7
CCDC85C	ARHGAP27P2	WNT10B	MIR520B	IGF2BP1	TAFA4	MIR642B	KIR3DX1	CDK10	SERPINB7	SATB2-AS1	SCAND2P	NPEPL1	MIR518A2	ZBTB18	NEDD4L	LL22NC03-63E9.3	H2BC14	LINC02881	MIR9-1HG	MIR372	PCDHGB7	CASC15
ZNF716	HOXD8	ENC1	PDGFA	LRRC10B	TBXT	ZPBP2	UCP1	KCTD14	PRLR	WNT16	UBL7	FCRL1	HCG11	TFAP2C	PSG7	MIR524	SYTL1	NAPSB	PDLIM4	ZFP42	TIMD4	CD37
GATA2	SLFN12	SSH3	FAM163A	PCDHGB7	CRTC1	CHRNE	AXIN2	FOXD2-AS1	TDRD10	GALNT16	PSCA	SIGLEC16	NAA11	ZNF276	OR56A4	RGS14	HOXB5	MIR526A2	AKR1C4	PCDHA12	EPHX3	OR7E91P
MIR516A2	HOXB8	CLDN11	TGFBR3L	CXCR4	PCSK9	TP73-AS1	PSG8-AS1	PGF	KDM2A	LARGE2	TUBGCP6	LOC100240735	OR51E1	CRHR1	PSG3	MIR596	ITGA2B	C17orf98	APBB1	EPS8L1	MORC1	TOP1P1
SIGLEC14	MELTF	AGAP2-AS1	MELTF	MYRIP	SIRPB2	DUSP10	NODAL	DUSP4	PCBP3	HAND2	CCDC82	CCDC114	LINC00518	OR1G1	OR5M11	GUSBP4	DNAJC5G	CLBA1	GDF6	MIR373	SIRT2	OR5D18
CELF4	XXYLT1	BAIAP2L1	IGFBPL1	HOXA10	CLDN23	OR1F2P	SHISA8	MAD2L2	MIR516B1	MS4A3	HSPG2	OR3A4P	FLJ25758	HRAS	RPS9	SLC29A2	DNAH10	KAAG1	DUSP22	SETX	HSPB6	FLNC
PSG6	LZTS2	EBF1	TCF7L2	A1BG-AS1	FLT1	MIR519B	EBF1	GFAP	TPM2	ENC1	CELSR1	PROB1	NRG4	ENC1	PRG1	NR3C1	LINC01191	SNORD23	ADGRG1	NLRP8	CCNI2	SNORD115-25
OR11L1	HOXB5	HOXB3	RFPL4A	HOXA-AS3	BOLL	ANKRD30BP2	SNORD115-11	ZNF385C	CTHRC1	HOXA10-HOXA9	SNORD105B	ZFP64	KRT14	FERD3L	HRAS	MGC16275	GALNT3	LILRP2	ACTB	PRR22	HBE1	SORBS3
PLK5	CNN2	MIR9-3HG	LTK	NKX2-1	AATBC	SNORA71C	PROCA1	SRMS	TCF7	ADGRD2	ADAP1	ZACN	PSG9	POU4F2	SFRP2	GALNT9	GUCY2D	SLFN13	SYCE1	MCEMP1	KLHDC3	LILRB4
NXNL1	MYBBP1A	LINC00886	ADRA2A	CNIH3	FRMD4A	INPP5A	CNTFR-AS1	OSBPL5	BHLHA9	NKX2-8	GZMM	WNT11	CYP11A1	SYT17	PRRX2	OXTR	SHISA7	KPNA5	EMB	HBBP1	ADAM33	SERPINB3
DPEP2	ACSF3	B4GALNT2	CA4	WDR97	APBB1IP	SCAND2P	GPR157	TNFRSF25	ADIRF	DMRT2	LOC389705	MMEL1	OR7C2	TRADD	MRPL43	OR1I1	MRPL45	KIR3DL2	DTX2	LINC02693	ALPK3	CAVIN3
CD22	NKX2-2	LRRTM1	HOXD4	RBPJL	KBTBD13	FPR2	KRT7	LOC284798	MRPL43	LDLRAD4	NSMCE1	EYA1	OR6K2	CIRBP-AS1	BEAN1	PRAME	CRK	PHF19	SAMD11	PRAME	OR7G2	H3C7
PCDHGA10	HPDL	KRTAP6-2	TAFA4	FABP5	GNG3	TRIM63	INF2	FLVCR2	CNMD	NGEF	AIFM2	RBM20	LOC100128770	TAGLN2	ATP9B	MYT1	GPR108	HTRA4	OR1L1	LEF1-AS1	OR56A3	FAM167A
LINC00917	ADAMTSL3	MDFI	AJM1	PLEC	MEFV	NLRP8	HOXA2	VSTM2L	ADAM33	PAX7	TEX101	SNORD23	MEOX2	RNF180	OR10V2P	HOXB4	PSMG3	SNAI1	KIR3DL1	DLX6-AS1	OXLD1	GGCX
ANKRD26P3	NR4A1	HBBP1	LAMB1	DBH-AS1	MTA2	SCART1	SLC26A10	EYA4	ICA1	SLC9A3	LINC00114	LOC284798	FAM215A	FAM181A	ZNF716	KIR2DL4	PSMG3-AS1	SLIT3	HSPB6	LEF1	CRK	EOMES
CLASRP	CLDN5	DSP	MIR615	ZNF257	S100A13	ADGRE4P	EVX2	MIR192	OR2G2	IGF2BP1	ABLIM1	NCAM2	PDGFB	NKX2-5	KEL	KIR3DL1	VAV1	TNFSF14	LOC100506472	CERKL	PFN3	AKR1C3
ACP4	TBX3	TRADD	SNORD115-11	MISP	TFAP2E	B4GALNT2	KCNC1	SHISA8	APLNR	CCNI2	RPL32	FAR2P2	PCDHGA10	WNT10A	LACC1	FOXC2	MEFV	KLHL35	MIR3920	NEUROD1	ALOX12	MEFV
WNT3	BEGAIN	FAM163A	TRIM5	H4C6	PROCA1	KLHL12	SLC6A4	MAP2K3	PSMB1	EMX1	BRAT1	NCR1	BTNL8	LOC441155	CCDC122	LHX6	SIGLEC6	ABCC9	BARHL1	LOC650226	SNORA72	ECEL1P2
SNORD116-8	FBXO41	HRAS	ERVMER34-1	EVX1	RABL6	KCNA7	LAIR1	NPR1	IL37	MIR149	NDUFB7	XKR8	PDPN	CTBP2	ZPBP2	NOC2L	NEU4	SIX3	LOC100128288	WDR81	PLEKHA2	PRR15
ZAR1	IRF9	PTGER4	RPS7	PITX1	CTSZ	MIR520C	MIR601	UBC	ANAPC16	DNLZ	DPAGT1	IQCG	MEG3	JAG2	RBM46	CAPN12	CD14	ZFAND2A	CALN1	MIR1203	CD300LB	SYTL1
LAMB1	CACNA1H	ADGRE2	ZNF876P	DUSP2	KCND2	C5AR1	MIR124-2	MRC2	DNAH10	MIR518B	NLRP5	NLRP13	SIGLEC10-AS1	PLEKHF1	TMC4	LSP1P4	E4F1	SNORD115-41	RNA5SP411	MPDU1	CDYL	DCAF4L1
PCDHA12	PCSK9	OTP	TEC	PDLIM2	MYRIP	KRT27	GLI2	ADM	PIWIL1	PPP1R1B	RPAP1	LINC02881	CTSW	SLC4A8	SIGLEC6	CCDC144NL	ATAD3B	RRP1	TRAT1	LOC153684	OR5M1	RNF157-AS1
OR1A2	GMPPA	RGS9BP	ZNF77	FEZF2	CYP26B1	USHBP1	LINC02167	SYNE2	KCNA7	DBN1	ZC3H18	CKM	GCSAML	GALNT6	GP5	USP44	CLIC3	SLC16A12	SIAH3	KLK9	GMPPA	LVRN
BIRC8	ITPRIPL2	WNT2B	MYBBP1A	ESPN	B3GNT9	MIR518F	HRAS	CD72	FBLN7	PCDHGB3	OBSCN-AS1	PCDHGB3	LTBR	TBX2	TWNK	MIR512-2	ULBP1	ZNF729	EPB41L4B	ZNF560	EMCN	SLC25A23
LINC01060	SSH1	THBD	MRPS31P5	RGS10	LTB4R	GATD3A	OR8H1	PLXND1	CYP2B7P	NPY	RCAN3	CD151	CLDN11	MTA3	BEST2	LAIR2	LILRA4	LSP1P5	SEPHS2	ADGRG1	MIR3914-2	TRPV5
OR7E5P	PDGFRB	ALOX15P1	ZAR1	SIGLEC16	ZNF77	LILRA6	BAGE3	RTL6	IER3	HOXB5	ZFHX3	FAM50B	IRF4	SMG6	IL36B	GJB2	NHP2	LILRA6	CRISP1	ZSCAN10	OR1A2	ADAM3A
ACY3	KCNA1	NKX2-2	RASL10A	ADCY8	CHTOP	LILRA3	BAGE	SOAT2	RFPL4A	TMC4	MIR330	FAM153CP	KRT23	ARHGAP25	CLDN10	SHISA3	ARHGAP9	LILRA3	LOC285000	SNORD115-11	KRTAP24-1	DUSP4
SKOR1	SLC13A5	LKAAEAR1	CIDEA	RTP5	LOC100506388	KRTAP10-6	B3GNT9	ANKRD20A11P	TWNK	MTA3	MBP	VSTM1	LSP1P3	LOC729683	SCGB3A1	OXCT2	HTR1B	GAPDHS	GPR37	GJC1	AMIGO3	AQP8
POLR2E	HS3ST3A1	GATA2	LARGE2	BARHL1	AP3M2	PRODH2	ANKRD30A	EP400P1	OR1M1	CRB3	BGLAP	IZUMO1	TMEM184A	MIR519B	MTUS2	HOXB7	GAPDHS	YBX2	HCG11	ADAMTSL3	MIR1247	SNORD37
H2AC1	PCBP3-AS1	AATK	MOV10L1	PRR25	LOC153684	GPR62	PLEKHA2	PANK4	ADGRG1	C9orf24	CCDC151	SCGB3A1	SIX6	PLK5	HSD17B1	SRCIN1	B4GALNT2	ZNF587B	RGMA	PCDHGB3	LAT	HBE1
MS4A7	UBC	FLJ25758	PAX8-AS1	DOC2A	LOC389641	EOMES	OLIG3	PTPRVP	MS4A7	LOC648987	ZDHHC4	MIR4740	PDE4C	ZFYVE28	MTRNR2L6	HOTAIRM1	MIR126	ZNF587	FLG	CLASRP	CHRD	DPPA3
MS4A14	HS3ST3B1	PTPRN2	MKX	KCNS3	SNORA72	KYAT3	DNAH10	AQP3	MS4A14	PCDHGA10	PCDHGB6	TUBA3C	LOC729966	HERC5	LLCFC1	SNAR-B2	NIBAN3	KCNJ12	C2CD4D	OR3A2	OR51M1	AJAP1
CLDN23	ITPR3	TERT	MIR526B	AATK	MYO1F	RBMXL1	GIP	MTSS2	SHE	ONECUT2	DCTN5	IRX5	KRTAP10-4	DUSP2	SRRM2-AS1	ANAPC16	PPIL4	PCDHGB3	PRLR	KIR2DL1	SNORD34	ATOH1
ALOX12	FZD5	KCNC4	TRIML1	TLE5	DYNC2I2	MIR642A	TFAP2C	BEGAIN	CHRNB1	PYDC1	SIGLEC10	ZNF716	MIR4324	OR2C3	ARHGAP9	MCTS2P	PCDHGA8	SEMA4C	COL12A1	KIR2DS4	WDR81	RNA5SP411
FPR2	NAGS	PLEC	FABP5	CNTFR-AS1	DDX60L	PDPN	TRIM72	NTN3	SNORD35B	LINC00960	NUP214	MIR124-2	DSCR8	PIP5KL1	OR1M1	MIR519C	PCDHGB4	EML2	RASIP1	NFASC	RARG	MISP
CIB3	MAFB	AACSP1	LAIR1	ECRG4	LILRA1	OR2Y1	TNFSF14	IGF2BP1	NODAL	GUSBP10	PALB2	PROP1	PRLR	DMTN	GALNT3	APOD	ZFAND2A	LSM12	KAAG1	OR52E8	ZAR1	TSSK2
OR6K2	DOC2A	H4C11	NAGS	SHOX2	ACP4	DNAJB3	KL	ANGPTL2	BOLL	CLDN11	MN1	HMX1	MIR642A	NANOG	MORC1	BRD9	GPR132	HOXB1	AKAP8	ZNF98	OR6N1	KRTAP26-1
MEIOB	SREBF1	FAM160A1	SNORD115-30	RARRES2	CCDC140	ZNF560	SNAR-C3	ST6GALNAC2	H3C3	PSG8	SEPTIN9	OR1G1	PAX6-AS1	PODN	CFD	CLIC1	OR2T11	MGC2889	C11orf40	BGLAP	MRPL36	PLEKHA7
LINC00254	ECRG4	PDPN	IL1RL2	PEAK3	FAM83E	ZNF317	HMX1	DLX1	MROH2B	LILRA1	KNDC1	AMIGO3	RCN1	HTRA4	SNORD115-1	UPK1A	MIR516B2	EOMES	OR5AC2	PITPNA	FSCB	FOXD3
POTEF	VWA1	CPNE5	WDR87BP	ZPBP2	KYAT3	LINC01205	PSG5	DNAH17	SNORD10	HAND2-AS1	MMP26	WFDC2	OR5M8	EPHX3	AGAP3	ATOH1	DMKN	LRAT	CTHRC1	TCEA3	TP53TG3HP	LAMTOR4
LINC00351	RUSC1	PCDHGB6	SNORD115-6	FRZB	RBMXL1	ZNF815P	BMP3	ATXN7L1	CYP4B1	LHX1	SNORD55	SPRR2A	TCP10L	HAGLR	SNORD36C	ATP6V0CP3	SLC26A1	MIR3191	PAX9	TEKT4P2	SNORD115-33	CD14
KCND2	PRDM12	BCL9L	SNORD115-9	HPSE2	REREP3	SULT2A1	ARPC1B	MAZ	CCDC166	METTL24	RRP12	SPRR2C	RNF126P1	BMP8A	SLFN12	NACA2	SNORD115-9	ADCY1	TIMD4	POM121L2	CNR1	IGF2BP3
PDGFA	SNTG2	H1-1	DNLZ	CLDN9	NR2F1-AS1	ZNF812P	SNORD115-16	AKT1	GON7	TAFA4	WNT7B	LINC02693	KRT9	CD37	C1orf112	ZFAND2A	LRRC14B	GCM2	CHRND	KCNA7	ABCA7	NTRK1
KRTDAP	ZNF710	HNF1B	NLRP13	TBX15	CTDP1	SNORD115-44	DPPA2	HES2	SNORD115-8	PCDHA12	NPC1L1	SHH	RNF44	WNT5B	RFX4	PTPRE	GTF3C5	SNORD115-5	ARHGEF28	IQCG	ST6GALNAC2	PITX2
GH2	PCDHGB5	DOK1	CYP26A1	PAQR4	CLPB	RREB1	SYNGR3	LINC01343	H3C1	FEZF1-AS1	SNRNP35	POM121L2	KRTAP4-5	TRIM58	FAM30A	GATA6	AMIGO3	NIBAN3	SHROOM1	VSIG2	GLTPD2	SECTM1
ADGRB1	PRG1	KCNA4	CDH3	MTA3	UTP25	SULT2B1	STK3	NKAIN4	OR51D1	TCEA3	ENSA	AATK	UPK1A	LINC00886	IER3	HAGLR	PSMB1	FOXI2	CAMKK1	PYHIN1	LIMS2	B3GNTL1
NOTCH1	OTX2	CNIH3	SOWAHC	LRRTM1	KRT42P	MIR518E	LY6H	IL4I1	NXPE2	PRDM8	SPSB1	LSP1P5	OBSCN-AS1	LRIG1	C1QL4	TLE2	CAVIN3	SNORD115-11	JAG2	TBR1	SNORD115-13	SEPTIN10
CASP10	NR5A2	SRD5A2	RIN1	RAX	ZAP70	GTF2B	KCTD1	PHOX2A	LAMB2P1	PCDHGA12	MTHFSD	SNORA63	CTHRC1	OR13C8	LRBA	TNFRSF17	RNF213	STK19	COL14A1	OVOL1	EPHA6	GMPPA
CGB5	LY6G5C	ARHGEF3	PCDHGB8P	SHH	VAV1	SLC2A14	FLJ12825	BAIAP3	GPR62	FAM217B	FN3K	GDNF	NAPSB	PTPRE	CHRD	AP1G2	ZNF890P	MIR525	CLDN7	LOC100506083	OR1L1	SPON2
KPRP	CDKN2A-DT	SCGB3A1	MT1JP	MGC12916	PTX4	PLK5	PRDM6	WDR81	MIR124-2	KCNH3	MED1	CRB3	MIR149	WFIKKN2	WDR97	IRF7	FIS1	PCDHA7	PCDHGB8P	TRIM43	ADH1C	DHRS7B
ARRDC1	LSP1	TRIM22	SLC13A5	GHSR	DAGLB	OR1A2	CCNI2	CDH3	FAM83B	MIR193A	WIPI2	SYCE1	WNT11	PSG4	FAM163A	LINC00661	OR7G2	FHAD1	SLC16A3	TBX2	FBXL8	SEPHS2
TTLL10	DLX6-AS1	ASPDH	LILRP2	ADORA2A	PNMA8B	MIR4324	RPUSD1	LCN8	HRAT92	RILP	SLC35E2B	WNT5A	KRTAP10-8	EGR1	TTLL10	LSR	POLR2E	FAM83E	LY86	MIR5196	SERPINB9	VSX2
LRRC25	AMH	GPER1	LILRB4	FOXH1	S100A8	CSN1S2BP	OR6W1P	CDHR5	C11orf40	CRTC1	GUCY2D	RNF157-AS1	LSR	QRFP	FIS1	PRKAR1B	SIX5	UBB	SLCO4A1-AS1	ZNF445	SNORD115-31	OR6W1P
RGS20	SHH	FZD10-AS1	FBXW9	MIR4488	CD248	SERPINB9	RBPJL	C12orf56	CLEC14A	BEST2	TSSK3	CAVIN3	SLC6A16	LILRP2	ENTPD2	HOXA1	DNAJC28	TRIP13	SNORD115-8	TSSK2	CLDN8	SIGLEC6
SNORD116-5	OSBPL2	MIR378C	NIBAN3	COX7A1	LINC01305	KRT25	LILRA1	LEFTY2	LCE1B	NLRP7	OTX1	RNF126P1	KLF14	MIR518B	OR51D1	CTSW	SLC6A16	ELL3	LSR	SMG8	SNORD33	KLHDC3
OBSCN-AS1	CLASRP	FOXA2	ALOX12	MN1	DYNLRB1	TCEA3	CLDN5	MYO7A	MIR517B	FOXC1	SYCE3	LOC100131289	SYTL1	CLASRP	CLDN11	CYB561	INTS11	LINC00886	CRISP2	NLRP9	SLCO1B3	NFIX
SERPINB9	SCN4B	OR8H1	SYT6	OR1G1	SKOR1	POLR2E	MMP15	FOXE1	OR11L1	NKX1-2	ADGRE3	GJB6	MIR520D	SNED1	POTEF	ZSCAN10	SUMO3	ZNF14	FSCB	C5orf66	MIR3920	ADAMTS5
RD3L	ESR1	ADCY1	CLDN11	PAX3	CLIC6	LIMS2	SFMBT2	PLXNB1	MIR518A2	RIPPLY3	MIR4489	MIR615	TMEM45B	TMEM37	SNORD115-4	KLC3	GDNF	HOXD1	RNASE12	KRT27	OR6K3	ADAM2
CYBA	SLC16A8	SLC25A10	WDR97	LOXL2	C1orf94	KLK12	ELAVL2	LINC00327	BEAN1	SLC26A5	TMCO6	LPAR1	LOC100499194	ACTR3C	SNORD42B	MIR522	MIR519A2	NLRP2	CNTFR-AS1	CFDP1	UBC	GSDMD
FCAR	RNF166	SLC18A3	VSIG2	TMEM190	FPR2	MIR516A1	RNA5SP411	SRL	OR2G3	ZFHX4	PISD	GMPPA	GUSBP4	LOC550113	MIR520G	SNORD37	GJB2	FAM215A	ZBED2	PSG3	BEST2	OXCT2
LINC01446	ZIC5	FBN2	SNHG32	HOXB2	PARVG	FOXL1	RGPD8	SECTM1	TUBGCP6	ARC	FAM229A	SPTBN1	HOXB-AS3	RHBDL1	GCNT2	NEFL	SNORD115-11	AP3B2	OR13C8	PPP4C	PAX5	LINC01098
LAMTOR4	ARC	HOXD9	KREMEN1	CAMKK1	ITGAL	ZDHHC4	MAMDC2	SMO	OR2A12	SIM2	ESRRA	MIR193A	TRPV6	ENTPD2	CYP26B1	GSDMA	KRT24	BCL2L10	SEPTIN7P11	OR4D9	OR51B5	H1-1
BAIAP2L1	SOCS3	IGF2BP2	MAPK11	CLIC1	SYNGR3	OR5E1P	SHH	MIR4297	EVX1	SPIRE1	TXNRD1	RNU6-64P	NLRP12	SNORA63	OBSCN-AS1	SLC6A5	NCR1	GPSM2	OR51E1	HCG11	KIR2DL1	ZNF735
PCDHGA6	LINC02120	FCRL1	KIF12	EML2	CYSRT1	FAM110A	MIR1204	FAM166A	HSPA7	IRF9	ICAM3	VGLL2	PCAT19	AP3B2	KRTAP8-1	PHF19	GPR17	SLMO2-ATP5E	TRIL	NHP2	KIR2DS4	OR7D2
HES3	SIX6	PATZ1	WHRN	GPRC5C	AQP1	TDH	PCDHA8	HOXA2	GUCA1C	AGAP2	SEPHS2	LKAAEAR1	REC114	ABLIM1	GTF3C5	C9orf24	TP53TG3HP	PRELID3B	TCEA2	TAFA4	SKOR1	ZPBP2
CRB3	BNC1	FZD2	CRIP1	TTC34	H4C6	SEPTIN9	WNT10B	FZD1	LINC01191	LOC100499194	AQP10	SIX5	MIR520B	MIR3605	RNF224	FABP5	GCNT2	SHTN1	SLC22A18	KLK5	LLCFC1	GP6
CNFN	SMTNL2	ADGRD1	KRT7	CABP7	AGAP2-AS1	YWHAEP1	FABP5	SLC38A10	PCDHGA8	ECEL1	C5AR2	SRRM2-AS1	KL	JRKL-AS1	BHLHA9	STK19	PLVAP	ASCC1	AGXT2	SLCO1B3	ATAD3B	RBM46
POM121L2	MYRIP	LINC01191	APCDD1L	ALOX12	H3C3	PSG7	MAP1LC3A	TMEM37	PCDHGB4	INSYN2A	OXTR	B3GNT9	SNORD52	RNU6-64P	KIAA1614	MIR1225	H2AC16	PROSER3	SNORD115-22	SNORD35B	CFDP1	TMC8
TBC1D3P2	LEFTY2	CAPN12	ZNF728	WDR87BP	COPE	RPL7L1	ESR1	SLC16A3	STATH	TCF7L2	CLPB	SNORA4	MTA3	MIR3920	OR11L1	ZNF560	TFAP2A-AS1	ABLIM1	LY6G5C	ZPBP2	HNRNPL	S100A8
RELB	HLA-J	ZMIZ1	SYNGR3	FLOT1	DUSP22	PPAN	PRRT1	KRTAP10-9	TMEM37	GJA3	MIR373	PRSS16	EIF3G	PLD6	LRRC56	MKRN3	ARRDC1	SNORD115-9	MIR935	ANAPC16	KCNC4	PAX7
LINC01777	HCN1	DNAAF5	ABHD17A	CRYBG1	UHRF2	PPAN-P2RY11	RBPMS2	LY6G6D	PSG8-AS1	BMP3	PLEKHA2	SYNJ2	RARG	GFRA2	SPATA31D1	PDPN	MIR1283-1	CCNI2	SIGLEC6	LINC00470	LOC100499194	CHRNB1
ANP32D	PCDHGA5	ADRB1	H2AJ	BMP3	PKDREJ	SNHG6	DLX6-AS1	GPR68	SNORA63	LEF1	UBL7-AS1	C19orf33	MIR520E	SNORA4	AKR1C4	GALR3	SP100	SLC13A5	NFAM1	DDX19A	GABRA6	SCNN1D
FAM187B	FOXA2	CDKN2A-DT	SNORD1B	ZFHX4	MTMR9	A2ML1	MX1	SHISA2	MIR371B	ESRP1	LINC02693	AP3B2	FUT6	OR6W1P	MTHFD2P1	EYA4	RSPH9	ODF3	WNT16	JMJD8	PSG8-AS1	OR51E1
KCNA7	TSPAN18	CPNE7	LHX3	HOXA2	RUNX3	OR10G3	BCL6B	NR3C1	SNORA4	NR2F6	TRABD	LINC00311	RNU6-64P	ULBP1	SNHG32	SNORD115-39	TFAP2A	ZNF735	CA6	UBC	GON7	SIGIRR
KAZALD1	PDGFB	DNMT3A	GAL	GFRA2	LRRC14B	NLRP12	XKR8	FAM217B	OR5M1	IGF2	GUSBP1	TRABD	WNT5A	COL20A1	ITPKA	HAUS6	EPN3	PLEKHG5	C17orf107	ZDHHC11	NLRP3	UQCRHL
SNORD115-27	RAET1G	HRAT92	BCL6B	KCNK9	PNPLA7	DRD5	LEF1-AS1	SLC10A4	TRIM72	NLRP4	SNORD115-22	HSPB6	CD300LF	ADAMTS13	MIR525	CYP11A1	TRIP13	LPAR1	ANKRD33B	WFIKKN1	SNORD10	RAD51B
MIR1225	CHRNB1	RAB34	SPOCK2	LINC00941	HES3	B3GNT3	PSG4	AMIGO3	ARC	WNT10B	TTLL3	LINC00304	OR13C8	CRIP2	ADAM6	CLASRP	TFPT	SSUH2	RAD51C	DPM3	LINC00470	RTKN
SNORD116-1	TP73	ST6GAL1	NSD1	HLX	FBXO41	LAMTOR4	DSC2	TNFRSF13C	H2AJ	PAX5	SLC26A1	MIR4739	PROCA1	CCT8L2	TESMIN	LINC00466	HRH1	CELSR3	CCDC8	SNORD115-22	ADGRG1	SNORD105B
GDNF	KCND2	ESPN	PPM1N	SLC25A10	HSPA7	SNHG17	SLC19A1	SSPOP	OR51B4	MS4A7	PSAPL1	FOXC2	OR1M1	WFDC2	NR3C1	TUBGCP6	MST1	LHX9	S100A16	LOC100288069	SLC6A4	SIGLEC10
PCDHGA5	ADRA2A	LRRC56	CYP4V2	HOXB8	OR7D2	RNASE11	BST2	PRRX2	DNAH5	MS4A14	ARPC1B	NLRP8	ENTHD1	BCL11A	CABS1	EXOC8	SH2B1	LFNG	CD1E	RLN3	SLC26A10	NR2F6
OR6V1	C19orf33	ISM1	SP9	KHNYN	MATN4	CRB3	RNU6ATAC	TET1	LINC01216	SLC16A11	CRB3	CYP11A1	MIR512-2	SNORD34	SNORA63	FPR2	SNORD115-8	CTDP1	PWAR4	OTP	SEPTIN9	CYBA
RNF225	LINC01341	CD300C	MYRIP	SLC35F3	BSCL2	POTEH	BMP7	NFASC	DUSP22	AATK	FZD10	ARHGAP8	MED15P9	MPPED1	EML2-AS1	WDR81	CHRD	EVA1C	DEFB131A	TP53TG3HP	ZNF844	FLJ25758
CNMD	ATP2C2	DOC2B	PLEKHA7	HS3ST3A1	HSD17B1	ATP4A	DSE	ADGRA1	NOC2L	HMX3	TRIM41	FLJ25758	GON4L	OLIG2	MIR548F4	TFAP2C	TRADD	TMEM249	TSSK6	WNT5A	PCDHA9	TBXT
OBP2B	SOX7	MIR520B	OR7G2	ADGRD2	CLDN9	MIB2	GJD3	ATP4B	RSL1D1	PYY	KBTBD6	MGA	LHX6	SEMA4C	NR2F1-AS1	PCDHGA9	MEOX2	DCAF8	LINC00605	HOXD4	GUCY2D	H2BC3
MIR4752	TBC1D16	SVIL	MIR518F	RASGRP2	LILRA4	OR6K2	PYY	C16orf96	ALPK3	EYA4	PMEPA1	POTEH	MIR516B1	OXT	MRPS31P5	TTYH2	GTF3A	PEX19	MIR1973	C11orf94	SEC14L5	MIR23AHG
TARM1	LILRB1	MIR4710	SNAPC2	SFRP1	INSRR	HTR3E	PVT1	MIR4252	DPPA4	HTR1B	ACOX3	F2RL3	SATB2	FLJ25758	OR2G2	CBFA2T3	PRSS50	NXNL2	COL9A3	RPS11	TOP1P2	CAMKK1
OTX1	ALDH1A2	MEG3	LOC100130849	LAIR1	SNORD38B	MTO1	PCDHGB5	LOC100507472	MIR373	LINC00261	MICALL2	OR7E5P	VPREB1	S100B	GUSBP1	TRIL	BCL2L10	ZDHHC16	SNORD115-14	SNORD115-2	GP5	LINC00879
KPNA7	IGFBPL1	FOXL1	ZNF812P	ARSI	GPR146	RGS14	WDR90	RAX	NKX6-2	GATA6-AS1	TMC8	MIR1204	PCDHA5	FSCB	SORBS3	TMEM184A	EYA1	FZD10-AS1	KRTAP26-1	KRT25	PLEKHA7	LAIR2
MYH1	DBN1	COL23A1	OR5M8	CCDC114	ATP8B1	CNFN	NDUFA4L2	LOC148696	CST5	ADORA2A	VAV1	OR4D6	MIR524	NR5A1	CNN2	MT1JP	NOTCH1	CCDC17	BCL2L10	WDR59	MIR3914-1	RRP1
UGT1A9	LINC00900	NANOG	CDCP1	PIP5KL1	E2F6	PRDM9	PEAR1	MIR338	TRADD	ZAR1	RASGRP2	SNHG32	CD79A	PDE9A	KIR3DL3	TAL1	OR2Z1	WFDC2	SNAPC2	SNORD115-16	APOBEC1	CAPN11
CRP	GATA6-AS1	GCNT2	MIR519D	HCG11	RPL23A	CHTOP	ZNF276	CCDC154	LINC00879	SOX10	JMJD8	NPM2	FCRL3	CMAHP	MAB21L2	MIR4297	CCBE1	FHL2	RIOX2	CRB3	OR9A4	CHTF18
NR3C1	NTN3	CRYBG1	VAV1	GPR157	XAF1	PCDHA13	FAAP20	PDLIM7	LAIR1	EFNA5	MYL5	CGB8	PPP1R14D	SDK1	MED15P9	SLC6A12	PRPF31	HSD17B14	CSPG4	KIR3DL3	LINC01305	NIBAN3
FZD10	PAX3	MIR518A2	OR9G4	RIPOR1	CRYBA2	CORO6	LTK	GNB3	SNORD36C	PAPLN	TP53TG3HP	LOC375196	DDAH2	EXD3	PSG8-AS1	ALDH1A2	SNTG2	POU4F2	LEF1	CGB5	WIPI2	OR1I1
GCSAML-AS1	SP100	FAM110C	IGF2BP3	LINC00466	WFIKKN1	ACTA1	RIN3	POR	SNORA71C	TRIM72	NKX2-2	ZNF735	FAM50B	TUBGCP6	PPP1R3G	SLC25A25	HOOK1	CD248	PLEKHG5	SKOR1	MRPL48	ADAMTS13
JRKL-AS1	CHRD	OR51I2	OR6W1P	ROR2	CKM	PLD6	OR4D6	RFX4	OR10G2	HOXA3	ZNF844	LAMB1	PHOX2A	XXYLT1	ZNF595	HOXD12	RADIL	CD14	LINC01168	FEM1A	OR6K6	RUNX3
EPS8L1	TENT5B	ZNF273	OOSP2	HRAS	DNAH10	CEBPE	SHISA6	SNORA81	CABS1	RPS7	SNORA51	NGEF	SRRM2-AS1	SNORD35A	ZNF718	PRSS16	OR1I1	SKOR1	SLC25A10	TSACC	OR2G6	MMP25
ANKRD30A	HCG11	PCDHGB5	ESRP1	LILRA2	SNORD115-10	MEIOB	RPL23A	TLCD1	POLR2E	WNK2	ITPKA	S100A8	BDNF	CLDN5	MIR3920	PCDHB16	CDHR5	MIR3190	NRN1	OR11G2	AATBC	H2BC9
LINC01801	SLC16A3	RIPK4	FOXH1	SLC34A3	MIR181C	LINC00254	PCDHGA5	LTC4S	UBR7	CNMD	RLN3	TTC12	NLRP7	STATH	OR5AP2	RBM20	PCDHGB5	HS3ST5	TBX15	RASGEF1C	WDR89	H2AC14
OR5E1P	LEF1-AS1	TMEM132C	PROB1	CPT1A	PIP5KL1	MOB3A	GNG3	MICB	LLCFC1	ADCYAP1	TBC1D32	SERPINB9	PRSS22	MIR3176	PYHIN1	MST1P2	PTTG1IP	TERT	BARHL2	NKPD1	SNORD35A	FERD3L
ATAD3C	DYNC2I2	NGEF	SEPTIN10	TMEM102	BOC	CYBA	OR13C8	SNORA28	PAX5	CLEC14A	MAGOHB	SP8	CHRNE	RUNX1	OR1C1	RAB34	SIGLEC12	BEST1	LHX9	TTLL10	JAG2	SFRP2
PRSS57	LINC01305	EFS	DOC2B	ADAM12	XPO7	MIR499A	UBC	FOXP4	SSH1	CYGB	ASB6	COLEC12	CDH16	CNMD	CBX4	FFAR2	ALPK3	HNRNPF	KRTAP24-1	LSP1P4	AATK	RIN1
LAMB2P1	SYT6	GALNT9	PROCA1	HSD11B2	MIR1203	ZNF735	SNORD115-9	SPIRE2	PDPN	TTC34	OR2Y1	BMP7	NAGPA	ALDH1A2	COX7B2	RSL1D1	GJB6	TAGLN2	SLIT3	WDR24	SIGLEC11	FAM163A
AMH	SLC34A3	PITX1	MT1E	GATA6	FLJ36000	KRTAP12-4	ANK1	TRARG1	DAXX	MIR515-1	GAPDHS	CHRNB4	PLEKHG4B	RNU6ATAC	ANKRD24	GTF3C5	HSPA7	CES3	EMCN	NSMCE1	CPT1A	FPR2
ARC	EPB41L4B	SIGLEC12	SLC4A8	KLK3	PCDHA10	CLDN11	CHRNB4	DBN1	ADAM3A	RGS9BP	CGB2	MS4A7	SCGB1D1	MS4A12	CYP26C1	DPRX	TAFA4	OR2Z1	KCNV1	FLNC	CPEB1	LSP1P4
GPR32	KRT42P	FBXL8	OR1M1	BARX2	FN3K	COL24A1	ADORA2A	LOC153684	SLC26A10	ONECUT1	FAM215A	MS4A14	CLDN23	OTX2	SPON2	CGB8	ALDH1A3	OR2Y1	TCF7	MS4A15	CIRBP-AS1	TP53TG3HP
ACRBP	OPCML	CHRNB1	SNORD115-31	ZIC2	S100A10	TFAP2A-AS1	UNC5D	NKX2-4	SNORD35A	CDKN2A	PSD	TUBB6	KLK11	EPS8L2	ANK1	DPM3	MIR520B	ZFYVE19	DLX1	CCNI2	SYT6	AGAP11
LSP1P3	NUMBL	TAS1R3	ANHX	CHAT	ASCC1	NLRP5	CDH12	TMEM176B	WNT10B	MIR4520-1	ZSWIM8	LTB4R	NACA2	WT1-AS	LOC100288123	LILRB4	ZNF445	ELAVL2	ZIC4	OXLD1	CXCR4	ST8SIA6-AS1
STK19	FGF11	PRRX1	GAS6	MAMDC2	FAR2P2	HTR5A-AS1	NRXN3	PCOLCE-AS1	LAIR2	KIF12	CLPTM1L	GPR37	DPEP3	GATA3	APBB1IP	GSTM1	FOXL3-OT1	CYP2E1	DIP2C	HOXD9	SNORD32A	CCDC177
FAM83F	MIR4520-1	MIR663B	AMN	DLX6	NOTUM	EPN3	EDNRB	LOXL2	S100A7A	TBX3	TAF1C	PRR25	LRRC34	S1PR4	KCNJ12	ADGRB1	LEF1	SLFN12	TRHDE	DPPA2	ZNF77	TET1
DMKN	MYADML	EFNA4	COLEC11	WNT5A	DRAXIN	SNORD115-31	CGB7	VWA1	PSG6	PLEKHA2	AGAP11	GALNT9	RUSC1	GC	LOC442028	SNORD115-10	ADGRE3	GIMAP8	EPHA6	IPW	MIR4750	SIGLEC12
SNORD115-3	NFATC4	EFNA3	ULBP2	BNC2	LBX2	ARC	DBX1	SOWAHA	MIR372	PDLIM2	TMEM121B	ADORA2A	ARRDC1	OSBPL2	LBX2	TWIST1	EGFL7	PAX8	LOC100506474	SNORD12	LINC01216	MT1H
TMEM184A	CD248	PAK1	CCDC88B	KCNA7	KCNJ15	CD79A	MRPL45	SNAI1	ITIH2	PPP1R3D	SNORD115-13	RBM46	ADAM33	MIR183	OR6C6	MGC2889	CPTP	DYNLRB1	GPR62	CHTF18	REXO4	AP1G2
DEFB131A	DAO	ADGRE4P	BIRC8	BCL2L11	MIR3183	GPR25	PRAP1	ARID3C	DOK7	TUBA4B	SLC37A4	RBPJL	SLC22A31	PAX5	SAMSN1-AS1	NCR1	PKDREJ	SFRP2	PAPLN	CCDC137	LINC01124	NCAM2
SIGLEC5	MEGF8	COL14A1	SNORD115-22	SGPP2	RNF149	OR4D6	SLC35F3	CASKIN2	AXIN2	SLC16A12	GTF3A	EPHA10	SLC2A14	NLRP2	PLIN4	GUSBP10	CAMSAP3	CENPBD1	AGAP3	SNORD115-26	OR2T10	SNORD115-3
C1orf112	DDR1	LINC02167	CXCR4	PAX8	MPDU1	TEKT4	ADRA2A	MIR5189	LOC441155	MIR520F	LINC01342	DUSP4	KDM2A	VARS2	REXO1	SPRTN	RBM46	NOSIP	AP3B2	OR2L13	CPNE5	FOXG1
PRR22	NLRP3	CDH7	MTO1	PLEKHG5	NIBAN3	NELFA	DNAJC22	HOXA4	MIB2	ADM2	ZDHHC16	RASGEF1C	MYRIP	OR7G2	KCNIP2	NUP214	CHID1	PLIN2	FZD5	OR2T8	IRX3	EFS
POTED	LBX1	ZNF732	SAMD11	ADGRB1	P2RX1	GLIS1	SPON1	RNF166	BEST2	PIP5KL1	PCP2	RRBP1	C9orf24	RIPK4	CYBA	PCDHGB3	SNAR-C3	NLRP7	MST1P2	B4GALNT2	FAM110A	GAL
IZUMO3	LINC00659	SEMA4C	WNT5A	CDKN2B-AS1	RNASE3	CDH12	KRT42P	TBCD	MATN4	KYAT3	FBXW9	PCDHA3	ALPI	KIAA1614	ADAM3A	ETV7	BCL6B	TMEM262	OR1A2	LILRA5	PAQR4	RARG
FOXJ1	WT1	RGS14	CLDN10	SYNJ2	SEPTIN7P9	MS4A7	MIR4739	AURKC	SNORD115-11	RBMXL1	GMPPA	CYP26C1	JRKL-AS1	HPDL	OR2G6	HOXA-AS3	ZSCAN10	SLC26A10	TRPV5	OR2M3	PRDM6	NLRP3
KRTAP17-1	TLCD3B	HSPB6	MCTS2P	SMIM1	ZBTB42	MS4A14	PCDHA9	PGAM2	OR10V2P	RABL6	TIMMDC1	HCG11	CLC	CASKIN2	ADORA2A	MIR1323	KCNJ15	LOC339166	PTPRE	KAZALD1	ARHGAP45	EPS8L2
RIPPLY3	PCDHA8	MIR4492	ARHGAP27P2	DRD5	CMAHP	UGT3A1	OBSCN-AS1	MICALL2	SNORD18B	BARX1	RPGRIP1	FZD7	MIR517B	SLC35G3	IZUMO3	TLE5	ATAD3C	BEAN1	AMH	ANKRD30A	TOMM7	BHLHA9
OR2G2	BAIAP3	ADRA2B	CRTC1	ZFHX4-AS1	ZNF560	DNAJC8	PTGER2	CCN4	CNN2	MIR520G	LILRB4	WWP2	HLA-DMB	MROH2B	OLIG2	MIR526A1	MELTF	EXOSC1	HMX3	TARM1	RTEL1-TNFRSF6B	SPINT2
AZU1	ISL1	ESYT3	LIN28A	RASL10A	NCAM2	RIMKLB	NOTCH1	SUN1	RIPPLY3	NKX2-1	SNAR-G2	GON4L	ZFP42	TBC1D9B	RNF126P1	TEKT4	MIR519B	SLC25A10	KRTAP11-1	PTGER4	PTTG1IP	BEAN1
MIR622	MIR615	PCDHB6	GJB6	SLC13A5	ADGRE3	TFAP2A	SOWAHC	HSD11B2	CYBC1	THBD	SEC14L5	EGR3	PCDHGA2	GSC	NOL11	FCER2	ABR	FLT1	PRKCZ	KLK8	INTS11	H2BC14
CTSG	ECEL1	LINC01257	CPXM2	ATXN7L1	VWA1	EIF2AK1	CCDC88B	ALDH1L1-AS1	TLX2	CNR1	GEMIN4	FLOT1	TDRD10	OR4D6	SNORD115-26	ZNF562	B4GALT7	FIS1	STATH	CTSW	UBR7	B4GALNT2
BCL2L11	PRKCZ	ADPRHL1	FBXL16	BEST2	PDE4D	NOC2L	C2CD4B	ISL2	GUCY2D	MIR4520-2	ALPK3	PTGER1	CLASRP	TCF7L1	MYT1	PHOX2A	LINC-ROR	MAB21L2	CCDC85C	DMRTA2	RPRML	METTL24
ESR1	LHPP	OR4D6	DCAF8	CYSRT1	RPS13	MIR518D	GAL	LOC100130370	ATP13A1	CELSR3	MIR4758	CPEB1	LINC01446	WDR97	ARSI	MATK	LOC389705	SNORD4A	GCGR	HLX	MFF	COPE
TMC8	S100A13	FLT3	PEX19	IGDCC3	ARSJ	REC114	GHSR	MATN4	TRIP13	SLC24A4	PCGF3	SPON2	SRMS	FSTL3	RNU6ATAC	LOC728752	MOV10L1	MIR1203	OR7G2	USHBP1	LINC01194	DYNC2I1
MROH2B	CD81	UNC5D	SNORD115-7	MYT1	EOMES	RGS12	CTBP2	ASAP1	C12orf56	PLA2G6	CYP26C1	PGLYRP4	GTSF1	SPON2	CD1E	ARSI	PSG3	HOOK1	DMPK	OR6B2	NHP2	OR56A4
CLUL1	TBC1D9B	POU3F1	SPINT2	TBX4	DDX49	LSM12	SLC16A8	VSIG2	LMF1	CPNE8	OCEL1	LOC145845	PCSK4	ABCA7	PCAT19	CCNI2	AGAP11	TMCO6	MIR1204	SULT2A1	NOC2L	USHBP1
C9orf57	ZAR1	WDR72	GALNT6	PMP22	GCM2	LOC284344	TMC6	LIN28B	ADAMTS13	MAMDC2	DPEP3	HOXC5	NIBAN3	ZAR1	WDR90	POM121L2	PDCD7	RNF225	OR7E5P	HBG1	ATP6V0CP3	EVA1B
MYO1F	FOXH1	RBFOX1	DDN	MFAP2	TTN-AS1	PKP3	ZRANB2-AS1	GNA15	LALBA	BMP8A	PRPF31	SNORD115-39	KRT25	PHOX2A	TBL3	FAM83F	POLR2G	CPEB1	PRR25	HOXA4	WT1-AS	TPTE
AATBC	MIR1237	ATF7IP2	TSACC	H2BC3	GTF3A	ASB6	GSC	C1QTNF1	ZDHHC11	RUNX1	CDKN3	NBEA	OOSP2	TRIM34	RNASE12	MIR518F	TACR2	ERVK13-1	PCDHB17P	TLE4	VAX1	DHX33
SPRR2A	CRIP2	TLNRD1	LINC02881	RASGEF1C	DRD5	STAG3	VAX1	TCF7L1	CD1E	ANKRD53	CIB3	AMPD3	ALDH3B2	LARGE2	TPTE	GGN	SNORD115-24	PRRX2	RAPGEF4	MOB3A	C11orf40	LOC100288123
SPRR2C	TFAP2E	ITPKA	LOC284798	TAFA4	OR1I1	MIR4257	ISG15	ADAMTSL2	KRTAP13-1	TRABD2A	VARS1	SIGLEC12	TFCP2	MIR521-2	PAQR4	SPON2	ALX1	PRRG2	EFCC1	NR3C1	LINC00605	H4C6
ADGRE1	FEZF2	CD300LF	SLC9A3	LOC284798	DAXX	PRPH	OR2G3	HELZ2	OR2W5P	MIR521-2	MDM4	AQP12B	CYBA	PSG3	FAM217B	FLI1	CHTF18	NPBWR1	GATA6	SNORD116-4	DEFB131A	CDH16
MED15P9	FOXC2	KCNG3	ADGRD2	LARGE2	AXIN2	GDF15	PCDHGA6	KCNK6	FOLH1	CHRNB1	PRSS53	DIP2C	FCER2	NKX1-2	LAMB2P1	HOOK1	EIF3G	ADAMTSL3	KLF14	NRTN	RPL23	REXO1
MYL5	NKX2-6	GATA6	LINC00664	MRC2	CCDC88B	BRF2	TCF7L2	MIR3065	POTED	TNFSF14	NEUROG1	KPRP	ARPC1B	MGC16275	CCDC185	RRP1	EML2	PODN	HBG2	CYBA	MSC-AS1	ANK1
CLIC3	ANK1	ZNF580	TLE5	PCDHA4	FZD5	RPAP1	NNAT	AP2A2	MAP1LC3B2	LINC00588	ANAPC11	CFB	HOXB1	LOC100133050	MIR548H3	LINC01168	PLEKHG4B	SCGB3A1	PLD6	EOMES	SPATA2	RBFOX1
LOC650226	HS3ST4	SPHKAP	LAMB2P1	MMP25	GLTPD2	NEUROG1	HEY2	ZSCAN10	MT1IP	COL18A1	TRMT44	TARS1	HIPK4	FLJ36000	RCAN3	SENP7	DDR2	C5AR2	OR9A4	KASH5	PHPT1	BMP7
APOC4-APOC2	FAM163A	H3C3	SNORD115-5	PRDM6	DND1	SNORD115-24	CNDP2	HSPA8	OR2G6	MAN1C1	DBIL5P	LACC1	NPHS1	DOCK9	SLC22A24	ZNF812P	TMCO6	RAET1G	CCNY	TDRD9	CLDN23	SNAR-G1
MIR371B	CRMP1	KRTAP19-5	MTUS2	NOTUM	SIGLEC17P	NDUFB7	BSCL2	ZFYVE28	SNHG17	GALR3	ANKRD54	CCDC122	CFAP46	SOX17	OR9G9	CCZ1P-OR7E38P	GMPPA	LOC650226	FOXL1	DDN	RRP1	DOC2A
FAM83H	ULBP1	POTED	LDLRAD4	RNF126P1	DNAAF5	ADCY3	LEF1	STAC2	PCED1B	LOC153684	LRRC3B	KRT19	MT1JP	FOXD4	LINC00470	MIB2	MIR520D	HTR1B	FARP2	GFI1	IL36B	HOXB1
PRLR	PODN	OOSP2	SATB2	NR5A1	LAMB2P1	NR2F1-AS1	GFRA1	PRKAG2	ADH1C	KCNC1	RAB34	TIGD3	BARX2	TAL1	ZFP64	NR5A1	MST1P2	GPR35	DSC3	ATP5MPL	TUBB6	OR52E8
KIAA0895L	PRDM14	SLIT3	C1QL2	NEFL	VAX1	GTF3C5	BCL11A	HOXA10-AS	OR3A2	TLE5	ENTPD2	HRK	APOD	MIR4739	LINC00552	PRX	KRTAP1-5	INPP5J	KCNIP1	ERVV-1	PRR25	RFX8
PTGER1	MS4A7	HOXD3	KRT19	PCDHB6	PDGFA	TRIML1	SNAI1	PNMT	ZNF257	ECEL1P2	LINC01300	EGFLAM	MIR498	RUSC1	RARRES2	NLRP11	COPE	SERF2	KASH5	TUBB3	PCDHA3	FOXI3
COL24A1	MS4A14	MS4A7	DUOX2	SLC16A12	COX15	PRKCZ	MLXIPL	KCNE1	APOD	SPOCK2	MIR499A	ARHGAP9	FAM83F	SLC25A10	KCNA7	KCNA5	NOSIP	OR2V2	NOTUM	RPUSD1	TAF1L	ZNF445
COPG1	ORAI2	MS4A14	SNORD115-35	HOXD1	SOX30	YWHAEP7	SNORD115-5	HSF4	MGAM2	GPRIN2	KCNA5	CNIH3	KCNG3	HOXA5	FOLH1	ADAMTS13	MAG	E4F1	ASAP1	GAS6	MUC6	CUL7
SPDYE7P	CNIH3	CAVIN1	CHRNB1	GBX2	CYBA	PABPC4L	INPP5F	SYT17	CTSG	LMX1B	MT1H	KCNA7	AGAP3	PLEKHA2	LOC100130992	PITPNA	METTL24	PER3	POM121L2	GSDMA	BMP7	CBFA2T3
MST1L	MAP3K14-AS1	MIR519B	MAP3K14-AS1	CDH12	ATP11A	PLEKHA2	ONECUT1	LINC01305	BANF1	ST14	SCNN1D	POU4F1	NR2E1	GRB7	KRTAP24-1	GAD2	FAM27E5	ZNF844	TCIM	RPL35A	FCAR	GTF3C5
OR6B2	MAFG-DT	PCDHA7	C9orf24	MT1JP	BARHL1	AGO1	HES7	TFR2	ANKRD30B	PCDHA6	MIR658	RPL35A	HOXA7	PRR21	SNORA4	ZNF566	VSX1	GALR3	NBEA	RPL6	HRAT92	MS4A6A
GDA	PLK5	FZD7	CNN2	KRT19	EXOC3L2	TNFRSF17	LOXL2	SMC4	PDGFA	RAPGEF1	PLA2G4F	PSG8	KRTAP4-8	UNCX	NLRP3	NAPSA	MDM4	SAMD11	PSG1	OR2T10	SNORD38B	RPL32
F2RL3	PITX1	PCDHA8	HCAR1	TRPM2	ULBP1	PRG1	AGAP2	QRFP	ACSM4	GPR62	NKPD1	A1BG-AS1	OTX2	CIRBP	PRSS1	TMEM200B	EMX2	DIO3	THSD7B	CD1B	STK19	IL32
MIR1283-2	FLOT1	COL2A1	KCNJ3	C1QL4	PFN3	FAM182B	SLC16A3	KATNIP	OR5AC2	LAMTOR4	TFPT	PVT1	TNFRSF17	EPB41L4B	ALMS1P1	ASB16	SLC22A12	C14orf39	ARHGEF10	HTR5A-AS1	FMO9P	RASGEF1C
BHLHA9	MIR4520-2	LINC01239	PSG11	PROB1	PRKCZ	UNC45A	LARGE2	KCNIP2	F2RL3	HCG11	CECR7	H3C10	ALMS1P1	MAFG-DT	GALR3	ALPK3	CMTM6	NRN1	FAT4	BNC1	OR51Q1	LOC100499194
DNAJC5G	GPRC5B	FUT4	OR6K2	DMRT3	FAM163A	ANHX	MIR193A	DMKN	LINC00221	MECOM	URAD	SEPTIN7P11	HAS1	KCNIP2	ADH1C	LINC01305	NLRP3	NBEA	PCDHGB2	KLK12	GDNF	CABS1
NPM2	RPL23A	PIWIL4	CXCL12	CBLN3	KLK1	MIR520B	EBF3	TCF15	CPT1A	C1QL3	HOXB1	AZU1	CIB3	SRL	PCDHA10	MEFV	CNDP2	COPE	ADGRA1	PCDHGA7	FNDC10	MLNR
RPS7	NPTX2	DPP7	GP5	HOXA4	SCN4B	EML2-AS1	MIR4283-1	SPON2	CNDP2	EPAS1	SLC22A12	CPEB1-AS1	MTRNR2L6	MT1G	ANHX	RFPL4A	DDX49	CPEB1-AS1	CASC15	C3	KIR2DL4	GALNT9
PKP3	PRRT1	WDR97	HNF1B	POU4F2	ZKSCAN5	OR1L1	HPDL	LOC100130872	UBXN1	GPR25	LOC100130370	GIPR	DMRTC2	GPR37L1	OR2G3	VAV1	TMC6	SNORD105	MGC2889	ZNF276	KIR3DL1	CLCN7
FRMD4A	ENC1	ALKAL2	CNR1	ADAMTSL3	TAGLN2	CD37	SHOX2	DNAH10	KRTAP8-1	PLLP	ZFHX4	CERKL	ACRBP	GCSAML-AS1	OR9A4	MICA	HOTAIRM1	SNORD115-38	VPS51	EEPD1	RAPGEF1	OR51B4
KLHL12	GPR62	RNA5SP411	AP1G2	TEAD3	SLFN12	ARHGAP8	OR2G2	GCK	EPB41L4B	BIN1	ATG2A	NEUROD1	OR2Y1	SIX6	ERVK13-1	SIGLEC11	ACRBP	SNORA17B	SNORD116-2	ALPK3	LINC00304	TBR1
ZSCAN10	TAFA4	CABS1	ADRA2B	RNF157-AS1	GRM6	ASB18	COPE	RPTOR	PHF19	DPPA2	OR10V2P	DUSP22	KIR2DL4	DTNA	ASS1	PRDM6	PSCA	LKAAEAR1	UPK1A	ZFHX4	GPR108	NDUFAF1
S100A8	GAREM2	LY6H	BRF2	EPS8L2	MAD2L2	PCAT19	ROBO3	CSF2RB	PCDHGA6	LINC02881	AP1G2	SLMO2-ATP5E	KIR3DL1	TRERNA1	LOC284379	TTN-AS1	SLC22A31	CGB8	KCNC1	VN1R4	LCE1A	INSRR
OR2M2	ZMIZ1	CRHR1	UNC5D	KCNA5	AMPD3	MDFI	BAIAP2-DT	LOC100130992	KCNIP2	FOXJ1	KRBA1	PRELID3B	HNF4G	SOWAHA	LRRTM1	LSM8	TEX14	MIR1260B	FLT3LG	SNORD115-7	ITPR3	CXXC5
CTAGE1	BIN1	OR7E5P	PCDHB6	FCRL1	POLH	GCNT2	LHX1	NAT16	SERPINB9	VAX2	LOC100133050	RFX4	MEIOB	HBG2	CCDC82	ZACN	MESTIT1	S100A8	TAS1R3	BARHL1	GRHL2	DLK1
TNF	WT1-AS	TRIL	APBB1IP	MAP3K8	PFKP	OR6W1P	BMP4	FBLIM1	CSN1S2BP	ADIRF	MAP2K7	PCDHGB5	LINC00254	KLHDC3	CFB	BIRC8	LINC02120	UCP1	LINC01205	CTHRC1	SNORD115-4	AGAP3
FSCN2	CYGB	TRPM2	MAP1LC3A	PCDHGB8P	PTPN6	CRP	DLL1	LINC00887	GATD3A	GAREM2	SLC6A16	GAREM2	MS4A3	POLR2E	SNAPC2	ADGRG1	MYH7B	CHCHD6	HRAS	MIR4441	IZUMO3	PCBP3
TAFA4	CFD	AGAP11	INPP5F	EPHB4	FAM83H	EMC10	IRX5	SLC2A4RG	TET1	FZD5	FLJ30679	KRTAP10-8	SLC34A1	EMCN	MEGF8	PLXNB1	EMX2OS	TIGD5	DLX6-AS1	FAM83F	FGF8	ZNF562
H2AJ	C14orf180	SLC26A10	DUOXA2	GUSBP10	CACNA1B	SNX11	BICDL2	TMEM176A	GUSBP1	LINC00466	EIF3B	LINC01692	C5AR1	KLK1	TRIM72	FAM215A	HCG11	C2CD4D	LSP1P4	OR5AP2	SNAPC2	LINC01239
GTF3A	IBA57	LSP1P3	RFX4	PLEKHA7	SNORD115-41	DAXX	SNORD115-32	CYGB	GCSAML-AS1	MIR129-2	RPS24	KAAG1	ASIC4	LINC01060	LOC339975	SOWAHC	SNORA4	A4GALT	MIR525	RIN1	ZNF208	SERPINB13
TM4SF19-DYNLT2B	NTRK1	PCED1B-AS1	ACSF3	COL1A2	LINC02881	HLA-DRA	CCDC177	KRTAP10-3	S100A13	HES3	KXD1	TUBGCP6	DPPA3	TRIM6	OR51M1	HMX2	MFF	PLEKHF1	ATP10B	SPTBN1	CLEC14A	HAAO
TM4SF19	B3GNT5	GC	USH1G	KLHL35	KRT27	DNAH3	SOX17	IGF2	OR6N1	PSG8-AS1	ZKSCAN5	CLASRP	NLRP11	OR51I2	ADGRE4P	KLF2	ENTPD2	DHRS7B	TMPRSS15	RADIL	PDGFA	FCRL1
RNASE12	LINC01168	EVA1B	SCGB3A1	FOXA1	LBX2-AS1	WIPI2	EPB41L4B	FOXL2	CTDP1	FOXI3	TIGD3	COX7A1	KRTAP1-5	FAM83F	SERPINB7	AQP12B	OBSCN-AS1	LSM8	FGF3	PLIN4	CASP10	CTDP1
OR7D2	AMIGO3	NR4A2	EPCAM	MIR4752	TBC1D9B	GPR17	PCSK1	BRSK2	CLDN9	B3GNT9	LINC01168	OXT	RBPJL	GSN	SLC13A5	CRB3	MIR4786	CDH7	BCAT2	MEOX2	LINC01239	NAA11
PROP1	SMIM1	ZIC4	STXBP2	HSPA7	RXRA	SNORD115-28	CHRNB1	TLX1NB	ZNF614	SHANK2	LILRA4	HTRA4	FGF11	PANK4	OR51B5	MIR193A	MAP1LC3B2	CFB	MIR4750	FRZB	POTEC	RTEL1-TNFRSF6B
CAPN11	PAX5	SIGLEC6	HOXB-AS3	SECTM1	CYREN	SNORD52	RBM46	TPO	LCE5A	ESR1	USP19	PDLIM4	RNASE1	CCDC140	ADAMTS13	CEACAM21	ARFGAP2	IGFBPL1	HOXC4	TUBGCP6	HCRTR2	STAG3
ZNF595	LRRC10B	TAC1	SNORD115-13	TUBA4B	ADAM8	MAL2	TTC34	PGGHG	ZNF276	SNORD105	LILRB1	MRPL43	OR2T8	SNORD33	TMEM204	MIR498	HOXA1	SIGLEC12	GHR	ZNF562	ZNF595	TGFBR3L
ZNF718	MAP1LC3A	LOXL3	TLX1NB	FAM50B	PAX7	RFX4	WNT11	FBLN1	CRB3	UPP1	OR9A4	CMAHP	TAC1	MRPL48	LBX2-AS1	TRIML1	KRTAP17-1	TLE5	FCER2	DLK1	ZNF718	TUBGCP6
ZNF276	DUSP4	CSN1S2BP	ELL3	PAX1	ZNF587B	ITPRID1	TAC1	H1-0	SEPTIN9	IKZF1	ESAM	MIR1260B	CPEB1	TAS1R3	MIR521-2	KBTBD13	SNORA63	EEF1D	HOXB3	MS4A6A	MYF6	SNORA3B
MT1JP	HAND2	MIR523	SMIM24	C1QL2	ZNF587	COL18A1-AS2	SNORD42B	CROCC	PSG11	SOWAHC	MST1P2	KCNB1	AMIGO3	LOC100240735	SNORD36A	SLC34A1	REXO4	DDX49	DNAH5	MIR517C	LOC100288123	ANKRD33B
PRDM8	RPS7	HOXA9	OTOP2	PCDHB15	NXNL1	PPL	ENSA	LOC401463	CD1B	SFTA3	CHRD	CPNE5	CPEB1-AS1	WWTR1-AS1	MYH1	H1-1	GSPT1	MIR523	OR51B2	BEGAIN	CIDEA	STATH
ADGRE3	C1QL4	GJD3	MIR519B	SLFN13	H2AC16	LY6G6F	RNF166	RNF165	KCNN1	RNF157-AS1	CTDP1	TFAP2C	PCDHGA7	MGC16025	OR9A2	SPTBN4	OR6B3	ASB6	CCDC144A	TXNRD1	RUSC1	UBC
CD37	FAM83F	TFAP2A	MRPS17	SRD5A2	IBA57	UAP1L1	TRPM2	TSGA10IP	KRTAP17-1	IMPDH1	DNAJC28	CD177	MIR3131	FAM30A	AATBC	PDCD6IPP2	RPS10	PLEC	BEGAIN	MIR375	PHLDA2	ANKRD54
SLC30A3	INPP5F	PODN	TDRD10	GATA3-AS1	TRIM72	ZSCAN5B	NFAM1	DNASE1	OR5M8	PLIN2	KPNA6	NLRP9	RAD51C	NCR1	CMTM6	ZNF605	PDPN	FOXH1	ARPC1B	CLK2	OR6C6	ABCA2
NLRP9	KLHL35	GALNT6	RNH1	MYL12A	RFX8	ISG15	ADGRB1	SPOCD1	EMB	ACSF3	ZNF276	TWNK	OR10P1	CD1E	SLC16A3	DPEP2	CXCL12	PLIN4	MAP1LC3B2	NOSIP	CPEB1-AS1	BAIAP2L1
MIR372	ALKAL2	GJB2	MAMDC2	DAO	RPUSD1	OR7C2	KCNH3	GAREM2	DES	ACTR3C	PNLDC1	TMC4	LOC284412	NXNL2	OR52E8	BCL2L11	FCRL1	FOXL3-OT1	H3C12	CYP26C1	CPTP	OTP
TOX2	MEX3B	VPS37B	MRPL43	KLF2	LY6H	C2	SEC14L4	INS-IGF2	ENTPD2	RTP5	IL32	SLC4A11	CHRNB1	TPSAB1	TCF7	OSGIN1	MIR5196	CENPN	GPRC5B	POTEA	CABS1	NLRP11
MRPS31P5	DES	MAPT-IT1	LINC02120	GRIN2A	CCNO	GAS6-AS1	RAET1L	MIR3944	PCDHGA5	PFN3	GUK1	MIR499A	RTKN	ABO	CXCR4	BLK	HAAO	CCDC68	MEFV	FLJ12825	CHTF18	OR9A4
LOC100506472	KYAT3	CPPED1	LINC01692	SERPINB9P1	PCDHA3	NLRP9	EFNB2	GUCA2A	TTN-AS1	PAX9	TMC6	FLNC	HBE1	LY6G5C	DAXX	KIF25	OTP	SLC6A16	SEC14L4	VPS37B	ENTPD2	FOXB2
ZNF445	RBMXL1	OR52E8	OXTR	ADGRG1	TENT5B	ZNF562	FCRL1	MRAP	LHX9	PTGER4	FUT5	PHOX2B	AQP8	LRRC61	EML2	IER3	PERM1	MIR4529	KHDRBS2	DVL1	RBMS3	TTLL3
MIR642B	FOXB1	TFAP2A-AS1	ZNF735	ITGB2-AS1	MELTF	AHSA2P	STAT1	NAPRT	SNORD16	CHRNB4	ZNF3	STXBP2	LAMB1	ZFHX3	SPIRE1	SLC6A13	PMP22	NDUFS6	LMO7DN	ZACN	ZNF559	PRDM14
MCEMP1	NR3C1	MOB3B	LOC283731	GJB6	FIS1	NIBAN3	S100A13	PLEKHA2	RNF225	ARSJ	TSACC	CCDC144CP	PCBP3	BARHL2	LINC00433	FSTL3	EML2-AS1	PSG9	OR5M1	FBF1	CTBP1	HOXA7
DNAH17	ANXA2R	GCSAML	NLRP7	PCDHGB1	SNORD42B	E2F6	TFAP2A-AS1	C19orf33	UGT3A1	DUSP5	AATK	ATOH1	DOCK8	FEZF2	TPTEP1	APOC4-APOC2	PTK6	PRDM1	C5orf66	SYCE1	HBB	PPAN
CEACAM16	BCL2L11	GPR153	SOCS3	ITGB2	APBB1	GNA15	SEPTIN10	GRM4	KIR2DL4	SIX1	KL	KLK2	PGLYRP4	AATBC	TRPV6	ZFP64	RPS10-NUDT3	GNA15	TMEM121B	ZNF586	DNAJB3	PPAN-P2RY11
MRPS17	EZR	MIR517A	ARSJ	ZRANB2-AS1	RAPGEF1	LCN6	NSUN7	TMEM204	FCRL2	TNFRSF10D	ADAM33	RNASE12	IQCF5	LEF1-AS1	SNORD23	TBX4	FERD3L	KIAA0895L	ARSI	GFM2	SNORD115-27	NKX2-5
TNFRSF17	CCNI2	TUBA4B	TWNK	BHLHA9	OTX2	GGCX	OR2G6	ESPN	CCDC137	RGL3	LOC100506083	HS3ST5	SNORD115-40	TMEM121B	MIR1225	PCDHA5	H2BC1	OLIG3	SIGLEC11	IRF9	RGS6	EPHA6
HTR3E	LINC00896	MIR516A1	SYT15	H3C13	PYCARD	S100A8	HNF1B	HBA1	TCF7L2	AXIN2	XPO7	CDKN2A-DT	GFI1	PITX1	KRTAP13-4	CGB5	CEACAM16	MIR526B	INPP5J	OR2T12	KCNJ3	TRMT1
OR2T10	CACNA1E	ACP4	DNAJC28	POLR2E	CRB3	C1QA	ITGB2-AS1	ITGB4	FLJ36000	KIR2DS4	DGKI	C1orf94	COX7B2	SNCB	OR5E1P	PCDHA8	KRTAP2-1	FERD3L	PPP3R2	YOD1	SNORD115-25	MIR1283-1
KDM2A	LOC642366	CTSG	COL18A1	B4GALNT2	CD300LF	GINS2	EML2-AS1	CLDN9	OSGIN1	MIR1237	CFB	CLEC14A	RELB	WWTR1	VSIG2	DNAJC28	CA5A	ZC3H3	WFDC2	SEPHS2	CRB3	MIR3147
ADM	AKAP8	SFRP2	TLX1	EPHA10	DMRTC2	GZMM	SP9	PLCB2	CYP2F1	OR2T8	CD177	ZIC4	PIGR	CPT1A	OR10G2	ANKRD54	ZNF57	SRRM2-AS1	BRD9	SNHG6	SNORA81	MIR658
OR1C1	GATA6	MYO15B	TMC4	GNA14	ANKRD30BL	LYNX1	ITGB2	SP9	RASGRP3	SNORA4	EXOSC1	ORM2	SOWAHA	DUSP22	NGB	FUT6	NBEAL2	BIN1	SIGLEC16	FAM83H	REXO1	GPR35
OR9G4	RUNX1	BOLL	EFHD1	PER1	TRIM14	ANK1	KY	HOXA5	PPAN	ZNF876P	PRSS16	ARPC1B	RCAN3	DRD5	KDM2A	MIR518C	SLC49A3	H2BP1	ENKD1	CALN1	RGS12	RPL24
MIR4534	POU4F2	HOXD1	MEGF8	BNC1	MT1JP	C9orf152	GMPPA	BID	PPAN-P2RY11	MAFB	ANTKMT	EPS8L2	MIR516A2	TBC1D3P2	ASCC1	MECOM	RFPL2	CACNA1E	C1orf94	RPL23	NCR1	NAB2
SNAPC2	TIGD3	SLC4A8	ABCA17P	LDLRAD4	CCT8L2	ITGAL	DDX49	RASIP1	WFIKKN2	TSPAN18	SLFN12	CPXM2	ERG	EPN2	KIR2DL3	RGS12	TTN-AS1	ABR	HPDL	DUSP22	OR51G2	DCHS2
ARHGAP9	KREMEN1	ARC	APCDD1L-DT	MIR193B	FRG1BP	FAM71E2	SNCB	NCOR2	CORO6	MIR519E	C1S	MCTS2P	CYP11B2	CIDEA	TRPC7	DIP2C	HOXA5	PAX5	MIR199B	COPG1	LAMTOR4	JRKL-AS1
MOCOS	HAND2-AS1	NACA2	NUMBL	COL25A1	HRAS	ZACN	TC2N	CBARP	SLC16A3	GJD3	ZNF37BP	SIGLEC10	TENM3	LOC650226	LINC01192	IGFALS	PTGER1	LILRB2	FOXH1	OR3A4P	OR51B2	MAMDC2
MIR380	ARHGEF25	PROM1	CLASRP	TESMIN	ANKRD24	RPS24	CASP10	CCDC188	CYP2B6	SNORA63	SETD1A	FCAR	PPP2R2C	MS4A7	SNORD115-27	OR7G2	ETV7	PARD6G-AS1	GUSBP4	IFNL4	OR2G2	PCDHGB5
SRRM2-AS1	KCP	ZNF492	LEF1	WNT6	SYT6	ZFAND2A	OLIG2	BARHL2	CCDC60	RAET1G	KLKP1	ATP6V0CP3	KRTAP12-1	MS4A14	POTEC	AZU1	RAB32	H3C3	PRAP1	RIPPLY3	MYG1	FOXJ1
NACA2	POLR2E	OPRL1	WFIKKN1	TTC12	NLRP3	MIR499B	EML2	SPIRE1	KYAT3	AMIGO3	UBE2J2	BEST2	PSG3	GALR3	CCNI2	NKPD1	PRSS16	B4GALT7	OR5M8	TRADD	ELAVL2	ZNF668
MIR642A	MAP3K11	EYA4	MTA3	GPR37	NPY2R	HIC1	OBI1-AS1	FOXL2NB	RBMXL1	NPTX2	LIMD1	SNORD115-17	C2	HOXD8	SNORD115-3	MIR518A1	CHCHD6	PCDHGA6	FLJ33534	PCDHA6	HDGFL2	STX8
ADAMTS13	ANKRD9	ZNF735	CD248	H3C3	LOC100131289	UBL7	SIAH3	LOC145845	CDRT7	SNORD37	MMEL1	COBL	RIPPLY3	RPN2	RPL35A	PLAAT1	RGS14	AFG3L1P	LINC02882	SLFN12	DIP2C	LINC01305
CSN1S2BP	TWIST2	CCBE1	MEIOC	MGC16275	PEAR1	CYP4V2	SLC35E2B	COX7A1	ANKRD30BP2	HSPA7	CLSTN3	OR3A2	KCNJ3	FAM217B	FRMD4A	GATA4	RIPPLY3	KBTBD12	CCDC114	EMC10	CHRNB1	CGB1
SOX8	RASGRP2	MFAP2	PLD6	ANKRD30BL	CHTF18	ZFHX4	OR2Z1	ANKRD33B	OXLD1	DUSP22	SLC25A44	SNORD105	C3	INF2	LINC01194	NDUFAF1	NOC2L	H1-5	CCDC140	SNORD115-14	C9orf24	ARPC1B
FZD7	SPPL2B	KIAA1614	SHE	GSN	SNORD115-40	MAB21L4	CFTR	C16orf90	ADAM6	ATP8B1	TENM3	TBR1	MEFV	VAV2	CRTC1	NIBAN3	RPUSD1	ARRDC1	PCAT19	NAPSA	THSD7B	HEXD
FIS1	LINC00605	PCDHB15	SNORD115-8	CBLN2	XPO5	HNF4G	TUBGCP6	GPR162	ADCY1	DNAJC22	PCSK9	BAG3	ODF3	OR5M1	BAIAP3	ZNF572	LILRA6	SNORD115-32	PTBP3	B3GNTL1	ADGRB1	OR9G4
RPL32	SIX1	PCDHA10	GAS6-AS1	KDM2B	TCF4	KRTAP12-3	CLDN3	ACTR6	KRTAP24-1	KCNK10	NADK	GLTPD2	ITGAX	ELAVL2	MOCOS	ESRP1	LILRA3	PRR23C	S1PR4	KNDC1	MEOX2	CSDC2
CYP2B6	MIR193B	F2RL1	PRDM16	CYB561	MFF	C2orf81	UBXN6	VPS28	RGS12	CLASRP	PRR23C	MEOX1	PPP2R2A	LAMTOR4	GBX2	SNORA63	FLOT1	CGB3	FOXA1	TBL3	ADH5	NAPSA
ATP4A	PTMS	GALNT3	OR2G3	MIR4323	SLC25A10	HSD17B1	WNT7B	REPIN1	CMTM6	HTR1A	PSPN	PSG7	LILRP2	TCF15	OR7G1	MIR658	WDR97	INPP5F	OR2C3	NIBAN3	PRSS1	KRT27
OR52E8	MINAR1	ST6GALNAC2	OR7G1	UNCX	NLRP13	EGFL7	FAM217B	RPRML	VSIG2	NHLH2	HAAO	CRYBG1	PCDHGB2	TTC34	H2BC15	USP30	PIK3R6	ZNF572	H2AC16	ATOH1	TPTE	AKR1C6P
EPS8L2	SKOR1	WNT7B	SIGLEC10-AS1	GPRIN2	RPL7L1	GGN	ALX4	TLX1	ERVK13-1	WNT2B	GATD3A	HTR5A-AS1	TRIM5	FCRL2	OR6C75	DLX6	PCP2	OR7E5P	KRTAP13-1	MIR596	ARSI	TMEM89
AATK	ANKRD65	MT1G	NUBPL	HAGLR	ADRA2A	APOB	RIPPLY3	MUC4	MSR1	MIR516B2	NLRP3	OR1A2	CEACAM21	ASAP1	TAF8	LYPD4	HSBP1	MYRF	OR6N1	PLXNB1	MCTS2P	IRAK3
OR2G6	TRIM71	PCDHGA10	ITPR3	FOXQ1	C11orf21	ANKRD30A	BAIAP2	MEGF11	EPHX3	OR8H1	SURF2	BAHCC1	OR10G2	PPP1R12C	THSD7B	CFDP1	UPK1A	CRTC1	OR6C6	CYP2A7	OR51E1	SIAH3
BEGAIN	F10	MIR518F	GBX2	SSH1	RPS15	KRT14	COL12A1	DIP2C-AS1	SLC6A4	HPDL	CD37	TEKT4P2	SULT1A1	TBC1D16	DNMT3A	RASL12	GUSBP1	SERPINB9	JRKL-AS1	ADAMTS13	MIR4749	PPP2R2C
PTX4	ADIRF	IRS1	SNORD115-14	PCDHGA2	SNORD32A	CST6	EGFLAM	CMAHP	DAO	KLRG2	DRD4	FSCN2	DYNLRB1	DCHS2	DOK7	SIGLEC7	SERPINA10	SYTL1	GTF2IRD1	CD22	DNAH5	CCDC137
CUL7	ATG16L2	SRRM3	OR4D6	PCSK9	PSMD12	MUC12	C1QL2	SH3BP4	OR6F1	RSPO2	CLDN3	PCDHB16	LILRB3	CASP10	KRTAP13-1	RUSC1	FUT6	RASSF10	SFRP1	ANKRD54	HNRNPM	LILRA1
LCN10	LINGO2	LINC00941	HLA-J	H2AC16	UBAC1	UPK1A-AS1	ACP4	SLC15A3	MIR601	FEZF2	PPP1R14D	OR7G2	PGK2	ANKRD6	CELF4	HAND1	TM4SF19-DYNLT2B	OR1F2P	EPN2-AS1	COLEC11	CTBP2	ZKSCAN5
GK2	ONECUT2	SLC4A11	H2AC16	SLC22A18	TEX101	SLC6A20	SNORD115-40	SLC4A11	SLCO1B3	PAX1	PRDM1	PSG10P	VAV1	MIB2	LOC390705	SNORA4	TM4SF19	BRICD5	TRIM22	CASP14	BRICD5	OXLD1
HAS1	MIR4488	AGAP2	DRD1	RXFP3	TESMIN	ZNF169	SNORD115-13	MEOX2	ZPBP2	LRRC3B	LAMTOR4	EBF3	MIR1260B	FZD5	H2AC15	AMIGO3	MIR522	CFD	CECR7	MIR658	CBX8	PAX8
ARSI	PFN3	MTA3	MIR523	AATBC	IGDCC3	IL4I1	SRD5A2	GSTP1	PSG3	LOC100130849	ACTL7B	MIR5196	ABO	GUSBP10	TP53TG3HP	MST1L	LHX9	NUP214	RNF224	UBXN1	MTHFD2P1	OR2G6
DIP2C	MBP	MYRIP	SNORD1A	LBX2	SOGA1	FOXI3	TMEM130	ADGRB1	PLK5	SEPTIN10	RASSF1	ALPK3	FAM157A	MIR520E	OR2A12	PCDHB19P	ZDHHC4	DLX5	OR52R1	RUSC1	RIN1	PRPF31
MIR1197	SLC2A4RG	ALDH1A2	PCDHA3	GJB2	FBXW9	MIR3908	LINC00941	MT1L	ANKRD30A	LHX3	PNOC	SNORD4A	NRTN	KRTAP6-2	TRIM43B	HRAS	SNORD115-5	ZNF317	MIR516B2	NSA2	KRTAP17-1	PRR30
TNFRSF18	ITPKA	CBLN4	SNAR-F	FEZF1-AS1	CD72	KRTAP10-8	JAG2	MT1M	LINC01098	KHDRBS2	SNORD115-8	DUSP5	EPS8L1	LRRFIP1	ARPC1B	CREB3L3	IRF9	GPR62	ZNF276	CNPY1	PURPL	PCSK4
ZNF890P	ARSJ	PAX8	SNTG2	IGDCC4	OR2V2	AQP8	KLHL1	EMILIN1	LARGE2	GTF2IRD1	TLE2	LBX2-AS1	DLK1	SHROOM1	CEBPA-DT	CDX2	PRR5	RGS12	NAA11	PFKFB3	KEL	MIR516B2
GCNT2	SNORD37	CTDSPL	SRD5A2	WNT16	PAX3	MIER2	OCEL1	KRT80	RTP5	SNORD115-10	MT1JP	TRIP13	DPEP2	TTYH2	KRTAP20-4	KLK12	PWAR4	RADIL	SERPINB4	RGS14	TIGD5	OR51M1
HSD17B1	ELAVL2	OR5AC2	ARPC1B	KCNA3	MIR4706	KRT26	FEZF1	TGM3	JRKL-AS1	TMEM132C	UMPS	RPS11	LAMB2P1	MIR596	GDNF-AS1	E2F6	STAG3	PVT1	SERPINB3	UGT3A1	ARSJ	KLF14
OR5M8	CASP10	ZSCAN10	RABL6	KCNIP2	ECRP	CCR7	RASGEF1A	DBNDD2	MDFI	SNORD115-41	NAALADL1	SATB2-AS1	ATG4D	LINC01205	EDDM3B	KXD1	RPS6KA2	PTPN3	SFMBT2	SNORD116-2	LKAAEAR1	RPS11
RNF157-AS1	SLIT3	NLRP3	MIR3176	FAM201A	RNASE2	WDR87BP	PDGFB	TFAP2A-AS1	EIF1AD	DBH-AS1	DCHS2	LRRC3B	LYPD4	LINC00900	FOXD4	CENPBD1P1	GCSAML	HEYL	TUBA3C	PCDHA7	OR51E2	MIR520E
TPSAB1	KCNQ1DN	DDN	MIR516B1	PDGFA	HOXA2	RPS9	FOXF1	TRIM72	PRR15	SIGLEC16	OR6W1P	BMP8A	SYCE3	CSPG5	RIPPLY3	WDR97	RNF225	SNHG7	DND1	NPY	PTER	MIR615
CLMP	C9orf47	H2AC14	NXPH1	GIP	TSPAN32	HEXD	LINC00588	CCDC136	CST13P	HOXA11	RNF166	H2BC13	VHLL	WNT11	LINC00221	LRRC34	MATN4	ECEL1	PDGFRB	IGDCC3	ATG4D	UCN
IGSF23	GDF7	SIGLEC11	A1BG-AS1	LRRC56	FGF11	SLMO2-ATP5E	HCN4	FSTL4	SNORD115-30	CCDC140	ABHD13	NLRP5	C20orf202	SNORD18B	NXNL1	MIR523	MEGF8	NXNL1	OR6K3	SLCO1A2	SPRR4	PCDHGB3
SRCIN1	GALNT3	UCP2	LEF1-AS1	DPP7	SNAPC2	PRELID3B	DUSP4	NHLRC4	C1QL4	TENM3-AS1	LIG4	MST1P2	CCDC163	MIR124-2	CXXC5	MKX	MYO1F	MGC16275	KRTAP8-1	CORO6	SNRNP35	OR2T8
TEX14	LILRA2	DOK7	GFY	HTR1A	OR2Y1	DNAJC28	LRRC34	PIGQ	OR9G9	DNAAF5	B3GALT4	OTX2	CLPS	MN1	ADIRF	B3GNT9	ZC3H3	TENT5B	AMIGO3	WNT10A	S1PR4	ARRDC1
OR6F1	RNF212	LBX2	FZD5	SLC4A2	KIRREL1	RAB32	ZIC2	EIPR1	KIR2DL3	LOC642366	NOSIP	IL1RL2	LPAR5	PLEKHA7	CHEK2P2	FAM83H	ZNF586	GJB2	LOC284788	CIRBP-AS1	KCNA4	RPUSD1
GJB6	DLX5	KIR2DL4	TENM3	DENND1C	B4GALNT4	DAND5	NPEPL1	AXIN2	DHRS7B	SHISA9	SMPD4BP	RABL6	DNAJC28	HCG11	NDUFA4L2	MIR526A2	MIR526A2	TMEM204	FOXD4	CABP5	RIN3	PSAPL1
SOX30	VGLL2	KIR3DL1	TAL1	ADCYAP1	TRIM43B	SNORD48	RNF224	SCN4A	PSPN	EFCC1	STK32C	OR2Z1	KRTAP10-1	OR51E1	TRABD	ATAD3A	PTX4	CASP10	HBB	MYL5	OR51F1	ZNF492
DMRTC2	KIR3DX1	OR6K2	TMEM204	HOXD8	OBSCN-AS1	KRT12	LOC100130992	FAM182B	SPRR2A	PRG1	SURF1	ZNF276	CD300LB	SNORD115-39	CCNY	PRR25	ITGB2-AS1	UBXN1	TRIP13	EPS8L2	TMOD1	ESR1
PFN3	FAM30A	LOXL2	GJD3	JUP	ECEL1	PLEKHG4	NLRP11	ZNF503	SPRR2C	ADRA2C	LHX9	ZAR1	IGF2BP1	APOBEC1	CLDN9	SLMO2-ATP5E	KNDC1	LRBA	C16orf86	SIAH1	OR9G9	FBXW9
OR2L13	RNF225	WNT5A	CTSZ	MYO15B	SIGLEC10-AS1	KIR3DL2	DRD1	AMH	LAMTOR4	ISL1	HS3ST3B1	TJP3	PSG5	NUMBL	ZNF735	PRELID3B	FPR2	CDYL	KRTAP19-5	ARHGAP45	OR7E5P	NLRP4
CLPTM1L	GALNT9	MGARP	KCNG3	SLC40A1	BSG	ZNF14	TPTEP1	APLP2	ARHGAP27P1	MT1L	SNORA7B	PARVB	DNLZ	TBL3	OR52B4	OR1M1	INSYN2A	TTYH2	SVIL	MSC-AS1	HTN3	ATG4D
MIR520H	ASCC1	BDH1	PDPN	OR2Y1	MIR196A1	SNORD115-4	ZNF732	KLK4	TIMMDC1	MT1M	ITGA2B	ANKRD54	CCL3	IGSF23	CEP104	MYO15B	ITGB2	TMEM184A	LINC02483	OR5M1	SYT14P1	MRPS31P5
AGXT2	TBC1D24	GAL	MYADML	PCSK6	RNF115	FPGS	SP6	SLC45A4	PEAR1	KCNS3	OR5E1P	ULBP1	NAT8	FAM83B	GSX2	SKOR1	LIMS2	TSACC	CPEB1	GUCY2D	TFAP2A-AS1	KLHDC4
NR2F1-AS1	CLIC6	POU4F1	FOXF1	SYT6	ANAPC16	UTS2	PIP5KL1	PDGFRB	FTMT	OR7E5P	KRT7	SIGLEC10-AS1	NR5A1	RHPN1	S1PR4	HSD17B1	SRP19	NRIP3	MEOX1	PITX1	SLC22A24	MYL5
HTR5A-AS1	CDK2AP1	TCEA3	LRRC10B	DYNC2I2	CRK	CLEC4C	CAVIN1	NBAT1	PYHIN1	OR2T11	TMEM249	CLDN23	TCF7	AGAP3	PPP1R3D	CCT8L2	MAGOHB	MIR4740	LOC100130872	NPM2	MARCHF11	MT1HL1
RAPGEF1	ARHGAP45	VSX2	ERVK13-1	PRKCH	TENM3	SLC35D3	SNORD115-41	CXCL16	MIR3920	KIR2DL3	HTRA4	CDH7	S100A9	RAD51C	OR4D11	COLEC11	NSMCE1-DT	SNORD18B	ATP6V0CP3	DSP	MED16	AURKC
CD1E	PAQR6	HMX3	RGMA	HOXC13	UBXN6	E4F1	TBL3	MOGAT3	C5AR2	SIGLEC10-AS1	TRIM72	SPATA2	KLHL12	FBXL16	MYO1F	ENTPD2	KPNA7	JRKL	PCDHB19P	GRAMD4	MIR4520-1	GABRA6
NKG7	HOXA2	DRGX	SLC25A44	RTKN	PCDHGA10	ADAMTS13	CD8A	ABHD16A	GTF3A	RNF225	FPR2	MIR3191	HAND2	LEF1	NLRP8	HAAO	COL24A1	CUL7	CRB3	RTKN	GPR68	ACTR6
SPATA8	MS4A3	OSR2	AMIGO3	LBX2-AS1	PPP1R1B	OR9G4	SLC13A5	LY6G6E	DYNLRB1	ANK1	POLH	COL7A1	SNAI1	ADAM3A	MIR526B	CLCN7	DNMT3L	AGAP3	LPAR1	GCNT2	ZNF135	AATBC
LPAR2	VSTM2L	FLI1	VPS28	RAB11FIP4	DOCK8	ARHGEF15	BOC	MYO15B	SNORD36A	TWIST1	PLVAP	C5orf66	DMRT1	MAFG	HLX	WDR24	PYCR1	TBX4	CPEB1-AS1	FCRL1	RIPPLY3	MIR5707
SHTN1	HOXA4	PDGFB	MIR518E	BEGAIN	NR4A2	OPLAH	ADAMTS20	LHX1	TMEM204	ECRG4	NIBAN3	LEF1	FSCN2	PDGFB	MIR4739	TSACC	C1GALT1C1L	HACD3	WNK2	SNF8	LRRC3B	ADH1C
NRTN	HOXA9	PFKP	HBA1	KCNH3	PDLIM4	TRPV5	SMTNL2	MLF2	ATP10B	GPR27	SLC17A7	TSACC	LYZL6	RPS9	LIN28A	MT1H	DNAJB3	MRPS10	SLC4A11	VPS28	SMPD4BP	SLC9C2
SPATA8-AS1	WNT11	LPAR2	TRIM71	EZR-AS1	SKAP2	CLC	AMN	NTSR1	AZU1	SNORD105B	VARS2	CFDP1	LOC100130849	IFNGR2	LOC100499194	TP53TG3HP	PRKAR1B	CCDC163	PRKCH	NR5A1	OR2Z1	CHODL
OR2M1P	FEZF1	EFCC1	TAGLN2	PCBP3-AS1	NACA2	SRR	CGAS	MAG	NCR1	STAG3	PYCR1	FAM167A	MIR526A1	LOC392364	HES3	MIR631	ACY3	PRTN3	SLC19A3	MIR520H	MIR548F4	TRIM34
KCNA5	LEF1	ESRP1	RASL12	MIR520F	GDF6	OR7A17	DSC3	DBH-AS1	HBE1	EIF4E3	NLRP13	RPL24	PHF19	LILRB1	MIR1203	HPSE2	PKP1	NAA60	MS4A4A	PIP5KL1	TFAP2A	IER3
PCAT19	MAFG	DBX1	PDGFB	DBX2	MGC12916	CD3E	PWAR4	SNORD59B	SYNGR3	LINC00605	TOLLIP	DYNC2I1	KRTAP12-4	FOXP4	CDRT7	EMC10	ERICH4	TMEM150B	CERKL	OR2M1P	HOXD1	ZAR1
GLI2	GLTPD2	COCH	ABCA3	FAM163A	OR10G2	FUT6	BANP	GFI1	GON4L	TWIST2	COPB2	BEGAIN	IL31	ATOH1	KRTAP20-3	RSPH9	MT1G	LOC442497	NEUROD1	WDR97	LCE2B	ENTPD2
SLCO4A1-AS1	NPY	SCUBE2	OR5AP2	CDKN2A	TSACC	PWAR4	LINC00304	IFITM1	LCE1A	SCGB3A1	CBX4	CTHRC1	ZNF560	HAND2	OR51B2	MIR519A1	PER3	SNHG6	SNORD115-24	SLC7A10	CRYBA2	OR2G3
SNORD48	NKX2-8	ANKRD30B	KBTBD13	CXCL16	MIR181D	CYP1A2	CCNP	ZMYND15	OR51F1	CNTNAP3B	DNAH17	FEV	ZSCAN5B	ANKRD20A11P	LKAAEAR1	DHPS	BGLAP	SNORD115-6	VXN	ZNF572	NRXN3	C1orf94
SEPTIN1	GRIN2C	RNU6ATAC	PSG3	GJD3	SLC25A25	INSL4	CYP26C1	VSX2	RPS13	ASS1	SNX11	ZDHHC11	INSL4	EIF4E1B	SKP1P2	PEPD	RAC1	KLC3	GALR3	NKX2-5	MYH1	PRSS16
KRTAP4-6	TENM3	IL17RA	ZNF534	LINC00588	NADK	JAML	SEMA4C	ADPRHL1	MIR518E	NPR1	UBXN1	FBXO41	RSPH9	LILRB4	GMPPA	TENM3	MYRIP	TGIF2	LOC442497	TLE5	NLRP11	LINC00670
DPEP3	ALOX15P1	SIGLEC16	MIR498	LILRB1	MAGOHB	LINC00886	ULBP1	BAHCC1	KEL	CLDN23	PSMG3-AS1	MIR658	CPNE8	RHPN1-AS1	PCDHB4	SEPTIN1	PLEKHG5	ABHD15	FLJ25758	STARD13	FSTL3	PRR23C
MIR517C	FAM167A	LINC01194	CASP10	LHX1	ERVMER34-1	PCDHGA12	LOC284344	LINC01341	PTGER1	NSD1	LSM8	PLIN2	SCNN1A	GADD45G	TDRD9	MRM3	PCDHGA7	PRKCH	DNLZ	INTS11	PTGER1	MICB
SNHG32	VPS9D1-AS1	ADAMTSL3	TPBG	CRACDL	PDGFRB	MIR4297	NLRP3	SARDH	ISX	GIP	CELSR3	GTF3C5	SCP2D1-AS1	SNORA67	KLK3	SEPTIN10	CYTH2	DDX19A	CMTM6	GALNT6	SNORD115-30	MS4A15
LTBR	MKX	CNGA3	SERF2	PCDHB4	MGARP	MIR203A	BAG3	LGI1	ZNF77	TSSK2	PCDHGB5	BHMT	TXNRD1	ERF	SYT14P1	ARHGAP29	UQCRHL	CLDN3	BEST1	SELENOS	SNCB	HPDL
CLDN11	ACAA2	SLC2A14	LRRC71	PNMA8B	ADGRD2	FEM1A	CRTC1	PADI1	MIR935	RAB37	GCSAML	RPS10	PARP15	FTMT	BAG3	PCDHA3	OR7E85BP	KRTAP10-9	LINC01777	PCDHGA10	DUSP22	LINGO2
MSX1	MLLT6	PMP22	OR6F1	MIR596	SLC6A16	KIR2DL1	CNMD	LDLRAP1	MIR516A1	HOXB-AS3	IRGC	MIR4664	SNORD115-22	SNORD32A	LOC100506472	ALX3	MAB21L2	LOC100506083	MIR4786	CENPBD1P1	DMRT1	SIGLEC11
OR8H1	CD8A	TTLL10	CGB8	PRDM12	TXNDC11	KIR2DS4	AKAP8	TMEM106A	FAM27E5	POU4F2	PSMG3	LBX2	OR5AC2	FEZF1	SNORD38B	SNORD115-11	ITGAE	DEFB119	IZUMO3	RAD51C	CYP2W1	COPG1
NLRP8	GAD2	LOC392364	RAB34	AGAP3	TBC1D16	GIPC3	PSD	RGS14	RPL6	DNAH10	ARHGEF28	MIR330	KIR3DL2	FLG	TRAT1	MIR4786	ATG4D	SORBS3	RNASE11	MDM4	DVL2	TXNRD1
SNORD66	SECTM1	TTI2	MIR4739	PLEKHF1	FAM78A	C22orf15	NDUFAF1	TFAP2A	IZUMO3	ART5	NPHS1	NIBAN3	MIR4283-1	SNORD105B	CNMD	INTS11	TMEM140	C6orf201	PITX3	CSNK1D	XPO7	CRACR2B
TENM3	KCTD1	PCDHGB3	ANKRD9	HAND1	CD33	MIR519D	HOXA10-HOXA9	PEAR1	PCDHA10	B3GNT2	ZNF461	ADAMTS15	SLCO4A1	MIR595	OR2T10	DTX2	AP1G2	SNORD115-33	EPHA10	ZNF37BP	CTDP1	H3C3
LINC00518	CRYBA2	EPHA6	RPP25	DFFB	TAC1	NOL12	LOC284798	MOCOS	PSG4	TXNRD1	CCNI2	LIN28A	PPP1R3G	UTS2R	COLEC11	ANK1	NWD1	NLRP5	AP3M2	MIR1283-2	ESM1	TM4SF19-DYNLT2B
UGT3A1	ASPG	OR1G1	TERT	DRAXIN	TRIM17	TRIOBP	SNAPC2	DCHS2	TMCO6	GCSAML	MIR499B	CCDC144B	OR9G4	PNPLA7	FAM83F	GLOD4	PCDHGA6	HSPA8	CABS1	EFNB2	LOC100507053	TM4SF19
SYNGR3	KRT7	VSTM2L	SNORD115-38	PIWIL4	CCDC114	NPLOC4	MGC16275	CECR3	OR5C1	COLEC12	MLLT10P1	RGS12	ENC1	ADIRF	BMP7	SLC2A4RG	LCN6	ZNF3	VSX2	MTRNR2L1	MIR4520-2	TSHZ2
TBL3	HSPA12A	C9orf24	PCDHA5	KYAT3	HLX	TSSK6	C15orf56	RBPMS2	CDH9	MAPK11	DCAF8	MGC2889	ZNF445	SKOR2	CEBPA	PROB1	DLK1	H1-3	ADAM2	LINC00311	PTGER4	MST1L
S100A7A	MT1IP	PAX9	MIR4488	RBMXL1	MIR4664	JMJD8	SNORD115-14	MYOM3	PRTN3	NPR3	PEX19	FIS1	RASIP1	TSPAN18	AGAP11	OR2Z1	SPIRE1	DIP2C	LILRB4	SLC4A8	MIR4327	TRIM22
OR6K3	CHAT	RAB11FIP3	SYCP1	TEX101	HLA-H	LINC00917	DMRT1	SLC16A5	NPR3	FBXO41	HAS1	XPO7	MIR518A1	H2AC16	EPHB4	ZNF438	MIR520E	LOC728613	PSG8	NEURL4	HSD11B2	SLCO1A2
SNORD115-37	PLIN2	HCN4	AGAP3	RAB11FIP1	LDLRAD4	MIR203B	KIR3DL1	MIR3663	MIR4786	GLIS1	SNORD66	KIR3DL3	MIR23B	LINC01305	MIR1973	ANKRD24	S100B	RASGRP2	MSR1	SNORA63	RNF225	KNDC1
AXIN2	MAPT-IT1	MMP15	SERPINB9	HOXC10	TPCN1	IL31	RNF112	HES6	OR2T10	SHISA2	ZNF320	DDN	TRPC7	CSN1S2BP	SLC25A10	PSMG3	PARVG	FAM217A	MOV10L1	TMEM204	JMJD8	CTSW
TMEM176B	CLDN6	BEST2	PAQR6	IZUMO1	ARTN	EGR3	FBXO41	PRR5-ARHGAP8	PSG10P	MEGF11	FZD5	CTSW	ASCC1	KCND2	NAGPA	OBP2B	PRDM12	DVL1	C1GALT1C1L	OR2T6	ARHGEF10	ZDHHC11
BRICD5	SKOR2	JRKL-AS1	RASGRF2	ADAMTS20	ARHGAP9	LOC100240735	TVP23C-CDRT4	KCNQ1DN	SLC19A1	CD7	SOX18	RPL6	SENCR	FLJ12825	KRTAP19-3	ADCYAP1	TBR1	SNRNP35	KRTAP13-4	ERICH4	CFD	MIR519E
HOXB1	EPN1	HBG1	MIR516B2	ARHGAP27P2	SNORD18B	LOC101448202	TVP23C	C16orf91	PRR16	ZRANB2-AS1	NSMCE1-DT	SNORD116-4	PTGER4	NLRP7	OR1F2P	DPEP3	ZFP41	BMP8A	LINC00601	RNASE2	TCF7L2	TEKT5
METTL27	TMC6	H4C6	TIGD3	LIMD1	RPS24	SLC37A3	LTBP3	SRRM3	FAM83F	LSR	MT1G	FCER2	TUBBP5	LOC100130849	CD1B	FOXC1	OR5E1P	ABHD13	RALGDS	TEFM	FBXO41	CFAP52
TMEM176A	LRSAM1	C2CD2	OR2T8	ZMYND15	TGFB3	ANO9	RNU6-64P	IRX2	ADH5	FBLN1	TTC22	FBXL8	KRTAP12-3	SNORD115-40	MISP	COX6B2	SLU7	LIG4	HTR1B	SRCIN1	MIR596	TRIM6
OR6N1	RASL10A	HMGA1	LINC02875	LBX1-AS1	SNORD115-39	TUBGCP6	TGFBR3L	ADGRB2	AGXT2	TMEM121B	TMEM126A	MIR520G	ITPRID1	CTBP1	TRIM43	RPS7	LEFTY1	NPM2	NKX2-6	PISD	DHX33	TNFRSF6B
MIR323A	MBD6	LBX1	ADAMTS20	CEP104	KIAA0895L	IVD	EDN2	RFPL2	C1orf94	HLA-J	CYTH2	LILRB2	GCNT2	OR5M11	LTK	LAMB1	SNORD37	LEF1	CEBPA	GP1BA	SNORA51	PLEKHA2
MRPL43	BAIAP2-DT	H2BC14	RTEL1-TNFRSF6B	PDPN	STAT1	GFI1	LHX9	NKX1-2	KRTAP20-2	ITPRIPL2	MIR1225	LY75-CD302	THSD7B	BTNL3	PHF19	ADRA2A	TRIM58	SNORD16	PHLDB1	FOXL3-OT1	AMH	SYT10
EFNB2	LTC4S	LTK	RADIL	CD8A	C13orf42	LSP1P3	KCNQ4	CYB561	HAAO	WT1-AS	IRF9	LY75	HAND2-AS1	ARC	ETV1	DLX5	RPS9	DNAJC17	CNTN4	CPTP	FOXI2	AVIL
ACTL7B	AP3B2	OR7G1	SNORD115-26	MAPT-IT1	ANKRD20A3P	LINC00960	LINC00605	RXRA	AMIGO3	SOCS2	UPK1A-AS1	SSH1	LOC643406	NLRP4	BRD9	CHRNE	H2AJ	CLPTM1	NCR1	SNORD23	RBM46	CD300LB
CCDC177	C1QL3	ZPBP2	FAM27E5	FRAT1	SNORD4A	TSPAN10	MTRNR2L1	LILRB3	TEX37	PRR25	RAC1	TBC1D9B	SLC19A1	MIR1976	PPP2R2A	THBD	HOXC5	MOCOS	ANK1	OR2M2	KCNC1	MIR4752
OR2G3	FAM181A-AS1	KIR2DL3	MAGI1	SLC10A4	TJP3	PRX	COL14A1	LILRA6	GABRA6	GP5	XPO5	ENC1	ADAMTSL3	CA5A	LILRB2	PCDHB6	ZNF517	GTF3C1	LINC00163	PRRX2	RPUSD1	CCM2L
CHEK2P2	KIRREL1	FERD3L	RIN3	F2RL1	ATG16L2	KLK15	RNF225	TC2N	SNAR-G2	LINC00642	SLC6A18	HSD17B1	FAM163A	HOXA11	OR56A3	CLDN23	HLX	AJM1	SLFN12	PRPF31	B3GNT5	FIS1
RARG	STK25	STXBP2	HLA-G	FAM217B	SHISA3	C12orf56	LOC100130370	BNC1	CHRD	SLIT3	HEXB	LRRC14B	CAPZA3	OR51B4	ATP2C2	ACTA1	UPK1A-AS1	TMEM238	CD1B	ACOT1	PLEKHF1	GPR62
SERPINA10	CFAP251	C2CD4D-AS1	PRSS16	PCBP3	MIR3176	SNORD115-35	NUBPL	SYCP2	PRDM1	ITPR3	CD22	MIR499B	FAM90A1	GPR25	SIRT2	KRBA2	PSMD6	RAPGEF1	PLAAT1	UCN	ABLIM1	FLJ12825
LSP1P5	LINC01625	FPR2	ZNF229	LKAAEAR1	MIR1204	CCDC144CP	PKN3	WNT2B	AQP5	ANKRD20A11P	ZNF812P	PIEZO1	SNORD48	PCDHA10	MS4A6A	CASC15	NR2F1-AS1	FAM83G	DNAJC28	OR1C1	C9orf57	MIR512-2
MEOX2	MIR124-2	GDF6	IGF2	BMP4	SNORD33	BSPH1	MIR4281	C2orf50	WNT2B	RNF126P1	TAF6	IPW	KRTDAP	CGB3	DFFB	TBC1D9B	CD22	MYOD1	GP5	SERPINA10	TRAP1	WNT16
MIR299	ACSF2	CD177	ENTPD2	MRPS31P5	MOCOS	TPM4	PAQR6	ADCY4	SPATA31D5P	KRT42P	IQCG	CNR1	HBG1	LOXL1-AS1	CASP10	ISL2	C1orf94	CNN2	KLRC3	WDR70	RAD51C	OR5M10
ADAM6	DSC3	H3C13	CTHRC1	DLX5	CECR7	OR8H1	FAM83F	MOV10L1	PROCA1	APBB1IP	ZNF317	ADCY4	PRSS1	PRDM14	FOXR1	ANKRD33B	USP19	MSC-AS1	KLRC2	IGFBPL1	COPG1	PRR25
TWNK	IL17REL	OXTR	HLA-H	BAIAP2L1	SNORA63	ODF3	RFX4	LRRC10B	HTRA4	HOTTIP	LGALS3BP	MRPL36	KLHL35	TENT5B	OR2A5	FIS1	CKLF	MIR3147	CCDC60	ZNF729	AFP	HES7
LOC100287072	MOV10L1	MIR373	AATBC	HCAR1	SIGLEC9	PRSS50	MIR10A	SCNN1A	MOV10L1	SNORD115-22	ZC3H3	B4GALNT2	MIR519C	LOC100129138	MAPK15	PSMG3-AS1	CKLF-CMTM1	DDN	MXRA8	OR5M11	L1TD1	SLC49A3
GCNT7	KCNA4	SLC19A1	KCNG1	FUT4	CFTR	CLPS	ANKRD65	SAMD11	SNORD115-5	SNORD115-5	LILRB5	OPRL1	HLA-DRA	S100A13	IQSEC1	FOXB1	RPL7L1	DND1	PCDHB7	SNORD36C	RBM8A	ANXA2R
LCE5A	NIBAN2	ERVV-2	MIR520D	CHRD	CYP2B7P	MAFK	LGALS3	MIR5698	RASGEF1C	OR11L1	SNHG6	UBXN6	PSG6	PODXL	C11orf40	SRRM2-AS1	SLX4	PMPCA	CCDC144CP	BECN1	RPS13	MIB2
FAM209A	RSPH6A	H3C12	CPT1A	ROBO3	SULT2A1	OR5D18	HCG11	CTF1	PCDHGA10	EPHA10	OSBPL7	RPS10-NUDT3	ADRA2A	C6	PNMA8B	ASB6	ESS2	MIR935	CHRNE	CREB3L3	OR13C5	AXIN2
FAM209B	TC2N	PSG8-AS1	LOC100499194	PTGER1	CSDC2	ZDHHC11	EIF4E1B	SLC43A2	MTA3	SNORD115-25	PKD1L3	C13orf42	LINC01164	COPG1	PTTG1IP	KIR3DL2	CRYBA2	TCP10L	IRF6	PLEKHG5	RASIP1	TBC1D16
C9orf152	HAGLR	APBB1IP	SNORD115-4	KRTAP10-8	IGFBPL1	PSMB4	TENM3	WFIKKN1	CRTC1	SFRP2	MIR671	MSC-AS1	CR2	FAM163A	SNORD4A	ZNF37BP	TUBGCP6	CD300A	ARSJ	WNT2B	KCNJ12	SKP1P2
TPSG1	MLF2	IL1RL2	FBXO41	PCDHA6	SLC25A2	SNORD34	VENTX	KLK14	LILRB5	ADAMTS15	OR7G1	TBX2	PCDHB6	SHISA9	DES	TTC34	PHOX2B	LRRC34	HTR1A	PLEKHN1	RNF212	USP6
HOXA6	SLC15A3	ANKRD18A	TBCD	KCNJ3	UBB	DNAH12	ERVMER34-1	DNAH1	C6	CASP10	MFSD4B	C6orf201	CLEC14A	CFD	PLEKHG5	KBTBD12	PCDHA5	LACC1	ARHGAP25	MLC1	KRTAP19-6	MIR526A2
SFMBT2	GATA4	NID2	BOLL	ATP2C2	GPR32	TTLL1	TSPAN18	MAEA	WFIKKN1	SNORD115-30	APOD	CLIC1	IGSF23	FOXC1	OR6N1	ADH5	YY1AP1	CCDC122	CD151	MXRA8	LSP1P5	KIR3DL1
OR51I2	SNORD42B	CPT1C	PIK3R5	MIR4739	SNAI1	BRD9	FOXH1	ARHGEF7	OR52E8	ARHGEF17	LCN6	CAST	MIR3074	CYP26C1	DNLZ	NWD1	BSG	ANAPC16	HOXA4	RAB32	OR9A2	ICAM3
NPY	CDH12	FOLH1	FGF17	ABR	CTSG	ZAP70	GNA15	AQP5	MIR9-3HG	TUBA4A	GPR35	VPS28	PRG1	OR8H1	PSD	LILRA5	MS4A7	MIR518E	PSG3	MCTS2P	LOC100132077	MAFB
C1QL4	ETV7	KRTAP12-4	PKN3	POM121L2	JMJD8	ECHDC3	MFF	LTBR	GMPPA	CYP26C1	MIR1203	PLXNB2	TTLL6	OR4D9	HAAO	EML2	MS4A14	GATA3-AS1	OR7G1	OR2M4	LINC01606	LOC100130449
ZIM3	PAQR4	CBLN2	SEPTIN7P11	MIR200A	SAMD11	CHST4	WFIKKN1	CYBA	LINC00488	LOC100288748	NEURL4	ZNF614	MROH2B	MIR4786	RGPD8	NRTN	BEGAIN	ACKR3	UBXN6	HPSE2	CD1B	MIR3689B
HBE1	MIR663B	ITPKB	FBF1	RXRA	IFI16	MRPS10	LOC100130849	FOXJ2	PWAR4	GALNT17	E2F4	FRMD4A	TNFRSF6B	CD248	OR13C5	MIR1203	TTLL10	NTSR1	MIR4265	ANK1	SSTR4	MIR515-1
PAX5	SCARNA17	ALX4	SLC26A5	BCL6B	CMTM6	IQCF5	PRR23C	FLJ33534	H2AC16	ULBP1	KCNG3	IGDCC4	SLC35G3	SNORD18C	MIR663B	ZNF461	OR6W1P	HOXD-AS2	DLX6	ARHGEF4	RASGEF1C	RAB11FIP1
ZNF77	BARX2	FXYD5	ABCA7	TUBB6	ADIRF	CREM	SHTN1	MTUS2	MDM4	FIGLA	ZAN	PRDM14	OR52E8	MIR3147	OR5M1	RASGEF1C	UBXN1	ARHGEF25	PVT1	GNA15	SLC25A44	SNORD66
ADM5	ABLIM2	DDIT4L	CCDC144B	OSBPL9	PTGER1	SPDYE7P	FHL2	CHRNB4	LOC100130449	DRD1	SLC35D3	FAM217A	ARSI	SIGLEC12	OR1A2	MDM4	ICA1	SFRP1	PNPLA7	FUT6	OR5M10	OR4D9
GALR3	ADAMTSL2	PGGHG	SYT14P1	ESRP1	INPP5J	RNF183	DOC2A	GREB1	HSPA8	KIR3DL1	KAAG1	SOX30	ZNF812P	OXTR	PRR23C	TARS1	PABPC4L	PLAAT1	ADAMTS15	SNORD115-25	LRRC56	LOC375196
L3MBTL1	SNAI1	KCNS3	GTF3C5	PCDHB12	TLX2	UBL7-AS1	NLRP7	PM20D1	HTR1E	ALX1	SNORA80A	GSC	PRSS16	WT1	OR51F1	DVL1	HPDL	GSDMA	CRACR2A	CLDN3	MIR3187	PIGZ
LCE1F	CNMD	HES2	PRRX1	TTYH2	HOXD3	PLIN5	TXNRD1	TGIF2-RAB5IF	PLEKHA2	ENSA	KAZALD1	KANK2	MIR517A	OR6C6	ASIC4	LINC02138	ABHD13	PDCD6	LINC01257	OR6F1	ZKSCAN5	CPNE5
LINC01194	GCSAML	PAPLN	IQCG	POU4F3	LZTS2	LRG1	LINC00670	DHX34	MIR596	FBN2	DPPA3	ZNF595	LINC01342	EBF3	HTRA4	LINC00588	LIG4	KLHDC3	NLRP11	FCAR	F2RL3	TFPT
COX7B2	PCDHB16	MARCHF11	OR2Z1	ENKD1	METTL27	NPC1L1	LINC00896	NOC2L	LINGO2	RTKN	MYO18B	ZNF718	LINC01260	GPRC5C	FAM167A	PLEKHA2	MIR518B	FAM90A27P	NLRP3	DNAH10	ULBP1	DNAJB6
WDR87BP	NPM2	RIN1	OR2C3	MLLT6	SPHKAP	STOX1	ATOH1	ADGRG3	CTBP2	NELL1	ZNF511	ACP5	PSG1	HBE1	CNTFR-AS1	ZNF236-DT	PNMA8B	PRSS16	NLRP13	ZER1	PPP3R2	PDGFRA
ITPRID1	NOTUM	SH3BP4	TENT5A	GAK	OR1G1	FZD7	MIR4740	DPEP1	SYT10	DLX2	DDX19A	MEGF8	BOLL	POTEF	TMPRSS15	MIR527	SLFN12	SOX7	SHH	APLNR	OR2C3	KLKP1
MFF	RGMA	ASCL2	MIR4691	LINC00304	GTF3C5	NDUFA3	BARHL1	TCEA3	GDF3	PDLIM4	PRX	CFTR	OR3A2	LINC00301	SPRR2A	PRR22	ACTL7B	MT1H	SLC25A21-AS1	UNC45A	NLRP8	TERT
ANK1	KCNC1	DNLZ	MLC1	ADGRA1	RPL26	FRZB	SNTG2	KCNQ3	RPS15	SPRY4	PSMD1	RAB37	CRB3	MIR622	SPRR2C	SLFN12	MIR526A1	RHBDD1	CCN4	DCTN5	SMOC2	ATP6V0CP3
CEACAM22P	CYBA	FABP5	MIR4520-1	SOCS3	KRT25	KCNJ4	PPP1R3D	SLC12A4	OR1A2	KCNK17	DAZAP2	HOXA5	SNORD115-10	EHD1	GABRA6	ANTKMT	FZD9	RPL24	FCRL3	C5AR2	PCDHB6	FAM83F
SYTL1	CRB2	ADAM12	PTGER4	HCN4	SREBF1	LOC100286922	PLD6	PLEKHA6	MIR4441	ST8SIA2	FSCN2	H2AC16	SPINT2	OR51B2	OR8K3	FFAR1	SNHG6	FAM27E5	MN1	AP1G2	ZNF559-ZNF177	PRR22
LINC01098	EYA4	TP73-AS1	CASR	MIR601	METTL21A	KRT24	OR9G4	ARID3B	ADORA2A	MYO1F	C1QL4	HSPA7	NPC1L1	OR9A4	RNASE11	NPHS1	STK3	HMBS	MIR4458HG	NDUFAF1	USP19	SOX18
ROBO3	RBM24	TP73	OR7D2	NPAS2	CCM2L	SLC6A2	PSMG3-AS1	LGALS3BP	KRTAP20-3	FAM83G	LINC01446	RNASE11	HOXD4	ADM5	CLDN23	BEGAIN	TDRD10	SNORA72	TMEM106A	MIR1307	KIR3DL3	CATSPER1
RRP1	IRX2	STAC2	RAB37	ZYG11A	KCNA7	TOLLIP	LAMTOR4	CPEB1	LINC02882	WNT6	FAM110A	SNORD115-11	AGXT2	MIR523	ATP2A1	TFAP2E	ERVK13-1	KCNIP1	MYH1	SNORD115-33	ZDHHC4	PCIF1
ARHGEF17	TMEM105	SSBP2	PAQR4	PTGER3	KALRN	DYNLRB1	ABR	CCDC33	MIR3131	LRRC14B	PHF2	PAX3	MS4A15	KCTD1	LOC100130872	PCDHGB7	GLTPD2	PSCA	OR2G2	SNORD115-24	SNORA67	DES
RPP25	APOD	CHRD	TNFRSF17	SLIT1	PNMT	USP39	CRK	STAB1	DPAGT1	SNORD115-38	MIR520G	KIR2DL1	SCGB3A1	MCAM	DYNLRB1	PTX4	WNK2	FRG1BP	TMC4	MT1G	OR11L1	NPRL3
TJP3	LINC02891	DCST1-AS1	KCNJ12	CPT1C	STK25	PROP1	TTYH2	DENND3	KRBA2	EML2	DPM3	ZFYVE28	DNAAF1	MLNR	OR5M10	ZFP41	TNFRSF10D	FPR2	GPSM2	FAM83C	CNTFR-AS1	VGLL2
GIPC3	TMEM132C	NR4A1	FUT4	GALNT17	PYCARD-AS1	USP6	SOCS2-AS1	METRN	VPS9D1-AS1	SNAI1	STAB1	C5orf52	BGLAP	SLC1A5	MTSS2	PCDHGB2	PSMD1	LBX2	C14orf180	PFKFB2	MTRNR2L6	MIR498
CPNE5	C5orf38	WFDC2	PIWIL4	KCTD14	ITGA8	NANOGNB	RASSF10	LINC00639	MIR193A	TFAP2B	DMRTC2	FAM83G	ADGRE3	SSUH2	NHLH2	HOXA10	ZNF735	DMC1	ANXA11	OR6K6	CRAMP1	DPEP3
OR1L1	FOXI2	C1QL3	NLRP5	SOCS1	PCDHGC4	MIR1471	WFDC2	IMPDH1	FBRS	RGMA	SDHAF1	TFAP2A-AS1	TLE5	GDNF	HCG11	CPTP	MIR512-2	COX16	OR1C1	PALB2	LILRP2	RNF207
TMEM115	GJD3	NODAL	PSD	INPP5F	SIGLEC10	ATP11AUN	RFPL4A	POU4F1	PFN3	MKX	CABS1	FLVCR2	SNHG6	GPR32	PRRX1	SNAR-D	LRBA	OPRD1	TBXT	CDON	EMB	TBX15
MORC1	KIF12	OR7D2	SLC24A4	MYO1C	MDM4	ATP5F1EP2	ZNF728	SCARF1	PHLDB1	CD8A	ALMS1P1	NTSR1	OR8H1	ZFAND2A	SPATA6	COPB2	SHE	ATP9B	NDUFA13	FAM90A1	SERPINB3	GPR32
KANK2	SOX14	PTGER1	SLMO2-ATP5E	ARHGAP29	CNDP2	PLIN4	RPL6	LINC00898	BEGAIN	C1QL2	CIAO3	TAFA4	CD1E	LOC284798	ZMYM5	RIMKLB	COPB2	ITPRIPL2	YJEFN3	SLC37A3	FAM170A	ZAN
FLOT1	RNF126P1	RASSF5	PRELID3B	GATA3	MIR1260B	SIRPB2	PSMG3	IFIT1	PLEC	OR13C8	STATH	MIR3190	PLCZ1	CACNA1H	CCDC177	AP3B2	ACSF3	USP35	MIR4251	NRN1	C19orf47	NDUFA13
FFAR2	GALNT16	CRACDL	FAM83F	KLK1	ESYT3	NFX1	HLA-H	FGFR4	ADM	LRRC61	TCIRG1	TFAP2A	SLC26A5	TRPV5	KLK9	TRIP13	GRAMD1A	SNORD115-24	PLAT	DNLZ	PMPCA	YJEFN3
MTSS2	BCL6B	OR4D9	CLDN23	KIF12	RSPH9	TMCO6	LOC100130872	PTAR1	OR9G4	TPTEP1	PGS1	ARSJ	APOC4-APOC2	NRXN3	KRTAP11-1	AATK	MFSD13A	MIR1234	CDKN2A-DT	MOV10L1	NOL11	OR6B3
SNRNP35	EXD3	TEAD3	RIPPLY3	RPRML	EXOSC2	MYH1	PCDHA3	EXOC3L1	OR2L13	HNF4G	MS4A12	MAFK	ADORA2A	PPP1R3D	FRAT1	MIR518A2	AP3M2	S1PR5	PCDHA5	SNORD115-13	PHLDB1	TAF6
PLEKHA2	EFCC1	ANKRD27	PHF19	SLC25A25	GRAMD4	SNORD115-16	DUSP22	SIX5	CASKIN2	LINC00689	CZIB	NRG1	SLC7A8	ZFPM1	PSMG3	PLEC	FRZB	MED29	GLI3	RPS18	PROSER3	MRPS17
MIR4324	SPOCD1	ZNF141	TXNRD1	LPAR1	ROBO3	GTSF1	B3GALT4	MIR4488	FOXH1	DDN	LOC284379	CD300A	FADS6	TRIL	GALNT6	ZNF695	FDXR	TTC12	SPRR2A	PRRG2	WT1	ABHD17A
EPCAM	BAIAP2	HAS3	FLJ12825	SNORD48	HPS4	TMEM54	BAHCC1	LINC02447	ARHGEF10	UCN	SLC22A31	COLEC11	DMRTA2	DMRT1	KLK1	FOXQ1	GUSB	TAF8	SPRR2C	H1-1	SNORD46	FCAR
LOC441155	SNORA4	SOX18	PSMG3-AS1	ISM2	PROP1	NIFK	TBC1D9B	CLSTN3	PCDHA8	DND1	ELOF1	DNAAF5	KRTAP19-5	KIFC3	MIR149	GJC1	HOXD4	CCM2L	BEST2	SNORD116-3	SNORA29	OR1C1
OR5AC2	CLDN9	OR13C8	UNKL	MIR516B2	HCG4B	LRRC37BP1	PAPLN	ADH5	KRTAP4-5	PLCH2	ZNF839	TLE5	IQSEC3	HAND2-AS1	PSMG3-AS1	MIR517A	ARRDC5	RASIP1	MYO10	DAZAP2	HSD17B1	HSD17B7P2
ESYT3	TIGD5	IDO1	CCNI2	EZR	ZFP64	MMP26	KCNS3	BARHL1	RNF115	CFTR	TFAP2E	LOXL1	MIR3920	MIR4456	CAMKK1	PIP5KL1	SLC7A9	ZNF732	KLK3	NR1I3	LINGO2	MIR193A
PCDHA3	HRCT1	CRABP2	BAGE3	PTTG1IP	SNORD34	OSCAR	IGDCC3	TBX1	AQP1	TOX2	PPP4C	PDE4A	C6orf132	UGT3A1	SERPINB3	TACR2	CACNA1B	DCDC2	MIR548F4	MRPS31P5	KLHL11	GGTLC1
DUSP22	FAM83E	PCDHA13	BAGE	CLDN5	MEDAG	TESMIN	CACNA1C-AS1	AHRR	ACSM2A	CRK	KLHDC4	RNF135	MOV10L1	OR2M2	KRTAP19-6	ZNF320	CENPBD1	L3MBTL1	KLHL35	SNORA4	SEC24C	ERVK13-1
CABS1	CERKL	ZMYM2	LINC00261	GPR25	NRG1	ST6GALNAC1	TFAP2A	GALNT16	CGB2	TMEM204	VMO1	PLVAP	LINC02882	CRACDL	PCSK4	ZNF57	UMPS	ZACN	PLK5	TEKT4	SLC2A4RG	FERMT3
A1BG-AS1	NEUROD1	CDYL	PSMG3	ARHGAP9	LOC100130849	CNGA4	THSD7B	MIR429	ITGAX	SLC25A10	OXT	SFRP1	STX3	SCUBE3	SSH1	C1QL4	TNFRSF17	SNORD115-44	BNC2	CDA	OR2W3	RGPD8
HAAO	NAA38	FAM83G	ZNF560	LILRB5	MIR1247	GON4L	WNT5B	GDF6	CLDN6	PLD6	USP35	ZIC2	LOC100130449	PCDHGC5	FAM90A27P	ELL3	KRT27	NOC2L	HOXA3	GH2	WDR11	AGAP2-AS1
MATN4	UNC5D	OR5D18	PWAR4	LINGO2	TEX261	ACBD3	GNA14	SLC11A2	ANKRD30BL	MIR601	MIR365A	HAAO	FERD3L	SNORD59B	FCRL2	ADPRHL1	TTC34	E2F4	MIR4456	OR4D11	WDR11-AS1	SERPINA10
BAIAP2	JAG2	RUNX3	ZNF532	A4GALT	MIR525	SNHG32	MRGPRX3	EML2	CXCR4	CNN2	ACSF3	LOC100506472	RGS14	MIR96	KPNA7	CCDC183	TLX2	AP1M2	PEAK3	PRKCZ	LALBA	BICDL2
SNORD34	SNORD33	MTFP1	LINC00900	FXYD7	USHBP1	LDHD	GIPC2	CEBPA	FRMD4A	TBC1D9B	SIGLEC9	SLC25A10	SNORD115-41	TRIM22	UPP1	HOXD13	PXMP4	DLC1	C10orf67	MRPL55	KRTAP13-4	SYNJ2
IGF1	CFAP298	B3GAT2	FRMD4A	COCH	EFS	LOC100506083	PAX8-AS1	SSH1	HEPHL1	LYPD8	PKP1	LMX1A	NXPE2	LINC02891	NGEF	CELF5	COLEC11	GZMM	NOS1	CHEK2P2	MIR4731	EIF3G
MIR10A	DOK4	MICA	MIR4520-2	ELFN2	LINC00605	KIR3DL3	C1orf94	RNF43	NLRP13	MIR663B	FRZB	C1GALT1C1L	FAM167A	GSDMD	NPEPL1	SLCO4A1	LAT	CYP2B7P	ADGRA2	SYT17	MKX	MIR520D
MS4A12	SMIM24	SNORD115-17	PEAR1	SLC32A1	FANCA	HRAT92	LY75-CD302	KRT18	SLMO2-ATP5E	TLX1	RAB8A	C1QL2	KRTAP6-2	PRR5	CIB3	EBF2	GON7	NRXN3	TRIP6	OR56A3	DPPA4	PCAT19
FCGBP	LINC01692	KRT19	TDRD5	SLFN12L	MARCHF8	PRAM1	LY75	NTN5	PRELID3B	GAD1	OR4D6	MIR4691	ARHGEF17	OR11L1	LINC00226	C5orf66	C12orf56	CEBPA	DAXX	FPR1	ZGLP1	AQP10
SNORD52	ADGRA2	GK2	KIR3DL2	ATP6V0CP3	LY6G5C	SLC13A5	DLX3	ITSN2	HPDL	LINC02525	ZNF438	PKDREJ	SCT	SNORD23	XKR8	SNORA72	SSH1	CACTIN	KIF25	EGR3	OR5D18	OR51B5
LDHA	PSMD12	ZIM3	LOC284344	PROP1	BMP3	SNAR-B2	HSPA8	SLC22A2	TRIM6	L3MBTL1	MTA3	MIR596	ISG15	UBB	SLC4A8	EMC1	WDR61	MIR520G	PCDHB4	STK3	MS4A6A	PDPK1
FAM50B	ST3GAL4	RNASE12	CTSW	ANHX	KRT9	MEIOSIN	MIR1237	EXOC3L2	SLC25A25	ABR	SENP7	RNF225	C19orf81	FZD1	GCSAML-AS1	KRT25	SNORD115-7	LOC100506472	LCE1B	OR9G9	ALDH1A2	ANKRD30B
KRT17P5	DND1	YBX2	CYGB	LEF1-AS1	SNORA4	CLDN23	PCDHGB6	NOTCH1	OR6K3	OOSP2	MORN1	SNORD35B	HAMP	LOC284379	HBG2	LOC100507053	SLC7A10	FBXL21P	PCDHB15	HAS1	OR4D9	ABHD15
MIR4798	SCUBE3	SPIRE1	ARC	PCDHB11	EPCAM	PSCA	GAS6	RDH8	KRTAP4-6	GAS6	KIF20B	ATP9B	OR8B4	CHRNB4	LINC02483	FAM83C	SNORA80A	CCT8L2	HELZ2	TMPRSS15	JUP	MT1JP
POTEE	DMRT2	LBX2-AS1	MIR518A2	DNLZ	FLOT1	GIMAP1	SNORD32A	SH2D4B	SNORD96A	GMPPA	PCIF1	SNORA81	IL4I1	VSTM2L	APOBEC1	MED16	CCNP	PRLHR	UBE2J2	FERD3L	HS3ST5	LDLRAD4
SULT2B1	ST8SIA2	CABIN1	RNF126P1	HOXB1	APBA2	GIMAP1-GIMAP5	MIR4710	LINC02593	ELAVL2	KCNQ1DN	DHRS7B	LCE5A	GK2	WRNIP1	FSCB	IZUMO4	FBXL16	ACTL7B	PLCB1	TFPT	FNDC1	AP3B2
TERT	MIR212	SLC16A3	AKR1C4	AQP12B	PCDHGA2	EPX	ISL2	FOXI2	CLEC5A	ZBTB18	SNORD36C	PLAAT1	SEC14L4	EML2-AS1	WFIKKN2	RBM46	CD300E	MIR663B	KIF26B	PCDHA3	PLD3	UCN3
PCDHGA8	PTGER4	ONECUT2	COL24A1	C16orf86	ANKRD54	PLA2R1	LINC01446	SEC14L4	ITGB2-AS1	COL12A1	GALNT3	LOC442028	HSPB6	SYCE1	MYF6	CCDC144A	AP3B2	FCER2	LOC550113	RRP1	SNORD36C	TSSK6
PCDHGB4	PRTN3	GLT1D1	ADM2	ZBTB42	HOOK1	CLPTM1L	SNORD115-35	TOP1MT	SNORD115-44	MIR4750	KLHL12	OCEL1	FLT3	CPNE7	PTPRN2	C5AR1	WDR24	LDLRAD4	MIR4693	PDCD7	HOXD3	SLC51A
DNAH3	STX16	ALOX12	KCNK17	PRDM13	CCDC60	TXNRD1	SPIRE1	ECHS1	GALR3	LRRC10B	MCAT	MIR525	FOXI3	HNF1B	DUSP22	LAMTOR4	WDR89	DOCK8	LRFN5	NSD1	CAPN12	OR51F1
IL12RB1	SDC2	AP5B1	CILP2	MST1P2	CCNI2	SNORD35A	DIP2C	MIR183	ZNF461	LINC00659	CEP104	CMTM6	C11orf40	SMAD7	ALPK3	GMPPA	PNOC	MTO1	AKR1C3	OR56A4	TAC1	KCNA7
PHOX2B	SNCB	MELTF	PSG8-AS1	EYA4	HNF1B	NHP2	PCSK4	ACAT2	ITGB2	WFDC2	SNORD115-14	EVX2	MIR516B2	CALN1	PURPL	SULT2A1	MYT1	SLC6A2	PRTN3	STEAP1B	NADK	FRZB
SNORD23	GSEC	TMEM30B	ZIC4	ADAMTS15	GUSBP1	MTHFSD	AMIGO3	CPEB1-AS1	LINC00433	MAP1LC3A	ARSI	DNAJC28	AMPD3	KLHL12	WFIKKN1	NKX3-2	ACBD3	LINC00092	KCNS3	COPS5	SNORA7B	GSDMA
CD1B	TTC12	OR11A1	HPDL	PDGFB	FGFR3	MT1JP	LINC00311	MIR5700	SAMSN1-AS1	BAIAP3	KIR3DL1	HSD11B2	LHX9	LSP1	RELB	MRTO4	NUP214	ZNF263	LOC375196	MRPL43	SNORD115-16	SNRNP35
ZP4	EEF1D	RFPL4A	C11orf94	PCDHAC1	TNF	KCNG3	SNORD59B	BCR	OR8S1	SNED1	BCL7B	LINC00642	HES3	FLI1	CRB3	MIR516A2	ZBTB18	PPAN	TGFBR2	VPS52	AHNAK	ANKRD9
OR2W3	EIF4E1B	OTX2	PFN3	SRCIN1	SPOCD1	DCAF8	PTGER3	ANG	PLA2G6	TERT	ATP6V0CP3	OR5M8	PKD1L3	MS4A13	OR2L13	MAEA	KRTAP4-6	PPAN-P2RY11	GPR85	GP5	TBX2	IL36B
KIF4B	MEGF6	UGT3A1	TMC6	CCNO	RAB32	PEX19	MIR526B	RNASE4	SNORD115-2	DTX2	OR7D2	TMEM37	CTAGE1	MFAP4	PEPD	BIRC5	MIER2	RASGEF1C	OR5AP2	TOX2	DDR2	PFN3
RASL12	HOXA10	RAPGEF1	LINC00886	PCDHGA3	ADCY4	C2orf68	A1BG-AS1	LOC100507053	HRAS	NR3C1	MIR516B2	BCL6B	SPDYE7P	CCDC114	SLC25A25	BNC1	BICDL2	KATNIP	CASP6	KRT7	KDM6B	ZNF876P
PGK2	KL	MIR4664	SMTNL2	PPP1R3D	MYO1G	RNF225	SLC40A1	EPAS1	MIR4740	SNORD115-24	MESTIT1	RPS15	EYA1	LINC01342	MIR4749	SNORD115-22	AACSP1	ZNF597	CCDC17	RPAP1	OR9G4	TRPC6
PSCA	C9orf24	FZD5	FAM83G	MGARP	PPP1R14A	SNORD115-26	TBX3	SLC49A3	CST1	TMOD1	FAM86HP	RIPPLY3	ARHGEF16	RNF213-AS1	EVX1	KLK9	SLC4A8	UPP1	TRIM6	GDNF	IBA57	THSD7B
EPPIN-WFDC6	PDX1	HAPLN3	SYT14	PENK	TCHH	TRIM72	PLA2R1	MIR615	ZNF492	MX1	CTPS1	ANHX	GNA15	ENDOV	PLA2G6	CELF4	CCM2L	LINC01168	SIM1	SNORA7B	ZSCAN12P1	SHISA9
EPPIN	SFTA3	LINC00518	MIR526A2	VSIG2	KRTAP9-2	PRRG2	MGARP	CEBPA-DT	KIR2DS4	NPBWR1	TENM3-AS1	MIR4752	SYCE1	OSBPL5	PAPLN	HES3	TRIM72	PCSK4	NTSR1	HES7	KCND2	UGT3A1
PHF19	PARP14	TRIM6	GLI2	CGB8	HAND2	ICAM3	ATXN8OS	RASSF10	OR56A3	SLC4A8	F2RL1	MIR935	ATP2A3	DSC3	SNORA51	ERICH4	ZNF414	CMAHP	TENM3-AS1	GON7	MPDU1	GCNT2
SLC4A8	FBXO17	PCED1B	TLX3	PLVAP	SLC9A3	UBXN1	LINC01193	LOXL1-AS1	SNORD115-7	PDGFRB	SNORD115-30	MS4A12	GPR35	CTNND2	SLC25A16	RASL10A	MIR193A	TUBB6	CIDEA	SLU7	FHL2	RAB37
BNC1	ARPC1B	ADAM33	ANXA2R	NR3C1	NOC2L	SSUH2	ZMYM5	OVOL1	OR9A2	GALNT6	CHCHD6	ZNF572	FAM209B	SIM2	MIR193A	MAGEL2	DPEP3	C18orf21	ABR	TFAP2C	GAS6	ZNF14
NXNL2	CNDP2	ACTR6	RAET1G	CPNE5	GJD3	KRTAP9-2	SHISA9	SLC25A25	OTUB1	FAM78A	MIR4793	MEDAG	USP6	PRMT1	SIGLEC12	CNTFR-AS1	MBP	SENP7	MIR521-2	FAM71E1	MISP	POTEH
TOMM5	MSC-AS1	C14orf180	SNORD115-3	AQP1	MARK2P9	OR5AC2	HTRA4	BCL9L	GALNT3	POMC	CARM1	DRD1	RNF222	REREP3	ADM	CES3	CAMKK1	CHAT	OR52E8	BRK1	IGDCC3	TESMIN
IL23R	MIR5189	H3C10	WNT6	MIR129-2	TRPM2	RNF222	CPT1C	GNAS	IRF4	SOCS2-AS1	E4F1	LINC00163	LINC00661	MIR521-1	WIPI2	FN3K	MT1H	CTHRC1	PCDHB12	TWNK	BEGAIN	FAM209A
MIR4317	CYB5D1	LOC641746	C15orf56	MAD2L2	MIR658	IRF9	SNORD115-33	ARC	BIRC8	CCDC144B	ZNF213	ITPR3	SLC9A3	VAC14-AS1	SGK1	ATP4A	OR6V1	ERVV-2	RNF44	CLCN7	MIR548H3	FAM209B
MLLT10P1	METRNL	GRM3	TC2N	NELL1	ACKR3	OR10G2	HSPA7	IDUA	COL12A1	KCND2	PRR15	C6orf132	OR9A4	SPRED3	PGR	LTB4R	NRTN	KPNA6	IAH1	SIGLECL1	REREP3	ZC3H18
SNORD38B	SATB2	TUBBP5	NLRP11	MED16	KLK11	LTB4R	ARL9	PPP2R2A	CRCT1	DOC2A	PAX5	SP9	RNF207	MLC1	RNASE3	PCP2	CDK5RAP3	PEPD	MAP3K14-AS1	ESAM	GON4L	MT1G
EPPK1	CRACDL	RGS10	KLHL12	AMIGO3	ARPC1B	MYO1H	C1GALT1C1L	MMP14	OR52R1	NEFL	INTS1	INSYN2A	TESPA1	SHTN1	SNORD18B	SHISA8	GLI2	NKX2-6	PAX5	LOC100507564	WNK4	VSX1
ITPKA	LRTM2	NCAM2	PCDHA8	GON4L	EML2	IZUMO4	TENT5B	NKX6-2	COG8	IGF2BP3	RPL6	OR10V2P	KRTAP4-7	LMX1A	OR10G3	LRRC3B	NPRL3	LIMD2	MIR378C	ZNF44	YPEL3	S100A13
JMJD8	MOB2	WNK2	TLR2	LOC100287036	PARP14	SLC35G3	TRABD	ZNF438	DND1	TFAP2E	ZSWIM3	C15orf56	OR51I2	INPP5A	PCDHA7	CLMP	ZBTB32	MIR1224	TM4SF19-DYNLT2B	OR1A2	LINC02483	RAMP1
GALNT6	HOXA11	LINC02875	HTRA4	LAIR2	ALDH1L1	LINC00208	CCDC144CP	CLIC1	IL1RL2	PLEKHF1	VPS37B	LYPD8	MS4A7	C15orf39	LOC145845	GRSF1	CLCN7	PSD	TM4SF19	MAGOH	PCP2	MRPL55
SEC14L5	DOCK9	PSG3	LRRC34	CH25H	CISD2	SLC25A16	ATP6V0CP3	ST3GAL2	SIGLEC14	MMP26	HEXD	LOC100130449	MS4A14	AP2A2	PAX8	SIX1	PDCD6IPP2	ATG4D	CT62	MIR3074	PSMG3	EYA4
HOXA7	B3GALT4	TMC8	COLEC12	DIP2C	WNT10B	LEUTX	SNORD115-8	LINC01940	CGB8	DUSP4	MST1L	SNORD38B	HOXB4	ARHGEF28	FCER2	TBX5-AS1	XPO4	YIPF4	OR5M10	NEU4	PSMG3-AS1	CFB
MIR411	TGIF2	S100A10	ZRANB2-AS1	SNORD115-39	ASS1	CASP14	SYT6	COL18A1-AS2	KCNA2	HS3ST5	TUBB6	SENCR	SLC6A2	MIR4749	TGFB3	ABLIM1	DNAAF5	NAT8L	PCDHA11	HTN3	ARAP2	PPP1R14D
KBTBD13	MIR3191	ZNF716	L3MBTL1	MIR935	ZNF14	MRPL43	DLG4	GATA2	SEPTIN7P11	ERVMER34-1	ATP2A1	FGF11	PCDHGB1	ABCB9	A1BG-AS1	HTRA4	KRT7	NRARP	RIN1	GZMM	BMP3	CRK
KRT38	LEFTY1	CYP26A1	MTMR9	CDHR5	MS4A3	SNORD33	SIX1	SOD2-OT1	CD248	MIR520B	PCDHGC3	RADIL	COL18A1-AS1	WFIKKN1	TRIP13	ACRBP	CYP11B2	STK32C	TBC1D16	BHLHA9	SNORD115-14	SERPINB4
GALNT9	APBA2	HAGLR	TPD52L1	LINC02875	JUP	RBM46	RFX8	SLC25A34	TPTE2P6	TLX1NB	MIR4633	PSG6	HCAR1	MT1L	GPR32	CIB3	PEAR1	ZNF780B	GABRA6	MRM3	PSMB1	HNRNPM
HOXA5	HNF1B	TBX20	OR7E5P	FAM27E5	PCDH8	KRTAP4-8	FERMT3	PDLIM4	CD177	CNDP2	DNAH10	MIR1203	HTRA4	MT1M	PLEKHA2	SLC15A3	ZACN	TMEM59L	MORC1	CGB3	GALNT3	NR2F1-AS1
FZD9	LOC100131289	MED16	TRIL	LFNG	HLA-G	GREM1	SNORD115-6	CABP2	HNRNPCL3	SNORD115-6	WFDC2	FOXD3	CIDEA	BEST2	PCDHGB5	PISD	CASP4	OR8H1	PCDHA9	GLI2	ZC3H3	KIR2DS4
ALDH3B2	SNORD34	MIR516A2	CHRD	SNTG2	PDGFRA	WNT16	CHTF18	HHEX	HNRNPCL1	LOC100130449	ABHD11-AS1	SLC6A2	TMCO5B	SLC25A16	H2BC10	PLEKHG5	MIR519A1	KRBA2	OR6C75	PSMB4	MIR1260B	OBP2A
DOC2A	COLEC12	MELTF-AS1	MEIS3	MYOD1	GUSBP4	ERVK13-1	VSX2	BEST4	SYCE1	SNORD115-7	CLDN15	FLJ33534	CSN1S2BP	KCNK10	CRISP1	KLK15	PPP6R3	PRR22	UGT1A6	CCDC9	EEF1D	SNORD38B
CTHRC1	KCNG1	CHAD	CYP26C1	RCAN3	AKT2	CCDC177	EMX2OS	OAF	NOS1	MRC2	OR5AC2	SNORD18B	AACSP1	CRISP1	SNORD116-2	CIDEA	PCSK9	STOX1	TEX101	MIR4297	PSPN	PISD
KCNJ12	TAMALIN	MIR371B	OR8K3	MAFK	PCDHGB8P	SEC14L4	GALNT9	RNF186	LSP1P4	OPRL1	OR2V2	TNFRSF10D	CPNE7	FRMD4A	MTMR9	PRPF31	ARHGEF10	NOL11	ALOX15P1	HTRA4	LCE1D	MIR3689D2
DOCK6	ADAM12	MIR518D	MROH2B	IRF5	HOXB6	RAX2	CRB3	CYP27B1	KIR3DL2	SLC26A4-AS1	C1orf94	SHISA9	LTB4R	SERPINB9	OR2W3	KCNC1	ZNF562	KLRG2	EPHA1	MIR124-2	LINC02881	GHRLOS
FAM174C	SRD5A2	CYP24A1	S100A10	NDUFS6	BCAR1	PPP3R2	KIR3DL2	MEGF6	MYH1	OR2C3	ZNF586	EYA4	SEMA6B	DNAJC8	HSPA7	OSCAR	MIR1323	UCKL1-AS1	ZFAND2A	CLDN7	PWAR4	PFKL
CTDSP1	TRIM72	LOXL1-AS1	MIR1323	COL23A1	FAM167A	HLA-DOA	PCDHAC1	HCN2	SNORD115-38	HAGLR	LRRN4CL	PAX5	ECEL1P2	NR5A2	NACA2	ISG15	SEPHS2	MST1R	TCF24	OR52B4	EIF4E1B	LRRC14B
PRRG2	BRD9	SMIM1	NGB	TBX1	MST1P2	LOC100507564	SLC10A4	LINC01310	TBL3	GTF3C5	UBOX5	SPIRE1	RIPK4	ADSS1	S100A13	KLK2	LOC375196	OR9G4	LINC01194	PSME3	COL9A3	PHOX2B
ASPG	PHF19	TFCP2	NDUFAF1	RCAN3AS	TCF7L2	CLEC4G	RABL6	SLC9A3R2	GALNT9	SLC32A1	FASTKD5	NACA2	NBEA	C14orf180	ZFHX4	TLE6	OR2G6	SLC25A2	CYP2C19	GLOD4	TIGD3	RASEF
DSG1	LINC01446	KCNIP2	ENO1-AS1	LEF1	PNOC	MAGOH	ARHGAP27P2	MIR1287	CPT1C	FOXA2	ZHX3	CBX4	GALNT9	DEFB131A	NOSIP	GUSBP1	GALNT6	LILRB5	MIR3154	SLC11A2	NPY	SLU7
SNORD35A	PIWIL1	CYP2S1	RUNX3	TOX2	HYLS1	LOC100128593	ZNF273	LDLRAD4	UNC50	EDN2	SRRD	CNPY1	KRT12	HPN	ZIC1	CRYBG1	MORN3	ACAA2	AQP1	ESS2	INSYN2A	OR7E12P
PIP5KL1	EN1	CPAMD8	MIR527	MS4A3	H3C1	SLC25A44	ANKRD30BL	MIR193B	RPS10	C2orf50	ADRA2A	MYO1F	RABL6	MIR4632	PSG2	KRTAP10-8	UBR7	LRRC10B	HEBP1	WDR87BP	CYP2C19	ADAD1
DPPA4	KCNA3	NPR3	MST1P2	FAM83F	HAND2-AS1	MIR3189	DUSP2	IL21R	CLMP	OLIG2	MT1HL1	RTEL1	SH3RF2	MIR524	OR8U8	NPM2	LINC01692	JRK	LINC00598	POTED	KRTAP20-3	LINC00273
MIR4664	SNORA63	CCDC60	BSCL2	MIR512-2	ZNF668	MIR1910	DES	DENND1C	LOC100507053	RASL12	PFN3	SIGLEC5	EPPIN-WFDC6	LINC00226	LINC01060	PRODH2	AFG3L1P	CNP	BMP8A	GCM2	OR6N2	GPR108
DNAAF1	RARG	OR9G4	ARL9	ACTR3C	NPTX2	NAALADL1	RPS13	IL11	COA5	FAM83F	ZFP42	LAMB2P1	EPPIN	TET1	YBX2	TSPEAR-AS2	KASH5	LOC729683	TNS1	DNAJC8	SLC35E2B	MIR1234
PRSS16	PCDHGA12	PDLIM2	TBC1D9B	FNDC10	LOC728613	BRICD5	OR2C3	ARHGEF10	SYCP2L	DCAF8	MAG	NKX2-6	SLC6A13	KRTAP19-5	TUBGCP6	MIR516B1	MRPL48	DUS1L	PDE4D	OR2Y1	SHISA6	DND1
F2RL1	SIGLEC11	SLC13A5	TRPV5	HEY2	PKMYT1	LINC00930	ALKAL2	ATP11A	SNORD115-6	PEX19	TTLL1	PKP1	CYP2B6	BNIP1	MIR1260B	HOXD4	CIB3	ZNF77	TET1	CCT8L2	MTMR9	OR7C2
CFB	LILRB4	OSBPL9	STAG3	PDLIM4	IL1RL2	PRMT8	FERD3L	KHNYN	FOXL3-OT1	SYNM	GON7	CCDC140	C17orf98	MIR4746	CC2D1B	CFB	PROP1	PLA2G4F	LINC00469	CIDEA	SLC4A8	SART3
AQP8	SLC35D3	NPAS2	CBY3	FGF17	DDAH2	OR8B8	PSG3	SEPHS1	PSG7	KBTBD13	DNAJC8	OR9G4	IER3	MYBBP1A	SERPINB4	NSMCE1	KIR2DL1	ALOX15P1	DMRTA2	MST1P2	PGLYRP3	RIPK4
RNASE11	LINC02875	HAND2	LRRC38	HLF	KCNA3	ZNF276	BNC1	HERPUD1	CCNY	PNPLA7	OTX2	FAM215A	SERPINB9	RAB26	CRP	AZGP1	PDGFB	CLEC14A	FEZF2	PEAR1	SNORD115-28	RDH13
DYNC2I1	CLDN4	TP53TG3HP	FGF8	STAG3	CLDN15	HAMP	PCDHGA8	SKAP2	RADIL	LINC02120	TRAF2	RAB32	NKAIN2	ORM2	TPK1	KRT7	LOC100128593	IRF4	LINC00670	SENP3	ACP4	ITGAE
CYP2E1	LOXL1	POTEC	NDUFS6	CACNA1B	AVP	AMIGO3	PCDHGB4	HOXA10	IL1RN	C2CD4B	NDUFAF8	TMEM184A	KRTAP4-6	PROX1	DYNC2I1	SLC38A10	SNORD115-6	ADRA2B	PTGER4	UBR7	SNORD102	SNORD115-37
OR1N1	HSPA8	CRISP2	FOXA2	RRBP1	MMEL1	KPNA6	GRM6	NIFK	NLRP11	ERVK13-1	MARVELD3	RFX8	SLC25A25	SERPINB3	SP140L	IDH3B	ANKRD33B	MIR1237	ALPK3	KCNJ15	COPB2	KCNJ15
PRR21	KRT8	MIR3914-2	AMPD3	C2CD4B	RPS10	TWNK	MIR4786	PVALB	OTX2-AS1	NLRP3	ERGIC1	SHROOM1	ZP2	FAM90A1	TRIM6	SERF2	RGS12	GJD3	ANKRD65	KLK2	CSDC2	KCNA5
SERPINB7	ADGRD2	AFAP1L2	ZSCAN5B	LGALS3	AMIGO3	MED9	OR2T12	KCNA3	SLC4A8	KIR3DL2	DVL2	LOXL1-AS1	TBR1	SH3BP4	CLEC5A	GIPC3	FAM215A	RAC1	OR51M1	URAD	SERPINB7	OR8K3
FAM27E5	MIR4281	ZADH2	COPG1	SNAPC2	SNORD105	IRF4	PNPLA7	KCNQ4	FZD5	HOXA13	CPNE8	LEF1-AS1	SP100	TACC2	ANP32D	CDX1	OR1C1	ZNF880	OR51B5	VSX2	SNORD55	SNRNP200
LCE1B	SHTN1	TRIM72	LCN8	PRAC2	CAPN11	GCM2	KDM2B	LYPLA2P2	KLF4	SNX29P2	FOXL3-OT1	PPAN	BTNL9	NIBAN2	UCN3	B4GALT7	NRG1	ZNF335	NFATC1	MIR219A2	ATXN2L	HSH2D
NHP2	GIP	GATA6-AS1	KCNS3	CFB	WFIKKN2	DHRS2	LMF1	FREM1	RAE1	MST1P2	RPS13	PPAN-P2RY11	PDGFRB	MIR526A1	SNRNP35	GSPT1	POU4F1	IAH1	SLC24A4	FBXL16	FSTL4	MIR4740
AMIGO3	EBF3	LOC650226	HES4	LINC00886	INPP5F	PGLYRP4	KIR3DL3	ELN	SNORD18A	SCAND2P	CAPZA3	TSSK3	PCDHA8	MAP3K14-AS1	OR10A3	ZNF317	PLEKHA7	SEC14L4	ANKRD9	ZNF14	OR51D1	SLC25A10
LINC00163	PACSIN1	IL17REL	DUSP4	SNORD52	AKAP8	RAB20	SERPINB9	DBX1	LINC00311	SNORD115-4	MRPL55	CHRNE	SLC16A3	LINC00163	CTDP1	MIR520H	H2AC1	SPON2	IL16	KLK7	KRTAP20-4	MRPL43
SNORD33	CLDN7	OR12D2	RET	SERPINB9	MT1G	SIGLEC8	SNORA63	PRR5	CLDN11	RNH1	ALDH7A1	MELTF	KRT7	RUNX2	KIF4B	MIR516A1	ZSWIM3	SS18L2	MTPAP	LOC641746	KXD1	WNT11
ZNF57	DPRX	FGF11	CERKL	GAS7	KRT38	CLIC3	IRF6	IFNGR2	PKP2	GPR157	FBXO41	PHF19	FAM169B	AGXT2	UCN	KPNA5	C12orf76	ACOX3	CYB5R2	LINC01558	FUT4	LMNTD2
PCDHGB1	FZD1	FLT1	NEUROD1	PRSS16	MIR521-2	KIR3DL1	SOCS2	PIRT	OR5M11	MIR596	LMNTD2	FAM229A	CNIH3	EPS15L1	DEFB131A	TFPT	SNORA72	STEAP1	EOMES	PSMG3	OR4D11	REG1B
TPM4	GREM1	LOC100499194	ISM1	PLEKHA2	KCNIP1	NPRL3	HOXA11	CRYBG1	UPK1A	IRF4	PDE6B	DTX2	WRAP73	CASP8	MS4A4A	TCF7L2	EMC1	PDPK1	FZD7	HMX1	PIWIL4	H2BC6
HPDL	MIR3190	DRD1	LRRC14B	OR7G1	FAM217B	ZC3H3	TFAP2E	KLF4	OR51B5	PSG6	UCKL1-AS1	RUNX3	OPLAH	RABL6	MS4A15	NFATC1	TNFRSF18	TARBP2	PCDHB10	APOB	MIR149	ZC3H3
TEKT5	NRG1	AP1S3	GCNT2	MIR519E	MIR516B2	FGF3	TBX18	RAC3	SIX3	RIN3	CLIP1	NUMBL	LOC100287072	GCGR	B3GNT9	HLX	SOX30	SERPINB1	OR10G2	ZNF728	SNORD115-24	KANK2
PROB1	LOC100130872	EVX2	TMEM190	NOS1	TGOLN2	MIR378F	OR6K2	FAM13C	SLC13A5	COL13A1	NEU4	DLX6-AS1	PIK3R5	PPP3R2	OR2M2	FAM71E1	HBBP1	SLC27A1	KCNA7	ANKRD30BL	RASEF	LOC643406
CREB3L3	PCDHGA8	UNC93B1	GREM1	MEGF10	PPAN	ATP13A1	BGLAP	CACNG6	SNORD72	CCNO	RGPD1	GSDMA	MIR1471	OR56A3	ZNF256	ZSCAN18	TPTE	ZNF121	AJAP1	IRF7	TIMMDC1	MS4A4A
DNAJC28	PCDHGB4	FOXH1	MIR149	IL1RL2	PPAN-P2RY11	EPPIN-WFDC6	OR5AP2	APBB2	GALNT6	POU5F1	LOC648987	TP73	CSH1	SPRR4	E4F1	MIR4749	CLDN23	NLRP13	SLC43A3	OSCAR	LCE1B	MIR4534
ERICH4	LINC02693	STK3	BEGAIN	L3MBTL1	SNORD115-22	EPPIN	SLC22A18	LIMD2	FIS1	AQP5	KRI1	PCDHGA6	TFAP2A-AS1	DAZAP2	PLA2R1	MAP1LC3B2	LOC153684	MAP1LC3B2	C2orf50	MS4A13	GALNT6	WFIKKN2
PPP1R14D	H2AC16	CCNI2	ZNF729	KRT7	HTRA4	SH2B1	SNORD4A	STRA6	SNORD115-13	LOXL2	OR3A2	STK32C	SNHG32	MIR4281	OR6K6	PFN3	AHSA2P	GLI3	RHBDL1	DAGLB	ACTR3C	ALMS1P1
FAM217B	PRKAG2	DNM1P46	MIR124-2	FAM83G	FSCN2	NWD1	SNORD115-24	SHROOM1	EMC10	ARHGAP27P2	PRR21	S100A13	PKP3	ACADM	FLOT1	HOXD10	PLA2G4F	SYCE1	DEFB112	WNT5B	EGR3	A1BG-AS1
CCDC144CP	RFLNA	H2BC13	QRFP	SLC27A1	KRT7	FAM71E1	RET	SHF	INTS11	CD248	MNS1	NPLOC4	IL32	KRTAP12-4	KRT7	VPS28	DPEP2	COL9A3	HES5	RSL1D1	LINC00433	PCDHGA10
NOSIP	HTR1B	GPR62	LINC02891	PBX4	POLR3C	CDA	LHX8	VASN	SNORD115-16	RPL23A	INTS11	OR6B2	TFAP2A	NR4A1	VGLL2	CEACAM4	ACOT8	MFSD6L	CTNND2	UCKL1-AS1	WFDC2	E2F6
SLC22A24	SIAH3	GCNT7	CLEC4G	SNORD115-17	ARHGEF25	C2CD4C	OR2T8	CCNJL	RPS18	PCDHGB8P	PRRG2	C2orf50	VAX1	ESR1	MEFV	NADK	ZNF572	MIR1204	FAM90A1	SNORD38A	FABP5	GATA2
SLC35G3	SLC44A3	SSTR4	SFMBT2	ADRA2B	HPDL	B3GALT4	ARSJ	TCF4	WNT11	DLX3	ZACN	ADGRB1	YWHAEP7	FAM90A27P	CTSZ	TTC12	PFN3	OVOL1	RGS14	CYB561	C3orf85	CDKN2A-DT
MIR1203	LINC00163	SMTNL2	ABCC9	TPBG	ADH5	PYCR1	PFN3	FAM78A	RBPJL	ANKRD27	PSMB1	DOCK8	OR56A3	RNF224	OR7E12P	PRRG2	TRIM63	EPS8L2	OR5E1P	EYA4	PLEKHG5	TWNK
H3C10	ARHGEF7	RILP	GABRA4	CBX4	PRDM1	OR7E12P	DBN1	CSNK1G2	CST2	SNORA71A	YY1AP1	SLC26A5	FAM217B	SLFN12	ZSCAN10	MIR4664	DAP3	LINC00226	KRTAP20-4	E2F4	ERF	KRTAP6-2
FUT6	NTN5	PDGFA	DUSP2	CCDC163	SYNE4	MIR3147	LILRP2	PXMP2	SLC6A2	CHRND	SIGLEC12	SOCS3	RASGEF1C	LINC00879	UBC	UBC	SIRT2	CD79A	CFD	CLEC17A	TET1	USP35
CXCL12	EFNA4	KIF12	ATP9B	FSCN2	CUTC	MTA3	MT1L	SLC1A6	C2CD4D	MIR1-1HG-AS1	S100A1	OR6K2	PPBP	TOR4A	BOLL	PCDHB10	DMRTA2	MIR1307	KCNJ8	LINC01531	KRTAP19-2	CCDC8
ZNF572	EFNA3	PNMA8B	RBP7	ANK1	MAGI1	PTGER1	MT1M	KCNIP1	SNORA81	RNF220	MSRB2	PCDHB6	PAX5	ZNF445	OR2AE1	PROP1	FBXO41	KIR3DL3	HTR7P1	DMRTC2	DOCK8	PCP2
CHTF18	SIM2	TMEM179	SNORD105	OPLAH	PHOX2B	LOC100499194	FOXI3	ADAP1	CPNE5	EPHB4	ACBD3	ALX1	AATK	EML2	TJP3	AGAP3	ANKRD54	ZFHX4	PIWIL4	RPL17	SUPT5H	FLT1
ZNF256	C1orf94	SLC16A8	MIR518A1	CYBA	CCDC17	EPHX3	KCNN1	MGARP	RPS10-NUDT3	H2AC16	ZIM2	FBXW9	OR6K3	EBF2	ESR1	RNH1	PRCD	FASTKD3	RNF126P1	DHRS7B	P2RY11	CRP
GJB2	MIR4739	CD14	RTKN	RSPO2	ZBTB18	PKP1	IGF2	TFF3	KRTAP11-1	RBM24	PEG3	IRF9	APBB1	LCE5A	L3MBTL1	CYP2B7P	LBX2	NT5DC3	ACP5	PSMG3-AS1	IPW	ITPRIPL2
ARPC1B	MEOX1	MIR193A	C5orf52	ISM1	C10orf67	TAF1C	LINC02891	GDF7	MTRNR2L1	YBX2	PDPN	ANKRD30BL	OR10G3	GRM4	NPFFR2	MIR518E	MRTO4	ACBD3	CDH11	TP73	MTSS2	AP3D1
H2BC13	PCDHB3	SFRP1	PRDM9	MGA	ARMH4	SLC7A4	SNORA4	RAB26	SNORD115-14	GCSAML-AS1	GMEB2	CCM2L	LOC101448202	AJUBA	NCR1	SEC14L5	AGO1	PPIL2	FUT4	DAXX	SNORD116-4	SENCR
EPHA10	MTA3	SKAP2	KCNC1	ANXA11	C5AR2	ATP6V1C1	CES4A	ADGRF5	TMPRSS15	LILRP2	SH2B1	DSP	APOB	ZNF735	CYP4B1	SMC5	PARP14	RPL28	SLC11A2	EMX2	TAS2R39	SEMA5B
CYP4B1	LIME1	COLEC12	SHISA6	WRAP73	ADCY3	DDX19A	C6orf141	GRIN2D	POLR3C	CIRBP	BAK1	DMPK	CELF4	SNORA7B	ITGB2-AS1	DNAJA4	TSSK6	UBC	ATP13A4	EGLN2	PPAN	LINC01192
PEPD	PIK3AP1	NXPH1	NTSR1	CAST	PCDHA6	HAS1	CORO2B	NFE2L3	KRTAP13-4	MEGF8	SRCIN1	CAMKK1	MIR518F	LINC00304	ITGB2	TM4SF19-DYNLT2B	CC2D1B	RBFA	CSN1S2BP	OR52R1	PPAN-P2RY11	SERPINB9
TCHH	S1PR3	HAND2-AS1	S100A13	MIR521-1	LAMTOR4	SPECC1L	LINC00879	SLC1A5	OR52I2	MYADML	INPP5A	FOXB2	AOC3	SNORD117	PCDHGA10	TM4SF19	PRR22	ADAMTS15	ZCCHC14	RD3L	SNORA28	CELF4
SLC34A1	RGS10	PIP5KL1	MIR601	VGLL2	TENM3-AS1	ANKRD54	POU4F2	USP35	GNG3	DNAJC28	FZD9	SNORD115-38	PCDHGB7	IRX6	H2AC16	MIR3908	OR13C8	NR2E1	TMPRSS2	OR6N2	WNT11	C1orf159
FCRL2	LMNA	BIRC8	OR5M1	GP5	POU4F2	HKDC1	SOGA1	PAX3	LINC02881	SLC18A2	TTLL10	CACNA1C-AS1	PRPF18	MATN3	JUP	TBC1D32	HTRA4	STAG3	AP1S3	AP1B1	GOLGA3	ACOX3
CYP2F1	TNS1	ISL2	DUOX1	APBB1	PRRT1	NACA2	KLHL12	TMTC4	RNF126P1	TMEM215	ATP10A	NELL1	MYH1	CRK	CDKN2A-DT	DDX27	C5AR2	TAMALIN	SET	SNORD115-27	TMEM161B-AS1	MIR380
SNAR-G2	TMPRSS2	MIR372	DUOXA1	SHISA2	PRSS27	CNPY1	CPT1B	PHYHD1	MEGF8	CAVIN1	RIOX2	CCDC68	TBX20	VGLL4	BSG	WIPI2	PCDHGB6	H4C11	PTGDS	B4GALT7	NIBAN3	MPEG1
NAALADL1	PXMP2	HPCAL4	NFATC2	PNMT	CREM	MIR4691	PHF11	MAFB	IGDCC3	PSG10P	RPS9	NXNL1	ENTPD2	PRKAR1B	CGB8	WDR89	MIB2	ST14	CTSG	NOC2L	LTBR	PMPCA
NDUFA4L2	CCNO	PLEKHG5	SOWAHB	NPM1	PCDHA5	VPS37B	IZUMO1	RASA3	GDA	PSG11	SNORA81	LINC02167	HLA-DQA2	GON4L	CGB7	ATG16L2	CATSPER2	MMEL1	TNFRSF25	KRT12	ATP8B4	ANKRD18A
ADAMTSL3	CIDEA	TAF1L	FEV	HYLS1	MAPK8IP1P2	MAPRE1	COPG1	ABCA7	RDH16	TMEM132E	LARP4B	LINC00092	LMX1A	GAD2	VSX1	AFAP1L2	FBRS	DNAJC8	SEMA4C	KLF2	LAIR1	PCDHGB7
OSGIN1	RFX8	C1QL4	LINC01801	BAG3	TIMP2	LINC01342	LAIR2	KANK3	ZNF14	EVC2	SLC22A18	NTF3	SNORD115-9	OR13C5	GPR157	SNORD42A	MIR516B1	SEPTIN1	HMGCLL1	MIR23B	ATG16L2	OR6K2
ANHX	CES4A	MIR519D	ANKRD20A8P	VSTM2L	CDC123	SELE	CCDC140	CARD10	BAGE3	MRPL41	EXOC8	ARHGEF10	SLC4A8	ZIC5	CLUL1	SLCO4A1-AS1	MIR658	ESPNL	GRIN3A	AXIN2	GATD3A	FLG
MIR378C	ADGRA1	NXPH2	BEAN1	ACTR6	GAS6	MIR3131	SNORD115-31	PEX11G	BAGE	NLRP5	CD14	ZNF728	ANHX	CCDC88C	MIR601	POLH	TVP23B	MPDU1	ISM2	ONECUT1	GUSBP4	CCNO
KRTAP1-5	GRIK5	CLDN3	PSG7	HPCAL1	WRAP73	METTL5	SNORD115-28	MIR196B	CLDN8	C1QL4	SNHG11	AGAP2	MGC2889	MIR517A	TXNRD1	NOTO	C18orf21	UNC50	TCF7L2	SHISA3	ZNF213	KRTAP17-1
LEUTX	LCN8	SREBF1	PAK6	KIR3DL1	EP400	SNORA4	GALNT17	VAX1	SNORD115-26	ALPK3	C18orf21	CASP10	DOCK8-AS1	HAAO	CEACAM18	ARHGEF10	HLA-DRA	INPP5A	LINC00857	ZNF595	PDPK1	RASSF7
CLIC1	FOXC1	MIR5580	KIR3DL1	WFDC2	SNORD59B	ATP5MF-PTCD1	SPRED3	SPTBN1	CLDN23	MIR4488	ACOT8	LFNG	PDE6B	CCNO	ALDH1A3	PRSS27	ENSA	TRMT44	COL23A1	ZNF718	FOXL1	RIN3
CGB2	TRIML1	MAFA	UBXN6	CD7	KLHL12	ATP5MF	INAFM1	NR2F1-AS1	MAGOHB	MIR1-1	SNORD115-6	TSPAN10	TEAD2	KIR3DL2	ZNF586	DTYMK	ZNF335	PDE4C	TCIRG1	RPL26	KCNIP2	SIM1
ASB6	ITGA6	NCR1	OR9G9	ZADH2	PCBP3-AS1	SLFN12	CYSRT1	OXTR	SPATA31D1	HOXD12	BAG4	ETV7	C1QL4	PSG1	SHTN1	LINC00900	LINC01093	ARSJ	RXRA	FBXW9	TTC12	CD248
CCDC154	ZNF385B	NPBWR1	SOX30	FAM43B	CALN1	MIR4274	PAK6	SLC24A4	MIR4750	MAP3K8	CELF4	S100A10	KCNK16	PSD	TIGD3	IAH1	OR9G4	ZNF728	CPT1B	SIRT2	GIP	ITPR3
NAA11	RPRML	LRRC10B	ZNF556	HPDL	KLK8	ABO	LIMS2	MIR3074	TGFBR2	HOXA11-AS	RIPK4	SH2D4A	PDLIM4	IRX3	SLC35G3	TSSK6	SCGB3A1	UBFD1	UTF1	H2AC16	PEPD	HTR3E
SENCR	SPON1	KRT25	HBBP1	HOTAIR	MALL	LINC01446	RPL24	MIXL1	GRIN3A	ADCY4	CRP	MOB2	SATB2-AS1	PLIN2	FAM172BP	TMEM249	MIR517B	LMX1A	CEBPA-DT	SPDYE7P	USP35	CEP104
RSPH9	DLX6	MAP1LC3A	ADRA2C	TMEM30B	JAML	TUBA1C	OR6F1	RORC	NAA20	ANKRD18A	PDCD6IPP2	MTRNR2L1	IL21R-AS1	KIRREL1	HTN3	RAE1	C1QL4	SCARNA17	TMOD4	SNORD46	GAS6-AS1	KLHL12
SIGIRR	SENCR	WNT16	TMEM37	SLC9A3R1	AHSA2P	KRTAP4-6	SNORD33	UMODL1	MTPAP	ZIC5	HRH1	DNMT3A	KIR2DL3	LVRN	INPP5J	OR6B2	SPINT2	ZNF826P	LINC02226	SCAND2P	SIX3	HSP90AB1
NPC1L1	LILRA1	MEGF8	RBM46	CCNA1	LPAR5	UGT1A6	LINC01606	GBX2	XPO7	FCRL1	NOL12	LILRB5	KCNJ15	THBS4	S100A7A	SMC5-AS1	ZNF276	PRR5	TRHDE-AS1	CLEC14A	OSGIN1	LOC100128770
POM121L12	KCNC3	TACSTD2	CDYL	NLRP7	SNORD46	OR8B4	PSMB1	PTPRF	MOXD2P	ZBTB46	TRIOBP	LINC00900	PCDHB16	IGDCC4	TFAP2E	MIR1260B	OR1G1	LTC4S	CHRNB1	SNORD66	OTX1	VENTXP7
PPP1R13L	ZFYVE28	IL11	SNORD115-32	MIR193A	FOXG1	L1TD1	INSYN2A	MT1IP	LELP1	BMP7	RNU6ATAC	LINC02120	BCL2L11	HOTTIP	YWHAEP7	BHMT	LINC00954	ANO4	RETNLB	ATG4D	GUCA1C	DHPS
SLU7	LKAAEAR1	IZUMO3	BIK	MT1IP	PER3	TPD52	MOCOS	TRPS1	OBSCN-AS1	ATXN7L1	MEIOSIN	CLDN3	MIR378F	RAB43	NAPSA	GREM1	TIMMDC1	MIR519B	OR5H6	NSMCE1-DT	MME	SYT6
MED16	CPNE5	EMX1	KIR3DL3	MIR526A2	CNMD	SEC14L5	KCNC4	CSDC2	TBC1D9B	EHD1	CMC2	GPR35	GMFG	DES	CLDN8	TIGD3	NLRP9	L3MBTL4	PSG7	PEX11G	RCAN1	AATK
PCDHGB3	MIR4261	EMX2	COL14A1	EFHD1	UBE2D3	OR2T11	PSG7	NFATC1	RPL23A	LINC00602	PLAAT1	MYF6	GUCY2D	SNORD115-30	SNORD16	FOXI2	PLIN2	RAB37	DEFA8P	APCS	SMTNL2	ECRG4
OR1L3	LOC145845	MIR520H	SFRP2	CYB5R2	UPK1A-AS1	ACY3	LTB4R	TMEM59	SNORD115-31	HEY2	MTMR14	SERPINB9P1	MMACHC	KCNN1	SNORA81	UTP25	PCAT19	RNF151	DUSP10	CCZ1P-OR7E38P	OR8H3	MIR622
KCNJ4	STAT1	RGS19	ZYG11A	MIR330	MIR4633	KRTAP10-1	CYBA	CAVIN1	CGB5	CACNA1B	MIR4292	COL6A3	RXFP3	PDGFRB	SNORD116-1	SPAG6	FOXI3	SNORD18A	MS4A15	MIR219B	ZMYM2	CBLIF
MIR758	HOXB7	PDE6B	KIR2DL3	FOXJ1	OTX1	SNORD105B	CYP4V2	ATP2C2	SLU7	GRM6	USP16	STK3	ACTB	TM4SF19-DYNLT2B	TCHH	PCDHGB8P	OSGIN1	GPR135	SKAP2	LSM12	S100A13	OR9G9
COL6A3	SPAG6	TPK1	NPR3	ANKRD53	PACSIN1	MIR658	ADGRD2	BHLHE22	RPS11	S100A13	ITGAL	MTHFD2P1	TEX14	TM4SF19	WNT7B	SQSTM1	RGS20	TPBG	POLR2E	EMX2OS	OR6F1	MIR3689D1
KIF25	HCRT	DOC2A	RGS20	DYSF	PTGER4	VRK2	TRIM43	RPS11	TMEM200C	NDUFS6	RER1	PAX7	INSL3	RGS3	GTF3A	MIR642B	PTPRN2	EPS15L1	L3MBTL1	SDR42E1	UBB	FBXO17
SIGLEC9	MMP25	CSPG5	ZIC2	SOCS2-AS1	OR10V2P	JAKMIP3	ETV7	SOGA1	LINC02483	GAK	ZNF572	DAO	OSR2	PTER	OR6B2	RPS9	CASP14	SNORA17A	MFAP2	ZFAND2A	TMEM259	TBC1D3P2
WNT11	WRAP73	MGC12916	CHRND	AJUBA	CHRD	PSG6	COMTD1	IL16	GPRC5C	ETV7	SART3	C17orf98	LINC02591	PRTN3	MIR615	CPT1A	LINC01164	SLC19A1	PODN	CXCL12	MOCOS	NR2E1
OR2T12	INSYN2A	MSC-AS1	PDGFRB	STXBP2	NXNL2	TAGLN2	H3C10	MPPED1	SLC22A18	ANHX	CLEC17A	SIAH1	ANAPC16	MED15P9	OR52B2	POU4F2	LOC101448202	F2RL1	EDDM3A	KRT26	AP3B2	CACTIN
KRTAP10-5	TRIML2	CYP2B6	ADAM33	GDNF-AS1	ZBTB46	KRTAP10-4	TMEM150B	VAV2	TP73	FLJ33534	PHF19	CCNO	VPS37B	SLC19A1	OR52I2	MRPL48	DNAJA4	CRMP1	PLEKHG2	OR2M5	S100A7A	CGB5
ARHGAP25	MOCOS	CNTFR-AS1	CRYBG1	CEP170B	TFAP2C	NDUFA13	FGF8	MAPK8IP2	CCDC85C	PMAIP1	KIF25	ZNF14	LOC650226	SIGLEC16	SYT10	SEMA4C	IQSEC3	HNF4G	THNSL2	NDUFA3	UBE2I	RGS14
CPAMD8	PKP1	FBLN1	HOXA2	MMACHC	MCTP2	YJEFN3	CMAHP	C9orf24	SLC22A24	WNT5B	TPCN2	TRIML2	GLI2	OBP2B	TFAP2A-AS1	NLRP5	JMJD8	GDF6	FSIP2	ESPNL	ZNF780B	PAX5
NELFA	ATP11A	ZNF516	SIGLEC6	ATP9B	MIR1224	STK3	TAF8	GRK6	TRIM67	GALNT3	LOC650226	CT62	HOXB6	MT1IP	FAM209A	NMRK2	TBX20	DSP	LINC02610	AQP10	ANK1	PRSS27
OR51B4	ANAPC16	PEAR1	ZNF276	TBC1D24	PSMG3-AS1	KRTAP13-1	CHRD	LIME1	CLDN18	IL17REL	PLEKHG5	AMH	CES5A	CCDC144CP	FAM209B	ORM2	LBX2-AS1	APBA2	TARDBPP3	OR8K3	C13orf42	SNORD116-2
MIR935	GON4L	OR5M8	HS3ST3A1	ABCA7	DHRS7B	CDK11A	HHIP	PKP3	OR5AP2	ARPC1B	PCBP3	INSL3	GCNT7	ISLR	EFS	RPS13	NAALADL1	CSDC2	FOXI3	ZNF517	SLC35F3	OR4D11
RBM38	SPOCK2	GUCY2D	FGF19	ADRA2C	SEPTIN7P11	PRSS16	TP73	BAIAP2L2	MOCS3	LINC01124	JAKMIP3	TIGD5	SHTN1	OR7E5P	EPHA10	MARVELD3	MIR4313	MED16	DMRTA1	LOC100131289	TARS1	CFDP1
ZFAND2A	MIR525	MIR4734	SLC16A5	OLFM1	H1-0	MT1HL1	VSTM1	RAET1G	NOSIP	NOTCH1	COL12A1	LSR	KRT18P55	PLCH2	TMPRSS11A	ZDBF2	FFAR2	MIR601	KLKP1	MYL9	PLD6	NOSIP
RGCC	MGARP	BCL6B	CPT1B	CLDN11	PLXNB2	SERPINB4	EPCAM	LRP5L	CPTP	MIR330	KRTAP10-8	OR9G9	OR7E85BP	TRIB1	MIR516B2	SNORD42B	GPSM1	ABHD17A	BTNL3	NDUFB7	FAM89A	GCNT7
PCDHGB7	CAVIN1	MOCOS	FOXI3	GMPPA	SNORD35A	NOSIP	NPAS2	CRYBA2	TPTEP1	CZIB	STOX1	NFATC2	SNORD115-11	MT1A	MIR935	ADGRE4P	TNS4	PPP2CB	SLC2A4RG	NKX1-2	TSSC4	OLIG2
ADH1C	POLE	OR10V2P	IRF7	ABO	RPS10-NUDT3	AKNAD1	SP100	LEFTY1	CAPZA3	CCDC85C	ACRBP	PAK6	PCDHGA9	XPO7	MIR4327	ZNF570	COL20A1	COLEC12	GLI2	CCDC144CP	CD1A	DUS3L
CLEC17A	PSG9	SOX17	ANKRD30A	MIR3615	ADM5	CLCC1	KCNG1	SPAAR	AP1G2	MIR512-2	IFT46	ZC3H3	GJB2	HSPA8	OR4D10	SNORD115-17	SLC37A3	SNORD115-8	HCRTR2	NDUFAB1	MIR4281	MITD1
TFAMP1	TLX2	FOXL3-OT1	VSTM1	PRG1	PSMG3	THPO	DYNLRB1	CCDC88C	OR52B4	SNORD115-9	COBL	EZR	MLXIPL	LINC00433	LINC01606	MYO1F	PRDM1	TGOLN2	LOC100130449	CNTFR-AS1	GPSM2	TNFRSF17
TLE2	LINC00588	ENTPD2	MGC12916	SENCR	ACSF2	AZGP1	SNORD34	ITPRIP	MIR4749	OR2G3	LARP7	CCNP	SLC35D3	SLC34A1	ANKRD54	MT1G	CCDC68	SPTBN4	LEMD1-AS1	SCART1	L3MBTL1	GNA15
SNORA81	NOL4L	BHLHA9	IER3	LOC100130370	NAT8	TBX2	ADCY4	LRRC49	NPM2	CRHR2	RPS8	MOCOS	MIR525	TFAP2A-AS1	H2BC18	CGAS	ENDOV	ACADM	LRAT	SMC5	MYL5	CD1E
PTCRA	MED24	EMX2OS	KLF2	KCNN1	HAAO	RPGRIP1	ADIRF	MECOM	DIP2C	RHOD	SNORA17B	PLEKHF1	KLF2	SNORD115-17	OR3A3	CLDN3	DDX10	PAF1	STXBP2	OR7A17	NOL4L	LHX1
ITIH1	ADRA1D	LINC00466	GALNT16	OPRL1	EDN2	CDK11B	RAPGEF1	MIR200B	LCE1D	C1orf94	FAM172BP	DBN1	ALX3	SPRR2A	RECQL5	MYF6	RNF213-AS1	RASSF1	C1orf112	SNORD4A	PITX2	SNORA81
LINC00930	KCNS3	MROH2B	ADAM12	ACSF2	ELOVL7	SLC2A13	CALN1	TWIST2	PGLYRP4	HTRA4	RNF123	ADRA2B	PPP1R26-AS1	SPRR2C	UGT1A6	LINC01531	PAXIP1-AS2	SMIM1	GATA3	TRIM43B	TMEM249	ALOX5
CGB3	RAPGEF3	DBN1	WNK2	SATB2	ANKRD33B	PRSS27	PRDM13	HS3ST3A1	LEF1	PTGER3	RPS6KB2	NHP2	ESRP1	BGLAP	LOC650226	ANXA2P2	MAP3K6	SNORD115-7	SHISA2	CRIP1	PMS2CL	SOX7
LHX9	HOXA13	KIR2DL1	SLU7	CD14	IFT80	SNORD18B	HHIP-AS1	BCAN	NANOG	CTSZ	BAHCC1	STAB1	MYADML2	FBLN1	ZC3H3	IL31	RPL6	KIR2DL3	SNORD116-4	KRTAP12-3	ANKRD24	FADS6
MT1HL1	CIRBP	NFE2L3	CD1B	MKX	TRIM59	SNORA63	PCDHA6	KLHL29	OR8K3	PHLDB2	SLU7	CTDP1	LINC00424	NSMF	ZNF292	RPS24	PCDHGB3	LOC729966	MESTIT1	RPS24	SEMA4C	DLX5
NPHS1	LRRC3B	PTGER2	GCGR	SNHG32	KBTBD12	PSG3	MED24	CCDC140	CYP2G1P	MIR524	PCDHGA6	OSBPL5	LINC00670	HOXD13	AMN	LRAT	NPLOC4	MIB2	TEX14	SNORD115-28	LINC02159	KRT25
TENM3-AS1	SPNS2	NLRP5	F2RL1	ZNF276	FAM83F	EML2	EFNA3	PTH1R	ATP2C2	IGDCC3	RTEL1	RNA5SP411	PRDM16	CDKN2A	SOX30	SIGLEC17P	MIR518A2	NCLN	SIX1	SNORD115-5	SNORD115-2	ZNF511
FRAT1	IGFBP6	LOXL1	CLIC1	LINC01096	LOC284344	CKMT2-AS1	CPNE5	MIR4492	IL36G	ASCC1	AGXT	KCNMA1	SPRR2A	OR2G6	CCZ1P-OR7E38P	MIR520C	NDUFS8	CNPY1	OR4D11	RBM39	TUBGCP6	MIR3920
LILRA5	KRT19	TNFRSF10D	MIR516A1	SARDH	SPNS2	MTPAP	H2AC16	MIR657	NDUFA4L2	PPP1R13B	PLCZ1	LOC153684	SPRR2C	HLX	PFN3	GP5	CZIB	MORN1	C19orf33	OR51E1	INSL4	SMU1
NPAP1	NKX2-4	GMPPA	GNG3	TUBA4A	IFIH1	WDR59	SNORD35B	TMEM240	MIR9-1HG	MFSD6L	KIR2DS4	CRABP2	EPPK1	CYGB	ITPRID1	DRD5	SCART1	SRP19	PRKAR1B	OR9A4	DNAJC28	CHRD

## Sheet: DIPG-717 GSEA C2
Overlap Results
Collection(s):	C2
# overlaps shown:	100
# genesets in collections:	6290
# genes in comparison (n):	992
# genes in universe (N):	40312
Gene Set Name	# Genes in Gene Set (K)	Description	# Genes in Overlap (k)	k/K	p-value	FDR q-value
BENPORATH_ES_WITH_H3K27ME3	1114	Set 'H3K27 bound': genes posessing the trimethylated H3K27 (H3K27me3) mark in their promoters in human embryonic stem cells, as identified by ChIP on chip.	280	0.2513	4.09e-205	2.58e-201
BENPORATH_EED_TARGETS	1058	Set 'Eed targets': genes identified by ChIP on chip as targets of the Polycomb protein EED [GeneID=8726] in human embryonic stem cells.	274	0.259	3.14e-204	9.87e-201
BENPORATH_SUZ12_TARGETS	1033	Set 'Suz12 targets': genes identified by ChIP on chip as targets of the Polycomb protein SUZ12 [GeneID=23512] in human embryonic stem cells.	264	0.2556	1.37e-194	2.88e-191
BENPORATH_PRC2_TARGETS	649	Set 'PRC2 targets': Polycomb Repression Complex 2 (PRC) targets; identified by ChIP on chip on human embryonic stem cells as genes that: posess the trimethylated H3K27 mark in their promoters and are bound by SUZ12 [GeneID=23512] and EED [GeneID=8726] Polycomb proteins.	206	0.3174	4.8e-171	7.55e-168
MEISSNER_BRAIN_HCP_WITH_H3K4ME3_AND_H3K27ME3	1073	Genes with high-CpG-density promoters (HCP) bearing histone H3 dimethylation at K4 (H3K4me2) and trimethylation at K27 (H3K27me3) in brain.	207	0.1929	4.7e-124	5.91e-121
MEISSNER_BRAIN_HCP_WITH_H3K27ME3	271	Genes with high-CpG-density promoters (HCP) bearing the H3K27 tri-methylation (H3K27me3) mark in brain.	103	0.3801	1.56e-93	1.64e-90
MIKKELSEN_NPC_HCP_WITH_H3K27ME3	345	Genes with high-CpG-density promoters (HCP) bearing histone H3 trimethylation mark at K27 (H3K27me3) in neural progenitor cells (NPC).	108	0.313	1.54e-87	1.38e-84
MIKKELSEN_MEF_HCP_WITH_H3K27ME3	590	Genes with high-CpG-density promoters (HCP) bearing histone H3 trimethylation mark at K27 (H3K27me3) in MEF cells (embryonic fibroblast).	129	0.2186	3.89e-83	3.06e-80
MEISSNER_NPC_HCP_WITH_H3K4ME2_AND_H3K27ME3	350	Genes with high-CpG-density promoters (HCP) bearing histone H3 dimethylation mark at K4 (H3K4me2) and trimethylation mark at K27 (H3K27me3) in neural precursor cells (NPC).	98	0.28	3.88e-74	2.71e-71
MIKKELSEN_MCV6_HCP_WITH_H3K27ME3	437	Genes with high-CpG-density promoters (HCP) bearing the tri-methylation mark at H3K27 (H3K27me3) in MCV6 cells (embryonic fibroblasts trapped in a differentiated state).	98	0.2243	4.06e-64	2.55e-61
MEISSNER_NPC_HCP_WITH_H3_UNMETHYLATED	540	Genes with high-CpG-density promoters (HCP) that have no histone H3 methylation marks in neural precursor cells (NPC).	90	0.1667	2.26e-47	1.29e-44
MARTENS_TRETINOIN_RESPONSE_UP	855	Genes up-regulated in NB4 cells (acute promyelocytic leukemia, APL) in response to tretinoin [PubChem=444795]; based on Chip-seq data.	100	0.117	1.52e-38	7.98e-36
HATADA_METHYLATED_IN_LUNG_CANCER_UP	370	Genes with hypermethylated DNA in lung cancer samples.	64	0.173	6.84e-35	3.31e-32
MEISSNER_NPC_HCP_WITH_H3K4ME2	491	Genes with high-CpG-density promoters (HCP) bearing histone H3 dimethylation mark at K4 (H3K4me2) in neural precursor cells (NPC).	68	0.1385	7.25e-31	3.26e-28
MEISSNER_NPC_HCP_WITH_H3K27ME3	79	Genes with high-CpG-density promoters (HCP) bearing the H3K27 tri-methylation (H3K27me3) mark in neural precursor cells (NPC).	32	0.4051	8.75e-31	3.67e-28
MIKKELSEN_NPC_HCP_WITH_H3K4ME3_AND_H3K27ME3	210	Genes with high-CpG-density promoters (HCP) bearing the bivalent histone H3 trimethylation mark at K4 and K27 (H3K4me3 and H3K27me3) in neural progenitor cells (NPC).	44	0.2095	5.78e-28	2.27e-25
PEREZ_TP53_TARGETS	1198	Genes up-regulated in the HMEC cells (primary mammary epithelium) upon expression of TP53 [GeneID=7157] off adenoviral vector.	101	0.0843	4.26e-27	1.57e-24
REACTOME_SIGNALING_BY_GPCR	698	Signaling by GPCR	69	0.0989	1.43e-22	5.01e-20
WP_NCRNAS_INVOLVED_IN_WNT_SIGNALING_IN_HEPATOCELLULAR_CARCINOMA	90	ncRNAs involved in Wnt signaling in hepatocellular carcinoma	27	0.3	4.04e-22	1.34e-19
MIKKELSEN_IPS_WITH_HCP_H3K27ME3	103	Genes with high-CpG-density promoters (HCP) bearing the tri-methylation mark at H3K27 (H3K27me3) in MCV8.1 (induced pluripotent cells, iPS).	28	0.2718	1.39e-21	4.37e-19
KEGG_BASAL_CELL_CARCINOMA	55	Basal cell carcinoma	22	0.4	1.93e-21	5.57e-19
WP_ENDODERM_DIFFERENTIATION	145	Endoderm Differentiation	32	0.2207	1.95e-21	5.57e-19
SCHLESINGER_METHYLATED_DE_NOVO_IN_CANCER	88	Genes bearing H3K27me3 mark or whose promoters are bound by the polycomb proteins SUZ12 or EED [GeneID=23512;8726]; their DNA is methylated de novo in cancer.	26	0.2955	3.66e-21	1e-18
WP_MESODERMAL_COMMITMENT_PATHWAY	155	Mesodermal Commitment Pathway	32	0.2065	1.69e-20	4.42e-18
REACTOME_GPCR_LIGAND_BINDING	463	GPCR ligand binding	53	0.1145	1.96e-20	4.92e-18
WP_LNCRNA_INVOLVEMENT_IN_CANONICAL_WNT_SIGNALING_AND_COLORECTAL_CANCER	103	LncRNA involvement in canonical Wnt signaling and colorectal cancer	27	0.2621	2.09e-20	5.05e-18
WANG_MLL_TARGETS	293	Genes requiring MLL [GeneID=4297] for H3K4me3 and expression in MEF cells (embryonic fibroblast).	42	0.1433	4.24e-20	9.88e-18
SATO_SILENCED_BY_METHYLATION_IN_PANCREATIC_CANCER_1	422	Genes up-regulated in the pancreatic cancer cell lines (AsPC1, Hs766T, MiaPaCa2, Panc1) but not in the non-neoplastic cells (HPDE) by decitabine (5-aza-2'-deoxycytidine) [PubChem=451668].	50	0.1185	5.4e-20	1.21e-17
REACTOME_DEVELOPMENTAL_BIOLOGY	1143	Developmental Biology	86	0.0752	5.68e-20	1.23e-17
WONG_ADULT_TISSUE_STEM_MODULE	719	The 'adult tissue stem' module: genes coordinately up-regulated in a compendium of adult tissue stem cells.	65	0.0904	2.69e-19	5.65e-17
WNT_SIGNALING	89	Genes related to Wnt-mediated signal transduction	24	0.2697	1.31e-18	2.66e-16
ZWANG_TRANSIENTLY_UP_BY_2ND_EGF_PULSE_ONLY	1941	Genes transiently induced only by the second pulse of EGF [GeneID =1950] in 184A1 cells (mammary epithelium).	115	0.0592	3.22e-18	6.34e-16
YOSHIMURA_MAPK8_TARGETS_UP	1226	Genes up-regulated in vascular smooth muscle cells (VSMC) by MAPK8 (JNK1) [GeneID=5599].	86	0.0701	4.38e-18	8.35e-16
REACTOME_ACTIVATION_OF_ANTERIOR_HOX_GENES_IN_HINDBRAIN_DEVELOPMENT_DURING_EARLY_EMBRYOGENESIS	122	Activation of anterior HOX genes in hindbrain development during early embryogenesis	26	0.2131	2.8e-17	5.18e-15
WP_NEURAL_CREST_DIFFERENTIATION	102	Neural Crest Differentiation	24	0.2353	4.1e-17	7.38e-15
WP_WNT_SIGNALING	117	Wnt Signaling	25	0.2137	1.07e-16	1.87e-14
WP_HEART_DEVELOPMENT	46	Heart Development	17	0.3696	3.48e-16	5.92e-14
LEE_NEURAL_CREST_STEM_CELL_UP	147	Genes up-regulated in the neural crest stem cells (NCS), defined as p75+/HNK1+ [GeneID=4804;27087].	27	0.1837	3.68e-16	6.09e-14
DURAND_STROMA_S_UP	299	Genes up-regulated in the HSC supportive stromal cell lines.	37	0.1237	9.41e-16	1.52e-13
WP_WNT_SIGNALING_PATHWAY_AND_PLURIPOTENCY	106	Wnt Signaling Pathway and Pluripotency	23	0.217	1.25e-15	1.96e-13
NABA_MATRISOME	1026	Ensemble of genes encoding extracellular matrix and extracellular matrix-associated proteins	72	0.0702	2.56e-15	3.93e-13
REACTOME_SIGNALING_BY_WNT	331	Signaling by WNT	38	0.1148	4.55e-15	6.82e-13
WP_OSTEOBLAST_DIFFERENTIATION	119	Osteoblast differentiation	23	0.1933	1.79e-14	2.61e-12
WP_EPITHELIAL_TO_MESENCHYMAL_TRANSITION_IN_COLORECTAL_CANCER	164	Epithelial to mesenchymal transition in colorectal cancer	26	0.1585	5.01e-14	7.17e-12
MEISSNER_BRAIN_HCP_WITH_H3K4ME2_AND_H3K27ME3	60	Genes with high-CpG-density promoters (HCP) bearing bivalent histone H3 dimethylation mark at K4 (H3K4me2) and trimethlation mark at K27 (H3K27me3) in brain.	17	0.2833	5.58e-14	7.8e-12
WU_CELL_MIGRATION	183	Genes associated with migration rate of 40 human bladder cancer cells.	27	0.1475	9.96e-14	1.36e-11
LIM_MAMMARY_STEM_CELL_UP	480	Genes consistently up-regulated in mammary stem cells both in mouse and human species.	44	0.0917	1.11e-13	1.48e-11
WP_BREAST_CANCER_PATHWAY	156	Breast cancer pathway	25	0.1603	1.19e-13	1.56e-11
MEISSNER_NPC_HCP_WITH_H3K4ME3_AND_H3K27ME3	143	Genes with high-CpG-density promoters (HCP) bearing histone H3 trimethylation marks at k4 (H3K4me3) and K27 ((H3K27me3) in neural precursor cells (NPC).	24	0.1678	1.29e-13	1.65e-11
DAVICIONI_MOLECULAR_ARMS_VS_ERMS_DN	179	Genes down-regulated in mARMS (molecular ARMS) compared to the mERMS (molecular ERMS) class of rhabdomyosarcoma tumors.	26	0.1453	4.14e-13	5.21e-11
KEGG_MELANOGENESIS	101	Melanogenesis	20	0.198	5.6e-13	6.91e-11
TANAKA_METHYLATED_IN_ESOPHAGEAL_CARCINOMA	102	Genes with hypermethylated DNA in all four esophageal squamous cell carcinoma (ESCC) lines analyzed.	20	0.1961	6.81e-13	8.23e-11
VERHAAK_GLIOBLASTOMA_MESENCHYMAL	216	Genes correlated with mesenchymal type of glioblastoma multiforme tumors.	28	0.1296	9.25e-13	1.1e-10
LIU_PROSTATE_CANCER_DN	493	Genes down-regulated in prostate cancer samples.	43	0.0872	1.13e-12	1.32e-10
REACTOME_CLASS_B_2_SECRETIN_FAMILY_RECEPTORS	94	Class B/2 (Secretin family receptors)	19	0.2021	1.44e-12	1.65e-10
ACEVEDO_LIVER_CANCER_WITH_H3K27ME3_DN	221	Genes whose promoters display lower levels of histone H3 trimethylation mark at K27 (H3K27me3) in hepatocellular carcinoma (HCC) compared to normal liver.	28	0.1267	1.63e-12	1.83e-10
KEGG_PATHWAYS_IN_CANCER	325	Pathways in cancer	34	0.1046	1.8e-12	1.99e-10
SMID_BREAST_CANCER_LUMINAL_B_DN	587	Genes down-regulated in the luminal B subtype of breast cancer.	47	0.0801	2.15e-12	2.33e-10
KEGG_WNT_SIGNALING_PATHWAY	151	Wnt signaling pathway	23	0.1523	3.38e-12	3.6e-10
WP_WNT_SIGNALING_IN_KIDNEY_DISEASE	38	Wnt Signaling in Kidney Disease	13	0.3421	3.44e-12	3.61e-10
KEGG_HEDGEHOG_SIGNALING_PATHWAY	56	Hedgehog signaling pathway	15	0.2679	4.2e-12	4.33e-10
REACTOME_TCF_DEPENDENT_SIGNALING_IN_RESPONSE_TO_WNT	234	TCF dependent signaling in response to WNT	28	0.1197	6.62e-12	6.71e-10
MCBRYAN_PUBERTAL_BREAST_4_5WK_UP	269	Genes up-regulated during pubertal mammary gland development between week 4 and 5.	30	0.1115	7.21e-12	7.2e-10
SWEET_LUNG_CANCER_KRAS_DN	422	Genes down-regulated in the Kras2LA mouse lung cancer model with mutated KRAS [GeneID=3845].	38	0.09	9.03e-12	8.87e-10
WP_ECTODERM_DIFFERENTIATION	144	Ectoderm Differentiation	22	0.1528	9.35e-12	9.05e-10
NABA_MATRISOME_ASSOCIATED	751	Ensemble of genes encoding ECM-associated proteins including ECM-affilaited proteins, ECM regulators and secreted factors	53	0.0706	1.08e-11	1.03e-09
REACTOME_CLASS_A_1_RHODOPSIN_LIKE_RECEPTORS	331	Class A/1 (Rhodopsin-like receptors)	33	0.0997	1.41e-11	1.33e-09
DODD_NASOPHARYNGEAL_CARCINOMA_UP	1823	Genes up-regulated in nasopharyngeal carcinoma (NPC) compared to the normal tissue.	94	0.0516	1.44e-11	1.33e-09
BRUINS_UVC_RESPONSE_VIA_TP53_GROUP_A	884	Category A genes: p53-dependent genes whose expression in the absence of S389 phosphorylation is similar to loss of TP53 [GeneID=7157] in MEF (embryonic fibroblast) cells in response to UV-C irradiation.	58	0.0656	2.1e-11	1.92e-09
KONDO_PROSTATE_CANCER_HCP_WITH_H3K27ME3	97	Genes with high histone H3 trimethylation mark at K27 (H3K27me3) in PC3 cells (prostate cancer) by ChIP-chip assay on a 12K CpG array (high-CpG-density promoters, HCP).	18	0.1856	2.54e-11	2.29e-09
CHENG_IMPRINTED_BY_ESTRADIOL	110	Genes whose CpG islands became hypermethylated in breast progenitor cells pre-exposed to estradiol [PubChem=5757].	19	0.1727	2.67e-11	2.35e-09
WP_CARDIAC_PROGENITOR_DIFFERENTIATION	53	Cardiac Progenitor Differentiation	14	0.2642	2.69e-11	2.35e-09
SMID_BREAST_CANCER_BASAL_DN	700	Genes down-regulated in basal subtype of breast cancer samles.	50	0.0714	2.73e-11	2.35e-09
BLANCO_MELO_BRONCHIAL_EPITHELIAL_CELLS_INFLUENZA_A_DEL_NS1_INFECTION_UP	644	Genes up-regulated on infection of normal human bronchial epithelial cells by mutant Influenza A lacking its antiviral antagonist (IAV_NS1) (MOI: 3, 12hpi)	47	0.073	5.25e-11	4.46e-09
RIGGI_EWING_SARCOMA_PROGENITOR_UP	435	Genes up-regulated in mesenchymal stem cells (MSC) engineered to express EWS-FLI1 [GeneID=2130;2321] fusion protein.	37	0.0851	8.74e-11	7.33e-09
LEE_BMP2_TARGETS_UP	772	Genes up-regulated in uterus upon knockout of BMP2 [GeneID=650].	52	0.0674	9.19e-11	7.6e-09
HELLER_HDAC_TARGETS_SILENCED_BY_METHYLATION_UP	462	Genes up-regulated in multiple myeloma (MM) cell lines treated with both decitabine [PubChem=451668] TSA [PubChem=5562].	38	0.0823	1.29e-10	1.05e-08
SMID_BREAST_CANCER_BASAL_UP	663	Genes up-regulated in basal subtype of breast cancer samles.	47	0.0709	1.39e-10	1.12e-08
RAO_BOUND_BY_SALL4_ISOFORM_B	524	Loci bound exclusively by SALL4 [GeneID=57167] isoform b in ES cells (embryonic stem).	40	0.0763	3.9e-10	3.1e-08
WP_DNA_DAMAGE_RESPONSE_ONLY_ATM_DEPENDENT	114	DNA Damage Response (only ATM dependent)	18	0.1579	4.1e-10	3.22e-08
REACTOME_TRANSCRIPTIONAL_REGULATION_OF_GRANULOPOIESIS	90	Transcriptional regulation of granulopoiesis	16	0.1778	6.28e-10	4.88e-08
NABA_SECRETED_FACTORS	343	Genes encoding secreted soluble factors	31	0.0904	6.73e-10	5.12e-08
PID_WNT_SIGNALING_PATHWAY	28	Wnt signaling network	10	0.3571	6.83e-10	5.12e-08
SCHLESINGER_H3K27ME3_IN_NORMAL_AND_METHYLATED_IN_CANCER	28	Genes bearing the H3K27me3 mark in normal cells; their DNA is methylated in cancer cells.	10	0.3571	6.83e-10	5.12e-08
WP_ESC_PLURIPOTENCY_PATHWAYS	118	ESC Pluripotency Pathways	18	0.1525	7.32e-10	5.41e-08
KOINUMA_TARGETS_OF_SMAD2_OR_SMAD3	846	Genes with promoters occupied by SMAD2 or SMAD3 [GeneID=4087, 4088] in HaCaT cells (keratinocyte) according to a ChIP-chip analysis.	53	0.0626	8.03e-10	5.88e-08
REACTOME_FORMATION_OF_THE_BETA_CATENIN_TCF_TRANSACTIVATING_COMPLEX	92	Formation of the beta-catenin:TCF transactivating complex	16	0.1739	8.81e-10	6.37e-08
SCHAEFFER_PROSTATE_DEVELOPMENT_48HR_UP	453	Genes up-regulated in the urogenital sinus (UGS) of day E16 females exposed to the androgen dihydrotestosterone [PubChem=10635] for 48 h.	36	0.0795	1e-09	7.16e-08
BOQUEST_STEM_CELL_DN	218	Genes down-regulated in freshly isolated CD31- [GeneID=5175] (stromal stem cells from adipose tissue) versus the CD31+ (non-stem) counterparts.	24	0.1101	1.16e-09	8.19e-08
GOZGIT_ESR1_TARGETS_DN	783	Genes down-regulated in TMX2-28 cells (breast cancer) which do not express ESR1 [GeneID=2099]) compared to the parental MCF7 cells which do.	50	0.0639	1.29e-09	9.02e-08
DUTERTRE_ESTRADIOL_RESPONSE_24HR_DN	504	Genes down-regulated in MCF7 cells (breast cancer) at 24 h of estradiol [PubChem=5757] treatment.	38	0.0754	1.51e-09	1.04e-07
WP_GPCRS_CLASS_A_RHODOPSINLIKE	258	GPCRs, Class A Rhodopsin-like	26	0.1008	1.62e-09	1.1e-07
NIKOLSKY_BREAST_CANCER_7P15_AMPLICON	11	Genes within amplicon 7p15 identified in a copy number alterations study of 191 breast tumor samples.	7	0.6364	1.62e-09	1.1e-07
NUYTTEN_NIPP1_TARGETS_DN	845	Genes down-regulated in PC3 cells (prostate cancer) after knockdown of NIPP1 [GeneID=5511] by RNAi.	52	0.0615	2.14e-09	1.43e-07
MIKKELSEN_IPS_HCP_WITH_H3_UNMETHYLATED	85	Genes with high-CpG-density promoters (HCP) without H3 methylation marks at either H3K4 or H3K27 in MCV8.1 cells (induced pluripotent cells, iPS).	15	0.1765	2.39e-09	1.58e-07
MIKKELSEN_ES_HCP_WITH_H3K27ME3	41	Genes with high-CpG-density promoters (HCP) bearing histone H3 K27 trimethylation mark (H327me3) in embryonic stem cells (ES).	11	0.2683	3.05e-09	2e-07
NAKAYAMA_SOFT_TISSUE_TUMORS_PCA1_DN	77	Top 100 probe sets contrubuting to the negative side of the 1st principal component; predominantly associated with synovial sarcoma and myxoid/round cell liposarcoma samples.	14	0.1818	5.43e-09	3.52e-07
CUI_TCF21_TARGETS_2_DN	845	All significantly down-regulated genes in kidney glomeruli isolated from TCF21 [Gene ID=6943] knockout mice.	51	0.0604	5.8e-09	3.72e-07
REACTOME_BINDING_OF_TCF_LEF_CTNNB1_TO_TARGET_GENE_PROMOTERS	8	Binding of TCF/LEF:CTNNB1 to target gene promoters	6	0.75	5.87e-09	3.73e-07
REACTOME_WNT_LIGAND_BIOGENESIS_AND_TRAFFICKING	26	WNT ligand biogenesis and trafficking	9	0.3462	6.85e-09	4.26e-07
Gene/Gene Set Overlap Matrix
Entrez Gene Id	Gene Symbol	Gene Description	BENPORATH_ES_WITH_H3K27ME3	BENPORATH_EED_TARGETS	BENPORATH_SUZ12_TARGETS	BENPORATH_PRC2_TARGETS	MEISSNER_BRAIN_HCP_WITH_H3K4ME3_AND_H3K27ME3	MEISSNER_BRAIN_HCP_WITH_H3K27ME3	MIKKELSEN_NPC_HCP_WITH_H3K27ME3	MIKKELSEN_MEF_HCP_WITH_H3K27ME3	MEISSNER_NPC_HCP_WITH_H3K4ME2_AND_H3K27ME3	MIKKELSEN_MCV6_HCP_WITH_H3K27ME3	MEISSNER_NPC_HCP_WITH_H3_UNMETHYLATED	MARTENS_TRETINOIN_RESPONSE_UP	HATADA_METHYLATED_IN_LUNG_CANCER_UP	MEISSNER_NPC_HCP_WITH_H3K4ME2	MEISSNER_NPC_HCP_WITH_H3K27ME3	MIKKELSEN_NPC_HCP_WITH_H3K4ME3_AND_H3K27ME3	PEREZ_TP53_TARGETS	REACTOME_SIGNALING_BY_GPCR	WP_NCRNAS_INVOLVED_IN_WNT_SIGNALING_IN_HEPATOCELLULAR_CARCINOMA	MIKKELSEN_IPS_WITH_HCP_H3K27ME3	KEGG_BASAL_CELL_CARCINOMA	WP_ENDODERM_DIFFERENTIATION	SCHLESINGER_METHYLATED_DE_NOVO_IN_CANCER	WP_MESODERMAL_COMMITMENT_PATHWAY	REACTOME_GPCR_LIGAND_BINDING	WP_LNCRNA_INVOLVEMENT_IN_CANONICAL_WNT_SIGNALING_AND_COLORECTAL_CANCER	WANG_MLL_TARGETS	SATO_SILENCED_BY_METHYLATION_IN_PANCREATIC_CANCER_1	REACTOME_DEVELOPMENTAL_BIOLOGY	WONG_ADULT_TISSUE_STEM_MODULE	WNT_SIGNALING	ZWANG_TRANSIENTLY_UP_BY_2ND_EGF_PULSE_ONLY	YOSHIMURA_MAPK8_TARGETS_UP	REACTOME_ACTIVATION_OF_ANTERIOR_HOX_GENES_IN_HINDBRAIN_DEVELOPMENT_DURING_EARLY_EMBRYOGENESIS	WP_NEURAL_CREST_DIFFERENTIATION	WP_WNT_SIGNALING	WP_HEART_DEVELOPMENT	LEE_NEURAL_CREST_STEM_CELL_UP	DURAND_STROMA_S_UP	WP_WNT_SIGNALING_PATHWAY_AND_PLURIPOTENCY	NABA_MATRISOME	REACTOME_SIGNALING_BY_WNT	WP_OSTEOBLAST_DIFFERENTIATION	WP_EPITHELIAL_TO_MESENCHYMAL_TRANSITION_IN_COLORECTAL_CANCER	MEISSNER_BRAIN_HCP_WITH_H3K4ME2_AND_H3K27ME3	WU_CELL_MIGRATION	LIM_MAMMARY_STEM_CELL_UP
7349	UCN	urocortin [Source:HGNC Symbol;Acc:HGNC:12516]	BENPORATH_ES_WITH_H3K27ME3	BENPORATH_EED_TARGETS	BENPORATH_SUZ12_TARGETS	BENPORATH_PRC2_TARGETS	MEISSNER_BRAIN_HCP_WITH_H3K4ME3_AND_H3K27ME3		MIKKELSEN_NPC_HCP_WITH_H3K27ME3	MIKKELSEN_MEF_HCP_WITH_H3K27ME3	MEISSNER_NPC_HCP_WITH_H3K4ME2_AND_H3K27ME3			MARTENS_TRETINOIN_RESPONSE_UP	HATADA_METHYLATED_IN_LUNG_CANCER_UP					REACTOME_SIGNALING_BY_GPCR							REACTOME_GPCR_LIGAND_BINDING								YOSHIMURA_MAPK8_TARGETS_UP
11023	VAX1	ventral anterior homeobox 1 [Source:HGNC Symbol;Acc:HGNC:12660]	BENPORATH_ES_WITH_H3K27ME3	BENPORATH_EED_TARGETS	BENPORATH_SUZ12_TARGETS	BENPORATH_PRC2_TARGETS	MEISSNER_BRAIN_HCP_WITH_H3K4ME3_AND_H3K27ME3		MIKKELSEN_NPC_HCP_WITH_H3K27ME3	MIKKELSEN_MEF_HCP_WITH_H3K27ME3	MEISSNER_NPC_HCP_WITH_H3K4ME2_AND_H3K27ME3			MARTENS_TRETINOIN_RESPONSE_UP
4118	MAL	mal, T cell differentiation protein [Source:HGNC Symbol;Acc:HGNC:6817]	BENPORATH_ES_WITH_H3K27ME3	BENPORATH_EED_TARGETS	BENPORATH_SUZ12_TARGETS	BENPORATH_PRC2_TARGETS	MEISSNER_BRAIN_HCP_WITH_H3K4ME3_AND_H3K27ME3		MIKKELSEN_NPC_HCP_WITH_H3K27ME3	MIKKELSEN_MEF_HCP_WITH_H3K27ME3	MEISSNER_NPC_HCP_WITH_H3K4ME2_AND_H3K27ME3				HATADA_METHYLATED_IN_LUNG_CANCER_UP
2693	GHSR	growth hormone secretagogue receptor [Source:HGNC Symbol;Acc:HGNC:4267]	BENPORATH_ES_WITH_H3K27ME3	BENPORATH_EED_TARGETS	BENPORATH_SUZ12_TARGETS	BENPORATH_PRC2_TARGETS	MEISSNER_BRAIN_HCP_WITH_H3K4ME3_AND_H3K27ME3		MIKKELSEN_NPC_HCP_WITH_H3K27ME3	MIKKELSEN_MEF_HCP_WITH_H3K27ME3	MEISSNER_NPC_HCP_WITH_H3K4ME2_AND_H3K27ME3									REACTOME_SIGNALING_BY_GPCR							REACTOME_GPCR_LIGAND_BINDING								YOSHIMURA_MAPK8_TARGETS_UP
388336	SHISA6	shisa family member 6 [Source:HGNC Symbol;Acc:HGNC:34491]	BENPORATH_ES_WITH_H3K27ME3	BENPORATH_EED_TARGETS	BENPORATH_SUZ12_TARGETS	BENPORATH_PRC2_TARGETS	MEISSNER_BRAIN_HCP_WITH_H3K4ME3_AND_H3K27ME3		MIKKELSEN_NPC_HCP_WITH_H3K27ME3	MIKKELSEN_MEF_HCP_WITH_H3K27ME3	MEISSNER_NPC_HCP_WITH_H3K4ME2_AND_H3K27ME3
55079	FEZF2	FEZ family zinc finger 2 [Source:HGNC Symbol;Acc:HGNC:13506]	BENPORATH_ES_WITH_H3K27ME3	BENPORATH_EED_TARGETS	BENPORATH_SUZ12_TARGETS	BENPORATH_PRC2_TARGETS	MEISSNER_BRAIN_HCP_WITH_H3K4ME3_AND_H3K27ME3		MIKKELSEN_NPC_HCP_WITH_H3K27ME3	MIKKELSEN_MEF_HCP_WITH_H3K27ME3		MIKKELSEN_MCV6_HCP_WITH_H3K27ME3		MARTENS_TRETINOIN_RESPONSE_UP			MEISSNER_NPC_HCP_WITH_H3K27ME3																	ZWANG_TRANSIENTLY_UP_BY_2ND_EGF_PULSE_ONLY
4745	NELL1	neural EGFL like 1 [Source:HGNC Symbol;Acc:HGNC:7750]	BENPORATH_ES_WITH_H3K27ME3	BENPORATH_EED_TARGETS	BENPORATH_SUZ12_TARGETS	BENPORATH_PRC2_TARGETS	MEISSNER_BRAIN_HCP_WITH_H3K4ME3_AND_H3K27ME3		MIKKELSEN_NPC_HCP_WITH_H3K27ME3	MIKKELSEN_MEF_HCP_WITH_H3K27ME3		MIKKELSEN_MCV6_HCP_WITH_H3K27ME3			HATADA_METHYLATED_IN_LUNG_CANCER_UP		MEISSNER_NPC_HCP_WITH_H3K27ME3																										NABA_MATRISOME
3350	HTR1A	5-hydroxytryptamine receptor 1A [Source:HGNC Symbol;Acc:HGNC:5286]	BENPORATH_ES_WITH_H3K27ME3	BENPORATH_EED_TARGETS	BENPORATH_SUZ12_TARGETS	BENPORATH_PRC2_TARGETS	MEISSNER_BRAIN_HCP_WITH_H3K4ME3_AND_H3K27ME3		MIKKELSEN_NPC_HCP_WITH_H3K27ME3	MIKKELSEN_MEF_HCP_WITH_H3K27ME3				MARTENS_TRETINOIN_RESPONSE_UP			MEISSNER_NPC_HCP_WITH_H3K27ME3			REACTOME_SIGNALING_BY_GPCR							REACTOME_GPCR_LIGAND_BINDING			SATO_SILENCED_BY_METHYLATION_IN_PANCREATIC_CANCER_1					YOSHIMURA_MAPK8_TARGETS_UP
80326	WNT10A	Wnt family member 10A [Source:HGNC Symbol;Acc:HGNC:13829]	BENPORATH_ES_WITH_H3K27ME3	BENPORATH_EED_TARGETS	BENPORATH_SUZ12_TARGETS	BENPORATH_PRC2_TARGETS	MEISSNER_BRAIN_HCP_WITH_H3K4ME3_AND_H3K27ME3		MIKKELSEN_NPC_HCP_WITH_H3K27ME3	MIKKELSEN_MEF_HCP_WITH_H3K27ME3							MEISSNER_NPC_HCP_WITH_H3K27ME3		PEREZ_TP53_TARGETS	REACTOME_SIGNALING_BY_GPCR	WP_NCRNAS_INVOLVED_IN_WNT_SIGNALING_IN_HEPATOCELLULAR_CARCINOMA	MIKKELSEN_IPS_WITH_HCP_H3K27ME3	KEGG_BASAL_CELL_CARCINOMA				REACTOME_GPCR_LIGAND_BINDING	WP_LNCRNA_INVOLVEMENT_IN_CANONICAL_WNT_SIGNALING_AND_COLORECTAL_CANCER					WNT_SIGNALING					WP_WNT_SIGNALING				WP_WNT_SIGNALING_PATHWAY_AND_PLURIPOTENCY	NABA_MATRISOME	REACTOME_SIGNALING_BY_WNT	WP_OSTEOBLAST_DIFFERENTIATION	WP_EPITHELIAL_TO_MESENCHYMAL_TRANSITION_IN_COLORECTAL_CANCER
388394	RPRML	reprimo like [Source:HGNC Symbol;Acc:HGNC:32422]	BENPORATH_ES_WITH_H3K27ME3	BENPORATH_EED_TARGETS	BENPORATH_SUZ12_TARGETS	BENPORATH_PRC2_TARGETS	MEISSNER_BRAIN_HCP_WITH_H3K4ME3_AND_H3K27ME3		MIKKELSEN_NPC_HCP_WITH_H3K27ME3		MEISSNER_NPC_HCP_WITH_H3K4ME2_AND_H3K27ME3	MIKKELSEN_MCV6_HCP_WITH_H3K27ME3
1412	CRYBA2	crystallin beta A2 [Source:HGNC Symbol;Acc:HGNC:2395]	BENPORATH_ES_WITH_H3K27ME3	BENPORATH_EED_TARGETS	BENPORATH_SUZ12_TARGETS	BENPORATH_PRC2_TARGETS	MEISSNER_BRAIN_HCP_WITH_H3K4ME3_AND_H3K27ME3		MIKKELSEN_NPC_HCP_WITH_H3K27ME3		MEISSNER_NPC_HCP_WITH_H3K4ME2_AND_H3K27ME3			MARTENS_TRETINOIN_RESPONSE_UP
5179	PENK	proenkephalin [Source:HGNC Symbol;Acc:HGNC:8831]	BENPORATH_ES_WITH_H3K27ME3	BENPORATH_EED_TARGETS	BENPORATH_SUZ12_TARGETS	BENPORATH_PRC2_TARGETS	MEISSNER_BRAIN_HCP_WITH_H3K4ME3_AND_H3K27ME3		MIKKELSEN_NPC_HCP_WITH_H3K27ME3		MEISSNER_NPC_HCP_WITH_H3K4ME2_AND_H3K27ME3				HATADA_METHYLATED_IN_LUNG_CANCER_UP					REACTOME_SIGNALING_BY_GPCR							REACTOME_GPCR_LIGAND_BINDING
3670	ISL1	ISL LIM homeobox 1 [Source:HGNC Symbol;Acc:HGNC:6132]	BENPORATH_ES_WITH_H3K27ME3	BENPORATH_EED_TARGETS	BENPORATH_SUZ12_TARGETS	BENPORATH_PRC2_TARGETS	MEISSNER_BRAIN_HCP_WITH_H3K4ME3_AND_H3K27ME3		MIKKELSEN_NPC_HCP_WITH_H3K27ME3		MEISSNER_NPC_HCP_WITH_H3K4ME2_AND_H3K27ME3				HATADA_METHYLATED_IN_LUNG_CANCER_UP																REACTOME_DEVELOPMENTAL_BIOLOGY				YOSHIMURA_MAPK8_TARGETS_UP		WP_NEURAL_CREST_DIFFERENTIATION		WP_HEART_DEVELOPMENT
6422	SFRP1	secreted frizzled related protein 1 [Source:HGNC Symbol;Acc:HGNC:10776]	BENPORATH_ES_WITH_H3K27ME3	BENPORATH_EED_TARGETS	BENPORATH_SUZ12_TARGETS	BENPORATH_PRC2_TARGETS	MEISSNER_BRAIN_HCP_WITH_H3K4ME3_AND_H3K27ME3		MIKKELSEN_NPC_HCP_WITH_H3K27ME3		MEISSNER_NPC_HCP_WITH_H3K4ME2_AND_H3K27ME3										WP_NCRNAS_INVOLVED_IN_WNT_SIGNALING_IN_HEPATOCELLULAR_CARCINOMA			WP_ENDODERM_DIFFERENTIATION	SCHLESINGER_METHYLATED_DE_NOVO_IN_CANCER			WP_LNCRNA_INVOLVEMENT_IN_CANONICAL_WNT_SIGNALING_AND_COLORECTAL_CANCER	WANG_MLL_TARGETS	SATO_SILENCED_BY_METHYLATION_IN_PANCREATIC_CANCER_1		WONG_ADULT_TISSUE_STEM_MODULE	WNT_SIGNALING					WP_WNT_SIGNALING					NABA_MATRISOME	REACTOME_SIGNALING_BY_WNT
5077	PAX3	paired box 3 [Source:HGNC Symbol;Acc:HGNC:8617]	BENPORATH_ES_WITH_H3K27ME3	BENPORATH_EED_TARGETS	BENPORATH_SUZ12_TARGETS	BENPORATH_PRC2_TARGETS	MEISSNER_BRAIN_HCP_WITH_H3K4ME3_AND_H3K27ME3		MIKKELSEN_NPC_HCP_WITH_H3K27ME3		MEISSNER_NPC_HCP_WITH_H3K4ME2_AND_H3K27ME3													WP_ENDODERM_DIFFERENTIATION					WANG_MLL_TARGETS								WP_NEURAL_CREST_DIFFERENTIATION			LEE_NEURAL_CREST_STEM_CELL_UP
6926	TBX3	T-box transcription factor 3 [Source:HGNC Symbol;Acc:HGNC:11602]	BENPORATH_ES_WITH_H3K27ME3	BENPORATH_EED_TARGETS	BENPORATH_SUZ12_TARGETS	BENPORATH_PRC2_TARGETS	MEISSNER_BRAIN_HCP_WITH_H3K4ME3_AND_H3K27ME3		MIKKELSEN_NPC_HCP_WITH_H3K27ME3		MEISSNER_NPC_HCP_WITH_H3K4ME2_AND_H3K27ME3														SCHLESINGER_METHYLATED_DE_NOVO_IN_CANCER	WP_MESODERMAL_COMMITMENT_PATHWAY
2706	GJB2	gap junction protein beta 2 [Source:HGNC Symbol;Acc:HGNC:4284]	BENPORATH_ES_WITH_H3K27ME3	BENPORATH_EED_TARGETS	BENPORATH_SUZ12_TARGETS	BENPORATH_PRC2_TARGETS	MEISSNER_BRAIN_HCP_WITH_H3K4ME3_AND_H3K27ME3		MIKKELSEN_NPC_HCP_WITH_H3K27ME3		MEISSNER_NPC_HCP_WITH_H3K4ME2_AND_H3K27ME3														SCHLESINGER_METHYLATED_DE_NOVO_IN_CANCER
10655	DMRT2	doublesex and mab-3 related transcription factor 2 [Source:HGNC Symbol;Acc:HGNC:2935]	BENPORATH_ES_WITH_H3K27ME3	BENPORATH_EED_TARGETS	BENPORATH_SUZ12_TARGETS	BENPORATH_PRC2_TARGETS	MEISSNER_BRAIN_HCP_WITH_H3K4ME3_AND_H3K27ME3		MIKKELSEN_NPC_HCP_WITH_H3K27ME3		MEISSNER_NPC_HCP_WITH_H3K4ME2_AND_H3K27ME3																							ZWANG_TRANSIENTLY_UP_BY_2ND_EGF_PULSE_ONLY
4883	NPR 3.00	natriuretic peptide receptor 3 [Source:HGNC Symbol;Acc:HGNC:7945]	BENPORATH_ES_WITH_H3K27ME3	BENPORATH_EED_TARGETS	BENPORATH_SUZ12_TARGETS	BENPORATH_PRC2_TARGETS	MEISSNER_BRAIN_HCP_WITH_H3K4ME3_AND_H3K27ME3		MIKKELSEN_NPC_HCP_WITH_H3K27ME3		MEISSNER_NPC_HCP_WITH_H3K4ME2_AND_H3K27ME3																													LEE_NEURAL_CREST_STEM_CELL_UP	DURAND_STROMA_S_UP
148753	FAM163A	family with sequence similarity 163 member A [Source:HGNC Symbol;Acc:HGNC:28274]	BENPORATH_ES_WITH_H3K27ME3	BENPORATH_EED_TARGETS	BENPORATH_SUZ12_TARGETS	BENPORATH_PRC2_TARGETS	MEISSNER_BRAIN_HCP_WITH_H3K4ME3_AND_H3K27ME3			MIKKELSEN_MEF_HCP_WITH_H3K27ME3		MIKKELSEN_MCV6_HCP_WITH_H3K27ME3	MEISSNER_NPC_HCP_WITH_H3_UNMETHYLATED
140679	SLC32A1	solute carrier family 32 member 1 [Source:HGNC Symbol;Acc:HGNC:11018]	BENPORATH_ES_WITH_H3K27ME3	BENPORATH_EED_TARGETS	BENPORATH_SUZ12_TARGETS	BENPORATH_PRC2_TARGETS	MEISSNER_BRAIN_HCP_WITH_H3K4ME3_AND_H3K27ME3			MIKKELSEN_MEF_HCP_WITH_H3K27ME3		MIKKELSEN_MCV6_HCP_WITH_H3K27ME3		MARTENS_TRETINOIN_RESPONSE_UP		MEISSNER_NPC_HCP_WITH_H3K4ME2			PEREZ_TP53_TARGETS
84504	NKX6-2	NK6 homeobox 2 [Source:HGNC Symbol;Acc:HGNC:19321]	BENPORATH_ES_WITH_H3K27ME3	BENPORATH_EED_TARGETS	BENPORATH_SUZ12_TARGETS	BENPORATH_PRC2_TARGETS	MEISSNER_BRAIN_HCP_WITH_H3K4ME3_AND_H3K27ME3			MIKKELSEN_MEF_HCP_WITH_H3K27ME3		MIKKELSEN_MCV6_HCP_WITH_H3K27ME3				MEISSNER_NPC_HCP_WITH_H3K4ME2
4760	NEUROD1	neuronal differentiation 1 [Source:HGNC Symbol;Acc:HGNC:7762]	BENPORATH_ES_WITH_H3K27ME3	BENPORATH_EED_TARGETS	BENPORATH_SUZ12_TARGETS	BENPORATH_PRC2_TARGETS	MEISSNER_BRAIN_HCP_WITH_H3K4ME3_AND_H3K27ME3			MIKKELSEN_MEF_HCP_WITH_H3K27ME3		MIKKELSEN_MCV6_HCP_WITH_H3K27ME3																			REACTOME_DEVELOPMENTAL_BIOLOGY
9480	ONECUT2	one cut homeobox 2 [Source:HGNC Symbol;Acc:HGNC:8139]	BENPORATH_ES_WITH_H3K27ME3	BENPORATH_EED_TARGETS	BENPORATH_SUZ12_TARGETS	BENPORATH_PRC2_TARGETS	MEISSNER_BRAIN_HCP_WITH_H3K4ME3_AND_H3K27ME3			MIKKELSEN_MEF_HCP_WITH_H3K27ME3						MEISSNER_NPC_HCP_WITH_H3K4ME2			PEREZ_TP53_TARGETS																						DURAND_STROMA_S_UP
2668	GDNF	glial cell derived neurotrophic factor [Source:HGNC Symbol;Acc:HGNC:4232]	BENPORATH_ES_WITH_H3K27ME3	BENPORATH_EED_TARGETS	BENPORATH_SUZ12_TARGETS	BENPORATH_PRC2_TARGETS	MEISSNER_BRAIN_HCP_WITH_H3K4ME3_AND_H3K27ME3				MEISSNER_NPC_HCP_WITH_H3K4ME2_AND_H3K27ME3	MIKKELSEN_MCV6_HCP_WITH_H3K27ME3						MIKKELSEN_NPC_HCP_WITH_H3K4ME3_AND_H3K27ME3	PEREZ_TP53_TARGETS												REACTOME_DEVELOPMENTAL_BIOLOGY												NABA_MATRISOME
2313	FLI1	Fli-1 proto-oncogene, ETS transcription factor [Source:HGNC Symbol;Acc:HGNC:3749]	BENPORATH_ES_WITH_H3K27ME3	BENPORATH_EED_TARGETS	BENPORATH_SUZ12_TARGETS	BENPORATH_PRC2_TARGETS	MEISSNER_BRAIN_HCP_WITH_H3K4ME3_AND_H3K27ME3				MEISSNER_NPC_HCP_WITH_H3K4ME2_AND_H3K27ME3							MIKKELSEN_NPC_HCP_WITH_H3K4ME3_AND_H3K27ME3	PEREZ_TP53_TARGETS												REACTOME_DEVELOPMENTAL_BIOLOGY
7475	WNT6	Wnt family member 6 [Source:HGNC Symbol;Acc:HGNC:12785]	BENPORATH_ES_WITH_H3K27ME3	BENPORATH_EED_TARGETS	BENPORATH_SUZ12_TARGETS	BENPORATH_PRC2_TARGETS	MEISSNER_BRAIN_HCP_WITH_H3K4ME3_AND_H3K27ME3				MEISSNER_NPC_HCP_WITH_H3K4ME2_AND_H3K27ME3							MIKKELSEN_NPC_HCP_WITH_H3K4ME3_AND_H3K27ME3		REACTOME_SIGNALING_BY_GPCR	WP_NCRNAS_INVOLVED_IN_WNT_SIGNALING_IN_HEPATOCELLULAR_CARCINOMA		KEGG_BASAL_CELL_CARCINOMA				REACTOME_GPCR_LIGAND_BINDING	WP_LNCRNA_INVOLVEMENT_IN_CANONICAL_WNT_SIGNALING_AND_COLORECTAL_CANCER					WNT_SIGNALING					WP_WNT_SIGNALING				WP_WNT_SIGNALING_PATHWAY_AND_PLURIPOTENCY	NABA_MATRISOME	REACTOME_SIGNALING_BY_WNT	WP_OSTEOBLAST_DIFFERENTIATION	WP_EPITHELIAL_TO_MESENCHYMAL_TRANSITION_IN_COLORECTAL_CANCER
5733	PTGER3	prostaglandin E receptor 3 [Source:HGNC Symbol;Acc:HGNC:9595]	BENPORATH_ES_WITH_H3K27ME3	BENPORATH_EED_TARGETS	BENPORATH_SUZ12_TARGETS	BENPORATH_PRC2_TARGETS	MEISSNER_BRAIN_HCP_WITH_H3K4ME3_AND_H3K27ME3				MEISSNER_NPC_HCP_WITH_H3K4ME2_AND_H3K27ME3							MIKKELSEN_NPC_HCP_WITH_H3K4ME3_AND_H3K27ME3		REACTOME_SIGNALING_BY_GPCR							REACTOME_GPCR_LIGAND_BINDING					WONG_ADULT_TISSUE_STEM_MODULE			YOSHIMURA_MAPK8_TARGETS_UP
2627	GATA6	GATA binding protein 6 [Source:HGNC Symbol;Acc:HGNC:4174]	BENPORATH_ES_WITH_H3K27ME3	BENPORATH_EED_TARGETS	BENPORATH_SUZ12_TARGETS	BENPORATH_PRC2_TARGETS	MEISSNER_BRAIN_HCP_WITH_H3K4ME3_AND_H3K27ME3				MEISSNER_NPC_HCP_WITH_H3K4ME2_AND_H3K27ME3							MIKKELSEN_NPC_HCP_WITH_H3K4ME3_AND_H3K27ME3						WP_ENDODERM_DIFFERENTIATION		WP_MESODERMAL_COMMITMENT_PATHWAY			WANG_MLL_TARGETS		REACTOME_DEVELOPMENTAL_BIOLOGY								WP_HEART_DEVELOPMENT
3738	KCNA3	potassium voltage-gated channel subfamily A member 3 [Source:HGNC Symbol;Acc:HGNC:6221]	BENPORATH_ES_WITH_H3K27ME3	BENPORATH_EED_TARGETS	BENPORATH_SUZ12_TARGETS	BENPORATH_PRC2_TARGETS	MEISSNER_BRAIN_HCP_WITH_H3K4ME3_AND_H3K27ME3				MEISSNER_NPC_HCP_WITH_H3K4ME2_AND_H3K27ME3							MIKKELSEN_NPC_HCP_WITH_H3K4ME3_AND_H3K27ME3																	YOSHIMURA_MAPK8_TARGETS_UP
6751	SSTR1	somatostatin receptor 1 [Source:HGNC Symbol;Acc:HGNC:11330]	BENPORATH_ES_WITH_H3K27ME3	BENPORATH_EED_TARGETS	BENPORATH_SUZ12_TARGETS	BENPORATH_PRC2_TARGETS	MEISSNER_BRAIN_HCP_WITH_H3K4ME3_AND_H3K27ME3					MIKKELSEN_MCV6_HCP_WITH_H3K27ME3	MEISSNER_NPC_HCP_WITH_H3_UNMETHYLATED	MARTENS_TRETINOIN_RESPONSE_UP						REACTOME_SIGNALING_BY_GPCR							REACTOME_GPCR_LIGAND_BINDING								YOSHIMURA_MAPK8_TARGETS_UP
1816	DRD5	dopamine receptor D5 [Source:HGNC Symbol;Acc:HGNC:3026]	BENPORATH_ES_WITH_H3K27ME3	BENPORATH_EED_TARGETS	BENPORATH_SUZ12_TARGETS	BENPORATH_PRC2_TARGETS	MEISSNER_BRAIN_HCP_WITH_H3K4ME3_AND_H3K27ME3					MIKKELSEN_MCV6_HCP_WITH_H3K27ME3	MEISSNER_NPC_HCP_WITH_H3_UNMETHYLATED	MARTENS_TRETINOIN_RESPONSE_UP						REACTOME_SIGNALING_BY_GPCR							REACTOME_GPCR_LIGAND_BINDING
9935	MAFB	MAF bZIP transcription factor B [Source:HGNC Symbol;Acc:HGNC:6408]	BENPORATH_ES_WITH_H3K27ME3	BENPORATH_EED_TARGETS	BENPORATH_SUZ12_TARGETS	BENPORATH_PRC2_TARGETS	MEISSNER_BRAIN_HCP_WITH_H3K4ME3_AND_H3K27ME3					MIKKELSEN_MCV6_HCP_WITH_H3K27ME3		MARTENS_TRETINOIN_RESPONSE_UP					PEREZ_TP53_TARGETS										WANG_MLL_TARGETS		REACTOME_DEVELOPMENTAL_BIOLOGY				YOSHIMURA_MAPK8_TARGETS_UP	REACTOME_ACTIVATION_OF_ANTERIOR_HOX_GENES_IN_HINDBRAIN_DEVELOPMENT_DURING_EARLY_EMBRYOGENESIS
11211	FZD10	frizzled class receptor 10 [Source:HGNC Symbol;Acc:HGNC:4039]	BENPORATH_ES_WITH_H3K27ME3	BENPORATH_EED_TARGETS	BENPORATH_SUZ12_TARGETS	BENPORATH_PRC2_TARGETS	MEISSNER_BRAIN_HCP_WITH_H3K4ME3_AND_H3K27ME3					MIKKELSEN_MCV6_HCP_WITH_H3K27ME3		MARTENS_TRETINOIN_RESPONSE_UP						REACTOME_SIGNALING_BY_GPCR	WP_NCRNAS_INVOLVED_IN_WNT_SIGNALING_IN_HEPATOCELLULAR_CARCINOMA		KEGG_BASAL_CELL_CARCINOMA				REACTOME_GPCR_LIGAND_BINDING	WP_LNCRNA_INVOLVEMENT_IN_CANONICAL_WNT_SIGNALING_AND_COLORECTAL_CANCER										WP_WNT_SIGNALING				WP_WNT_SIGNALING_PATHWAY_AND_PLURIPOTENCY			WP_OSTEOBLAST_DIFFERENTIATION	WP_EPITHELIAL_TO_MESENCHYMAL_TRANSITION_IN_COLORECTAL_CANCER
7545	ZIC1	Zic family member 1 [Source:HGNC Symbol;Acc:HGNC:12872]	BENPORATH_ES_WITH_H3K27ME3	BENPORATH_EED_TARGETS	BENPORATH_SUZ12_TARGETS	BENPORATH_PRC2_TARGETS	MEISSNER_BRAIN_HCP_WITH_H3K4ME3_AND_H3K27ME3					MIKKELSEN_MCV6_HCP_WITH_H3K27ME3																									WP_NEURAL_CREST_DIFFERENTIATION
9630	GNA14	G protein subunit alpha 14 [Source:HGNC Symbol;Acc:HGNC:4382]	BENPORATH_ES_WITH_H3K27ME3	BENPORATH_EED_TARGETS	BENPORATH_SUZ12_TARGETS	BENPORATH_PRC2_TARGETS	MEISSNER_BRAIN_HCP_WITH_H3K4ME3_AND_H3K27ME3						MEISSNER_NPC_HCP_WITH_H3_UNMETHYLATED		HATADA_METHYLATED_IN_LUNG_CANCER_UP				PEREZ_TP53_TARGETS	REACTOME_SIGNALING_BY_GPCR
2526	FUT4	fucosyltransferase 4 [Source:HGNC Symbol;Acc:HGNC:4015]	BENPORATH_ES_WITH_H3K27ME3	BENPORATH_EED_TARGETS	BENPORATH_SUZ12_TARGETS	BENPORATH_PRC2_TARGETS	MEISSNER_BRAIN_HCP_WITH_H3K4ME3_AND_H3K27ME3						MEISSNER_NPC_HCP_WITH_H3_UNMETHYLATED						PEREZ_TP53_TARGETS																YOSHIMURA_MAPK8_TARGETS_UP
58191	CXCL16	C-X-C motif chemokine ligand 16 [Source:HGNC Symbol;Acc:HGNC:16642]	BENPORATH_ES_WITH_H3K27ME3	BENPORATH_EED_TARGETS	BENPORATH_SUZ12_TARGETS	BENPORATH_PRC2_TARGETS	MEISSNER_BRAIN_HCP_WITH_H3K4ME3_AND_H3K27ME3						MEISSNER_NPC_HCP_WITH_H3_UNMETHYLATED							REACTOME_SIGNALING_BY_GPCR							REACTOME_GPCR_LIGAND_BINDING
83595	SOX7	SRY-box transcription factor 7 [Source:HGNC Symbol;Acc:HGNC:18196]	BENPORATH_ES_WITH_H3K27ME3	BENPORATH_EED_TARGETS	BENPORATH_SUZ12_TARGETS	BENPORATH_PRC2_TARGETS	MEISSNER_BRAIN_HCP_WITH_H3K4ME3_AND_H3K27ME3						MEISSNER_NPC_HCP_WITH_H3_UNMETHYLATED								WP_NCRNAS_INVOLVED_IN_WNT_SIGNALING_IN_HEPATOCELLULAR_CARCINOMA			WP_ENDODERM_DIFFERENTIATION																				REACTOME_SIGNALING_BY_WNT
7056	THBD	thrombomodulin [Source:HGNC Symbol;Acc:HGNC:11784]	BENPORATH_ES_WITH_H3K27ME3	BENPORATH_EED_TARGETS	BENPORATH_SUZ12_TARGETS	BENPORATH_PRC2_TARGETS	MEISSNER_BRAIN_HCP_WITH_H3K4ME3_AND_H3K27ME3						MEISSNER_NPC_HCP_WITH_H3_UNMETHYLATED												SCHLESINGER_METHYLATED_DE_NOVO_IN_CANCER				WANG_MLL_TARGETS						YOSHIMURA_MAPK8_TARGETS_UP
3958	LGALS3	galectin 3 [Source:HGNC Symbol;Acc:HGNC:6563]	BENPORATH_ES_WITH_H3K27ME3	BENPORATH_EED_TARGETS	BENPORATH_SUZ12_TARGETS	BENPORATH_PRC2_TARGETS	MEISSNER_BRAIN_HCP_WITH_H3K4ME3_AND_H3K27ME3						MEISSNER_NPC_HCP_WITH_H3_UNMETHYLATED												SCHLESINGER_METHYLATED_DE_NOVO_IN_CANCER																		NABA_MATRISOME					WU_CELL_MIGRATION
10716	TBR1	T-box brain transcription factor 1 [Source:HGNC Symbol;Acc:HGNC:11590]	BENPORATH_ES_WITH_H3K27ME3	BENPORATH_EED_TARGETS	BENPORATH_SUZ12_TARGETS	BENPORATH_PRC2_TARGETS	MEISSNER_BRAIN_HCP_WITH_H3K4ME3_AND_H3K27ME3						MEISSNER_NPC_HCP_WITH_H3_UNMETHYLATED																			WONG_ADULT_TISSUE_STEM_MODULE		ZWANG_TRANSIENTLY_UP_BY_2ND_EGF_PULSE_ONLY
3000	GUCY2D	guanylate cyclase 2D, retinal [Source:HGNC Symbol;Acc:HGNC:4689]	BENPORATH_ES_WITH_H3K27ME3	BENPORATH_EED_TARGETS	BENPORATH_SUZ12_TARGETS	BENPORATH_PRC2_TARGETS	MEISSNER_BRAIN_HCP_WITH_H3K4ME3_AND_H3K27ME3						MEISSNER_NPC_HCP_WITH_H3_UNMETHYLATED																					ZWANG_TRANSIENTLY_UP_BY_2ND_EGF_PULSE_ONLY
84709	MGARP	mitochondria localized glutamic acid rich protein [Source:HGNC Symbol;Acc:HGNC:29969]	BENPORATH_ES_WITH_H3K27ME3	BENPORATH_EED_TARGETS	BENPORATH_SUZ12_TARGETS	BENPORATH_PRC2_TARGETS	MEISSNER_BRAIN_HCP_WITH_H3K4ME3_AND_H3K27ME3						MEISSNER_NPC_HCP_WITH_H3_UNMETHYLATED																																				LIM_MAMMARY_STEM_CELL_UP
7481	WNT11	Wnt family member 11 [Source:HGNC Symbol;Acc:HGNC:12776]	BENPORATH_ES_WITH_H3K27ME3	BENPORATH_EED_TARGETS	BENPORATH_SUZ12_TARGETS	BENPORATH_PRC2_TARGETS	MEISSNER_BRAIN_HCP_WITH_H3K4ME3_AND_H3K27ME3							MARTENS_TRETINOIN_RESPONSE_UP				MIKKELSEN_NPC_HCP_WITH_H3K4ME3_AND_H3K27ME3	PEREZ_TP53_TARGETS	REACTOME_SIGNALING_BY_GPCR	WP_NCRNAS_INVOLVED_IN_WNT_SIGNALING_IN_HEPATOCELLULAR_CARCINOMA		KEGG_BASAL_CELL_CARCINOMA				REACTOME_GPCR_LIGAND_BINDING	WP_LNCRNA_INVOLVEMENT_IN_CANONICAL_WNT_SIGNALING_AND_COLORECTAL_CANCER					WNT_SIGNALING					WP_WNT_SIGNALING				WP_WNT_SIGNALING_PATHWAY_AND_PLURIPOTENCY	NABA_MATRISOME	REACTOME_SIGNALING_BY_WNT	WP_OSTEOBLAST_DIFFERENTIATION	WP_EPITHELIAL_TO_MESENCHYMAL_TRANSITION_IN_COLORECTAL_CANCER
340419	RSPO2	R-spondin 2 [Source:HGNC Symbol;Acc:HGNC:28583]	BENPORATH_ES_WITH_H3K27ME3	BENPORATH_EED_TARGETS	BENPORATH_SUZ12_TARGETS	BENPORATH_PRC2_TARGETS	MEISSNER_BRAIN_HCP_WITH_H3K4ME3_AND_H3K27ME3								HATADA_METHYLATED_IN_LUNG_CANCER_UP			MIKKELSEN_NPC_HCP_WITH_H3K4ME3_AND_H3K27ME3											WANG_MLL_TARGETS												DURAND_STROMA_S_UP		NABA_MATRISOME	REACTOME_SIGNALING_BY_WNT
3142	HLX	H2.0 like homeobox [Source:HGNC Symbol;Acc:HGNC:4978]	BENPORATH_ES_WITH_H3K27ME3	BENPORATH_EED_TARGETS	BENPORATH_SUZ12_TARGETS	BENPORATH_PRC2_TARGETS	MEISSNER_BRAIN_HCP_WITH_H3K4ME3_AND_H3K27ME3								HATADA_METHYLATED_IN_LUNG_CANCER_UP																	WONG_ADULT_TISSUE_STEM_MODULE
9023	CH25H	cholesterol 25-hydroxylase [Source:HGNC Symbol;Acc:HGNC:1907]	BENPORATH_ES_WITH_H3K27ME3	BENPORATH_EED_TARGETS	BENPORATH_SUZ12_TARGETS	BENPORATH_PRC2_TARGETS	MEISSNER_BRAIN_HCP_WITH_H3K4ME3_AND_H3K27ME3									MEISSNER_NPC_HCP_WITH_H3K4ME2
2572	GAD2	glutamate decarboxylase 2 [Source:HGNC Symbol;Acc:HGNC:4093]	BENPORATH_ES_WITH_H3K27ME3	BENPORATH_EED_TARGETS	BENPORATH_SUZ12_TARGETS	BENPORATH_PRC2_TARGETS	MEISSNER_BRAIN_HCP_WITH_H3K4ME3_AND_H3K27ME3									MEISSNER_NPC_HCP_WITH_H3K4ME2
5734	PTGER4	prostaglandin E receptor 4 [Source:HGNC Symbol;Acc:HGNC:9596]	BENPORATH_ES_WITH_H3K27ME3	BENPORATH_EED_TARGETS	BENPORATH_SUZ12_TARGETS	BENPORATH_PRC2_TARGETS	MEISSNER_BRAIN_HCP_WITH_H3K4ME3_AND_H3K27ME3											MIKKELSEN_NPC_HCP_WITH_H3K4ME3_AND_H3K27ME3		REACTOME_SIGNALING_BY_GPCR							REACTOME_GPCR_LIGAND_BINDING					WONG_ADULT_TISSUE_STEM_MODULE			YOSHIMURA_MAPK8_TARGETS_UP													WU_CELL_MIGRATION
8128	ST8SIA2	ST8 alpha-N-acetyl-neuraminide alpha-2,8-sialyltransferase 2 [Source:HGNC Symbol;Acc:HGNC:10870]	BENPORATH_ES_WITH_H3K27ME3	BENPORATH_EED_TARGETS	BENPORATH_SUZ12_TARGETS	BENPORATH_PRC2_TARGETS	MEISSNER_BRAIN_HCP_WITH_H3K4ME3_AND_H3K27ME3											MIKKELSEN_NPC_HCP_WITH_H3K4ME3_AND_H3K27ME3													REACTOME_DEVELOPMENTAL_BIOLOGY
23416	KCNH3	potassium voltage-gated channel subfamily H member 3 [Source:HGNC Symbol;Acc:HGNC:6252]	BENPORATH_ES_WITH_H3K27ME3	BENPORATH_EED_TARGETS	BENPORATH_SUZ12_TARGETS	BENPORATH_PRC2_TARGETS	MEISSNER_BRAIN_HCP_WITH_H3K4ME3_AND_H3K27ME3											MIKKELSEN_NPC_HCP_WITH_H3K4ME3_AND_H3K27ME3																ZWANG_TRANSIENTLY_UP_BY_2ND_EGF_PULSE_ONLY	YOSHIMURA_MAPK8_TARGETS_UP
388531	RGS9BP	regulator of G protein signaling 9 binding protein [Source:HGNC Symbol;Acc:HGNC:30304]	BENPORATH_ES_WITH_H3K27ME3	BENPORATH_EED_TARGETS	BENPORATH_SUZ12_TARGETS	BENPORATH_PRC2_TARGETS	MEISSNER_BRAIN_HCP_WITH_H3K4ME3_AND_H3K27ME3											MIKKELSEN_NPC_HCP_WITH_H3K4ME3_AND_H3K27ME3
4487	MSX1	msh homeobox 1 [Source:HGNC Symbol;Acc:HGNC:7391]	BENPORATH_ES_WITH_H3K27ME3	BENPORATH_EED_TARGETS	BENPORATH_SUZ12_TARGETS	BENPORATH_PRC2_TARGETS	MEISSNER_BRAIN_HCP_WITH_H3K4ME3_AND_H3K27ME3												PEREZ_TP53_TARGETS											SATO_SILENCED_BY_METHYLATION_IN_PANCREATIC_CANCER_1							WP_NEURAL_CREST_DIFFERENTIATION			LEE_NEURAL_CREST_STEM_CELL_UP									LIM_MAMMARY_STEM_CELL_UP
9953	HS3ST3B1	heparan sulfate-glucosamine 3-sulfotransferase 3B1 [Source:HGNC Symbol;Acc:HGNC:5198]	BENPORATH_ES_WITH_H3K27ME3	BENPORATH_EED_TARGETS	BENPORATH_SUZ12_TARGETS	BENPORATH_PRC2_TARGETS	MEISSNER_BRAIN_HCP_WITH_H3K4ME3_AND_H3K27ME3												PEREZ_TP53_TARGETS
49856	WRAP73	WD repeat containing, antisense to TP73 [Source:HGNC Symbol;Acc:HGNC:12759]	BENPORATH_ES_WITH_H3K27ME3	BENPORATH_EED_TARGETS	BENPORATH_SUZ12_TARGETS	BENPORATH_PRC2_TARGETS	MEISSNER_BRAIN_HCP_WITH_H3K4ME3_AND_H3K27ME3												PEREZ_TP53_TARGETS
2535	FZD2	frizzled class receptor 2 [Source:HGNC Symbol;Acc:HGNC:4040]	BENPORATH_ES_WITH_H3K27ME3	BENPORATH_EED_TARGETS	BENPORATH_SUZ12_TARGETS	BENPORATH_PRC2_TARGETS	MEISSNER_BRAIN_HCP_WITH_H3K4ME3_AND_H3K27ME3													REACTOME_SIGNALING_BY_GPCR	WP_NCRNAS_INVOLVED_IN_WNT_SIGNALING_IN_HEPATOCELLULAR_CARCINOMA		KEGG_BASAL_CELL_CARCINOMA				REACTOME_GPCR_LIGAND_BINDING	WP_LNCRNA_INVOLVEMENT_IN_CANONICAL_WNT_SIGNALING_AND_COLORECTAL_CANCER				WONG_ADULT_TISSUE_STEM_MODULE	WNT_SIGNALING					WP_WNT_SIGNALING				WP_WNT_SIGNALING_PATHWAY_AND_PLURIPOTENCY		REACTOME_SIGNALING_BY_WNT	WP_OSTEOBLAST_DIFFERENTIATION	WP_EPITHELIAL_TO_MESENCHYMAL_TRANSITION_IN_COLORECTAL_CANCER
6001	RGS10	regulator of G protein signaling 10 [Source:HGNC Symbol;Acc:HGNC:9992]	BENPORATH_ES_WITH_H3K27ME3	BENPORATH_EED_TARGETS	BENPORATH_SUZ12_TARGETS	BENPORATH_PRC2_TARGETS	MEISSNER_BRAIN_HCP_WITH_H3K4ME3_AND_H3K27ME3													REACTOME_SIGNALING_BY_GPCR				WP_ENDODERM_DIFFERENTIATION		WP_MESODERMAL_COMMITMENT_PATHWAY
9314	KLF4	Kruppel like factor 4 [Source:HGNC Symbol;Acc:HGNC:6348]	BENPORATH_ES_WITH_H3K27ME3	BENPORATH_EED_TARGETS	BENPORATH_SUZ12_TARGETS	BENPORATH_PRC2_TARGETS	MEISSNER_BRAIN_HCP_WITH_H3K4ME3_AND_H3K27ME3														WP_NCRNAS_INVOLVED_IN_WNT_SIGNALING_IN_HEPATOCELLULAR_CARCINOMA				SCHLESINGER_METHYLATED_DE_NOVO_IN_CANCER	WP_MESODERMAL_COMMITMENT_PATHWAY					REACTOME_DEVELOPMENTAL_BIOLOGY	WONG_ADULT_TISSUE_STEM_MODULE
5015	OTX2	orthodenticle homeobox 2 [Source:HGNC Symbol;Acc:HGNC:8522]	BENPORATH_ES_WITH_H3K27ME3	BENPORATH_EED_TARGETS	BENPORATH_SUZ12_TARGETS	BENPORATH_PRC2_TARGETS	MEISSNER_BRAIN_HCP_WITH_H3K4ME3_AND_H3K27ME3																	WP_ENDODERM_DIFFERENTIATION
5080	PAX6	paired box 6 [Source:HGNC Symbol;Acc:HGNC:8620]	BENPORATH_ES_WITH_H3K27ME3	BENPORATH_EED_TARGETS	BENPORATH_SUZ12_TARGETS	BENPORATH_PRC2_TARGETS	MEISSNER_BRAIN_HCP_WITH_H3K4ME3_AND_H3K27ME3																		SCHLESINGER_METHYLATED_DE_NOVO_IN_CANCER	WP_MESODERMAL_COMMITMENT_PATHWAY			WANG_MLL_TARGETS	SATO_SILENCED_BY_METHYLATION_IN_PANCREATIC_CANCER_1	REACTOME_DEVELOPMENTAL_BIOLOGY			ZWANG_TRANSIENTLY_UP_BY_2ND_EGF_PULSE_ONLY		REACTOME_ACTIVATION_OF_ANTERIOR_HOX_GENES_IN_HINDBRAIN_DEVELOPMENT_DURING_EARLY_EMBRYOGENESIS
5376	PMP22	peripheral myelin protein 22 [Source:HGNC Symbol;Acc:HGNC:9118]	BENPORATH_ES_WITH_H3K27ME3	BENPORATH_EED_TARGETS	BENPORATH_SUZ12_TARGETS	BENPORATH_PRC2_TARGETS	MEISSNER_BRAIN_HCP_WITH_H3K4ME3_AND_H3K27ME3																		SCHLESINGER_METHYLATED_DE_NOVO_IN_CANCER						REACTOME_DEVELOPMENTAL_BIOLOGY	WONG_ADULT_TISSUE_STEM_MODULE					WP_NEURAL_CREST_DIFFERENTIATION			LEE_NEURAL_CREST_STEM_CELL_UP	DURAND_STROMA_S_UP
8646	CHRD	chordin [Source:HGNC Symbol;Acc:HGNC:1949]	BENPORATH_ES_WITH_H3K27ME3	BENPORATH_EED_TARGETS	BENPORATH_SUZ12_TARGETS	BENPORATH_PRC2_TARGETS	MEISSNER_BRAIN_HCP_WITH_H3K4ME3_AND_H3K27ME3																			WP_MESODERMAL_COMMITMENT_PATHWAY																	NABA_MATRISOME
6474	SHOX2	short stature homeobox 2 [Source:HGNC Symbol;Acc:HGNC:10854]	BENPORATH_ES_WITH_H3K27ME3	BENPORATH_EED_TARGETS	BENPORATH_SUZ12_TARGETS	BENPORATH_PRC2_TARGETS	MEISSNER_BRAIN_HCP_WITH_H3K4ME3_AND_H3K27ME3																						WANG_MLL_TARGETS						YOSHIMURA_MAPK8_TARGETS_UP
64843	ISL2	ISL LIM homeobox 2 [Source:HGNC Symbol;Acc:HGNC:18524]	BENPORATH_ES_WITH_H3K27ME3	BENPORATH_EED_TARGETS	BENPORATH_SUZ12_TARGETS	BENPORATH_PRC2_TARGETS	MEISSNER_BRAIN_HCP_WITH_H3K4ME3_AND_H3K27ME3																						WANG_MLL_TARGETS
6909	TBX2	T-box transcription factor 2 [Source:HGNC Symbol;Acc:HGNC:11597]	BENPORATH_ES_WITH_H3K27ME3	BENPORATH_EED_TARGETS	BENPORATH_SUZ12_TARGETS	BENPORATH_PRC2_TARGETS	MEISSNER_BRAIN_HCP_WITH_H3K4ME3_AND_H3K27ME3																							SATO_SILENCED_BY_METHYLATION_IN_PANCREATIC_CANCER_1									WP_HEART_DEVELOPMENT										LIM_MAMMARY_STEM_CELL_UP
8538	BARX2	BARX homeobox 2 [Source:HGNC Symbol;Acc:HGNC:956]	BENPORATH_ES_WITH_H3K27ME3	BENPORATH_EED_TARGETS	BENPORATH_SUZ12_TARGETS	BENPORATH_PRC2_TARGETS	MEISSNER_BRAIN_HCP_WITH_H3K4ME3_AND_H3K27ME3																									WONG_ADULT_TISSUE_STEM_MODULE
2302	FOXJ1	forkhead box J1 [Source:HGNC Symbol;Acc:HGNC:3816]	BENPORATH_ES_WITH_H3K27ME3	BENPORATH_EED_TARGETS	BENPORATH_SUZ12_TARGETS	BENPORATH_PRC2_TARGETS	MEISSNER_BRAIN_HCP_WITH_H3K4ME3_AND_H3K27ME3																											ZWANG_TRANSIENTLY_UP_BY_2ND_EGF_PULSE_ONLY
5013	OTX1	orthodenticle homeobox 1 [Source:HGNC Symbol;Acc:HGNC:8521]	BENPORATH_ES_WITH_H3K27ME3	BENPORATH_EED_TARGETS	BENPORATH_SUZ12_TARGETS	BENPORATH_PRC2_TARGETS	MEISSNER_BRAIN_HCP_WITH_H3K4ME3_AND_H3K27ME3																												YOSHIMURA_MAPK8_TARGETS_UP
170689	ADAMTS15	ADAM metallopeptidase with thrombospondin type 1 motif 15 [Source:HGNC Symbol;Acc:HGNC:16305]	BENPORATH_ES_WITH_H3K27ME3	BENPORATH_EED_TARGETS	BENPORATH_SUZ12_TARGETS	BENPORATH_PRC2_TARGETS	MEISSNER_BRAIN_HCP_WITH_H3K4ME3_AND_H3K27ME3																																				NABA_MATRISOME
283078	MKX	mohawk homeobox [Source:HGNC Symbol;Acc:HGNC:23729]	BENPORATH_ES_WITH_H3K27ME3	BENPORATH_EED_TARGETS	BENPORATH_SUZ12_TARGETS	BENPORATH_PRC2_TARGETS	MEISSNER_BRAIN_HCP_WITH_H3K4ME3_AND_H3K27ME3
1745	DLX1	distal-less homeobox 1 [Source:HGNC Symbol;Acc:HGNC:2914]	BENPORATH_ES_WITH_H3K27ME3	BENPORATH_EED_TARGETS	BENPORATH_SUZ12_TARGETS	BENPORATH_PRC2_TARGETS	MEISSNER_BRAIN_HCP_WITH_H3K4ME3_AND_H3K27ME3
10660	LBX1	ladybird homeobox 1 [Source:HGNC Symbol;Acc:HGNC:16960]	BENPORATH_ES_WITH_H3K27ME3	BENPORATH_EED_TARGETS	BENPORATH_SUZ12_TARGETS	BENPORATH_PRC2_TARGETS		MEISSNER_BRAIN_HCP_WITH_H3K27ME3	MIKKELSEN_NPC_HCP_WITH_H3K27ME3	MIKKELSEN_MEF_HCP_WITH_H3K27ME3	MEISSNER_NPC_HCP_WITH_H3K4ME2_AND_H3K27ME3	MIKKELSEN_MCV6_HCP_WITH_H3K27ME3										MIKKELSEN_IPS_WITH_HCP_H3K27ME3
27022	FOXD3	forkhead box D3 [Source:HGNC Symbol;Acc:HGNC:3804]	BENPORATH_ES_WITH_H3K27ME3	BENPORATH_EED_TARGETS	BENPORATH_SUZ12_TARGETS	BENPORATH_PRC2_TARGETS		MEISSNER_BRAIN_HCP_WITH_H3K27ME3	MIKKELSEN_NPC_HCP_WITH_H3K27ME3	MIKKELSEN_MEF_HCP_WITH_H3K27ME3	MEISSNER_NPC_HCP_WITH_H3K4ME2_AND_H3K27ME3	MIKKELSEN_MCV6_HCP_WITH_H3K27ME3																			REACTOME_DEVELOPMENTAL_BIOLOGY						WP_NEURAL_CREST_DIFFERENTIATION					WP_WNT_SIGNALING_PATHWAY_AND_PLURIPOTENCY
58524	DMRT3	doublesex and mab-3 related transcription factor 3 [Source:HGNC Symbol;Acc:HGNC:13909]	BENPORATH_ES_WITH_H3K27ME3	BENPORATH_EED_TARGETS	BENPORATH_SUZ12_TARGETS	BENPORATH_PRC2_TARGETS		MEISSNER_BRAIN_HCP_WITH_H3K27ME3	MIKKELSEN_NPC_HCP_WITH_H3K27ME3	MIKKELSEN_MEF_HCP_WITH_H3K27ME3	MEISSNER_NPC_HCP_WITH_H3K4ME2_AND_H3K27ME3	MIKKELSEN_MCV6_HCP_WITH_H3K27ME3
5459	POU4F3	POU class 4 homeobox 3 [Source:HGNC Symbol;Acc:HGNC:9220]	BENPORATH_ES_WITH_H3K27ME3	BENPORATH_EED_TARGETS	BENPORATH_SUZ12_TARGETS	BENPORATH_PRC2_TARGETS		MEISSNER_BRAIN_HCP_WITH_H3K27ME3	MIKKELSEN_NPC_HCP_WITH_H3K27ME3	MIKKELSEN_MEF_HCP_WITH_H3K27ME3	MEISSNER_NPC_HCP_WITH_H3K4ME2_AND_H3K27ME3			MARTENS_TRETINOIN_RESPONSE_UP
5075	PAX1	paired box 1 [Source:HGNC Symbol;Acc:HGNC:8615]	BENPORATH_ES_WITH_H3K27ME3	BENPORATH_EED_TARGETS	BENPORATH_SUZ12_TARGETS	BENPORATH_PRC2_TARGETS		MEISSNER_BRAIN_HCP_WITH_H3K27ME3	MIKKELSEN_NPC_HCP_WITH_H3K27ME3	MIKKELSEN_MEF_HCP_WITH_H3K27ME3	MEISSNER_NPC_HCP_WITH_H3K4ME2_AND_H3K27ME3				HATADA_METHYLATED_IN_LUNG_CANCER_UP														WANG_MLL_TARGETS					ZWANG_TRANSIENTLY_UP_BY_2ND_EGF_PULSE_ONLY
5458	POU4F2	POU class 4 homeobox 2 [Source:HGNC Symbol;Acc:HGNC:9219]	BENPORATH_ES_WITH_H3K27ME3	BENPORATH_EED_TARGETS	BENPORATH_SUZ12_TARGETS	BENPORATH_PRC2_TARGETS		MEISSNER_BRAIN_HCP_WITH_H3K27ME3	MIKKELSEN_NPC_HCP_WITH_H3K27ME3	MIKKELSEN_MEF_HCP_WITH_H3K27ME3	MEISSNER_NPC_HCP_WITH_H3K4ME2_AND_H3K27ME3				HATADA_METHYLATED_IN_LUNG_CANCER_UP
7080	NKX2-1	NK2 homeobox 1 [Source:HGNC Symbol;Acc:HGNC:11825]	BENPORATH_ES_WITH_H3K27ME3	BENPORATH_EED_TARGETS	BENPORATH_SUZ12_TARGETS	BENPORATH_PRC2_TARGETS		MEISSNER_BRAIN_HCP_WITH_H3K27ME3	MIKKELSEN_NPC_HCP_WITH_H3K27ME3	MIKKELSEN_MEF_HCP_WITH_H3K27ME3	MEISSNER_NPC_HCP_WITH_H3K4ME2_AND_H3K27ME3													WP_ENDODERM_DIFFERENTIATION										ZWANG_TRANSIENTLY_UP_BY_2ND_EGF_PULSE_ONLY	YOSHIMURA_MAPK8_TARGETS_UP
4861	NPAS1	neuronal PAS domain protein 1 [Source:HGNC Symbol;Acc:HGNC:7894]	BENPORATH_ES_WITH_H3K27ME3	BENPORATH_EED_TARGETS	BENPORATH_SUZ12_TARGETS	BENPORATH_PRC2_TARGETS		MEISSNER_BRAIN_HCP_WITH_H3K27ME3	MIKKELSEN_NPC_HCP_WITH_H3K27ME3	MIKKELSEN_MEF_HCP_WITH_H3K27ME3	MEISSNER_NPC_HCP_WITH_H3K4ME2_AND_H3K27ME3																			SATO_SILENCED_BY_METHYLATION_IN_PANCREATIC_CANCER_1
170825	GSX2	GS homeobox 2 [Source:HGNC Symbol;Acc:HGNC:24959]	BENPORATH_ES_WITH_H3K27ME3	BENPORATH_EED_TARGETS	BENPORATH_SUZ12_TARGETS	BENPORATH_PRC2_TARGETS		MEISSNER_BRAIN_HCP_WITH_H3K27ME3	MIKKELSEN_NPC_HCP_WITH_H3K27ME3	MIKKELSEN_MEF_HCP_WITH_H3K27ME3		MIKKELSEN_MCV6_HCP_WITH_H3K27ME3		MARTENS_TRETINOIN_RESPONSE_UP			MEISSNER_NPC_HCP_WITH_H3K27ME3
3651	PDX1	pancreatic and duodenal homeobox 1 [Source:HGNC Symbol;Acc:HGNC:6107]	BENPORATH_ES_WITH_H3K27ME3	BENPORATH_EED_TARGETS	BENPORATH_SUZ12_TARGETS	BENPORATH_PRC2_TARGETS		MEISSNER_BRAIN_HCP_WITH_H3K27ME3	MIKKELSEN_NPC_HCP_WITH_H3K27ME3	MIKKELSEN_MEF_HCP_WITH_H3K27ME3		MIKKELSEN_MCV6_HCP_WITH_H3K27ME3					MEISSNER_NPC_HCP_WITH_H3K27ME3														REACTOME_DEVELOPMENTAL_BIOLOGY				YOSHIMURA_MAPK8_TARGETS_UP
5081	PAX7	paired box 7 [Source:HGNC Symbol;Acc:HGNC:8621]	BENPORATH_ES_WITH_H3K27ME3	BENPORATH_EED_TARGETS	BENPORATH_SUZ12_TARGETS	BENPORATH_PRC2_TARGETS		MEISSNER_BRAIN_HCP_WITH_H3K27ME3	MIKKELSEN_NPC_HCP_WITH_H3K27ME3	MIKKELSEN_MEF_HCP_WITH_H3K27ME3				MARTENS_TRETINOIN_RESPONSE_UP			MEISSNER_NPC_HCP_WITH_H3K27ME3								SCHLESINGER_METHYLATED_DE_NOVO_IN_CANCER												WP_NEURAL_CREST_DIFFERENTIATION
4990	SIX6	SIX homeobox 6 [Source:HGNC Symbol;Acc:HGNC:10892]	BENPORATH_ES_WITH_H3K27ME3	BENPORATH_EED_TARGETS	BENPORATH_SUZ12_TARGETS	BENPORATH_PRC2_TARGETS		MEISSNER_BRAIN_HCP_WITH_H3K27ME3	MIKKELSEN_NPC_HCP_WITH_H3K27ME3	MIKKELSEN_MEF_HCP_WITH_H3K27ME3				MARTENS_TRETINOIN_RESPONSE_UP			MEISSNER_NPC_HCP_WITH_H3K27ME3
2300	FOXL1	forkhead box L1 [Source:HGNC Symbol;Acc:HGNC:3817]	BENPORATH_ES_WITH_H3K27ME3	BENPORATH_EED_TARGETS	BENPORATH_SUZ12_TARGETS	BENPORATH_PRC2_TARGETS		MEISSNER_BRAIN_HCP_WITH_H3K27ME3	MIKKELSEN_NPC_HCP_WITH_H3K27ME3	MIKKELSEN_MEF_HCP_WITH_H3K27ME3							MEISSNER_NPC_HCP_WITH_H3K27ME3					MIKKELSEN_IPS_WITH_HCP_H3K27ME3
23440	OTP	orthopedia homeobox [Source:HGNC Symbol;Acc:HGNC:8518]	BENPORATH_ES_WITH_H3K27ME3	BENPORATH_EED_TARGETS	BENPORATH_SUZ12_TARGETS	BENPORATH_PRC2_TARGETS		MEISSNER_BRAIN_HCP_WITH_H3K27ME3	MIKKELSEN_NPC_HCP_WITH_H3K27ME3	MIKKELSEN_MEF_HCP_WITH_H3K27ME3							MEISSNER_NPC_HCP_WITH_H3K27ME3					MIKKELSEN_IPS_WITH_HCP_H3K27ME3
1045	CDX2	caudal type homeobox 2 [Source:HGNC Symbol;Acc:HGNC:1806]	BENPORATH_ES_WITH_H3K27ME3	BENPORATH_EED_TARGETS	BENPORATH_SUZ12_TARGETS	BENPORATH_PRC2_TARGETS		MEISSNER_BRAIN_HCP_WITH_H3K27ME3	MIKKELSEN_NPC_HCP_WITH_H3K27ME3	MIKKELSEN_MEF_HCP_WITH_H3K27ME3							MEISSNER_NPC_HCP_WITH_H3K27ME3								SCHLESINGER_METHYLATED_DE_NOVO_IN_CANCER						REACTOME_DEVELOPMENTAL_BIOLOGY
1761	DMRT1	doublesex and mab-3 related transcription factor 1 [Source:HGNC Symbol;Acc:HGNC:2934]	BENPORATH_ES_WITH_H3K27ME3	BENPORATH_EED_TARGETS	BENPORATH_SUZ12_TARGETS	BENPORATH_PRC2_TARGETS		MEISSNER_BRAIN_HCP_WITH_H3K27ME3	MIKKELSEN_NPC_HCP_WITH_H3K27ME3	MIKKELSEN_MEF_HCP_WITH_H3K27ME3							MEISSNER_NPC_HCP_WITH_H3K27ME3														REACTOME_DEVELOPMENTAL_BIOLOGY
6493	SIM2	SIM bHLH transcription factor 2 [Source:HGNC Symbol;Acc:HGNC:10883]	BENPORATH_ES_WITH_H3K27ME3	BENPORATH_EED_TARGETS	BENPORATH_SUZ12_TARGETS	BENPORATH_PRC2_TARGETS		MEISSNER_BRAIN_HCP_WITH_H3K27ME3	MIKKELSEN_NPC_HCP_WITH_H3K27ME3		MEISSNER_NPC_HCP_WITH_H3K4ME2_AND_H3K27ME3	MIKKELSEN_MCV6_HCP_WITH_H3K27ME3		MARTENS_TRETINOIN_RESPONSE_UP
7161	TP73	tumor protein p73 [Source:HGNC Symbol;Acc:HGNC:12003]	BENPORATH_ES_WITH_H3K27ME3	BENPORATH_EED_TARGETS	BENPORATH_SUZ12_TARGETS	BENPORATH_PRC2_TARGETS		MEISSNER_BRAIN_HCP_WITH_H3K27ME3	MIKKELSEN_NPC_HCP_WITH_H3K27ME3		MEISSNER_NPC_HCP_WITH_H3K4ME2_AND_H3K27ME3	MIKKELSEN_MCV6_HCP_WITH_H3K27ME3							PEREZ_TP53_TARGETS						SCHLESINGER_METHYLATED_DE_NOVO_IN_CANCER
646	BNC1	basonuclin 1 [Source:HGNC Symbol;Acc:HGNC:1081]	BENPORATH_ES_WITH_H3K27ME3	BENPORATH_EED_TARGETS	BENPORATH_SUZ12_TARGETS	BENPORATH_PRC2_TARGETS		MEISSNER_BRAIN_HCP_WITH_H3K27ME3	MIKKELSEN_NPC_HCP_WITH_H3K27ME3		MEISSNER_NPC_HCP_WITH_H3K4ME2_AND_H3K27ME3				HATADA_METHYLATED_IN_LUNG_CANCER_UP														WANG_MLL_TARGETS																				LIM_MAMMARY_STEM_CELL_UP
4053	LTBP2	latent transforming growth factor beta binding protein 2 [Source:HGNC Symbol;Acc:HGNC:6715]	BENPORATH_ES_WITH_H3K27ME3	BENPORATH_EED_TARGETS	BENPORATH_SUZ12_TARGETS	BENPORATH_PRC2_TARGETS		MEISSNER_BRAIN_HCP_WITH_H3K27ME3	MIKKELSEN_NPC_HCP_WITH_H3K27ME3		MEISSNER_NPC_HCP_WITH_H3K4ME2_AND_H3K27ME3																					WONG_ADULT_TISSUE_STEM_MODULE									DURAND_STROMA_S_UP		NABA_MATRISOME
1592	CYP26A1	cytochrome P450 family 26 subfamily A member 1 [Source:HGNC Symbol;Acc:HGNC:2603]	BENPORATH_ES_WITH_H3K27ME3	BENPORATH_EED_TARGETS	BENPORATH_SUZ12_TARGETS	BENPORATH_PRC2_TARGETS		MEISSNER_BRAIN_HCP_WITH_H3K27ME3	MIKKELSEN_NPC_HCP_WITH_H3K27ME3		MEISSNER_NPC_HCP_WITH_H3K4ME2_AND_H3K27ME3																													LEE_NEURAL_CREST_STEM_CELL_UP
5307	PITX1	paired like homeodomain 1 [Source:HGNC Symbol;Acc:HGNC:9004]	BENPORATH_ES_WITH_H3K27ME3	BENPORATH_EED_TARGETS	BENPORATH_SUZ12_TARGETS	BENPORATH_PRC2_TARGETS		MEISSNER_BRAIN_HCP_WITH_H3K27ME3	MIKKELSEN_NPC_HCP_WITH_H3K27ME3		MEISSNER_NPC_HCP_WITH_H3K4ME2_AND_H3K27ME3
431707	LHX8	LIM homeobox 8 [Source:HGNC Symbol;Acc:HGNC:28838]	BENPORATH_ES_WITH_H3K27ME3	BENPORATH_EED_TARGETS	BENPORATH_SUZ12_TARGETS	BENPORATH_PRC2_TARGETS		MEISSNER_BRAIN_HCP_WITH_H3K27ME3	MIKKELSEN_NPC_HCP_WITH_H3K27ME3		MEISSNER_NPC_HCP_WITH_H3K4ME2_AND_H3K27ME3
3235	HOXD9	homeobox D9 [Source:HGNC Symbol;Acc:HGNC:5140]	BENPORATH_ES_WITH_H3K27ME3	BENPORATH_EED_TARGETS	BENPORATH_SUZ12_TARGETS	BENPORATH_PRC2_TARGETS		MEISSNER_BRAIN_HCP_WITH_H3K27ME3	MIKKELSEN_NPC_HCP_WITH_H3K27ME3			MIKKELSEN_MCV6_HCP_WITH_H3K27ME3					MEISSNER_NPC_HCP_WITH_H3K27ME3
257	ALX3	ALX homeobox 3 [Source:HGNC Symbol;Acc:HGNC:449]	BENPORATH_ES_WITH_H3K27ME3	BENPORATH_EED_TARGETS	BENPORATH_SUZ12_TARGETS	BENPORATH_PRC2_TARGETS		MEISSNER_BRAIN_HCP_WITH_H3K27ME3	MIKKELSEN_NPC_HCP_WITH_H3K27ME3								MEISSNER_NPC_HCP_WITH_H3K27ME3								SCHLESINGER_METHYLATED_DE_NOVO_IN_CANCER					SATO_SILENCED_BY_METHYLATION_IN_PANCREATIC_CANCER_1
124872	B4GALNT2	beta-1,4-N-acetyl-galactosaminyltransferase 2 [Source:HGNC Symbol;Acc:HGNC:24136]	BENPORATH_ES_WITH_H3K27ME3	BENPORATH_EED_TARGETS	BENPORATH_SUZ12_TARGETS	BENPORATH_PRC2_TARGETS		MEISSNER_BRAIN_HCP_WITH_H3K27ME3	MIKKELSEN_NPC_HCP_WITH_H3K27ME3								MEISSNER_NPC_HCP_WITH_H3K27ME3
3167	HMX2	H6 family homeobox 2 [Source:HGNC Symbol;Acc:HGNC:5018]	BENPORATH_ES_WITH_H3K27ME3	BENPORATH_EED_TARGETS	BENPORATH_SUZ12_TARGETS	BENPORATH_PRC2_TARGETS		MEISSNER_BRAIN_HCP_WITH_H3K27ME3		MIKKELSEN_MEF_HCP_WITH_H3K27ME3	MEISSNER_NPC_HCP_WITH_H3K4ME2_AND_H3K27ME3							MIKKELSEN_NPC_HCP_WITH_H3K4ME3_AND_H3K27ME3																ZWANG_TRANSIENTLY_UP_BY_2ND_EGF_PULSE_ONLY
4654	MYOD1	myogenic differentiation 1 [Source:HGNC Symbol;Acc:HGNC:7611]	BENPORATH_ES_WITH_H3K27ME3	BENPORATH_EED_TARGETS	BENPORATH_SUZ12_TARGETS	BENPORATH_PRC2_TARGETS		MEISSNER_BRAIN_HCP_WITH_H3K27ME3		MIKKELSEN_MEF_HCP_WITH_H3K27ME3		MIKKELSEN_MCV6_HCP_WITH_H3K27ME3	MEISSNER_NPC_HCP_WITH_H3_UNMETHYLATED	MARTENS_TRETINOIN_RESPONSE_UP											SCHLESINGER_METHYLATED_DE_NOVO_IN_CANCER						REACTOME_DEVELOPMENTAL_BIOLOGY														WP_OSTEOBLAST_DIFFERENTIATION
50805	IRX4	iroquois homeobox 4 [Source:HGNC Symbol;Acc:HGNC:6129]	BENPORATH_ES_WITH_H3K27ME3	BENPORATH_EED_TARGETS	BENPORATH_SUZ12_TARGETS	BENPORATH_PRC2_TARGETS		MEISSNER_BRAIN_HCP_WITH_H3K27ME3		MIKKELSEN_MEF_HCP_WITH_H3K27ME3		MIKKELSEN_MCV6_HCP_WITH_H3K27ME3	MEISSNER_NPC_HCP_WITH_H3_UNMETHYLATED	MARTENS_TRETINOIN_RESPONSE_UP																									WP_HEART_DEVELOPMENT										LIM_MAMMARY_STEM_CELL_UP
30062	RAX	retina and anterior neural fold homeobox [Source:HGNC Symbol;Acc:HGNC:18662]	BENPORATH_ES_WITH_H3K27ME3	BENPORATH_EED_TARGETS	BENPORATH_SUZ12_TARGETS	BENPORATH_PRC2_TARGETS		MEISSNER_BRAIN_HCP_WITH_H3K27ME3		MIKKELSEN_MEF_HCP_WITH_H3K27ME3		MIKKELSEN_MCV6_HCP_WITH_H3K27ME3	MEISSNER_NPC_HCP_WITH_H3_UNMETHYLATED	MARTENS_TRETINOIN_RESPONSE_UP
338917	VSX2	visual system homeobox 2 [Source:HGNC Symbol;Acc:HGNC:1975]	BENPORATH_ES_WITH_H3K27ME3	BENPORATH_EED_TARGETS	BENPORATH_SUZ12_TARGETS	BENPORATH_PRC2_TARGETS		MEISSNER_BRAIN_HCP_WITH_H3K27ME3		MIKKELSEN_MEF_HCP_WITH_H3K27ME3		MIKKELSEN_MCV6_HCP_WITH_H3K27ME3	MEISSNER_NPC_HCP_WITH_H3_UNMETHYLATED	MARTENS_TRETINOIN_RESPONSE_UP
362	AQP5	aquaporin 5 [Source:HGNC Symbol;Acc:HGNC:638]	BENPORATH_ES_WITH_H3K27ME3	BENPORATH_EED_TARGETS	BENPORATH_SUZ12_TARGETS	BENPORATH_PRC2_TARGETS		MEISSNER_BRAIN_HCP_WITH_H3K27ME3		MIKKELSEN_MEF_HCP_WITH_H3K27ME3		MIKKELSEN_MCV6_HCP_WITH_H3K27ME3				MEISSNER_NPC_HCP_WITH_H3K4ME2
401	PHOX2A	paired like homeobox 2A [Source:HGNC Symbol;Acc:HGNC:691]	BENPORATH_ES_WITH_H3K27ME3	BENPORATH_EED_TARGETS	BENPORATH_SUZ12_TARGETS	BENPORATH_PRC2_TARGETS		MEISSNER_BRAIN_HCP_WITH_H3K27ME3		MIKKELSEN_MEF_HCP_WITH_H3K27ME3			MEISSNER_NPC_HCP_WITH_H3_UNMETHYLATED																					ZWANG_TRANSIENTLY_UP_BY_2ND_EGF_PULSE_ONLY	YOSHIMURA_MAPK8_TARGETS_UP
56751	BARHL1	BarH like homeobox 1 [Source:HGNC Symbol;Acc:HGNC:953]	BENPORATH_ES_WITH_H3K27ME3	BENPORATH_EED_TARGETS	BENPORATH_SUZ12_TARGETS	BENPORATH_PRC2_TARGETS		MEISSNER_BRAIN_HCP_WITH_H3K27ME3		MIKKELSEN_MEF_HCP_WITH_H3K27ME3			MEISSNER_NPC_HCP_WITH_H3_UNMETHYLATED
3170	FOXA2	forkhead box A2 [Source:HGNC Symbol;Acc:HGNC:5022]	BENPORATH_ES_WITH_H3K27ME3	BENPORATH_EED_TARGETS	BENPORATH_SUZ12_TARGETS	BENPORATH_PRC2_TARGETS		MEISSNER_BRAIN_HCP_WITH_H3K27ME3		MIKKELSEN_MEF_HCP_WITH_H3K27ME3				MARTENS_TRETINOIN_RESPONSE_UP		MEISSNER_NPC_HCP_WITH_H3K4ME2								WP_ENDODERM_DIFFERENTIATION	SCHLESINGER_METHYLATED_DE_NOVO_IN_CANCER	WP_MESODERMAL_COMMITMENT_PATHWAY					REACTOME_DEVELOPMENTAL_BIOLOGY								WP_HEART_DEVELOPMENT
343472	BARHL2	BarH like homeobox 2 [Source:HGNC Symbol;Acc:HGNC:954]	BENPORATH_ES_WITH_H3K27ME3	BENPORATH_EED_TARGETS	BENPORATH_SUZ12_TARGETS	BENPORATH_PRC2_TARGETS		MEISSNER_BRAIN_HCP_WITH_H3K27ME3		MIKKELSEN_MEF_HCP_WITH_H3K27ME3				MARTENS_TRETINOIN_RESPONSE_UP																					YOSHIMURA_MAPK8_TARGETS_UP
27023	FOXB1	forkhead box B1 [Source:HGNC Symbol;Acc:HGNC:3799]	BENPORATH_ES_WITH_H3K27ME3	BENPORATH_EED_TARGETS	BENPORATH_SUZ12_TARGETS	BENPORATH_PRC2_TARGETS		MEISSNER_BRAIN_HCP_WITH_H3K27ME3		MIKKELSEN_MEF_HCP_WITH_H3K27ME3								MIKKELSEN_NPC_HCP_WITH_H3K4ME3_AND_H3K27ME3
10736	SIX2	SIX homeobox 2 [Source:HGNC Symbol;Acc:HGNC:10888]	BENPORATH_ES_WITH_H3K27ME3	BENPORATH_EED_TARGETS	BENPORATH_SUZ12_TARGETS	BENPORATH_PRC2_TARGETS		MEISSNER_BRAIN_HCP_WITH_H3K27ME3			MEISSNER_NPC_HCP_WITH_H3K4ME2_AND_H3K27ME3	MIKKELSEN_MCV6_HCP_WITH_H3K27ME3						MIKKELSEN_NPC_HCP_WITH_H3K4ME3_AND_H3K27ME3
2304	FOXE1	forkhead box E1 [Source:HGNC Symbol;Acc:HGNC:3806]	BENPORATH_ES_WITH_H3K27ME3	BENPORATH_EED_TARGETS	BENPORATH_SUZ12_TARGETS	BENPORATH_PRC2_TARGETS		MEISSNER_BRAIN_HCP_WITH_H3K27ME3			MEISSNER_NPC_HCP_WITH_H3K4ME2_AND_H3K27ME3	MIKKELSEN_MCV6_HCP_WITH_H3K27ME3													SCHLESINGER_METHYLATED_DE_NOVO_IN_CANCER					SATO_SILENCED_BY_METHYLATION_IN_PANCREATIC_CANCER_1
3196	TLX2	T cell leukemia homeobox 2 [Source:HGNC Symbol;Acc:HGNC:5057]	BENPORATH_ES_WITH_H3K27ME3	BENPORATH_EED_TARGETS	BENPORATH_SUZ12_TARGETS	BENPORATH_PRC2_TARGETS		MEISSNER_BRAIN_HCP_WITH_H3K27ME3			MEISSNER_NPC_HCP_WITH_H3K4ME2_AND_H3K27ME3			MARTENS_TRETINOIN_RESPONSE_UP																				ZWANG_TRANSIENTLY_UP_BY_2ND_EGF_PULSE_ONLY			WP_NEURAL_CREST_DIFFERENTIATION
3231	HOXD1	homeobox D1 [Source:HGNC Symbol;Acc:HGNC:5132]	BENPORATH_ES_WITH_H3K27ME3	BENPORATH_EED_TARGETS	BENPORATH_SUZ12_TARGETS	BENPORATH_PRC2_TARGETS		MEISSNER_BRAIN_HCP_WITH_H3K27ME3			MEISSNER_NPC_HCP_WITH_H3K4ME2_AND_H3K27ME3							MIKKELSEN_NPC_HCP_WITH_H3K4ME3_AND_H3K27ME3													REACTOME_DEVELOPMENTAL_BIOLOGY					REACTOME_ACTIVATION_OF_ANTERIOR_HOX_GENES_IN_HINDBRAIN_DEVELOPMENT_DURING_EARLY_EMBRYOGENESIS
6899	TBX1	T-box transcription factor 1 [Source:HGNC Symbol;Acc:HGNC:11592]	BENPORATH_ES_WITH_H3K27ME3	BENPORATH_EED_TARGETS	BENPORATH_SUZ12_TARGETS	BENPORATH_PRC2_TARGETS		MEISSNER_BRAIN_HCP_WITH_H3K27ME3			MEISSNER_NPC_HCP_WITH_H3K4ME2_AND_H3K27ME3														SCHLESINGER_METHYLATED_DE_NOVO_IN_CANCER	WP_MESODERMAL_COMMITMENT_PATHWAY						WONG_ADULT_TISSUE_STEM_MODULE		ZWANG_TRANSIENTLY_UP_BY_2ND_EGF_PULSE_ONLY					WP_HEART_DEVELOPMENT
7480	WNT10B	Wnt family member 10B [Source:HGNC Symbol;Acc:HGNC:12775]	BENPORATH_ES_WITH_H3K27ME3	BENPORATH_EED_TARGETS	BENPORATH_SUZ12_TARGETS	BENPORATH_PRC2_TARGETS		MEISSNER_BRAIN_HCP_WITH_H3K27ME3				MIKKELSEN_MCV6_HCP_WITH_H3K27ME3	MEISSNER_NPC_HCP_WITH_H3_UNMETHYLATED							REACTOME_SIGNALING_BY_GPCR	WP_NCRNAS_INVOLVED_IN_WNT_SIGNALING_IN_HEPATOCELLULAR_CARCINOMA		KEGG_BASAL_CELL_CARCINOMA				REACTOME_GPCR_LIGAND_BINDING	WP_LNCRNA_INVOLVEMENT_IN_CANONICAL_WNT_SIGNALING_AND_COLORECTAL_CANCER			REACTOME_DEVELOPMENTAL_BIOLOGY							WP_WNT_SIGNALING			DURAND_STROMA_S_UP	WP_WNT_SIGNALING_PATHWAY_AND_PLURIPOTENCY	NABA_MATRISOME	REACTOME_SIGNALING_BY_WNT	WP_OSTEOBLAST_DIFFERENTIATION	WP_EPITHELIAL_TO_MESENCHYMAL_TRANSITION_IN_COLORECTAL_CANCER
161291	TMEM30B	transmembrane protein 30B [Source:HGNC Symbol;Acc:HGNC:27254]	BENPORATH_ES_WITH_H3K27ME3	BENPORATH_EED_TARGETS	BENPORATH_SUZ12_TARGETS	BENPORATH_PRC2_TARGETS		MEISSNER_BRAIN_HCP_WITH_H3K27ME3				MIKKELSEN_MCV6_HCP_WITH_H3K27ME3	MEISSNER_NPC_HCP_WITH_H3_UNMETHYLATED																																			WU_CELL_MIGRATION
3238	HOXD12	homeobox D12 [Source:HGNC Symbol;Acc:HGNC:5135]	BENPORATH_ES_WITH_H3K27ME3	BENPORATH_EED_TARGETS	BENPORATH_SUZ12_TARGETS	BENPORATH_PRC2_TARGETS		MEISSNER_BRAIN_HCP_WITH_H3K27ME3				MIKKELSEN_MCV6_HCP_WITH_H3K27ME3			HATADA_METHYLATED_IN_LUNG_CANCER_UP		MEISSNER_NPC_HCP_WITH_H3K27ME3																	ZWANG_TRANSIENTLY_UP_BY_2ND_EGF_PULSE_ONLY
3234	HOXD8	homeobox D8 [Source:HGNC Symbol;Acc:HGNC:5139]	BENPORATH_ES_WITH_H3K27ME3	BENPORATH_EED_TARGETS	BENPORATH_SUZ12_TARGETS	BENPORATH_PRC2_TARGETS		MEISSNER_BRAIN_HCP_WITH_H3K27ME3				MIKKELSEN_MCV6_HCP_WITH_H3K27ME3				MEISSNER_NPC_HCP_WITH_H3K4ME2
7490	WT1	WT1 transcription factor [Source:HGNC Symbol;Acc:HGNC:12796]	BENPORATH_ES_WITH_H3K27ME3	BENPORATH_EED_TARGETS	BENPORATH_SUZ12_TARGETS	BENPORATH_PRC2_TARGETS		MEISSNER_BRAIN_HCP_WITH_H3K27ME3					MEISSNER_NPC_HCP_WITH_H3_UNMETHYLATED												SCHLESINGER_METHYLATED_DE_NOVO_IN_CANCER						REACTOME_DEVELOPMENTAL_BIOLOGY
2625	GATA3	GATA binding protein 3 [Source:HGNC Symbol;Acc:HGNC:4172]	BENPORATH_ES_WITH_H3K27ME3	BENPORATH_EED_TARGETS	BENPORATH_SUZ12_TARGETS	BENPORATH_PRC2_TARGETS		MEISSNER_BRAIN_HCP_WITH_H3K27ME3							HATADA_METHYLATED_IN_LUNG_CANCER_UP	MEISSNER_NPC_HCP_WITH_H3K4ME2			PEREZ_TP53_TARGETS							WP_MESODERMAL_COMMITMENT_PATHWAY			WANG_MLL_TARGETS			WONG_ADULT_TISSUE_STEM_MODULE									DURAND_STROMA_S_UP							WU_CELL_MIGRATION
6928	HNF1B	HNF1 homeobox B [Source:HGNC Symbol;Acc:HGNC:11630]	BENPORATH_ES_WITH_H3K27ME3	BENPORATH_EED_TARGETS	BENPORATH_SUZ12_TARGETS	BENPORATH_PRC2_TARGETS		MEISSNER_BRAIN_HCP_WITH_H3K27ME3							HATADA_METHYLATED_IN_LUNG_CANCER_UP		MEISSNER_NPC_HCP_WITH_H3K27ME3							WP_ENDODERM_DIFFERENTIATION					WANG_MLL_TARGETS		REACTOME_DEVELOPMENTAL_BIOLOGY				YOSHIMURA_MAPK8_TARGETS_UP
83715	ESPN	espin [Source:HGNC Symbol;Acc:HGNC:13281]	BENPORATH_ES_WITH_H3K27ME3	BENPORATH_EED_TARGETS	BENPORATH_SUZ12_TARGETS	BENPORATH_PRC2_TARGETS		MEISSNER_BRAIN_HCP_WITH_H3K27ME3								MEISSNER_NPC_HCP_WITH_H3K4ME2			PEREZ_TP53_TARGETS															ZWANG_TRANSIENTLY_UP_BY_2ND_EGF_PULSE_ONLY
145258	GSC	goosecoid homeobox [Source:HGNC Symbol;Acc:HGNC:4612]	BENPORATH_ES_WITH_H3K27ME3	BENPORATH_EED_TARGETS	BENPORATH_SUZ12_TARGETS	BENPORATH_PRC2_TARGETS		MEISSNER_BRAIN_HCP_WITH_H3K27ME3								MEISSNER_NPC_HCP_WITH_H3K4ME2															REACTOME_DEVELOPMENTAL_BIOLOGY			ZWANG_TRANSIENTLY_UP_BY_2ND_EGF_PULSE_ONLY
60529	ALX4	ALX homeobox 4 [Source:HGNC Symbol;Acc:HGNC:450]	BENPORATH_ES_WITH_H3K27ME3	BENPORATH_EED_TARGETS	BENPORATH_SUZ12_TARGETS	BENPORATH_PRC2_TARGETS		MEISSNER_BRAIN_HCP_WITH_H3K27ME3								MEISSNER_NPC_HCP_WITH_H3K4ME2
5308	PITX2	paired like homeodomain 2 [Source:HGNC Symbol;Acc:HGNC:9005]	BENPORATH_ES_WITH_H3K27ME3	BENPORATH_EED_TARGETS	BENPORATH_SUZ12_TARGETS	BENPORATH_PRC2_TARGETS		MEISSNER_BRAIN_HCP_WITH_H3K27ME3																		WP_MESODERMAL_COMMITMENT_PATHWAY			WANG_MLL_TARGETS				WNT_SIGNALING						WP_HEART_DEVELOPMENT	LEE_NEURAL_CREST_STEM_CELL_UP							MEISSNER_BRAIN_HCP_WITH_H3K4ME2_AND_H3K27ME3
2637	GBX2	gastrulation brain homeobox 2 [Source:HGNC Symbol;Acc:HGNC:4186]	BENPORATH_ES_WITH_H3K27ME3	BENPORATH_EED_TARGETS	BENPORATH_SUZ12_TARGETS	BENPORATH_PRC2_TARGETS		MEISSNER_BRAIN_HCP_WITH_H3K27ME3																										ZWANG_TRANSIENTLY_UP_BY_2ND_EGF_PULSE_ONLY			WP_NEURAL_CREST_DIFFERENTIATION
9464	HAND2	heart and neural crest derivatives expressed 2 [Source:HGNC Symbol;Acc:HGNC:4808]	BENPORATH_ES_WITH_H3K27ME3	BENPORATH_EED_TARGETS	BENPORATH_SUZ12_TARGETS	BENPORATH_PRC2_TARGETS		MEISSNER_BRAIN_HCP_WITH_H3K27ME3																															WP_HEART_DEVELOPMENT
6495	SIX1	SIX homeobox 1 [Source:HGNC Symbol;Acc:HGNC:10887]	BENPORATH_ES_WITH_H3K27ME3	BENPORATH_EED_TARGETS	BENPORATH_SUZ12_TARGETS	BENPORATH_PRC2_TARGETS		MEISSNER_BRAIN_HCP_WITH_H3K27ME3																																	DURAND_STROMA_S_UP
163933	FAM43B	family with sequence similarity 43 member B [Source:HGNC Symbol;Acc:HGNC:31791]	BENPORATH_ES_WITH_H3K27ME3	BENPORATH_EED_TARGETS	BENPORATH_SUZ12_TARGETS	BENPORATH_PRC2_TARGETS			MIKKELSEN_NPC_HCP_WITH_H3K27ME3	MIKKELSEN_MEF_HCP_WITH_H3K27ME3	MEISSNER_NPC_HCP_WITH_H3K4ME2_AND_H3K27ME3	MIKKELSEN_MCV6_HCP_WITH_H3K27ME3							PEREZ_TP53_TARGETS
30813	VSX1	visual system homeobox 1 [Source:HGNC Symbol;Acc:HGNC:12723]	BENPORATH_ES_WITH_H3K27ME3	BENPORATH_EED_TARGETS	BENPORATH_SUZ12_TARGETS	BENPORATH_PRC2_TARGETS			MIKKELSEN_NPC_HCP_WITH_H3K27ME3	MIKKELSEN_MEF_HCP_WITH_H3K27ME3	MEISSNER_NPC_HCP_WITH_H3K4ME2_AND_H3K27ME3	MIKKELSEN_MCV6_HCP_WITH_H3K27ME3																																			MEISSNER_BRAIN_HCP_WITH_H3K4ME2_AND_H3K27ME3
2290	FOXG1	forkhead box G1 [Source:HGNC Symbol;Acc:HGNC:3811]	BENPORATH_ES_WITH_H3K27ME3	BENPORATH_EED_TARGETS	BENPORATH_SUZ12_TARGETS	BENPORATH_PRC2_TARGETS			MIKKELSEN_NPC_HCP_WITH_H3K27ME3	MIKKELSEN_MEF_HCP_WITH_H3K27ME3	MEISSNER_NPC_HCP_WITH_H3K4ME2_AND_H3K27ME3																							ZWANG_TRANSIENTLY_UP_BY_2ND_EGF_PULSE_ONLY	YOSHIMURA_MAPK8_TARGETS_UP
159296	NKX2-3	NK2 homeobox 3 [Source:HGNC Symbol;Acc:HGNC:7836]	BENPORATH_ES_WITH_H3K27ME3	BENPORATH_EED_TARGETS	BENPORATH_SUZ12_TARGETS	BENPORATH_PRC2_TARGETS			MIKKELSEN_NPC_HCP_WITH_H3K27ME3	MIKKELSEN_MEF_HCP_WITH_H3K27ME3		MIKKELSEN_MCV6_HCP_WITH_H3K27ME3																				WONG_ADULT_TISSUE_STEM_MODULE
3213	HOXB3	homeobox B3 [Source:HGNC Symbol;Acc:HGNC:5114]	BENPORATH_ES_WITH_H3K27ME3	BENPORATH_EED_TARGETS	BENPORATH_SUZ12_TARGETS	BENPORATH_PRC2_TARGETS			MIKKELSEN_NPC_HCP_WITH_H3K27ME3	MIKKELSEN_MEF_HCP_WITH_H3K27ME3				MARTENS_TRETINOIN_RESPONSE_UP								MIKKELSEN_IPS_WITH_HCP_H3K27ME3							WANG_MLL_TARGETS		REACTOME_DEVELOPMENTAL_BIOLOGY					REACTOME_ACTIVATION_OF_ANTERIOR_HOX_GENES_IN_HINDBRAIN_DEVELOPMENT_DURING_EARLY_EMBRYOGENESIS
3211	HOXB1	homeobox B1 [Source:HGNC Symbol;Acc:HGNC:5111]	BENPORATH_ES_WITH_H3K27ME3	BENPORATH_EED_TARGETS	BENPORATH_SUZ12_TARGETS	BENPORATH_PRC2_TARGETS			MIKKELSEN_NPC_HCP_WITH_H3K27ME3	MIKKELSEN_MEF_HCP_WITH_H3K27ME3												MIKKELSEN_IPS_WITH_HCP_H3K27ME3								SATO_SILENCED_BY_METHYLATION_IN_PANCREATIC_CANCER_1	REACTOME_DEVELOPMENTAL_BIOLOGY					REACTOME_ACTIVATION_OF_ANTERIOR_HOX_GENES_IN_HINDBRAIN_DEVELOPMENT_DURING_EARLY_EMBRYOGENESIS	WP_NEURAL_CREST_DIFFERENTIATION
130367	SGPP2	sphingosine-1-phosphate phosphatase 2 [Source:HGNC Symbol;Acc:HGNC:19953]	BENPORATH_ES_WITH_H3K27ME3	BENPORATH_EED_TARGETS	BENPORATH_SUZ12_TARGETS	BENPORATH_PRC2_TARGETS			MIKKELSEN_NPC_HCP_WITH_H3K27ME3		MEISSNER_NPC_HCP_WITH_H3K4ME2_AND_H3K27ME3
9242	MSC	musculin [Source:HGNC Symbol;Acc:HGNC:7321]	BENPORATH_ES_WITH_H3K27ME3	BENPORATH_EED_TARGETS	BENPORATH_SUZ12_TARGETS	BENPORATH_PRC2_TARGETS			MIKKELSEN_NPC_HCP_WITH_H3K27ME3		MEISSNER_NPC_HCP_WITH_H3K4ME2_AND_H3K27ME3
3212	HOXB2	homeobox B2 [Source:HGNC Symbol;Acc:HGNC:5113]	BENPORATH_ES_WITH_H3K27ME3	BENPORATH_EED_TARGETS	BENPORATH_SUZ12_TARGETS	BENPORATH_PRC2_TARGETS			MIKKELSEN_NPC_HCP_WITH_H3K27ME3													MIKKELSEN_IPS_WITH_HCP_H3K27ME3									REACTOME_DEVELOPMENTAL_BIOLOGY					REACTOME_ACTIVATION_OF_ANTERIOR_HOX_GENES_IN_HINDBRAIN_DEVELOPMENT_DURING_EARLY_EMBRYOGENESIS				LEE_NEURAL_CREST_STEM_CELL_UP
3218	HOXB8	homeobox B8 [Source:HGNC Symbol;Acc:HGNC:5119]	BENPORATH_ES_WITH_H3K27ME3	BENPORATH_EED_TARGETS	BENPORATH_SUZ12_TARGETS	BENPORATH_PRC2_TARGETS			MIKKELSEN_NPC_HCP_WITH_H3K27ME3													MIKKELSEN_IPS_WITH_HCP_H3K27ME3
9365	KL	klotho [Source:HGNC Symbol;Acc:HGNC:6344]	BENPORATH_ES_WITH_H3K27ME3	BENPORATH_EED_TARGETS	BENPORATH_SUZ12_TARGETS	BENPORATH_PRC2_TARGETS				MIKKELSEN_MEF_HCP_WITH_H3K27ME3		MIKKELSEN_MCV6_HCP_WITH_H3K27ME3	MEISSNER_NPC_HCP_WITH_H3_UNMETHYLATED		HATADA_METHYLATED_IN_LUNG_CANCER_UP																				YOSHIMURA_MAPK8_TARGETS_UP
6585	SLIT1	slit guidance ligand 1 [Source:HGNC Symbol;Acc:HGNC:11085]	BENPORATH_ES_WITH_H3K27ME3	BENPORATH_EED_TARGETS	BENPORATH_SUZ12_TARGETS	BENPORATH_PRC2_TARGETS				MIKKELSEN_MEF_HCP_WITH_H3K27ME3		MIKKELSEN_MCV6_HCP_WITH_H3K27ME3	MEISSNER_NPC_HCP_WITH_H3_UNMETHYLATED												SCHLESINGER_METHYLATED_DE_NOVO_IN_CANCER						REACTOME_DEVELOPMENTAL_BIOLOGY									LEE_NEURAL_CREST_STEM_CELL_UP			NABA_MATRISOME
148641	SLC35F3	solute carrier family 35 member F3 [Source:HGNC Symbol;Acc:HGNC:23616]	BENPORATH_ES_WITH_H3K27ME3	BENPORATH_EED_TARGETS	BENPORATH_SUZ12_TARGETS	BENPORATH_PRC2_TARGETS				MIKKELSEN_MEF_HCP_WITH_H3K27ME3		MIKKELSEN_MCV6_HCP_WITH_H3K27ME3				MEISSNER_NPC_HCP_WITH_H3K4ME2
6469	SHH	sonic hedgehog signaling molecule [Source:HGNC Symbol;Acc:HGNC:10848]	BENPORATH_ES_WITH_H3K27ME3	BENPORATH_EED_TARGETS	BENPORATH_SUZ12_TARGETS	BENPORATH_PRC2_TARGETS				MIKKELSEN_MEF_HCP_WITH_H3K27ME3		MIKKELSEN_MCV6_HCP_WITH_H3K27ME3						MIKKELSEN_NPC_HCP_WITH_H3K4ME3_AND_H3K27ME3		REACTOME_SIGNALING_BY_GPCR			KEGG_BASAL_CELL_CARCINOMA				REACTOME_GPCR_LIGAND_BINDING							ZWANG_TRANSIENTLY_UP_BY_2ND_EGF_PULSE_ONLY	YOSHIMURA_MAPK8_TARGETS_UP				WP_HEART_DEVELOPMENT				NABA_MATRISOME
3233	HOXD4	homeobox D4 [Source:HGNC Symbol;Acc:HGNC:5138]	BENPORATH_ES_WITH_H3K27ME3	BENPORATH_EED_TARGETS	BENPORATH_SUZ12_TARGETS	BENPORATH_PRC2_TARGETS				MIKKELSEN_MEF_HCP_WITH_H3K27ME3		MIKKELSEN_MCV6_HCP_WITH_H3K27ME3										MIKKELSEN_IPS_WITH_HCP_H3K27ME3									REACTOME_DEVELOPMENTAL_BIOLOGY					REACTOME_ACTIVATION_OF_ANTERIOR_HOX_GENES_IN_HINDBRAIN_DEVELOPMENT_DURING_EARLY_EMBRYOGENESIS
7200	TRH	thyrotropin releasing hormone [Source:HGNC Symbol;Acc:HGNC:12298]	BENPORATH_ES_WITH_H3K27ME3	BENPORATH_EED_TARGETS	BENPORATH_SUZ12_TARGETS	BENPORATH_PRC2_TARGETS				MIKKELSEN_MEF_HCP_WITH_H3K27ME3				MARTENS_TRETINOIN_RESPONSE_UP						REACTOME_SIGNALING_BY_GPCR							REACTOME_GPCR_LIGAND_BINDING								YOSHIMURA_MAPK8_TARGETS_UP
148	ADRA1A	adrenoceptor alpha 1A [Source:HGNC Symbol;Acc:HGNC:277]	BENPORATH_ES_WITH_H3K27ME3	BENPORATH_EED_TARGETS	BENPORATH_SUZ12_TARGETS	BENPORATH_PRC2_TARGETS				MIKKELSEN_MEF_HCP_WITH_H3K27ME3					HATADA_METHYLATED_IN_LUNG_CANCER_UP					REACTOME_SIGNALING_BY_GPCR							REACTOME_GPCR_LIGAND_BINDING
116	ADCYAP1	adenylate cyclase activating polypeptide 1 [Source:HGNC Symbol;Acc:HGNC:241]	BENPORATH_ES_WITH_H3K27ME3	BENPORATH_EED_TARGETS	BENPORATH_SUZ12_TARGETS	BENPORATH_PRC2_TARGETS				MIKKELSEN_MEF_HCP_WITH_H3K27ME3										REACTOME_SIGNALING_BY_GPCR							REACTOME_GPCR_LIGAND_BINDING								YOSHIMURA_MAPK8_TARGETS_UP
8929	PHOX2B	paired like homeobox 2B [Source:HGNC Symbol;Acc:HGNC:9143]	BENPORATH_ES_WITH_H3K27ME3	BENPORATH_EED_TARGETS	BENPORATH_SUZ12_TARGETS	BENPORATH_PRC2_TARGETS				MIKKELSEN_MEF_HCP_WITH_H3K27ME3												MIKKELSEN_IPS_WITH_HCP_H3K27ME3															WP_NEURAL_CREST_DIFFERENTIATION			LEE_NEURAL_CREST_STEM_CELL_UP
26257	NKX2-8	NK2 homeobox 8 [Source:HGNC Symbol;Acc:HGNC:16364]	BENPORATH_ES_WITH_H3K27ME3	BENPORATH_EED_TARGETS	BENPORATH_SUZ12_TARGETS	BENPORATH_PRC2_TARGETS				MIKKELSEN_MEF_HCP_WITH_H3K27ME3															SCHLESINGER_METHYLATED_DE_NOVO_IN_CANCER
6886	TAL1	TAL bHLH transcription factor 1, erythroid differentiation factor [Source:HGNC Symbol;Acc:HGNC:11556]	BENPORATH_ES_WITH_H3K27ME3	BENPORATH_EED_TARGETS	BENPORATH_SUZ12_TARGETS	BENPORATH_PRC2_TARGETS				MIKKELSEN_MEF_HCP_WITH_H3K27ME3																					REACTOME_DEVELOPMENTAL_BIOLOGY	WONG_ADULT_TISSUE_STEM_MODULE
6716	SRD5A2	steroid 5 alpha-reductase 2 [Source:HGNC Symbol;Acc:HGNC:11285]	BENPORATH_ES_WITH_H3K27ME3	BENPORATH_EED_TARGETS	BENPORATH_SUZ12_TARGETS	BENPORATH_PRC2_TARGETS				MIKKELSEN_MEF_HCP_WITH_H3K27ME3
7849	PAX8	paired box 8 [Source:HGNC Symbol;Acc:HGNC:8622]	BENPORATH_ES_WITH_H3K27ME3	BENPORATH_EED_TARGETS	BENPORATH_SUZ12_TARGETS	BENPORATH_PRC2_TARGETS				MIKKELSEN_MEF_HCP_WITH_H3K27ME3
79962	DNAJC22	DnaJ heat shock protein family (Hsp40) member C22 [Source:HGNC Symbol;Acc:HGNC:25802]	BENPORATH_ES_WITH_H3K27ME3	BENPORATH_EED_TARGETS	BENPORATH_SUZ12_TARGETS	BENPORATH_PRC2_TARGETS				MIKKELSEN_MEF_HCP_WITH_H3K27ME3
353500	BMP8A	bone morphogenetic protein 8a [Source:HGNC Symbol;Acc:HGNC:21650]	BENPORATH_ES_WITH_H3K27ME3	BENPORATH_EED_TARGETS	BENPORATH_SUZ12_TARGETS	BENPORATH_PRC2_TARGETS					MEISSNER_NPC_HCP_WITH_H3K4ME2_AND_H3K27ME3							MIKKELSEN_NPC_HCP_WITH_H3K4ME3_AND_H3K27ME3																									NABA_MATRISOME				MEISSNER_BRAIN_HCP_WITH_H3K4ME2_AND_H3K27ME3
26468	LHX6	LIM homeobox 6 [Source:HGNC Symbol;Acc:HGNC:21735]	BENPORATH_ES_WITH_H3K27ME3	BENPORATH_EED_TARGETS	BENPORATH_SUZ12_TARGETS	BENPORATH_PRC2_TARGETS					MEISSNER_NPC_HCP_WITH_H3K4ME2_AND_H3K27ME3								PEREZ_TP53_TARGETS											SATO_SILENCED_BY_METHYLATION_IN_PANCREATIC_CANCER_1																	MEISSNER_BRAIN_HCP_WITH_H3K4ME2_AND_H3K27ME3
6910	TBX5	T-box transcription factor 5 [Source:HGNC Symbol;Acc:HGNC:11604]	BENPORATH_ES_WITH_H3K27ME3	BENPORATH_EED_TARGETS	BENPORATH_SUZ12_TARGETS	BENPORATH_PRC2_TARGETS						MIKKELSEN_MCV6_HCP_WITH_H3K27ME3										MIKKELSEN_IPS_WITH_HCP_H3K27ME3																	WP_HEART_DEVELOPMENT
10633	RASL10A	RAS like family 10 member A [Source:HGNC Symbol;Acc:HGNC:16954]	BENPORATH_ES_WITH_H3K27ME3	BENPORATH_EED_TARGETS	BENPORATH_SUZ12_TARGETS	BENPORATH_PRC2_TARGETS							MEISSNER_NPC_HCP_WITH_H3_UNMETHYLATED																			WONG_ADULT_TISSUE_STEM_MODULE
3299	HSF4	heat shock transcription factor 4 [Source:HGNC Symbol;Acc:HGNC:5227]	BENPORATH_ES_WITH_H3K27ME3	BENPORATH_EED_TARGETS	BENPORATH_SUZ12_TARGETS	BENPORATH_PRC2_TARGETS							MEISSNER_NPC_HCP_WITH_H3_UNMETHYLATED																					ZWANG_TRANSIENTLY_UP_BY_2ND_EGF_PULSE_ONLY
4741	NEFM	neurofilament medium [Source:HGNC Symbol;Acc:HGNC:7734]	BENPORATH_ES_WITH_H3K27ME3	BENPORATH_EED_TARGETS	BENPORATH_SUZ12_TARGETS	BENPORATH_PRC2_TARGETS								MARTENS_TRETINOIN_RESPONSE_UP	HATADA_METHYLATED_IN_LUNG_CANCER_UP			MIKKELSEN_NPC_HCP_WITH_H3K4ME3_AND_H3K27ME3																						LEE_NEURAL_CREST_STEM_CELL_UP
56603	CYP26B1	cytochrome P450 family 26 subfamily B member 1 [Source:HGNC Symbol;Acc:HGNC:20581]	BENPORATH_ES_WITH_H3K27ME3	BENPORATH_EED_TARGETS	BENPORATH_SUZ12_TARGETS	BENPORATH_PRC2_TARGETS								MARTENS_TRETINOIN_RESPONSE_UP																SATO_SILENCED_BY_METHYLATION_IN_PANCREATIC_CANCER_1											DURAND_STROMA_S_UP
84225	ZMYND15	zinc finger MYND-type containing 15 [Source:HGNC Symbol;Acc:HGNC:20997]	BENPORATH_ES_WITH_H3K27ME3	BENPORATH_EED_TARGETS	BENPORATH_SUZ12_TARGETS	BENPORATH_PRC2_TARGETS								MARTENS_TRETINOIN_RESPONSE_UP																				ZWANG_TRANSIENTLY_UP_BY_2ND_EGF_PULSE_ONLY
161198	CLEC14A	C-type lectin domain containing 14A [Source:HGNC Symbol;Acc:HGNC:19832]	BENPORATH_ES_WITH_H3K27ME3	BENPORATH_EED_TARGETS	BENPORATH_SUZ12_TARGETS	BENPORATH_PRC2_TARGETS								MARTENS_TRETINOIN_RESPONSE_UP																													NABA_MATRISOME
84107	ZIC4	Zic family member 4 [Source:HGNC Symbol;Acc:HGNC:20393]	BENPORATH_ES_WITH_H3K27ME3	BENPORATH_EED_TARGETS	BENPORATH_SUZ12_TARGETS	BENPORATH_PRC2_TARGETS								MARTENS_TRETINOIN_RESPONSE_UP
340665	CYP26C1	cytochrome P450 family 26 subfamily C member 1 [Source:HGNC Symbol;Acc:HGNC:20577]	BENPORATH_ES_WITH_H3K27ME3	BENPORATH_EED_TARGETS	BENPORATH_SUZ12_TARGETS	BENPORATH_PRC2_TARGETS								MARTENS_TRETINOIN_RESPONSE_UP
4747	NEFL	neurofilament light [Source:HGNC Symbol;Acc:HGNC:7739]	BENPORATH_ES_WITH_H3K27ME3	BENPORATH_EED_TARGETS	BENPORATH_SUZ12_TARGETS	BENPORATH_PRC2_TARGETS									HATADA_METHYLATED_IN_LUNG_CANCER_UP			MIKKELSEN_NPC_HCP_WITH_H3K4ME3_AND_H3K27ME3																	YOSHIMURA_MAPK8_TARGETS_UP					LEE_NEURAL_CREST_STEM_CELL_UP
5083	PAX9	paired box 9 [Source:HGNC Symbol;Acc:HGNC:8623]	BENPORATH_ES_WITH_H3K27ME3	BENPORATH_EED_TARGETS	BENPORATH_SUZ12_TARGETS	BENPORATH_PRC2_TARGETS									HATADA_METHYLATED_IN_LUNG_CANCER_UP									WP_ENDODERM_DIFFERENTIATION					WANG_MLL_TARGETS												DURAND_STROMA_S_UP
51352	WT1-AS	WT1 antisense RNA [Source:HGNC Symbol;Acc:HGNC:18135]	BENPORATH_ES_WITH_H3K27ME3	BENPORATH_EED_TARGETS	BENPORATH_SUZ12_TARGETS	BENPORATH_PRC2_TARGETS									HATADA_METHYLATED_IN_LUNG_CANCER_UP										SCHLESINGER_METHYLATED_DE_NOVO_IN_CANCER					SATO_SILENCED_BY_METHYLATION_IN_PANCREATIC_CANCER_1
3232	HOXD3	homeobox D3 [Source:HGNC Symbol;Acc:HGNC:5137]	BENPORATH_ES_WITH_H3K27ME3	BENPORATH_EED_TARGETS	BENPORATH_SUZ12_TARGETS	BENPORATH_PRC2_TARGETS									HATADA_METHYLATED_IN_LUNG_CANCER_UP																REACTOME_DEVELOPMENTAL_BIOLOGY				YOSHIMURA_MAPK8_TARGETS_UP	REACTOME_ACTIVATION_OF_ANTERIOR_HOX_GENES_IN_HINDBRAIN_DEVELOPMENT_DURING_EARLY_EMBRYOGENESIS
151278	CCDC140	CCDC140 long non-coding RNA [Source:HGNC Symbol;Acc:HGNC:26514]	BENPORATH_ES_WITH_H3K27ME3	BENPORATH_EED_TARGETS	BENPORATH_SUZ12_TARGETS	BENPORATH_PRC2_TARGETS									HATADA_METHYLATED_IN_LUNG_CANCER_UP
84570	COL25A1	collagen type XXV alpha 1 chain [Source:HGNC Symbol;Acc:HGNC:18603]	BENPORATH_ES_WITH_H3K27ME3	BENPORATH_EED_TARGETS	BENPORATH_SUZ12_TARGETS	BENPORATH_PRC2_TARGETS										MEISSNER_NPC_HCP_WITH_H3K4ME2																											NABA_MATRISOME
774	CACNA1B	calcium voltage-gated channel subunit alpha1 B [Source:HGNC Symbol;Acc:HGNC:1389]	BENPORATH_ES_WITH_H3K27ME3	BENPORATH_EED_TARGETS	BENPORATH_SUZ12_TARGETS	BENPORATH_PRC2_TARGETS										MEISSNER_NPC_HCP_WITH_H3K4ME2
8320	EOMES	eomesodermin [Source:HGNC Symbol;Acc:HGNC:3372]	BENPORATH_ES_WITH_H3K27ME3	BENPORATH_EED_TARGETS	BENPORATH_SUZ12_TARGETS	BENPORATH_PRC2_TARGETS												MIKKELSEN_NPC_HCP_WITH_H3K4ME3_AND_H3K27ME3	PEREZ_TP53_TARGETS					WP_ENDODERM_DIFFERENTIATION		WP_MESODERMAL_COMMITMENT_PATHWAY					REACTOME_DEVELOPMENTAL_BIOLOGY																MEISSNER_BRAIN_HCP_WITH_H3K4ME2_AND_H3K27ME3
474	ATOH1	atonal bHLH transcription factor 1 [Source:HGNC Symbol;Acc:HGNC:797]	BENPORATH_ES_WITH_H3K27ME3	BENPORATH_EED_TARGETS	BENPORATH_SUZ12_TARGETS	BENPORATH_PRC2_TARGETS												MIKKELSEN_NPC_HCP_WITH_H3K4ME3_AND_H3K27ME3																													MEISSNER_BRAIN_HCP_WITH_H3K4ME2_AND_H3K27ME3
347730	LRRTM1	leucine rich repeat transmembrane neuronal 1 [Source:HGNC Symbol;Acc:HGNC:19408]	BENPORATH_ES_WITH_H3K27ME3	BENPORATH_EED_TARGETS	BENPORATH_SUZ12_TARGETS	BENPORATH_PRC2_TARGETS													PEREZ_TP53_TARGETS
51384	WNT16	Wnt family member 16 [Source:HGNC Symbol;Acc:HGNC:16267]	BENPORATH_ES_WITH_H3K27ME3	BENPORATH_EED_TARGETS	BENPORATH_SUZ12_TARGETS	BENPORATH_PRC2_TARGETS														REACTOME_SIGNALING_BY_GPCR	WP_NCRNAS_INVOLVED_IN_WNT_SIGNALING_IN_HEPATOCELLULAR_CARCINOMA		KEGG_BASAL_CELL_CARCINOMA				REACTOME_GPCR_LIGAND_BINDING	WP_LNCRNA_INVOLVEMENT_IN_CANONICAL_WNT_SIGNALING_AND_COLORECTAL_CANCER					WNT_SIGNALING					WP_WNT_SIGNALING				WP_WNT_SIGNALING_PATHWAY_AND_PLURIPOTENCY	NABA_MATRISOME	REACTOME_SIGNALING_BY_WNT	WP_OSTEOBLAST_DIFFERENTIATION	WP_EPITHELIAL_TO_MESENCHYMAL_TRANSITION_IN_COLORECTAL_CANCER
153	ADRB1	adrenoceptor beta 1 [Source:HGNC Symbol;Acc:HGNC:285]	BENPORATH_ES_WITH_H3K27ME3	BENPORATH_EED_TARGETS	BENPORATH_SUZ12_TARGETS	BENPORATH_PRC2_TARGETS														REACTOME_SIGNALING_BY_GPCR							REACTOME_GPCR_LIGAND_BINDING								YOSHIMURA_MAPK8_TARGETS_UP
114	ADCY8	adenylate cyclase 8 [Source:HGNC Symbol;Acc:HGNC:239]	BENPORATH_ES_WITH_H3K27ME3	BENPORATH_EED_TARGETS	BENPORATH_SUZ12_TARGETS	BENPORATH_PRC2_TARGETS														REACTOME_SIGNALING_BY_GPCR
64321	SOX17	SRY-box transcription factor 17 [Source:HGNC Symbol;Acc:HGNC:18122]	BENPORATH_ES_WITH_H3K27ME3	BENPORATH_EED_TARGETS	BENPORATH_SUZ12_TARGETS	BENPORATH_PRC2_TARGETS															WP_NCRNAS_INVOLVED_IN_WNT_SIGNALING_IN_HEPATOCELLULAR_CARCINOMA			WP_ENDODERM_DIFFERENTIATION		WP_MESODERMAL_COMMITMENT_PATHWAY		WP_LNCRNA_INVOLVEMENT_IN_CANONICAL_WNT_SIGNALING_AND_COLORECTAL_CANCER					WNT_SIGNALING		YOSHIMURA_MAPK8_TARGETS_UP			WP_WNT_SIGNALING						REACTOME_SIGNALING_BY_WNT
27123	DKK 2.00	dickkopf WNT signaling pathway inhibitor 2 [Source:HGNC Symbol;Acc:HGNC:2892]	BENPORATH_ES_WITH_H3K27ME3	BENPORATH_EED_TARGETS	BENPORATH_SUZ12_TARGETS	BENPORATH_PRC2_TARGETS															WP_NCRNAS_INVOLVED_IN_WNT_SIGNALING_IN_HEPATOCELLULAR_CARCINOMA							WP_LNCRNA_INVOLVEMENT_IN_CANONICAL_WNT_SIGNALING_AND_COLORECTAL_CANCER										WP_WNT_SIGNALING						REACTOME_SIGNALING_BY_WNT
60495	HPSE2	heparanase 2 (inactive) [Source:HGNC Symbol;Acc:HGNC:18374]	BENPORATH_ES_WITH_H3K27ME3	BENPORATH_EED_TARGETS	BENPORATH_SUZ12_TARGETS	BENPORATH_PRC2_TARGETS																MIKKELSEN_IPS_WITH_HCP_H3K27ME3																					NABA_MATRISOME
283212	KLHL35	kelch like family member 35 [Source:HGNC Symbol;Acc:HGNC:26597]	BENPORATH_ES_WITH_H3K27ME3	BENPORATH_EED_TARGETS	BENPORATH_SUZ12_TARGETS	BENPORATH_PRC2_TARGETS																			SCHLESINGER_METHYLATED_DE_NOVO_IN_CANCER
81621	KAZALD1	Kazal type serine peptidase inhibitor domain 1 [Source:HGNC Symbol;Acc:HGNC:25460]	BENPORATH_ES_WITH_H3K27ME3	BENPORATH_EED_TARGETS	BENPORATH_SUZ12_TARGETS	BENPORATH_PRC2_TARGETS																							WANG_MLL_TARGETS			WONG_ADULT_TISSUE_STEM_MODULE		ZWANG_TRANSIENTLY_UP_BY_2ND_EGF_PULSE_ONLY									NABA_MATRISOME
64221	ROBO3	roundabout guidance receptor 3 [Source:HGNC Symbol;Acc:HGNC:13433]	BENPORATH_ES_WITH_H3K27ME3	BENPORATH_EED_TARGETS	BENPORATH_SUZ12_TARGETS	BENPORATH_PRC2_TARGETS																								SATO_SILENCED_BY_METHYLATION_IN_PANCREATIC_CANCER_1	REACTOME_DEVELOPMENTAL_BIOLOGY
90952	ESAM	endothelial cell adhesion molecule [Source:HGNC Symbol;Acc:HGNC:17474]	BENPORATH_ES_WITH_H3K27ME3	BENPORATH_EED_TARGETS	BENPORATH_SUZ12_TARGETS	BENPORATH_PRC2_TARGETS																										WONG_ADULT_TISSUE_STEM_MODULE
1149	CIDEA	cell death inducing DFFA like effector a [Source:HGNC Symbol;Acc:HGNC:1976]	BENPORATH_ES_WITH_H3K27ME3	BENPORATH_EED_TARGETS	BENPORATH_SUZ12_TARGETS	BENPORATH_PRC2_TARGETS																										WONG_ADULT_TISSUE_STEM_MODULE
925	CD8A	CD8a molecule [Source:HGNC Symbol;Acc:HGNC:1706]	BENPORATH_ES_WITH_H3K27ME3	BENPORATH_EED_TARGETS	BENPORATH_SUZ12_TARGETS	BENPORATH_PRC2_TARGETS																												ZWANG_TRANSIENTLY_UP_BY_2ND_EGF_PULSE_ONLY	YOSHIMURA_MAPK8_TARGETS_UP
389289	ANXA2R	annexin A2 receptor [Source:HGNC Symbol;Acc:HGNC:33463]	BENPORATH_ES_WITH_H3K27ME3	BENPORATH_EED_TARGETS	BENPORATH_SUZ12_TARGETS	BENPORATH_PRC2_TARGETS																												ZWANG_TRANSIENTLY_UP_BY_2ND_EGF_PULSE_ONLY
255631	COL24A1	collagen type XXIV alpha 1 chain [Source:HGNC Symbol;Acc:HGNC:20821]	BENPORATH_ES_WITH_H3K27ME3	BENPORATH_EED_TARGETS	BENPORATH_SUZ12_TARGETS	BENPORATH_PRC2_TARGETS																																					NABA_MATRISOME
4496	MT1H	metallothionein 1H [Source:HGNC Symbol;Acc:HGNC:7400]	BENPORATH_ES_WITH_H3K27ME3	BENPORATH_EED_TARGETS	BENPORATH_SUZ12_TARGETS	BENPORATH_PRC2_TARGETS																																										WU_CELL_MIGRATION
8717	TRADD	TNFRSF1A associated via death domain [Source:HGNC Symbol;Acc:HGNC:12030]	BENPORATH_ES_WITH_H3K27ME3	BENPORATH_EED_TARGETS	BENPORATH_SUZ12_TARGETS	BENPORATH_PRC2_TARGETS
55336	FBXL8	F-box and leucine rich repeat protein 8 [Source:HGNC Symbol;Acc:HGNC:17875]	BENPORATH_ES_WITH_H3K27ME3	BENPORATH_EED_TARGETS	BENPORATH_SUZ12_TARGETS	BENPORATH_PRC2_TARGETS
84940	CORO6	coronin 6 [Source:HGNC Symbol;Acc:HGNC:21356]	BENPORATH_ES_WITH_H3K27ME3	BENPORATH_EED_TARGETS	BENPORATH_SUZ12_TARGETS	BENPORATH_PRC2_TARGETS
5339	PLEC	plectin [Source:HGNC Symbol;Acc:HGNC:9069]	BENPORATH_ES_WITH_H3K27ME3	BENPORATH_EED_TARGETS	BENPORATH_SUZ12_TARGETS	BENPORATH_PRC2_TARGETS
56901	NDUFA4L2	NDUFA4 mitochondrial complex associated like 2 [Source:HGNC Symbol;Acc:HGNC:29836]	BENPORATH_ES_WITH_H3K27ME3	BENPORATH_EED_TARGETS	BENPORATH_SUZ12_TARGETS	BENPORATH_PRC2_TARGETS
59335	PRDM12	PR/SET domain 12 [Source:HGNC Symbol;Acc:HGNC:13997]	BENPORATH_ES_WITH_H3K27ME3	BENPORATH_EED_TARGETS	BENPORATH_SUZ12_TARGETS	BENPORATH_PRC2_TARGETS
151647	TAFA4	TAFA chemokine like family member 4 [Source:HGNC Symbol;Acc:HGNC:21591]	BENPORATH_ES_WITH_H3K27ME3	BENPORATH_EED_TARGETS	BENPORATH_SUZ12_TARGETS	BENPORATH_PRC2_TARGETS
399717	GATA3-AS1	GATA3 antisense RNA 1 [Source:HGNC Symbol;Acc:HGNC:33786]	BENPORATH_ES_WITH_H3K27ME3	BENPORATH_EED_TARGETS	BENPORATH_SUZ12_TARGETS	BENPORATH_PRC2_TARGETS
10586	MAB21L2	mab-21 like 2 [Source:HGNC Symbol;Acc:HGNC:6758]	BENPORATH_ES_WITH_H3K27ME3	BENPORATH_EED_TARGETS	BENPORATH_SUZ12_TARGETS	BENPORATH_PRC2_TARGETS
284273	ZADH2	zinc binding alcohol dehydrogenase domain containing 2 [Source:HGNC Symbol;Acc:HGNC:28697]	BENPORATH_ES_WITH_H3K27ME3	BENPORATH_EED_TARGETS	BENPORATH_SUZ12_TARGETS	BENPORATH_PRC2_TARGETS
388407	LINC02875	long intergenic non-protein coding RNA 2875 [Source:HGNC Symbol;Acc:HGNC:32699]	BENPORATH_ES_WITH_H3K27ME3	BENPORATH_EED_TARGETS	BENPORATH_SUZ12_TARGETS	BENPORATH_PRC2_TARGETS
94115	CGB8	chorionic gonadotropin subunit beta 8 [Source:HGNC Symbol;Acc:HGNC:16453]	BENPORATH_ES_WITH_H3K27ME3	BENPORATH_EED_TARGETS	BENPORATH_SUZ12_TARGETS	BENPORATH_PRC2_TARGETS
80235	PIGZ	phosphatidylinositol glycan anchor biosynthesis class Z [Source:HGNC Symbol;Acc:HGNC:30596]	BENPORATH_ES_WITH_H3K27ME3	BENPORATH_EED_TARGETS	BENPORATH_SUZ12_TARGETS	BENPORATH_PRC2_TARGETS
153684	AC025171.2	novel transcript, antisense to ANXA2R	BENPORATH_ES_WITH_H3K27ME3	BENPORATH_EED_TARGETS	BENPORATH_SUZ12_TARGETS	BENPORATH_PRC2_TARGETS
84079	ANKRD27	ankyrin repeat domain 27 [Source:HGNC Symbol;Acc:HGNC:25310]	BENPORATH_ES_WITH_H3K27ME3	BENPORATH_EED_TARGETS	BENPORATH_SUZ12_TARGETS	BENPORATH_PRC2_TARGETS
8403	SOX14	SRY-box transcription factor 14 [Source:HGNC Symbol;Acc:HGNC:11193]	BENPORATH_ES_WITH_H3K27ME3	BENPORATH_EED_TARGETS	BENPORATH_SUZ12_TARGETS	BENPORATH_PRC2_TARGETS
54798	DCHS2	dachsous cadherin-related 2 [Source:HGNC Symbol;Acc:HGNC:23111]	BENPORATH_ES_WITH_H3K27ME3	BENPORATH_EED_TARGETS	BENPORATH_SUZ12_TARGETS	BENPORATH_PRC2_TARGETS
201780	SLC10A4	solute carrier family 10 member 4 [Source:HGNC Symbol;Acc:HGNC:22980]	BENPORATH_ES_WITH_H3K27ME3	BENPORATH_EED_TARGETS	BENPORATH_SUZ12_TARGETS	BENPORATH_PRC2_TARGETS
7101	NR2E1	nuclear receptor subfamily 2 group E member 1 [Source:HGNC Symbol;Acc:HGNC:7973]	BENPORATH_ES_WITH_H3K27ME3	BENPORATH_EED_TARGETS			MEISSNER_BRAIN_HCP_WITH_H3K4ME3_AND_H3K27ME3			MIKKELSEN_MEF_HCP_WITH_H3K27ME3												MIKKELSEN_IPS_WITH_HCP_H3K27ME3								SATO_SILENCED_BY_METHYLATION_IN_PANCREATIC_CANCER_1
94234	FOXQ1	forkhead box Q1 [Source:HGNC Symbol;Acc:HGNC:20951]	BENPORATH_ES_WITH_H3K27ME3	BENPORATH_EED_TARGETS			MEISSNER_BRAIN_HCP_WITH_H3K4ME3_AND_H3K27ME3				MEISSNER_NPC_HCP_WITH_H3K4ME2_AND_H3K27ME3			MARTENS_TRETINOIN_RESPONSE_UP				MIKKELSEN_NPC_HCP_WITH_H3K4ME3_AND_H3K27ME3														WONG_ADULT_TISSUE_STEM_MODULE														WP_EPITHELIAL_TO_MESENCHYMAL_TRANSITION_IN_COLORECTAL_CANCER
1749	DLX5	distal-less homeobox 5 [Source:HGNC Symbol;Acc:HGNC:2918]	BENPORATH_ES_WITH_H3K27ME3	BENPORATH_EED_TARGETS			MEISSNER_BRAIN_HCP_WITH_H3K4ME3_AND_H3K27ME3				MEISSNER_NPC_HCP_WITH_H3K4ME2_AND_H3K27ME3																								YOSHIMURA_MAPK8_TARGETS_UP		WP_NEURAL_CREST_DIFFERENTIATION
340146	SLC35D3	solute carrier family 35 member D3 [Source:HGNC Symbol;Acc:HGNC:15621]	BENPORATH_ES_WITH_H3K27ME3	BENPORATH_EED_TARGETS			MEISSNER_BRAIN_HCP_WITH_H3K4ME3_AND_H3K27ME3					MIKKELSEN_MCV6_HCP_WITH_H3K27ME3						MIKKELSEN_NPC_HCP_WITH_H3K4ME3_AND_H3K27ME3
1303	COL12A1	collagen type XII alpha 1 chain [Source:HGNC Symbol;Acc:HGNC:2188]	BENPORATH_ES_WITH_H3K27ME3	BENPORATH_EED_TARGETS			MEISSNER_BRAIN_HCP_WITH_H3K4ME3_AND_H3K27ME3									MEISSNER_NPC_HCP_WITH_H3K4ME2																											NABA_MATRISOME						LIM_MAMMARY_STEM_CELL_UP
2070	EYA4	EYA transcriptional coactivator and phosphatase 4 [Source:HGNC Symbol;Acc:HGNC:3522]	BENPORATH_ES_WITH_H3K27ME3	BENPORATH_EED_TARGETS			MEISSNER_BRAIN_HCP_WITH_H3K4ME3_AND_H3K27ME3																																		DURAND_STROMA_S_UP
6862	TBXT	T-box transcription factor T [Source:HGNC Symbol;Acc:HGNC:11515]	BENPORATH_ES_WITH_H3K27ME3	BENPORATH_EED_TARGETS				MEISSNER_BRAIN_HCP_WITH_H3K27ME3	MIKKELSEN_NPC_HCP_WITH_H3K27ME3	MIKKELSEN_MEF_HCP_WITH_H3K27ME3	MEISSNER_NPC_HCP_WITH_H3K4ME2_AND_H3K27ME3	MIKKELSEN_MCV6_HCP_WITH_H3K27ME3			HATADA_METHYLATED_IN_LUNG_CANCER_UP																		WNT_SIGNALING	ZWANG_TRANSIENTLY_UP_BY_2ND_EGF_PULSE_ONLY
30012	TLX3	T cell leukemia homeobox 3 [Source:HGNC Symbol;Acc:HGNC:13532]	BENPORATH_ES_WITH_H3K27ME3	BENPORATH_EED_TARGETS				MEISSNER_BRAIN_HCP_WITH_H3K27ME3	MIKKELSEN_NPC_HCP_WITH_H3K27ME3	MIKKELSEN_MEF_HCP_WITH_H3K27ME3	MEISSNER_NPC_HCP_WITH_H3K4ME2_AND_H3K27ME3
6492	SIM1	SIM bHLH transcription factor 1 [Source:HGNC Symbol;Acc:HGNC:10882]	BENPORATH_ES_WITH_H3K27ME3	BENPORATH_EED_TARGETS				MEISSNER_BRAIN_HCP_WITH_H3K27ME3	MIKKELSEN_NPC_HCP_WITH_H3K27ME3		MEISSNER_NPC_HCP_WITH_H3K4ME2_AND_H3K27ME3
2128	EVX1	even-skipped homeobox 1 [Source:HGNC Symbol;Acc:HGNC:3506]	BENPORATH_ES_WITH_H3K27ME3	BENPORATH_EED_TARGETS				MEISSNER_BRAIN_HCP_WITH_H3K27ME3	MIKKELSEN_NPC_HCP_WITH_H3K27ME3		MEISSNER_NPC_HCP_WITH_H3K4ME2_AND_H3K27ME3
1482	NKX2-5	NK2 homeobox 5 [Source:HGNC Symbol;Acc:HGNC:2488]	BENPORATH_ES_WITH_H3K27ME3	BENPORATH_EED_TARGETS				MEISSNER_BRAIN_HCP_WITH_H3K27ME3		MIKKELSEN_MEF_HCP_WITH_H3K27ME3		MIKKELSEN_MCV6_HCP_WITH_H3K27ME3		MARTENS_TRETINOIN_RESPONSE_UP			MEISSNER_NPC_HCP_WITH_H3K27ME3																						WP_HEART_DEVELOPMENT
9421	HAND1	heart and neural crest derivatives expressed 1 [Source:HGNC Symbol;Acc:HGNC:4807]	BENPORATH_ES_WITH_H3K27ME3	BENPORATH_EED_TARGETS				MEISSNER_BRAIN_HCP_WITH_H3K27ME3		MIKKELSEN_MEF_HCP_WITH_H3K27ME3			MEISSNER_NPC_HCP_WITH_H3_UNMETHYLATED	MARTENS_TRETINOIN_RESPONSE_UP					PEREZ_TP53_TARGETS							WP_MESODERMAL_COMMITMENT_PATHWAY									YOSHIMURA_MAPK8_TARGETS_UP		WP_NEURAL_CREST_DIFFERENTIATION		WP_HEART_DEVELOPMENT
167826	OLIG3	oligodendrocyte transcription factor 3 [Source:HGNC Symbol;Acc:HGNC:18003]	BENPORATH_ES_WITH_H3K27ME3	BENPORATH_EED_TARGETS				MEISSNER_BRAIN_HCP_WITH_H3K27ME3		MIKKELSEN_MEF_HCP_WITH_H3K27ME3			MEISSNER_NPC_HCP_WITH_H3_UNMETHYLATED																								WP_NEURAL_CREST_DIFFERENTIATION
1815	DRD4	dopamine receptor D4 [Source:HGNC Symbol;Acc:HGNC:3025]	BENPORATH_ES_WITH_H3K27ME3	BENPORATH_EED_TARGETS				MEISSNER_BRAIN_HCP_WITH_H3K27ME3				MIKKELSEN_MCV6_HCP_WITH_H3K27ME3			HATADA_METHYLATED_IN_LUNG_CANCER_UP	MEISSNER_NPC_HCP_WITH_H3K4ME2				REACTOME_SIGNALING_BY_GPCR							REACTOME_GPCR_LIGAND_BINDING							ZWANG_TRANSIENTLY_UP_BY_2ND_EGF_PULSE_ONLY
59336	PRDM13	PR/SET domain 13 [Source:HGNC Symbol;Acc:HGNC:13998]	BENPORATH_ES_WITH_H3K27ME3	BENPORATH_EED_TARGETS				MEISSNER_BRAIN_HCP_WITH_H3K27ME3				MIKKELSEN_MCV6_HCP_WITH_H3K27ME3					MEISSNER_NPC_HCP_WITH_H3K27ME3					MIKKELSEN_IPS_WITH_HCP_H3K27ME3
8788	DLK1	delta like non-canonical Notch ligand 1 [Source:HGNC Symbol;Acc:HGNC:2907]	BENPORATH_ES_WITH_H3K27ME3	BENPORATH_EED_TARGETS				MEISSNER_BRAIN_HCP_WITH_H3K27ME3								MEISSNER_NPC_HCP_WITH_H3K4ME2			PEREZ_TP53_TARGETS											SATO_SILENCED_BY_METHYLATION_IN_PANCREATIC_CANCER_1				ZWANG_TRANSIENTLY_UP_BY_2ND_EGF_PULSE_ONLY												WP_EPITHELIAL_TO_MESENCHYMAL_TRANSITION_IN_COLORECTAL_CANCER
3206	HOXA10	homeobox A10 [Source:HGNC Symbol;Acc:HGNC:5100]	BENPORATH_ES_WITH_H3K27ME3	BENPORATH_EED_TARGETS				MEISSNER_BRAIN_HCP_WITH_H3K27ME3									MEISSNER_NPC_HCP_WITH_H3K27ME3												WANG_MLL_TARGETS			WONG_ADULT_TISSUE_STEM_MODULE		ZWANG_TRANSIENTLY_UP_BY_2ND_EGF_PULSE_ONLY
3201	HOXA4	homeobox A4 [Source:HGNC Symbol;Acc:HGNC:5105]	BENPORATH_ES_WITH_H3K27ME3	BENPORATH_EED_TARGETS				MEISSNER_BRAIN_HCP_WITH_H3K27ME3																							REACTOME_DEVELOPMENTAL_BIOLOGY				YOSHIMURA_MAPK8_TARGETS_UP	REACTOME_ACTIVATION_OF_ANTERIOR_HOX_GENES_IN_HINDBRAIN_DEVELOPMENT_DURING_EARLY_EMBRYOGENESIS
245806	VGLL2	vestigial like family member 2 [Source:HGNC Symbol;Acc:HGNC:20232]	BENPORATH_ES_WITH_H3K27ME3	BENPORATH_EED_TARGETS					MIKKELSEN_NPC_HCP_WITH_H3K27ME3		MEISSNER_NPC_HCP_WITH_H3K4ME2_AND_H3K27ME3	MIKKELSEN_MCV6_HCP_WITH_H3K27ME3																																			MEISSNER_BRAIN_HCP_WITH_H3K4ME2_AND_H3K27ME3
3205	HOXA9	homeobox A9 [Source:HGNC Symbol;Acc:HGNC:5109]	BENPORATH_ES_WITH_H3K27ME3	BENPORATH_EED_TARGETS					MIKKELSEN_NPC_HCP_WITH_H3K27ME3																					SATO_SILENCED_BY_METHYLATION_IN_PANCREATIC_CANCER_1		WONG_ADULT_TISSUE_STEM_MODULE
222894	FERD3L	Fer3 like bHLH transcription factor [Source:HGNC Symbol;Acc:HGNC:16660]	BENPORATH_ES_WITH_H3K27ME3	BENPORATH_EED_TARGETS						MIKKELSEN_MEF_HCP_WITH_H3K27ME3					HATADA_METHYLATED_IN_LUNG_CANCER_UP																			ZWANG_TRANSIENTLY_UP_BY_2ND_EGF_PULSE_ONLY
57057	TBX20	T-box transcription factor 20 [Source:HGNC Symbol;Acc:HGNC:11598]	BENPORATH_ES_WITH_H3K27ME3	BENPORATH_EED_TARGETS						MIKKELSEN_MEF_HCP_WITH_H3K27ME3					HATADA_METHYLATED_IN_LUNG_CANCER_UP																								WP_HEART_DEVELOPMENT		DURAND_STROMA_S_UP
3204	HOXA7	homeobox A7 [Source:HGNC Symbol;Acc:HGNC:5108]	BENPORATH_ES_WITH_H3K27ME3	BENPORATH_EED_TARGETS											HATADA_METHYLATED_IN_LUNG_CANCER_UP
6863	TAC1	tachykinin precursor 1 [Source:HGNC Symbol;Acc:HGNC:11517]	BENPORATH_ES_WITH_H3K27ME3	BENPORATH_EED_TARGETS																REACTOME_SIGNALING_BY_GPCR							REACTOME_GPCR_LIGAND_BINDING					WONG_ADULT_TISSUE_STEM_MODULE			YOSHIMURA_MAPK8_TARGETS_UP
3199	HOXA2	homeobox A2 [Source:HGNC Symbol;Acc:HGNC:5103]	BENPORATH_ES_WITH_H3K27ME3	BENPORATH_EED_TARGETS																		MIKKELSEN_IPS_WITH_HCP_H3K27ME3									REACTOME_DEVELOPMENTAL_BIOLOGY	WONG_ADULT_TISSUE_STEM_MODULE				REACTOME_ACTIVATION_OF_ANTERIOR_HOX_GENES_IN_HINDBRAIN_DEVELOPMENT_DURING_EARLY_EMBRYOGENESIS				LEE_NEURAL_CREST_STEM_CELL_UP
51299	NRN1	neuritin 1 [Source:HGNC Symbol;Acc:HGNC:17972]	BENPORATH_ES_WITH_H3K27ME3	BENPORATH_EED_TARGETS																		MIKKELSEN_IPS_WITH_HCP_H3K27ME3
3198	HOXA1	homeobox A1 [Source:HGNC Symbol;Acc:HGNC:5099]	BENPORATH_ES_WITH_H3K27ME3	BENPORATH_EED_TARGETS																				WP_ENDODERM_DIFFERENTIATION						SATO_SILENCED_BY_METHYLATION_IN_PANCREATIC_CANCER_1	REACTOME_DEVELOPMENTAL_BIOLOGY					REACTOME_ACTIVATION_OF_ANTERIOR_HOX_GENES_IN_HINDBRAIN_DEVELOPMENT_DURING_EARLY_EMBRYOGENESIS	WP_NEURAL_CREST_DIFFERENTIATION										MEISSNER_BRAIN_HCP_WITH_H3K4ME2_AND_H3K27ME3
202	CRYBG1	crystallin beta-gamma domain containing 1 [Source:HGNC Symbol;Acc:HGNC:356]	BENPORATH_ES_WITH_H3K27ME3	BENPORATH_EED_TARGETS																												WONG_ADULT_TISSUE_STEM_MODULE																WU_CELL_MIGRATION
860	RUNX2	RUNX family transcription factor 2 [Source:HGNC Symbol;Acc:HGNC:10472]	BENPORATH_ES_WITH_H3K27ME3	BENPORATH_EED_TARGETS																																									WP_OSTEOBLAST_DIFFERENTIATION
4223	MEOX2	mesenchyme homeobox 2 [Source:HGNC Symbol;Acc:HGNC:7014]	BENPORATH_ES_WITH_H3K27ME3	BENPORATH_EED_TARGETS
80329	ULBP1	UL16 binding protein 1 [Source:HGNC Symbol;Acc:HGNC:14893]	BENPORATH_ES_WITH_H3K27ME3	BENPORATH_EED_TARGETS
9247	GCM2	glial cells missing transcription factor 2 [Source:HGNC Symbol;Acc:HGNC:4198]	BENPORATH_ES_WITH_H3K27ME3	BENPORATH_EED_TARGETS
4070	TACSTD2	tumor associated calcium signal transducer 2 [Source:HGNC Symbol;Acc:HGNC:11530]	BENPORATH_ES_WITH_H3K27ME3		BENPORATH_SUZ12_TARGETS		MEISSNER_BRAIN_HCP_WITH_H3K4ME3_AND_H3K27ME3			MIKKELSEN_MEF_HCP_WITH_H3K27ME3			MEISSNER_NPC_HCP_WITH_H3_UNMETHYLATED	MARTENS_TRETINOIN_RESPONSE_UP																SATO_SILENCED_BY_METHYLATION_IN_PANCREATIC_CANCER_1					YOSHIMURA_MAPK8_TARGETS_UP													WU_CELL_MIGRATION
148281	SYT6	synaptotagmin 6 [Source:HGNC Symbol;Acc:HGNC:18638]	BENPORATH_ES_WITH_H3K27ME3		BENPORATH_SUZ12_TARGETS		MEISSNER_BRAIN_HCP_WITH_H3K4ME3_AND_H3K27ME3					MIKKELSEN_MCV6_HCP_WITH_H3K27ME3				MEISSNER_NPC_HCP_WITH_H3K4ME2
10021	HCN4	hyperpolarization activated cyclic nucleotide gated potassium channel 4 [Source:HGNC Symbol;Acc:HGNC:16882]	BENPORATH_ES_WITH_H3K27ME3		BENPORATH_SUZ12_TARGETS		MEISSNER_BRAIN_HCP_WITH_H3K4ME3_AND_H3K27ME3							MARTENS_TRETINOIN_RESPONSE_UP	HATADA_METHYLATED_IN_LUNG_CANCER_UP
8900	CCNA1	cyclin A1 [Source:HGNC Symbol;Acc:HGNC:1577]	BENPORATH_ES_WITH_H3K27ME3		BENPORATH_SUZ12_TARGETS		MEISSNER_BRAIN_HCP_WITH_H3K4ME3_AND_H3K27ME3									MEISSNER_NPC_HCP_WITH_H3K4ME2			PEREZ_TP53_TARGETS						SCHLESINGER_METHYLATED_DE_NOVO_IN_CANCER
5583	PRKCH	protein kinase C eta [Source:HGNC Symbol;Acc:HGNC:9403]	BENPORATH_ES_WITH_H3K27ME3		BENPORATH_SUZ12_TARGETS		MEISSNER_BRAIN_HCP_WITH_H3K4ME3_AND_H3K27ME3													REACTOME_SIGNALING_BY_GPCR																						WP_WNT_SIGNALING_PATHWAY_AND_PLURIPOTENCY			WP_OSTEOBLAST_DIFFERENTIATION
51176	LEF1	lymphoid enhancer binding factor 1 [Source:HGNC Symbol;Acc:HGNC:6551]	BENPORATH_ES_WITH_H3K27ME3		BENPORATH_SUZ12_TARGETS		MEISSNER_BRAIN_HCP_WITH_H3K4ME3_AND_H3K27ME3														WP_NCRNAS_INVOLVED_IN_WNT_SIGNALING_IN_HEPATOCELLULAR_CARCINOMA		KEGG_BASAL_CELL_CARCINOMA	WP_ENDODERM_DIFFERENTIATION		WP_MESODERMAL_COMMITMENT_PATHWAY		WP_LNCRNA_INVOLVEMENT_IN_CANONICAL_WNT_SIGNALING_AND_COLORECTAL_CANCER			REACTOME_DEVELOPMENTAL_BIOLOGY		WNT_SIGNALING	ZWANG_TRANSIENTLY_UP_BY_2ND_EGF_PULSE_ONLY				WP_WNT_SIGNALING				WP_WNT_SIGNALING_PATHWAY_AND_PLURIPOTENCY		REACTOME_SIGNALING_BY_WNT
116039	OSR2	odd-skipped related transciption factor 2 [Source:HGNC Symbol;Acc:HGNC:15830]	BENPORATH_ES_WITH_H3K27ME3		BENPORATH_SUZ12_TARGETS		MEISSNER_BRAIN_HCP_WITH_H3K4ME3_AND_H3K27ME3																						WANG_MLL_TARGETS
317649	EIF4E3	eukaryotic translation initiation factor 4E family member 3 [Source:HGNC Symbol;Acc:HGNC:31837]	BENPORATH_ES_WITH_H3K27ME3		BENPORATH_SUZ12_TARGETS				MIKKELSEN_NPC_HCP_WITH_H3K27ME3		MEISSNER_NPC_HCP_WITH_H3K4ME2_AND_H3K27ME3																		WANG_MLL_TARGETS												DURAND_STROMA_S_UP
4862	NPAS2	neuronal PAS domain protein 2 [Source:HGNC Symbol;Acc:HGNC:7895]	BENPORATH_ES_WITH_H3K27ME3		BENPORATH_SUZ12_TARGETS				MIKKELSEN_NPC_HCP_WITH_H3K27ME3		MEISSNER_NPC_HCP_WITH_H3K4ME2_AND_H3K27ME3
3741	KCNA5	potassium voltage-gated channel subfamily A member 5 [Source:HGNC Symbol;Acc:HGNC:6224]	BENPORATH_ES_WITH_H3K27ME3		BENPORATH_SUZ12_TARGETS					MIKKELSEN_MEF_HCP_WITH_H3K27ME3				MARTENS_TRETINOIN_RESPONSE_UP																					YOSHIMURA_MAPK8_TARGETS_UP
25960	ADGRA2	adhesion G protein-coupled receptor A2 [Source:HGNC Symbol;Acc:HGNC:17849]	BENPORATH_ES_WITH_H3K27ME3		BENPORATH_SUZ12_TARGETS							MIKKELSEN_MCV6_HCP_WITH_H3K27ME3																																					LIM_MAMMARY_STEM_CELL_UP
10417	SPON2	spondin 2 [Source:HGNC Symbol;Acc:HGNC:11253]	BENPORATH_ES_WITH_H3K27ME3		BENPORATH_SUZ12_TARGETS									MARTENS_TRETINOIN_RESPONSE_UP															WANG_MLL_TARGETS												DURAND_STROMA_S_UP		NABA_MATRISOME
3760	KCNJ3	potassium inwardly rectifying channel subfamily J member 3 [Source:HGNC Symbol;Acc:HGNC:6264]	BENPORATH_ES_WITH_H3K27ME3		BENPORATH_SUZ12_TARGETS										HATADA_METHYLATED_IN_LUNG_CANCER_UP																			ZWANG_TRANSIENTLY_UP_BY_2ND_EGF_PULSE_ONLY
6398	SECTM1	secreted and transmembrane 1 [Source:HGNC Symbol;Acc:HGNC:10707]	BENPORATH_ES_WITH_H3K27ME3		BENPORATH_SUZ12_TARGETS										HATADA_METHYLATED_IN_LUNG_CANCER_UP
30061	SLC40A1	solute carrier family 40 member 1 [Source:HGNC Symbol;Acc:HGNC:10909]	BENPORATH_ES_WITH_H3K27ME3		BENPORATH_SUZ12_TARGETS													MIKKELSEN_NPC_HCP_WITH_H3K4ME3_AND_H3K27ME3
1396	CRIP1	cysteine rich protein 1 [Source:HGNC Symbol;Acc:HGNC:2360]	BENPORATH_ES_WITH_H3K27ME3		BENPORATH_SUZ12_TARGETS														PEREZ_TP53_TARGETS						SCHLESINGER_METHYLATED_DE_NOVO_IN_CANCER							WONG_ADULT_TISSUE_STEM_MODULE		ZWANG_TRANSIENTLY_UP_BY_2ND_EGF_PULSE_ONLY
284656	EPHA10	EPH receptor A10 [Source:HGNC Symbol;Acc:HGNC:19987]	BENPORATH_ES_WITH_H3K27ME3		BENPORATH_SUZ12_TARGETS																										REACTOME_DEVELOPMENTAL_BIOLOGY
3790	KCNS3	potassium voltage-gated channel modifier subfamily S member 3 [Source:HGNC Symbol;Acc:HGNC:6302]	BENPORATH_ES_WITH_H3K27ME3				MEISSNER_BRAIN_HCP_WITH_H3K4ME3_AND_H3K27ME3		MIKKELSEN_NPC_HCP_WITH_H3K27ME3		MEISSNER_NPC_HCP_WITH_H3K4ME2_AND_H3K27ME3
134548	SOWAHA	sosondowah ankyrin repeat domain family member A [Source:HGNC Symbol;Acc:HGNC:27033]	BENPORATH_ES_WITH_H3K27ME3				MEISSNER_BRAIN_HCP_WITH_H3K4ME3_AND_H3K27ME3			MIKKELSEN_MEF_HCP_WITH_H3K27ME3			MEISSNER_NPC_HCP_WITH_H3_UNMETHYLATED		HATADA_METHYLATED_IN_LUNG_CANCER_UP
147111	NOTUM	notum, palmitoleoyl-protein carboxylesterase [Source:HGNC Symbol;Acc:HGNC:27106]	BENPORATH_ES_WITH_H3K27ME3				MEISSNER_BRAIN_HCP_WITH_H3K4ME3_AND_H3K27ME3				MEISSNER_NPC_HCP_WITH_H3K4ME2_AND_H3K27ME3										WP_NCRNAS_INVOLVED_IN_WNT_SIGNALING_IN_HEPATOCELLULAR_CARCINOMA							WP_LNCRNA_INVOLVEMENT_IN_CANONICAL_WNT_SIGNALING_AND_COLORECTAL_CANCER	WANG_MLL_TARGETS					ZWANG_TRANSIENTLY_UP_BY_2ND_EGF_PULSE_ONLY				WP_WNT_SIGNALING
51090	PLLP	plasmolipin [Source:HGNC Symbol;Acc:HGNC:18553]	BENPORATH_ES_WITH_H3K27ME3				MEISSNER_BRAIN_HCP_WITH_H3K4ME3_AND_H3K27ME3						MEISSNER_NPC_HCP_WITH_H3_UNMETHYLATED																						YOSHIMURA_MAPK8_TARGETS_UP
375298	CERKL	ceramide kinase like [Source:HGNC Symbol;Acc:HGNC:21699]	BENPORATH_ES_WITH_H3K27ME3				MEISSNER_BRAIN_HCP_WITH_H3K4ME3_AND_H3K27ME3						MEISSNER_NPC_HCP_WITH_H3_UNMETHYLATED
3912	LAMB1	laminin subunit beta 1 [Source:HGNC Symbol;Acc:HGNC:6486]	BENPORATH_ES_WITH_H3K27ME3				MEISSNER_BRAIN_HCP_WITH_H3K4ME3_AND_H3K27ME3																								REACTOME_DEVELOPMENTAL_BIOLOGY	WONG_ADULT_TISSUE_STEM_MODULE								LEE_NEURAL_CREST_STEM_CELL_UP			NABA_MATRISOME						LIM_MAMMARY_STEM_CELL_UP
23314	SATB2	SATB homeobox 2 [Source:HGNC Symbol;Acc:HGNC:21637]	BENPORATH_ES_WITH_H3K27ME3				MEISSNER_BRAIN_HCP_WITH_H3K4ME3_AND_H3K27ME3
390992	HES3	hes family bHLH transcription factor 3 [Source:HGNC Symbol;Acc:HGNC:26226]	BENPORATH_ES_WITH_H3K27ME3					MEISSNER_BRAIN_HCP_WITH_H3K27ME3		MIKKELSEN_MEF_HCP_WITH_H3K27ME3						MEISSNER_NPC_HCP_WITH_H3K4ME2																			YOSHIMURA_MAPK8_TARGETS_UP										WP_OSTEOBLAST_DIFFERENTIATION
255426	RASGEF1C	RasGEF domain family member 1C [Source:HGNC Symbol;Acc:HGNC:27400]	BENPORATH_ES_WITH_H3K27ME3						MIKKELSEN_NPC_HCP_WITH_H3K27ME3	MIKKELSEN_MEF_HCP_WITH_H3K27ME3	MEISSNER_NPC_HCP_WITH_H3K4ME2_AND_H3K27ME3	MIKKELSEN_MCV6_HCP_WITH_H3K27ME3
9227	LRAT	lecithin retinol acyltransferase [Source:HGNC Symbol;Acc:HGNC:6685]	BENPORATH_ES_WITH_H3K27ME3						MIKKELSEN_NPC_HCP_WITH_H3K27ME3	MIKKELSEN_MEF_HCP_WITH_H3K27ME3
388585	HES5	hes family bHLH transcription factor 5 [Source:HGNC Symbol;Acc:HGNC:19764]	BENPORATH_ES_WITH_H3K27ME3							MIKKELSEN_MEF_HCP_WITH_H3K27ME3		MIKKELSEN_MCV6_HCP_WITH_H3K27ME3																							YOSHIMURA_MAPK8_TARGETS_UP		WP_NEURAL_CREST_DIFFERENTIATION
162515	SLC16A11	solute carrier family 16 member 11 [Source:HGNC Symbol;Acc:HGNC:23093]	BENPORATH_ES_WITH_H3K27ME3							MIKKELSEN_MEF_HCP_WITH_H3K27ME3			MEISSNER_NPC_HCP_WITH_H3_UNMETHYLATED
5992	RFX4	regulatory factor X4 [Source:HGNC Symbol;Acc:HGNC:9985]	BENPORATH_ES_WITH_H3K27ME3							MIKKELSEN_MEF_HCP_WITH_H3K27ME3
2934	GSN	gelsolin [Source:HGNC Symbol;Acc:HGNC:4620]	BENPORATH_ES_WITH_H3K27ME3										MEISSNER_NPC_HCP_WITH_H3_UNMETHYLATED																											LEE_NEURAL_CREST_STEM_CELL_UP									LIM_MAMMARY_STEM_CELL_UP
5919	RARRES2	retinoic acid receptor responder 2 [Source:HGNC Symbol;Acc:HGNC:9868]	BENPORATH_ES_WITH_H3K27ME3											MARTENS_TRETINOIN_RESPONSE_UP	HATADA_METHYLATED_IN_LUNG_CANCER_UP																																		LIM_MAMMARY_STEM_CELL_UP
3662	IRF4	interferon regulatory factor 4 [Source:HGNC Symbol;Acc:HGNC:6119]	BENPORATH_ES_WITH_H3K27ME3												HATADA_METHYLATED_IN_LUNG_CANCER_UP				PEREZ_TP53_TARGETS															ZWANG_TRANSIENTLY_UP_BY_2ND_EGF_PULSE_ONLY
56098	PCDHGC4	protocadherin gamma subfamily C, 4 [Source:HGNC Symbol;Acc:HGNC:8717]	BENPORATH_ES_WITH_H3K27ME3												HATADA_METHYLATED_IN_LUNG_CANCER_UP
6586	SLIT3	slit guidance ligand 3 [Source:HGNC Symbol;Acc:HGNC:11087]	BENPORATH_ES_WITH_H3K27ME3													MEISSNER_NPC_HCP_WITH_H3K4ME2													WANG_MLL_TARGETS		REACTOME_DEVELOPMENTAL_BIOLOGY												NABA_MATRISOME						LIM_MAMMARY_STEM_CELL_UP
8535	CBX4	chromobox 4 [Source:HGNC Symbol;Acc:HGNC:1554]	BENPORATH_ES_WITH_H3K27ME3																PEREZ_TP53_TARGETS													WONG_ADULT_TISSUE_STEM_MODULE
10023	FRAT1	FRAT regulator of WNT signaling pathway 1 [Source:HGNC Symbol;Acc:HGNC:3944]	BENPORATH_ES_WITH_H3K27ME3																		WP_NCRNAS_INVOLVED_IN_WNT_SIGNALING_IN_HEPATOCELLULAR_CARCINOMA							WP_LNCRNA_INVOLVEMENT_IN_CANONICAL_WNT_SIGNALING_AND_COLORECTAL_CANCER					WNT_SIGNALING					WP_WNT_SIGNALING				WP_WNT_SIGNALING_PATHWAY_AND_PLURIPOTENCY		REACTOME_SIGNALING_BY_WNT
53822	FXYD7	FXYD domain containing ion transport regulator 7 [Source:HGNC Symbol;Acc:HGNC:4034]	BENPORATH_ES_WITH_H3K27ME3
148398	SAMD11	sterile alpha motif domain containing 11 [Source:HGNC Symbol;Acc:HGNC:28706]	BENPORATH_ES_WITH_H3K27ME3
987	LRBA	LPS responsive beige-like anchor protein [Source:HGNC Symbol;Acc:HGNC:1742]	BENPORATH_ES_WITH_H3K27ME3
220359	TIGD3	tigger transposable element derived 3 [Source:HGNC Symbol;Acc:HGNC:18334]	BENPORATH_ES_WITH_H3K27ME3
30819	KCNIP2	potassium voltage-gated channel interacting protein 2 [Source:HGNC Symbol;Acc:HGNC:15522]	BENPORATH_ES_WITH_H3K27ME3
83850	ESYT3	extended synaptotagmin 3 [Source:HGNC Symbol;Acc:HGNC:24295]		BENPORATH_EED_TARGETS	BENPORATH_SUZ12_TARGETS		MEISSNER_BRAIN_HCP_WITH_H3K4ME3_AND_H3K27ME3						MEISSNER_NPC_HCP_WITH_H3_UNMETHYLATED																			WONG_ADULT_TISSUE_STEM_MODULE
2018	EMX2	empty spiracles homeobox 2 [Source:HGNC Symbol;Acc:HGNC:3341]		BENPORATH_EED_TARGETS	BENPORATH_SUZ12_TARGETS		MEISSNER_BRAIN_HCP_WITH_H3K4ME3_AND_H3K27ME3							MARTENS_TRETINOIN_RESPONSE_UP					PEREZ_TP53_TARGETS
11096	ADAMTS5	ADAM metallopeptidase with thrombospondin type 1 motif 5 [Source:HGNC Symbol;Acc:HGNC:221]		BENPORATH_EED_TARGETS	BENPORATH_SUZ12_TARGETS		MEISSNER_BRAIN_HCP_WITH_H3K4ME3_AND_H3K27ME3									MEISSNER_NPC_HCP_WITH_H3K4ME2			PEREZ_TP53_TARGETS																								NABA_MATRISOME
651	BMP3	bone morphogenetic protein 3 [Source:HGNC Symbol;Acc:HGNC:1070]		BENPORATH_EED_TARGETS	BENPORATH_SUZ12_TARGETS		MEISSNER_BRAIN_HCP_WITH_H3K4ME3_AND_H3K27ME3									MEISSNER_NPC_HCP_WITH_H3K4ME2																											NABA_MATRISOME
1690	COCH	cochlin [Source:HGNC Symbol;Acc:HGNC:2180]		BENPORATH_EED_TARGETS	BENPORATH_SUZ12_TARGETS		MEISSNER_BRAIN_HCP_WITH_H3K4ME3_AND_H3K27ME3											MIKKELSEN_NPC_HCP_WITH_H3K4ME3_AND_H3K27ME3																									NABA_MATRISOME
387914	SHISA2	shisa family member 2 [Source:HGNC Symbol;Acc:HGNC:20366]		BENPORATH_EED_TARGETS	BENPORATH_SUZ12_TARGETS		MEISSNER_BRAIN_HCP_WITH_H3K4ME3_AND_H3K27ME3
3229	HOXC13	homeobox C13 [Source:HGNC Symbol;Acc:HGNC:5125]		BENPORATH_EED_TARGETS	BENPORATH_SUZ12_TARGETS			MEISSNER_BRAIN_HCP_WITH_H3K27ME3	MIKKELSEN_NPC_HCP_WITH_H3K27ME3	MIKKELSEN_MEF_HCP_WITH_H3K27ME3				MARTENS_TRETINOIN_RESPONSE_UP			MEISSNER_NPC_HCP_WITH_H3K27ME3		PEREZ_TP53_TARGETS										WANG_MLL_TARGETS	SATO_SILENCED_BY_METHYLATION_IN_PANCREATIC_CANCER_1
8092	ALX1	ALX homeobox 1 [Source:HGNC Symbol;Acc:HGNC:1494]		BENPORATH_EED_TARGETS	BENPORATH_SUZ12_TARGETS			MEISSNER_BRAIN_HCP_WITH_H3K27ME3	MIKKELSEN_NPC_HCP_WITH_H3K27ME3	MIKKELSEN_MEF_HCP_WITH_H3K27ME3					HATADA_METHYLATED_IN_LUNG_CANCER_UP		MEISSNER_NPC_HCP_WITH_H3K27ME3												WANG_MLL_TARGETS
2672	GFI1	growth factor independent 1 transcriptional repressor [Source:HGNC Symbol;Acc:HGNC:4237]		BENPORATH_EED_TARGETS	BENPORATH_SUZ12_TARGETS			MEISSNER_BRAIN_HCP_WITH_H3K27ME3	MIKKELSEN_NPC_HCP_WITH_H3K27ME3	MIKKELSEN_MEF_HCP_WITH_H3K27ME3							MEISSNER_NPC_HCP_WITH_H3K27ME3					MIKKELSEN_IPS_WITH_HCP_H3K27ME3									REACTOME_DEVELOPMENTAL_BIOLOGY				YOSHIMURA_MAPK8_TARGETS_UP
6572	SLC18A3	solute carrier family 18 member A3 [Source:HGNC Symbol;Acc:HGNC:10936]		BENPORATH_EED_TARGETS	BENPORATH_SUZ12_TARGETS			MEISSNER_BRAIN_HCP_WITH_H3K27ME3			MEISSNER_NPC_HCP_WITH_H3K4ME2_AND_H3K27ME3	MIKKELSEN_MCV6_HCP_WITH_H3K27ME3																							YOSHIMURA_MAPK8_TARGETS_UP
2862	MLNR	motilin receptor [Source:HGNC Symbol;Acc:HGNC:4495]		BENPORATH_EED_TARGETS	BENPORATH_SUZ12_TARGETS									MARTENS_TRETINOIN_RESPONSE_UP						REACTOME_SIGNALING_BY_GPCR							REACTOME_GPCR_LIGAND_BINDING
7277	TUBA4A	tubulin alpha 4a [Source:HGNC Symbol;Acc:HGNC:12407]		BENPORATH_EED_TARGETS	BENPORATH_SUZ12_TARGETS													MIKKELSEN_NPC_HCP_WITH_H3K4ME3_AND_H3K27ME3													REACTOME_DEVELOPMENTAL_BIOLOGY																	WU_CELL_MIGRATION
133	ADM	adrenomedullin [Source:HGNC Symbol;Acc:HGNC:259]		BENPORATH_EED_TARGETS	BENPORATH_SUZ12_TARGETS														PEREZ_TP53_TARGETS	REACTOME_SIGNALING_BY_GPCR							REACTOME_GPCR_LIGAND_BINDING		WANG_MLL_TARGETS			WONG_ADULT_TISSUE_STEM_MODULE
343990	CRACDL	CRACD like [Source:HGNC Symbol;Acc:HGNC:33454]		BENPORATH_EED_TARGETS	BENPORATH_SUZ12_TARGETS														PEREZ_TP53_TARGETS
3131	HLF	HLF transcription factor, PAR bZIP family member [Source:HGNC Symbol;Acc:HGNC:4977]		BENPORATH_EED_TARGETS	BENPORATH_SUZ12_TARGETS																								WANG_MLL_TARGETS			WONG_ADULT_TISSUE_STEM_MODULE			YOSHIMURA_MAPK8_TARGETS_UP
1545	CYP1B1	cytochrome P450 family 1 subfamily B member 1 [Source:HGNC Symbol;Acc:HGNC:2597]		BENPORATH_EED_TARGETS	BENPORATH_SUZ12_TARGETS																									SATO_SILENCED_BY_METHYLATION_IN_PANCREATIC_CANCER_1		WONG_ADULT_TISSUE_STEM_MODULE
80086	TUBA4B	tubulin alpha 4b [Source:HGNC Symbol;Acc:HGNC:18637]		BENPORATH_EED_TARGETS	BENPORATH_SUZ12_TARGETS																										REACTOME_DEVELOPMENTAL_BIOLOGY
23584	VSIG2	V-set and immunoglobulin domain containing 2 [Source:HGNC Symbol;Acc:HGNC:17149]		BENPORATH_EED_TARGETS	BENPORATH_SUZ12_TARGETS																													ZWANG_TRANSIENTLY_UP_BY_2ND_EGF_PULSE_ONLY
4498	MT1JP	metallothionein 1J, pseudogene [Source:HGNC Symbol;Acc:HGNC:7402]		BENPORATH_EED_TARGETS	BENPORATH_SUZ12_TARGETS
2571	GAD1	glutamate decarboxylase 1 [Source:HGNC Symbol;Acc:HGNC:4092]		BENPORATH_EED_TARGETS			MEISSNER_BRAIN_HCP_WITH_H3K4ME3_AND_H3K27ME3			MIKKELSEN_MEF_HCP_WITH_H3K27ME3								MIKKELSEN_NPC_HCP_WITH_H3K4ME3_AND_H3K27ME3	PEREZ_TP53_TARGETS
4885	NPTX2	neuronal pentraxin 2 [Source:HGNC Symbol;Acc:HGNC:7953]		BENPORATH_EED_TARGETS			MEISSNER_BRAIN_HCP_WITH_H3K4ME3_AND_H3K27ME3					MIKKELSEN_MCV6_HCP_WITH_H3K27ME3				MEISSNER_NPC_HCP_WITH_H3K4ME2														SATO_SILENCED_BY_METHYLATION_IN_PANCREATIC_CANCER_1					YOSHIMURA_MAPK8_TARGETS_UP														LIM_MAMMARY_STEM_CELL_UP
6387	CXCL12	C-X-C motif chemokine ligand 12 [Source:HGNC Symbol;Acc:HGNC:10672]		BENPORATH_EED_TARGETS			MEISSNER_BRAIN_HCP_WITH_H3K4ME3_AND_H3K27ME3								HATADA_METHYLATED_IN_LUNG_CANCER_UP			MIKKELSEN_NPC_HCP_WITH_H3K4ME3_AND_H3K27ME3		REACTOME_SIGNALING_BY_GPCR					SCHLESINGER_METHYLATED_DE_NOVO_IN_CANCER		REACTOME_GPCR_LIGAND_BINDING			SATO_SILENCED_BY_METHYLATION_IN_PANCREATIC_CANCER_1	REACTOME_DEVELOPMENTAL_BIOLOGY	WONG_ADULT_TISSUE_STEM_MODULE									DURAND_STROMA_S_UP		NABA_MATRISOME
7546	ZIC2	Zic family member 2 [Source:HGNC Symbol;Acc:HGNC:12873]		BENPORATH_EED_TARGETS			MEISSNER_BRAIN_HCP_WITH_H3K4ME3_AND_H3K27ME3												PEREZ_TP53_TARGETS							WP_MESODERMAL_COMMITMENT_PATHWAY			WANG_MLL_TARGETS
63978	PRDM14	PR/SET domain 14 [Source:HGNC Symbol;Acc:HGNC:14001]		BENPORATH_EED_TARGETS				MEISSNER_BRAIN_HCP_WITH_H3K27ME3		MIKKELSEN_MEF_HCP_WITH_H3K27ME3			MEISSNER_NPC_HCP_WITH_H3_UNMETHYLATED											WP_ENDODERM_DIFFERENTIATION						SATO_SILENCED_BY_METHYLATION_IN_PANCREATIC_CANCER_1	REACTOME_DEVELOPMENTAL_BIOLOGY			ZWANG_TRANSIENTLY_UP_BY_2ND_EGF_PULSE_ONLY
79852	EPHX3	epoxide hydrolase 3 [Source:HGNC Symbol;Acc:HGNC:23760]		BENPORATH_EED_TARGETS						MIKKELSEN_MEF_HCP_WITH_H3K27ME3															SCHLESINGER_METHYLATED_DE_NOVO_IN_CANCER
3005	H1-0	H1.0 linker histone [Source:HGNC Symbol;Acc:HGNC:4714]		BENPORATH_EED_TARGETS												MEISSNER_NPC_HCP_WITH_H3K4ME2
8325	FZD8	frizzled class receptor 8 [Source:HGNC Symbol;Acc:HGNC:4046]		BENPORATH_EED_TARGETS																REACTOME_SIGNALING_BY_GPCR	WP_NCRNAS_INVOLVED_IN_WNT_SIGNALING_IN_HEPATOCELLULAR_CARCINOMA		KEGG_BASAL_CELL_CARCINOMA			WP_MESODERMAL_COMMITMENT_PATHWAY	REACTOME_GPCR_LIGAND_BINDING	WP_LNCRNA_INVOLVEMENT_IN_CANONICAL_WNT_SIGNALING_AND_COLORECTAL_CANCER					WNT_SIGNALING					WP_WNT_SIGNALING			DURAND_STROMA_S_UP	WP_WNT_SIGNALING_PATHWAY_AND_PLURIPOTENCY		REACTOME_SIGNALING_BY_WNT	WP_OSTEOBLAST_DIFFERENTIATION	WP_EPITHELIAL_TO_MESENCHYMAL_TRANSITION_IN_COLORECTAL_CANCER			LIM_MAMMARY_STEM_CELL_UP
8357	H3C10	H3 clustered histone 10 [Source:HGNC Symbol;Acc:HGNC:4775]		BENPORATH_EED_TARGETS																										SATO_SILENCED_BY_METHYLATION_IN_PANCREATIC_CANCER_1	REACTOME_DEVELOPMENTAL_BIOLOGY					REACTOME_ACTIVATION_OF_ANTERIOR_HOX_GENES_IN_HINDBRAIN_DEVELOPMENT_DURING_EARLY_EMBRYOGENESIS								REACTOME_SIGNALING_BY_WNT
8361	H4C6	H4 clustered histone 6 [Source:HGNC Symbol;Acc:HGNC:4783]		BENPORATH_EED_TARGETS																											REACTOME_DEVELOPMENTAL_BIOLOGY					REACTOME_ACTIVATION_OF_ANTERIOR_HOX_GENES_IN_HINDBRAIN_DEVELOPMENT_DURING_EARLY_EMBRYOGENESIS								REACTOME_SIGNALING_BY_WNT
8340	H2BC13	H2B clustered histone 13 [Source:HGNC Symbol;Acc:HGNC:4748]		BENPORATH_EED_TARGETS																											REACTOME_DEVELOPMENTAL_BIOLOGY					REACTOME_ACTIVATION_OF_ANTERIOR_HOX_GENES_IN_HINDBRAIN_DEVELOPMENT_DURING_EARLY_EMBRYOGENESIS								REACTOME_SIGNALING_BY_WNT
8352	H3C3	H3 clustered histone 3 [Source:HGNC Symbol;Acc:HGNC:4768]		BENPORATH_EED_TARGETS																											REACTOME_DEVELOPMENTAL_BIOLOGY					REACTOME_ACTIVATION_OF_ANTERIOR_HOX_GENES_IN_HINDBRAIN_DEVELOPMENT_DURING_EARLY_EMBRYOGENESIS								REACTOME_SIGNALING_BY_WNT
8353	H3C6	H3 clustered histone 6 [Source:HGNC Symbol;Acc:HGNC:4769]		BENPORATH_EED_TARGETS																											REACTOME_DEVELOPMENTAL_BIOLOGY					REACTOME_ACTIVATION_OF_ANTERIOR_HOX_GENES_IN_HINDBRAIN_DEVELOPMENT_DURING_EARLY_EMBRYOGENESIS								REACTOME_SIGNALING_BY_WNT
1832	DSP	desmoplakin [Source:HGNC Symbol;Acc:HGNC:3052]		BENPORATH_EED_TARGETS																											REACTOME_DEVELOPMENTAL_BIOLOGY															WP_EPITHELIAL_TO_MESENCHYMAL_TRANSITION_IN_COLORECTAL_CANCER
8332	H2AC16	H2A clustered histone 16 [Source:HGNC Symbol;Acc:HGNC:4730]		BENPORATH_EED_TARGETS
91373	UAP1L1	UDP-N-acetylglucosamine pyrophosphorylase 1 like 1 [Source:HGNC Symbol;Acc:HGNC:28082]		BENPORATH_EED_TARGETS
81532	MOB2	MOB kinase activator 2 [Source:HGNC Symbol;Acc:HGNC:24904]		BENPORATH_EED_TARGETS
54101	RIPK4	receptor interacting serine/threonine kinase 4 [Source:HGNC Symbol;Acc:HGNC:496]			BENPORATH_SUZ12_TARGETS		MEISSNER_BRAIN_HCP_WITH_H3K4ME3_AND_H3K27ME3		MIKKELSEN_NPC_HCP_WITH_H3K27ME3								MEISSNER_NPC_HCP_WITH_H3K27ME3		PEREZ_TP53_TARGETS
54102	CLIC6	chloride intracellular channel 6 [Source:HGNC Symbol;Acc:HGNC:2065]			BENPORATH_SUZ12_TARGETS		MEISSNER_BRAIN_HCP_WITH_H3K4ME3_AND_H3K27ME3						MEISSNER_NPC_HCP_WITH_H3_UNMETHYLATED																					ZWANG_TRANSIENTLY_UP_BY_2ND_EGF_PULSE_ONLY
440097	DBX2	developing brain homeobox 2 [Source:HGNC Symbol;Acc:HGNC:33186]			BENPORATH_SUZ12_TARGETS		MEISSNER_BRAIN_HCP_WITH_H3K4ME3_AND_H3K27ME3						MEISSNER_NPC_HCP_WITH_H3_UNMETHYLATED
84962	AJUBA	ajuba LIM protein [Source:HGNC Symbol;Acc:HGNC:20250]			BENPORATH_SUZ12_TARGETS		MEISSNER_BRAIN_HCP_WITH_H3K4ME3_AND_H3K27ME3																								REACTOME_DEVELOPMENTAL_BIOLOGY					REACTOME_ACTIVATION_OF_ANTERIOR_HOX_GENES_IN_HINDBRAIN_DEVELOPMENT_DURING_EARLY_EMBRYOGENESIS
7022	TFAP2C	transcription factor AP-2 gamma [Source:HGNC Symbol;Acc:HGNC:11744]			BENPORATH_SUZ12_TARGETS			MEISSNER_BRAIN_HCP_WITH_H3K27ME3	MIKKELSEN_NPC_HCP_WITH_H3K27ME3	MIKKELSEN_MEF_HCP_WITH_H3K27ME3							MEISSNER_NPC_HCP_WITH_H3K27ME3								SCHLESINGER_METHYLATED_DE_NOVO_IN_CANCER					SATO_SILENCED_BY_METHYLATION_IN_PANCREATIC_CANCER_1
255738	PCSK9	proprotein convertase subtilisin/kexin type 9 [Source:HGNC Symbol;Acc:HGNC:20001]			BENPORATH_SUZ12_TARGETS			MEISSNER_BRAIN_HCP_WITH_H3K27ME3					MEISSNER_NPC_HCP_WITH_H3_UNMETHYLATED	MARTENS_TRETINOIN_RESPONSE_UP
7473	WNT3	Wnt family member 3 [Source:HGNC Symbol;Acc:HGNC:12782]			BENPORATH_SUZ12_TARGETS			MEISSNER_BRAIN_HCP_WITH_H3K27ME3					MEISSNER_NPC_HCP_WITH_H3_UNMETHYLATED							REACTOME_SIGNALING_BY_GPCR	WP_NCRNAS_INVOLVED_IN_WNT_SIGNALING_IN_HEPATOCELLULAR_CARCINOMA		KEGG_BASAL_CELL_CARCINOMA	WP_ENDODERM_DIFFERENTIATION		WP_MESODERMAL_COMMITMENT_PATHWAY	REACTOME_GPCR_LIGAND_BINDING	WP_LNCRNA_INVOLVEMENT_IN_CANONICAL_WNT_SIGNALING_AND_COLORECTAL_CANCER					WNT_SIGNALING					WP_WNT_SIGNALING				WP_WNT_SIGNALING_PATHWAY_AND_PLURIPOTENCY	NABA_MATRISOME	REACTOME_SIGNALING_BY_WNT	WP_OSTEOBLAST_DIFFERENTIATION	WP_EPITHELIAL_TO_MESENCHYMAL_TRANSITION_IN_COLORECTAL_CANCER
2850	GPR27	G protein-coupled receptor 27 [Source:HGNC Symbol;Acc:HGNC:4482]			BENPORATH_SUZ12_TARGETS				MIKKELSEN_NPC_HCP_WITH_H3K27ME3		MEISSNER_NPC_HCP_WITH_H3K4ME2_AND_H3K27ME3									REACTOME_SIGNALING_BY_GPCR
116135	LRRC3B	leucine rich repeat containing 3B [Source:HGNC Symbol;Acc:HGNC:28105]			BENPORATH_SUZ12_TARGETS					MIKKELSEN_MEF_HCP_WITH_H3K27ME3					HATADA_METHYLATED_IN_LUNG_CANCER_UP	MEISSNER_NPC_HCP_WITH_H3K4ME2
1381	CRABP1	cellular retinoic acid binding protein 1 [Source:HGNC Symbol;Acc:HGNC:2338]			BENPORATH_SUZ12_TARGETS						MEISSNER_NPC_HCP_WITH_H3K4ME2_AND_H3K27ME3			MARTENS_TRETINOIN_RESPONSE_UP																										LEE_NEURAL_CREST_STEM_CELL_UP	DURAND_STROMA_S_UP						MEISSNER_BRAIN_HCP_WITH_H3K4ME2_AND_H3K27ME3
2675	GFRA2	GDNF family receptor alpha 2 [Source:HGNC Symbol;Acc:HGNC:4244]			BENPORATH_SUZ12_TARGETS								MEISSNER_NPC_HCP_WITH_H3_UNMETHYLATED																		REACTOME_DEVELOPMENTAL_BIOLOGY
3241	HPCAL1	hippocalcin like 1 [Source:HGNC Symbol;Acc:HGNC:5145]			BENPORATH_SUZ12_TARGETS									MARTENS_TRETINOIN_RESPONSE_UP																				ZWANG_TRANSIENTLY_UP_BY_2ND_EGF_PULSE_ONLY
8038	ADAM12	ADAM metallopeptidase domain 12 [Source:HGNC Symbol;Acc:HGNC:190]			BENPORATH_SUZ12_TARGETS														PEREZ_TP53_TARGETS																						DURAND_STROMA_S_UP		NABA_MATRISOME
84969	TOX2	TOX high mobility group box family member 2 [Source:HGNC Symbol;Acc:HGNC:16095]			BENPORATH_SUZ12_TARGETS														PEREZ_TP53_TARGETS
3169	FOXA1	forkhead box A1 [Source:HGNC Symbol;Acc:HGNC:5021]			BENPORATH_SUZ12_TARGETS																			WP_ENDODERM_DIFFERENTIATION		WP_MESODERMAL_COMMITMENT_PATHWAY						WONG_ADULT_TISSUE_STEM_MODULE															MEISSNER_BRAIN_HCP_WITH_H3K4ME2_AND_H3K27ME3
6663	SOX10	SRY-box transcription factor 10 [Source:HGNC Symbol;Acc:HGNC:11190]			BENPORATH_SUZ12_TARGETS																										REACTOME_DEVELOPMENTAL_BIOLOGY				YOSHIMURA_MAPK8_TARGETS_UP		WP_NEURAL_CREST_DIFFERENTIATION			LEE_NEURAL_CREST_STEM_CELL_UP
4842	NOS1	nitric oxide synthase 1 [Source:HGNC Symbol;Acc:HGNC:7872]			BENPORATH_SUZ12_TARGETS																														YOSHIMURA_MAPK8_TARGETS_UP
57188	ADAMTSL3	ADAMTS like 3 [Source:HGNC Symbol;Acc:HGNC:14633]			BENPORATH_SUZ12_TARGETS																																						NABA_MATRISOME
145501	ISM2	isthmin 2 [Source:HGNC Symbol;Acc:HGNC:23176]			BENPORATH_SUZ12_TARGETS																																						NABA_MATRISOME
79567	RIPOR1	RHO family interacting cell polarization regulator 1 [Source:HGNC Symbol;Acc:HGNC:25836]			BENPORATH_SUZ12_TARGETS
8522	GAS7	growth arrest specific 7 [Source:HGNC Symbol;Acc:HGNC:4169]			BENPORATH_SUZ12_TARGETS
8214	DGCR6	DiGeorge syndrome critical region gene 6 [Source:HGNC Symbol;Acc:HGNC:2846]			BENPORATH_SUZ12_TARGETS
164633	CABP7	calcium binding protein 7 [Source:HGNC Symbol;Acc:HGNC:20834]					MEISSNER_BRAIN_HCP_WITH_H3K4ME3_AND_H3K27ME3		MIKKELSEN_NPC_HCP_WITH_H3K27ME3	MIKKELSEN_MEF_HCP_WITH_H3K27ME3	MEISSNER_NPC_HCP_WITH_H3K4ME2_AND_H3K27ME3	MIKKELSEN_MCV6_HCP_WITH_H3K27ME3		MARTENS_TRETINOIN_RESPONSE_UP					PEREZ_TP53_TARGETS
152	ADRA2C	adrenoceptor alpha 2C [Source:HGNC Symbol;Acc:HGNC:283]					MEISSNER_BRAIN_HCP_WITH_H3K4ME3_AND_H3K27ME3		MIKKELSEN_NPC_HCP_WITH_H3K27ME3	MIKKELSEN_MEF_HCP_WITH_H3K27ME3	MEISSNER_NPC_HCP_WITH_H3K4ME2_AND_H3K27ME3	MIKKELSEN_MCV6_HCP_WITH_H3K27ME3		MARTENS_TRETINOIN_RESPONSE_UP						REACTOME_SIGNALING_BY_GPCR							REACTOME_GPCR_LIGAND_BINDING							ZWANG_TRANSIENTLY_UP_BY_2ND_EGF_PULSE_ONLY
165257	C1QL2	complement C1q like 2 [Source:HGNC Symbol;Acc:HGNC:24181]					MEISSNER_BRAIN_HCP_WITH_H3K4ME3_AND_H3K27ME3		MIKKELSEN_NPC_HCP_WITH_H3K27ME3	MIKKELSEN_MEF_HCP_WITH_H3K27ME3	MEISSNER_NPC_HCP_WITH_H3K4ME2_AND_H3K27ME3	MIKKELSEN_MCV6_HCP_WITH_H3K27ME3																															NABA_MATRISOME
3743	KCNA7	potassium voltage-gated channel subfamily A member 7 [Source:HGNC Symbol;Acc:HGNC:6226]					MEISSNER_BRAIN_HCP_WITH_H3K4ME3_AND_H3K27ME3		MIKKELSEN_NPC_HCP_WITH_H3K27ME3	MIKKELSEN_MEF_HCP_WITH_H3K27ME3	MEISSNER_NPC_HCP_WITH_H3K4ME2_AND_H3K27ME3
5590	PRKCZ	protein kinase C zeta [Source:HGNC Symbol;Acc:HGNC:9412]					MEISSNER_BRAIN_HCP_WITH_H3K4ME3_AND_H3K27ME3		MIKKELSEN_NPC_HCP_WITH_H3K27ME3	MIKKELSEN_MEF_HCP_WITH_H3K27ME3							MEISSNER_NPC_HCP_WITH_H3K27ME3																		YOSHIMURA_MAPK8_TARGETS_UP							WP_WNT_SIGNALING_PATHWAY_AND_PLURIPOTENCY			WP_OSTEOBLAST_DIFFERENTIATION
3663	IRF5	interferon regulatory factor 5 [Source:HGNC Symbol;Acc:HGNC:6120]					MEISSNER_BRAIN_HCP_WITH_H3K4ME3_AND_H3K27ME3		MIKKELSEN_NPC_HCP_WITH_H3K27ME3		MEISSNER_NPC_HCP_WITH_H3K4ME2_AND_H3K27ME3	MIKKELSEN_MCV6_HCP_WITH_H3K27ME3							PEREZ_TP53_TARGETS
57699	CPNE5	copine 5 [Source:HGNC Symbol;Acc:HGNC:2318]					MEISSNER_BRAIN_HCP_WITH_H3K4ME3_AND_H3K27ME3		MIKKELSEN_NPC_HCP_WITH_H3K27ME3		MEISSNER_NPC_HCP_WITH_H3K4ME2_AND_H3K27ME3	MIKKELSEN_MCV6_HCP_WITH_H3K27ME3
100131244	ANKRD63	ankyrin repeat domain 63 [Source:HGNC Symbol;Acc:HGNC:40027]					MEISSNER_BRAIN_HCP_WITH_H3K4ME3_AND_H3K27ME3		MIKKELSEN_NPC_HCP_WITH_H3K27ME3		MEISSNER_NPC_HCP_WITH_H3K4ME2_AND_H3K27ME3	MIKKELSEN_MCV6_HCP_WITH_H3K27ME3
63976	PRDM16	PR/SET domain 16 [Source:HGNC Symbol;Acc:HGNC:14000]					MEISSNER_BRAIN_HCP_WITH_H3K4ME3_AND_H3K27ME3		MIKKELSEN_NPC_HCP_WITH_H3K27ME3		MEISSNER_NPC_HCP_WITH_H3K4ME2_AND_H3K27ME3			MARTENS_TRETINOIN_RESPONSE_UP
8484	GALR3	galanin receptor 3 [Source:HGNC Symbol;Acc:HGNC:4134]					MEISSNER_BRAIN_HCP_WITH_H3K4ME3_AND_H3K27ME3		MIKKELSEN_NPC_HCP_WITH_H3K27ME3		MEISSNER_NPC_HCP_WITH_H3K4ME2_AND_H3K27ME3									REACTOME_SIGNALING_BY_GPCR							REACTOME_GPCR_LIGAND_BINDING								YOSHIMURA_MAPK8_TARGETS_UP
221833	SP8	Sp8 transcription factor [Source:HGNC Symbol;Acc:HGNC:19196]					MEISSNER_BRAIN_HCP_WITH_H3K4ME3_AND_H3K27ME3		MIKKELSEN_NPC_HCP_WITH_H3K27ME3		MEISSNER_NPC_HCP_WITH_H3K4ME2_AND_H3K27ME3																							ZWANG_TRANSIENTLY_UP_BY_2ND_EGF_PULSE_ONLY							DURAND_STROMA_S_UP
8854	ALDH1A2	aldehyde dehydrogenase 1 family member A2 [Source:HGNC Symbol;Acc:HGNC:15472]					MEISSNER_BRAIN_HCP_WITH_H3K4ME3_AND_H3K27ME3		MIKKELSEN_NPC_HCP_WITH_H3K27ME3		MEISSNER_NPC_HCP_WITH_H3K4ME2_AND_H3K27ME3																							ZWANG_TRANSIENTLY_UP_BY_2ND_EGF_PULSE_ONLY
80223	RAB11FIP1	RAB11 family interacting protein 1 [Source:HGNC Symbol;Acc:HGNC:30265]					MEISSNER_BRAIN_HCP_WITH_H3K4ME3_AND_H3K27ME3		MIKKELSEN_NPC_HCP_WITH_H3K27ME3		MEISSNER_NPC_HCP_WITH_H3K4ME2_AND_H3K27ME3
54796	BNC2	basonuclin 2 [Source:HGNC Symbol;Acc:HGNC:30988]					MEISSNER_BRAIN_HCP_WITH_H3K4ME3_AND_H3K27ME3		MIKKELSEN_NPC_HCP_WITH_H3K27ME3		MEISSNER_NPC_HCP_WITH_H3K4ME2_AND_H3K27ME3
10804	GJB6	gap junction protein beta 6 [Source:HGNC Symbol;Acc:HGNC:4288]					MEISSNER_BRAIN_HCP_WITH_H3K4ME3_AND_H3K27ME3			MIKKELSEN_MEF_HCP_WITH_H3K27ME3		MIKKELSEN_MCV6_HCP_WITH_H3K27ME3	MEISSNER_NPC_HCP_WITH_H3_UNMETHYLATED						PEREZ_TP53_TARGETS
5021	OXTR	oxytocin receptor [Source:HGNC Symbol;Acc:HGNC:8529]					MEISSNER_BRAIN_HCP_WITH_H3K4ME3_AND_H3K27ME3			MIKKELSEN_MEF_HCP_WITH_H3K27ME3		MIKKELSEN_MCV6_HCP_WITH_H3K27ME3	MEISSNER_NPC_HCP_WITH_H3_UNMETHYLATED							REACTOME_SIGNALING_BY_GPCR							REACTOME_GPCR_LIGAND_BINDING																						LIM_MAMMARY_STEM_CELL_UP
239	ALOX12	arachidonate 12-lipoxygenase, 12S type [Source:HGNC Symbol;Acc:HGNC:429]					MEISSNER_BRAIN_HCP_WITH_H3K4ME3_AND_H3K27ME3			MIKKELSEN_MEF_HCP_WITH_H3K27ME3		MIKKELSEN_MCV6_HCP_WITH_H3K27ME3	MEISSNER_NPC_HCP_WITH_H3_UNMETHYLATED																	SATO_SILENCED_BY_METHYLATION_IN_PANCREATIC_CANCER_1
8785	MATN4	matrilin 4 [Source:HGNC Symbol;Acc:HGNC:6910]					MEISSNER_BRAIN_HCP_WITH_H3K4ME3_AND_H3K27ME3			MIKKELSEN_MEF_HCP_WITH_H3K27ME3		MIKKELSEN_MCV6_HCP_WITH_H3K27ME3	MEISSNER_NPC_HCP_WITH_H3_UNMETHYLATED																														NABA_MATRISOME
79977	GRHL2	grainyhead like transcription factor 2 [Source:HGNC Symbol;Acc:HGNC:2799]					MEISSNER_BRAIN_HCP_WITH_H3K4ME3_AND_H3K27ME3			MIKKELSEN_MEF_HCP_WITH_H3K27ME3			MEISSNER_NPC_HCP_WITH_H3_UNMETHYLATED						PEREZ_TP53_TARGETS					WP_ENDODERM_DIFFERENTIATION		WP_MESODERMAL_COMMITMENT_PATHWAY
11226	GALNT6	polypeptide N-acetylgalactosaminyltransferase 6 [Source:HGNC Symbol;Acc:HGNC:4128]					MEISSNER_BRAIN_HCP_WITH_H3K4ME3_AND_H3K27ME3			MIKKELSEN_MEF_HCP_WITH_H3K27ME3			MEISSNER_NPC_HCP_WITH_H3_UNMETHYLATED																	SATO_SILENCED_BY_METHYLATION_IN_PANCREATIC_CANCER_1					YOSHIMURA_MAPK8_TARGETS_UP
283229	CRACR2B	calcium release activated channel regulator 2B [Source:HGNC Symbol;Acc:HGNC:28703]					MEISSNER_BRAIN_HCP_WITH_H3K4ME3_AND_H3K27ME3			MIKKELSEN_MEF_HCP_WITH_H3K27ME3			MEISSNER_NPC_HCP_WITH_H3_UNMETHYLATED
66037	BOLL	boule homolog, RNA binding protein [Source:HGNC Symbol;Acc:HGNC:14273]					MEISSNER_BRAIN_HCP_WITH_H3K4ME3_AND_H3K27ME3			MIKKELSEN_MEF_HCP_WITH_H3K27ME3						MEISSNER_NPC_HCP_WITH_H3K4ME2
147381	CBLN2	cerebellin 2 precursor [Source:HGNC Symbol;Acc:HGNC:1544]					MEISSNER_BRAIN_HCP_WITH_H3K4ME3_AND_H3K27ME3			MIKKELSEN_MEF_HCP_WITH_H3K27ME3							MEISSNER_NPC_HCP_WITH_H3K27ME3																										NABA_MATRISOME
55971	BAIAP2L1	BAR/IMD domain containing adaptor protein 2 like 1 [Source:HGNC Symbol;Acc:HGNC:21649]					MEISSNER_BRAIN_HCP_WITH_H3K4ME3_AND_H3K27ME3				MEISSNER_NPC_HCP_WITH_H3K4ME2_AND_H3K27ME3							MIKKELSEN_NPC_HCP_WITH_H3K4ME3_AND_H3K27ME3											WANG_MLL_TARGETS
53947	A4GALT	alpha 1,4-galactosyltransferase (P blood group) [Source:HGNC Symbol;Acc:HGNC:18149]					MEISSNER_BRAIN_HCP_WITH_H3K4ME3_AND_H3K27ME3				MEISSNER_NPC_HCP_WITH_H3K4ME2_AND_H3K27ME3							MIKKELSEN_NPC_HCP_WITH_H3K4ME3_AND_H3K27ME3																							DURAND_STROMA_S_UP
170850	KCNG3	potassium voltage-gated channel modifier subfamily G member 3 [Source:HGNC Symbol;Acc:HGNC:18306]					MEISSNER_BRAIN_HCP_WITH_H3K4ME3_AND_H3K27ME3				MEISSNER_NPC_HCP_WITH_H3K4ME2_AND_H3K27ME3								PEREZ_TP53_TARGETS
125111	GJD3	gap junction protein delta 3 [Source:HGNC Symbol;Acc:HGNC:19147]					MEISSNER_BRAIN_HCP_WITH_H3K4ME3_AND_H3K27ME3				MEISSNER_NPC_HCP_WITH_H3K4ME2_AND_H3K27ME3
135	ADORA2A	adenosine A2a receptor [Source:HGNC Symbol;Acc:HGNC:263]					MEISSNER_BRAIN_HCP_WITH_H3K4ME3_AND_H3K27ME3					MIKKELSEN_MCV6_HCP_WITH_H3K27ME3	MEISSNER_NPC_HCP_WITH_H3_UNMETHYLATED							REACTOME_SIGNALING_BY_GPCR							REACTOME_GPCR_LIGAND_BINDING							ZWANG_TRANSIENTLY_UP_BY_2ND_EGF_PULSE_ONLY
64236	PDLIM2	PDZ and LIM domain 2 [Source:HGNC Symbol;Acc:HGNC:13992]					MEISSNER_BRAIN_HCP_WITH_H3K4ME3_AND_H3K27ME3					MIKKELSEN_MCV6_HCP_WITH_H3K27ME3	MEISSNER_NPC_HCP_WITH_H3_UNMETHYLATED																			WONG_ADULT_TISSUE_STEM_MODULE		ZWANG_TRANSIENTLY_UP_BY_2ND_EGF_PULSE_ONLY
727857	BHLHA9	basic helix-loop-helix family member a9 [Source:HGNC Symbol;Acc:HGNC:35126]					MEISSNER_BRAIN_HCP_WITH_H3K4ME3_AND_H3K27ME3					MIKKELSEN_MCV6_HCP_WITH_H3K27ME3	MEISSNER_NPC_HCP_WITH_H3_UNMETHYLATED																					ZWANG_TRANSIENTLY_UP_BY_2ND_EGF_PULSE_ONLY
25893	TRIM58	tripartite motif containing 58 [Source:HGNC Symbol;Acc:HGNC:24150]					MEISSNER_BRAIN_HCP_WITH_H3K4ME3_AND_H3K27ME3					MIKKELSEN_MCV6_HCP_WITH_H3K27ME3	MEISSNER_NPC_HCP_WITH_H3_UNMETHYLATED
8291	DYSF	dysferlin [Source:HGNC Symbol;Acc:HGNC:3097]					MEISSNER_BRAIN_HCP_WITH_H3K4ME3_AND_H3K27ME3					MIKKELSEN_MCV6_HCP_WITH_H3K27ME3			HATADA_METHYLATED_IN_LUNG_CANCER_UP	MEISSNER_NPC_HCP_WITH_H3K4ME2
128434	VSTM2L	V-set and transmembrane domain containing 2 like [Source:HGNC Symbol;Acc:HGNC:16096]					MEISSNER_BRAIN_HCP_WITH_H3K4ME3_AND_H3K27ME3					MIKKELSEN_MCV6_HCP_WITH_H3K27ME3					MEISSNER_NPC_HCP_WITH_H3K27ME3
644943	RASSF10	Ras association domain family member 10 [Source:HGNC Symbol;Acc:HGNC:33984]					MEISSNER_BRAIN_HCP_WITH_H3K4ME3_AND_H3K27ME3						MEISSNER_NPC_HCP_WITH_H3_UNMETHYLATED	MARTENS_TRETINOIN_RESPONSE_UP					PEREZ_TP53_TARGETS
51305	KCNK9	potassium two pore domain channel subfamily K member 9 [Source:HGNC Symbol;Acc:HGNC:6283]					MEISSNER_BRAIN_HCP_WITH_H3K4ME3_AND_H3K27ME3						MEISSNER_NPC_HCP_WITH_H3_UNMETHYLATED	MARTENS_TRETINOIN_RESPONSE_UP								MIKKELSEN_IPS_WITH_HCP_H3K27ME3
284119	CAVIN1	caveolae associated protein 1 [Source:HGNC Symbol;Acc:HGNC:9688]					MEISSNER_BRAIN_HCP_WITH_H3K4ME3_AND_H3K27ME3						MEISSNER_NPC_HCP_WITH_H3_UNMETHYLATED		HATADA_METHYLATED_IN_LUNG_CANCER_UP
56956	LHX9	LIM homeobox 9 [Source:HGNC Symbol;Acc:HGNC:14222]					MEISSNER_BRAIN_HCP_WITH_H3K4ME3_AND_H3K27ME3						MEISSNER_NPC_HCP_WITH_H3_UNMETHYLATED			MEISSNER_NPC_HCP_WITH_H3K4ME2						MIKKELSEN_IPS_WITH_HCP_H3K27ME3									REACTOME_DEVELOPMENTAL_BIOLOGY										DURAND_STROMA_S_UP
80004	ESRP2	epithelial splicing regulatory protein 2 [Source:HGNC Symbol;Acc:HGNC:26152]					MEISSNER_BRAIN_HCP_WITH_H3K4ME3_AND_H3K27ME3						MEISSNER_NPC_HCP_WITH_H3_UNMETHYLATED						PEREZ_TP53_TARGETS
2150	F2RL1	F2R like trypsin receptor 1 [Source:HGNC Symbol;Acc:HGNC:3538]					MEISSNER_BRAIN_HCP_WITH_H3K4ME3_AND_H3K27ME3						MEISSNER_NPC_HCP_WITH_H3_UNMETHYLATED							REACTOME_SIGNALING_BY_GPCR							REACTOME_GPCR_LIGAND_BINDING								YOSHIMURA_MAPK8_TARGETS_UP													WU_CELL_MIGRATION
4838	NODAL	nodal growth differentiation factor [Source:HGNC Symbol;Acc:HGNC:7865]					MEISSNER_BRAIN_HCP_WITH_H3K4ME3_AND_H3K27ME3						MEISSNER_NPC_HCP_WITH_H3_UNMETHYLATED											WP_ENDODERM_DIFFERENTIATION		WP_MESODERMAL_COMMITMENT_PATHWAY					REACTOME_DEVELOPMENTAL_BIOLOGY												NABA_MATRISOME
7122	CLDN5	claudin 5 [Source:HGNC Symbol;Acc:HGNC:2047]					MEISSNER_BRAIN_HCP_WITH_H3K4ME3_AND_H3K27ME3						MEISSNER_NPC_HCP_WITH_H3_UNMETHYLATED																	SATO_SILENCED_BY_METHYLATION_IN_PANCREATIC_CANCER_1				ZWANG_TRANSIENTLY_UP_BY_2ND_EGF_PULSE_ONLY												WP_EPITHELIAL_TO_MESENCHYMAL_TRANSITION_IN_COLORECTAL_CANCER
10610	ST6GALNAC2	ST6 N-acetylgalactosaminide alpha-2,6-sialyltransferase 2 [Source:HGNC Symbol;Acc:HGNC:10867]					MEISSNER_BRAIN_HCP_WITH_H3K4ME3_AND_H3K27ME3						MEISSNER_NPC_HCP_WITH_H3_UNMETHYLATED																	SATO_SILENCED_BY_METHYLATION_IN_PANCREATIC_CANCER_1											DURAND_STROMA_S_UP
9123	SLC16A3	solute carrier family 16 member 3 [Source:HGNC Symbol;Acc:HGNC:10924]					MEISSNER_BRAIN_HCP_WITH_H3K4ME3_AND_H3K27ME3						MEISSNER_NPC_HCP_WITH_H3_UNMETHYLATED																					ZWANG_TRANSIENTLY_UP_BY_2ND_EGF_PULSE_ONLY
53820	RIPPLY3	ripply transcriptional repressor 3 [Source:HGNC Symbol;Acc:HGNC:3047]					MEISSNER_BRAIN_HCP_WITH_H3K4ME3_AND_H3K27ME3						MEISSNER_NPC_HCP_WITH_H3_UNMETHYLATED																					ZWANG_TRANSIENTLY_UP_BY_2ND_EGF_PULSE_ONLY
64386	MMP25	matrix metallopeptidase 25 [Source:HGNC Symbol;Acc:HGNC:14246]					MEISSNER_BRAIN_HCP_WITH_H3K4ME3_AND_H3K27ME3						MEISSNER_NPC_HCP_WITH_H3_UNMETHYLATED																														NABA_MATRISOME
5010	CLDN11	claudin 11 [Source:HGNC Symbol;Acc:HGNC:8514]					MEISSNER_BRAIN_HCP_WITH_H3K4ME3_AND_H3K27ME3						MEISSNER_NPC_HCP_WITH_H3_UNMETHYLATED																																	WP_EPITHELIAL_TO_MESENCHYMAL_TRANSITION_IN_COLORECTAL_CANCER
55194	EVA1B	eva-1 homolog B [Source:HGNC Symbol;Acc:HGNC:25558]					MEISSNER_BRAIN_HCP_WITH_H3K4ME3_AND_H3K27ME3						MEISSNER_NPC_HCP_WITH_H3_UNMETHYLATED
140738	TMEM37	transmembrane protein 37 [Source:HGNC Symbol;Acc:HGNC:18216]					MEISSNER_BRAIN_HCP_WITH_H3K4ME3_AND_H3K27ME3						MEISSNER_NPC_HCP_WITH_H3_UNMETHYLATED
55034	MOCOS	molybdenum cofactor sulfurase [Source:HGNC Symbol;Acc:HGNC:18234]					MEISSNER_BRAIN_HCP_WITH_H3K4ME3_AND_H3K27ME3						MEISSNER_NPC_HCP_WITH_H3_UNMETHYLATED
3306	HSPA2	heat shock protein family A (Hsp70) member 2 [Source:HGNC Symbol;Acc:HGNC:5235]					MEISSNER_BRAIN_HCP_WITH_H3K4ME3_AND_H3K27ME3							MARTENS_TRETINOIN_RESPONSE_UP																SATO_SILENCED_BY_METHYLATION_IN_PANCREATIC_CANCER_1		WONG_ADULT_TISSUE_STEM_MODULE
63950	DMRTA2	DMRT like family A2 [Source:HGNC Symbol;Acc:HGNC:13908]					MEISSNER_BRAIN_HCP_WITH_H3K4ME3_AND_H3K27ME3							MARTENS_TRETINOIN_RESPONSE_UP
3955	LFNG	LFNG O-fucosylpeptide 3-beta-N-acetylglucosaminyltransferase [Source:HGNC Symbol;Acc:HGNC:6560]					MEISSNER_BRAIN_HCP_WITH_H3K4ME3_AND_H3K27ME3							MARTENS_TRETINOIN_RESPONSE_UP
284111	SLC13A5	solute carrier family 13 member 5 [Source:HGNC Symbol;Acc:HGNC:23089]					MEISSNER_BRAIN_HCP_WITH_H3K4ME3_AND_H3K27ME3							MARTENS_TRETINOIN_RESPONSE_UP
2487	FRZB	frizzled related protein [Source:HGNC Symbol;Acc:HGNC:3959]					MEISSNER_BRAIN_HCP_WITH_H3K4ME3_AND_H3K27ME3								HATADA_METHYLATED_IN_LUNG_CANCER_UP				PEREZ_TP53_TARGETS										WANG_MLL_TARGETS				WNT_SIGNALING										NABA_MATRISOME
149111	CNIH3	cornichon family AMPA receptor auxiliary protein 3 [Source:HGNC Symbol;Acc:HGNC:26802]					MEISSNER_BRAIN_HCP_WITH_H3K4ME3_AND_H3K27ME3								HATADA_METHYLATED_IN_LUNG_CANCER_UP															SATO_SILENCED_BY_METHYLATION_IN_PANCREATIC_CANCER_1
83959	SLC4A11	solute carrier family 4 member 11 [Source:HGNC Symbol;Acc:HGNC:16438]					MEISSNER_BRAIN_HCP_WITH_H3K4ME3_AND_H3K27ME3								HATADA_METHYLATED_IN_LUNG_CANCER_UP
9955	HS3ST3A1	heparan sulfate-glucosamine 3-sulfotransferase 3A1 [Source:HGNC Symbol;Acc:HGNC:5196]					MEISSNER_BRAIN_HCP_WITH_H3K4ME3_AND_H3K27ME3									MEISSNER_NPC_HCP_WITH_H3K4ME2		MIKKELSEN_NPC_HCP_WITH_H3K4ME3_AND_H3K27ME3																															LIM_MAMMARY_STEM_CELL_UP
655	BMP7	bone morphogenetic protein 7 [Source:HGNC Symbol;Acc:HGNC:1074]					MEISSNER_BRAIN_HCP_WITH_H3K4ME3_AND_H3K27ME3									MEISSNER_NPC_HCP_WITH_H3K4ME2			PEREZ_TP53_TARGETS					WP_ENDODERM_DIFFERENTIATION		WP_MESODERMAL_COMMITMENT_PATHWAY									YOSHIMURA_MAPK8_TARGETS_UP		WP_NEURAL_CREST_DIFFERENTIATION						NABA_MATRISOME						LIM_MAMMARY_STEM_CELL_UP
375033	PEAR1	platelet endothelial aggregation receptor 1 [Source:HGNC Symbol;Acc:HGNC:33631]					MEISSNER_BRAIN_HCP_WITH_H3K4ME3_AND_H3K27ME3									MEISSNER_NPC_HCP_WITH_H3K4ME2			PEREZ_TP53_TARGETS																						DURAND_STROMA_S_UP
4920	ROR2	receptor tyrosine kinase like orphan receptor 2 [Source:HGNC Symbol;Acc:HGNC:10257]					MEISSNER_BRAIN_HCP_WITH_H3K4ME3_AND_H3K27ME3									MEISSNER_NPC_HCP_WITH_H3K4ME2					WP_NCRNAS_INVOLVED_IN_WNT_SIGNALING_IN_HEPATOCELLULAR_CARCINOMA							WP_LNCRNA_INVOLVEMENT_IN_CANONICAL_WNT_SIGNALING_AND_COLORECTAL_CANCER										WP_WNT_SIGNALING			DURAND_STROMA_S_UP			REACTOME_SIGNALING_BY_WNT
65266	WNK4	WNK lysine deficient protein kinase 4 [Source:HGNC Symbol;Acc:HGNC:14544]					MEISSNER_BRAIN_HCP_WITH_H3K4ME3_AND_H3K27ME3									MEISSNER_NPC_HCP_WITH_H3K4ME2													WANG_MLL_TARGETS
64641	EBF2	EBF transcription factor 2 [Source:HGNC Symbol;Acc:HGNC:19090]					MEISSNER_BRAIN_HCP_WITH_H3K4ME3_AND_H3K27ME3									MEISSNER_NPC_HCP_WITH_H3K4ME2																		ZWANG_TRANSIENTLY_UP_BY_2ND_EGF_PULSE_ONLY
158046	NXNL2	nucleoredoxin like 2 [Source:HGNC Symbol;Acc:HGNC:30482]					MEISSNER_BRAIN_HCP_WITH_H3K4ME3_AND_H3K27ME3									MEISSNER_NPC_HCP_WITH_H3K4ME2																		ZWANG_TRANSIENTLY_UP_BY_2ND_EGF_PULSE_ONLY
59339	PLEKHA2	pleckstrin homology domain containing A2 [Source:HGNC Symbol;Acc:HGNC:14336]					MEISSNER_BRAIN_HCP_WITH_H3K4ME3_AND_H3K27ME3									MEISSNER_NPC_HCP_WITH_H3K4ME2																									DURAND_STROMA_S_UP
302	ANXA2	annexin A2 [Source:HGNC Symbol;Acc:HGNC:537]					MEISSNER_BRAIN_HCP_WITH_H3K4ME3_AND_H3K27ME3									MEISSNER_NPC_HCP_WITH_H3K4ME2																											NABA_MATRISOME
9411	ARHGAP29	Rho GTPase activating protein 29 [Source:HGNC Symbol;Acc:HGNC:30207]					MEISSNER_BRAIN_HCP_WITH_H3K4ME3_AND_H3K27ME3									MEISSNER_NPC_HCP_WITH_H3K4ME2																																WU_CELL_MIGRATION
387700	SLC16A12	solute carrier family 16 member 12 [Source:HGNC Symbol;Acc:HGNC:23094]					MEISSNER_BRAIN_HCP_WITH_H3K4ME3_AND_H3K27ME3									MEISSNER_NPC_HCP_WITH_H3K4ME2
55890	GPRC5C	G protein-coupled receptor class C group 5 member C [Source:HGNC Symbol;Acc:HGNC:13309]					MEISSNER_BRAIN_HCP_WITH_H3K4ME3_AND_H3K27ME3											MIKKELSEN_NPC_HCP_WITH_H3K4ME3_AND_H3K27ME3	PEREZ_TP53_TARGETS																YOSHIMURA_MAPK8_TARGETS_UP
151	ADRA2B	adrenoceptor alpha 2B [Source:HGNC Symbol;Acc:HGNC:282]					MEISSNER_BRAIN_HCP_WITH_H3K4ME3_AND_H3K27ME3											MIKKELSEN_NPC_HCP_WITH_H3K4ME3_AND_H3K27ME3		REACTOME_SIGNALING_BY_GPCR							REACTOME_GPCR_LIGAND_BINDING
2321	FLT1	fms related receptor tyrosine kinase 1 [Source:HGNC Symbol;Acc:HGNC:3763]					MEISSNER_BRAIN_HCP_WITH_H3K4ME3_AND_H3K27ME3											MIKKELSEN_NPC_HCP_WITH_H3K4ME3_AND_H3K27ME3																ZWANG_TRANSIENTLY_UP_BY_2ND_EGF_PULSE_ONLY
10309	CCNO	cyclin O [Source:HGNC Symbol;Acc:HGNC:18576]					MEISSNER_BRAIN_HCP_WITH_H3K4ME3_AND_H3K27ME3											MIKKELSEN_NPC_HCP_WITH_H3K4ME3_AND_H3K27ME3
9828	ARHGEF17	Rho guanine nucleotide exchange factor 17 [Source:HGNC Symbol;Acc:HGNC:21726]					MEISSNER_BRAIN_HCP_WITH_H3K4ME3_AND_H3K27ME3												PEREZ_TP53_TARGETS	REACTOME_SIGNALING_BY_GPCR
10018	BCL2L11	BCL2 like 11 [Source:HGNC Symbol;Acc:HGNC:994]					MEISSNER_BRAIN_HCP_WITH_H3K4ME3_AND_H3K27ME3												PEREZ_TP53_TARGETS																														LIM_MAMMARY_STEM_CELL_UP
5205	ATP8B1	ATPase phospholipid transporting 8B1 [Source:HGNC Symbol;Acc:HGNC:3706]					MEISSNER_BRAIN_HCP_WITH_H3K4ME3_AND_H3K27ME3												PEREZ_TP53_TARGETS
7855	FZD5	frizzled class receptor 5 [Source:HGNC Symbol;Acc:HGNC:4043]					MEISSNER_BRAIN_HCP_WITH_H3K4ME3_AND_H3K27ME3													REACTOME_SIGNALING_BY_GPCR	WP_NCRNAS_INVOLVED_IN_WNT_SIGNALING_IN_HEPATOCELLULAR_CARCINOMA		KEGG_BASAL_CELL_CARCINOMA			WP_MESODERMAL_COMMITMENT_PATHWAY	REACTOME_GPCR_LIGAND_BINDING	WP_LNCRNA_INVOLVEMENT_IN_CANONICAL_WNT_SIGNALING_AND_COLORECTAL_CANCER					WNT_SIGNALING					WP_WNT_SIGNALING				WP_WNT_SIGNALING_PATHWAY_AND_PLURIPOTENCY		REACTOME_SIGNALING_BY_WNT	WP_OSTEOBLAST_DIFFERENTIATION	WP_EPITHELIAL_TO_MESENCHYMAL_TRANSITION_IN_COLORECTAL_CANCER
7474	WNT5A	Wnt family member 5A [Source:HGNC Symbol;Acc:HGNC:12784]					MEISSNER_BRAIN_HCP_WITH_H3K4ME3_AND_H3K27ME3													REACTOME_SIGNALING_BY_GPCR	WP_NCRNAS_INVOLVED_IN_WNT_SIGNALING_IN_HEPATOCELLULAR_CARCINOMA		KEGG_BASAL_CELL_CARCINOMA				REACTOME_GPCR_LIGAND_BINDING	WP_LNCRNA_INVOLVEMENT_IN_CANONICAL_WNT_SIGNALING_AND_COLORECTAL_CANCER					WNT_SIGNALING					WP_WNT_SIGNALING				WP_WNT_SIGNALING_PATHWAY_AND_PLURIPOTENCY	NABA_MATRISOME	REACTOME_SIGNALING_BY_WNT	WP_OSTEOBLAST_DIFFERENTIATION	WP_EPITHELIAL_TO_MESENCHYMAL_TRANSITION_IN_COLORECTAL_CANCER		WU_CELL_MIGRATION
8324	FZD7	frizzled class receptor 7 [Source:HGNC Symbol;Acc:HGNC:4045]					MEISSNER_BRAIN_HCP_WITH_H3K4ME3_AND_H3K27ME3													REACTOME_SIGNALING_BY_GPCR	WP_NCRNAS_INVOLVED_IN_WNT_SIGNALING_IN_HEPATOCELLULAR_CARCINOMA		KEGG_BASAL_CELL_CARCINOMA				REACTOME_GPCR_LIGAND_BINDING	WP_LNCRNA_INVOLVEMENT_IN_CANONICAL_WNT_SIGNALING_AND_COLORECTAL_CANCER					WNT_SIGNALING					WP_WNT_SIGNALING				WP_WNT_SIGNALING_PATHWAY_AND_PLURIPOTENCY		REACTOME_SIGNALING_BY_WNT	WP_OSTEOBLAST_DIFFERENTIATION	WP_EPITHELIAL_TO_MESENCHYMAL_TRANSITION_IN_COLORECTAL_CANCER
6934	TCF7L2	transcription factor 7 like 2 [Source:HGNC Symbol;Acc:HGNC:11641]					MEISSNER_BRAIN_HCP_WITH_H3K4ME3_AND_H3K27ME3														WP_NCRNAS_INVOLVED_IN_WNT_SIGNALING_IN_HEPATOCELLULAR_CARCINOMA		KEGG_BASAL_CELL_CARCINOMA					WP_LNCRNA_INVOLVEMENT_IN_CANONICAL_WNT_SIGNALING_AND_COLORECTAL_CANCER										WP_WNT_SIGNALING				WP_WNT_SIGNALING_PATHWAY_AND_PLURIPOTENCY		REACTOME_SIGNALING_BY_WNT
2736	GLI2	GLI family zinc finger 2 [Source:HGNC Symbol;Acc:HGNC:4318]					MEISSNER_BRAIN_HCP_WITH_H3K4ME3_AND_H3K27ME3																KEGG_BASAL_CELL_CARCINOMA	WP_ENDODERM_DIFFERENTIATION																					WP_OSTEOBLAST_DIFFERENTIATION
80303	EFHD1	EF-hand domain family member D1 [Source:HGNC Symbol;Acc:HGNC:29556]					MEISSNER_BRAIN_HCP_WITH_H3K4ME3_AND_H3K27ME3																						WANG_MLL_TARGETS	SATO_SILENCED_BY_METHYLATION_IN_PANCREATIC_CANCER_1				ZWANG_TRANSIENTLY_UP_BY_2ND_EGF_PULSE_ONLY
4929	NR4A2	nuclear receptor subfamily 4 group A member 2 [Source:HGNC Symbol;Acc:HGNC:7981]					MEISSNER_BRAIN_HCP_WITH_H3K4ME3_AND_H3K27ME3																						WANG_MLL_TARGETS			WONG_ADULT_TISSUE_STEM_MODULE
6913	TBX15	T-box transcription factor 15 [Source:HGNC Symbol;Acc:HGNC:11594]					MEISSNER_BRAIN_HCP_WITH_H3K4ME3_AND_H3K27ME3																						WANG_MLL_TARGETS
84617	TUBB6	tubulin beta 6 class V [Source:HGNC Symbol;Acc:HGNC:20776]					MEISSNER_BRAIN_HCP_WITH_H3K4ME3_AND_H3K27ME3																								REACTOME_DEVELOPMENTAL_BIOLOGY	WONG_ADULT_TISSUE_STEM_MODULE																WU_CELL_MIGRATION	LIM_MAMMARY_STEM_CELL_UP
25937	WWTR1	WW domain containing transcription regulator 1 [Source:HGNC Symbol;Acc:HGNC:24042]					MEISSNER_BRAIN_HCP_WITH_H3K4ME3_AND_H3K27ME3																								REACTOME_DEVELOPMENTAL_BIOLOGY			ZWANG_TRANSIENTLY_UP_BY_2ND_EGF_PULSE_ONLY														WU_CELL_MIGRATION
7430	EZR	ezrin [Source:HGNC Symbol;Acc:HGNC:12691]					MEISSNER_BRAIN_HCP_WITH_H3K4ME3_AND_H3K27ME3																								REACTOME_DEVELOPMENTAL_BIOLOGY
9531	BAG3	BAG cochaperone 3 [Source:HGNC Symbol;Acc:HGNC:939]					MEISSNER_BRAIN_HCP_WITH_H3K4ME3_AND_H3K27ME3																									WONG_ADULT_TISSUE_STEM_MODULE																	LIM_MAMMARY_STEM_CELL_UP
10365	KLF2	Kruppel like factor 2 [Source:HGNC Symbol;Acc:HGNC:6347]					MEISSNER_BRAIN_HCP_WITH_H3K4ME3_AND_H3K27ME3																									WONG_ADULT_TISSUE_STEM_MODULE
9368	SLC9A3R1	SLC9A3 regulator 1 [Source:HGNC Symbol;Acc:HGNC:11075]					MEISSNER_BRAIN_HCP_WITH_H3K4ME3_AND_H3K27ME3																										WNT_SIGNALING
58190	CTDSP1	CTD small phosphatase 1 [Source:HGNC Symbol;Acc:HGNC:21614]					MEISSNER_BRAIN_HCP_WITH_H3K4ME3_AND_H3K27ME3																											ZWANG_TRANSIENTLY_UP_BY_2ND_EGF_PULSE_ONLY												WP_EPITHELIAL_TO_MESENCHYMAL_TRANSITION_IN_COLORECTAL_CANCER
9865	TRIL	TLR4 interactor with leucine rich repeats [Source:HGNC Symbol;Acc:HGNC:22200]					MEISSNER_BRAIN_HCP_WITH_H3K4ME3_AND_H3K27ME3																																	LEE_NEURAL_CREST_STEM_CELL_UP
2591	GALNT3	polypeptide N-acetylgalactosaminyltransferase 3 [Source:HGNC Symbol;Acc:HGNC:4125]					MEISSNER_BRAIN_HCP_WITH_H3K4ME3_AND_H3K27ME3																																									WU_CELL_MIGRATION
7162	TPBG	trophoblast glycoprotein [Source:HGNC Symbol;Acc:HGNC:12004]					MEISSNER_BRAIN_HCP_WITH_H3K4ME3_AND_H3K27ME3
1029	CDKN2A	cyclin dependent kinase inhibitor 2A [Source:HGNC Symbol;Acc:HGNC:1787]					MEISSNER_BRAIN_HCP_WITH_H3K4ME3_AND_H3K27ME3
1374	CPT1A	carnitine palmitoyltransferase 1A [Source:HGNC Symbol;Acc:HGNC:2328]					MEISSNER_BRAIN_HCP_WITH_H3K4ME3_AND_H3K27ME3
79156	PLEKHF1	pleckstrin homology and FYVE domain containing 1 [Source:HGNC Symbol;Acc:HGNC:20764]					MEISSNER_BRAIN_HCP_WITH_H3K4ME3_AND_H3K27ME3
284252	KCTD1	potassium channel tetramerization domain containing 1 [Source:HGNC Symbol;Acc:HGNC:18249]					MEISSNER_BRAIN_HCP_WITH_H3K4ME3_AND_H3K27ME3
57713	SFMBT2	Scm like with four mbt domains 2 [Source:HGNC Symbol;Acc:HGNC:20256]					MEISSNER_BRAIN_HCP_WITH_H3K4ME3_AND_H3K27ME3
80221	ACSF2	acyl-CoA synthetase family member 2 [Source:HGNC Symbol;Acc:HGNC:26101]					MEISSNER_BRAIN_HCP_WITH_H3K4ME3_AND_H3K27ME3
9543	IGDCC3	immunoglobulin superfamily DCC subclass member 3 [Source:HGNC Symbol;Acc:HGNC:9700]					MEISSNER_BRAIN_HCP_WITH_H3K4ME3_AND_H3K27ME3
54221	SNTG2	syntrophin gamma 2 [Source:HGNC Symbol;Acc:HGNC:13741]					MEISSNER_BRAIN_HCP_WITH_H3K4ME3_AND_H3K27ME3
346689	KLRG2	killer cell lectin like receptor G2 [Source:HGNC Symbol;Acc:HGNC:24778]					MEISSNER_BRAIN_HCP_WITH_H3K4ME3_AND_H3K27ME3
340260	UNCX	UNC homeobox [Source:HGNC Symbol;Acc:HGNC:33194]						MEISSNER_BRAIN_HCP_WITH_H3K27ME3	MIKKELSEN_NPC_HCP_WITH_H3K27ME3	MIKKELSEN_MEF_HCP_WITH_H3K27ME3	MEISSNER_NPC_HCP_WITH_H3K4ME2_AND_H3K27ME3	MIKKELSEN_MCV6_HCP_WITH_H3K27ME3										MIKKELSEN_IPS_WITH_HCP_H3K27ME3													YOSHIMURA_MAPK8_TARGETS_UP
4009	LMX1A	LIM homeobox transcription factor 1 alpha [Source:HGNC Symbol;Acc:HGNC:6653]						MEISSNER_BRAIN_HCP_WITH_H3K27ME3	MIKKELSEN_NPC_HCP_WITH_H3K27ME3	MIKKELSEN_MEF_HCP_WITH_H3K27ME3	MEISSNER_NPC_HCP_WITH_H3K4ME2_AND_H3K27ME3	MIKKELSEN_MCV6_HCP_WITH_H3K27ME3
1103	CHAT	choline O-acetyltransferase [Source:HGNC Symbol;Acc:HGNC:1912]						MEISSNER_BRAIN_HCP_WITH_H3K27ME3	MIKKELSEN_NPC_HCP_WITH_H3K27ME3	MIKKELSEN_MEF_HCP_WITH_H3K27ME3	MEISSNER_NPC_HCP_WITH_H3K4ME2_AND_H3K27ME3	MIKKELSEN_MCV6_HCP_WITH_H3K27ME3
347252	IGFBPL1	insulin like growth factor binding protein like 1 [Source:HGNC Symbol;Acc:HGNC:20081]						MEISSNER_BRAIN_HCP_WITH_H3K27ME3	MIKKELSEN_NPC_HCP_WITH_H3K27ME3	MIKKELSEN_MEF_HCP_WITH_H3K27ME3	MEISSNER_NPC_HCP_WITH_H3K4ME2_AND_H3K27ME3			MARTENS_TRETINOIN_RESPONSE_UP																													NABA_MATRISOME
120237	DBX1	developing brain homeobox 1 [Source:HGNC Symbol;Acc:HGNC:33185]						MEISSNER_BRAIN_HCP_WITH_H3K27ME3	MIKKELSEN_NPC_HCP_WITH_H3K27ME3	MIKKELSEN_MEF_HCP_WITH_H3K27ME3	MEISSNER_NPC_HCP_WITH_H3K4ME2_AND_H3K27ME3											MIKKELSEN_IPS_WITH_HCP_H3K27ME3
442425	FOXB2	forkhead box B2 [Source:HGNC Symbol;Acc:HGNC:23315]						MEISSNER_BRAIN_HCP_WITH_H3K27ME3	MIKKELSEN_NPC_HCP_WITH_H3K27ME3		MEISSNER_NPC_HCP_WITH_H3K4ME2_AND_H3K27ME3	MIKKELSEN_MCV6_HCP_WITH_H3K27ME3
1366	CLDN7	claudin 7 [Source:HGNC Symbol;Acc:HGNC:2049]						MEISSNER_BRAIN_HCP_WITH_H3K27ME3	MIKKELSEN_NPC_HCP_WITH_H3K27ME3			MIKKELSEN_MCV6_HCP_WITH_H3K27ME3	MEISSNER_NPC_HCP_WITH_H3_UNMETHYLATED																						YOSHIMURA_MAPK8_TARGETS_UP											WP_EPITHELIAL_TO_MESENCHYMAL_TRANSITION_IN_COLORECTAL_CANCER		WU_CELL_MIGRATION
3214	HOXB4	homeobox B4 [Source:HGNC Symbol;Acc:HGNC:5115]						MEISSNER_BRAIN_HCP_WITH_H3K27ME3	MIKKELSEN_NPC_HCP_WITH_H3K27ME3						HATADA_METHYLATED_IN_LUNG_CANCER_UP		MEISSNER_NPC_HCP_WITH_H3K27ME3														REACTOME_DEVELOPMENTAL_BIOLOGY					REACTOME_ACTIVATION_OF_ANTERIOR_HOX_GENES_IN_HINDBRAIN_DEVELOPMENT_DURING_EARLY_EMBRYOGENESIS
10642	IGF2BP1	insulin like growth factor 2 mRNA binding protein 1 [Source:HGNC Symbol;Acc:HGNC:28866]						MEISSNER_BRAIN_HCP_WITH_H3K27ME3	MIKKELSEN_NPC_HCP_WITH_H3K27ME3								MEISSNER_NPC_HCP_WITH_H3K27ME3
51083	GAL	galanin and GMAP prepropeptide [Source:HGNC Symbol;Acc:HGNC:4114]						MEISSNER_BRAIN_HCP_WITH_H3K27ME3		MIKKELSEN_MEF_HCP_WITH_H3K27ME3		MIKKELSEN_MCV6_HCP_WITH_H3K27ME3	MEISSNER_NPC_HCP_WITH_H3_UNMETHYLATED							REACTOME_SIGNALING_BY_GPCR							REACTOME_GPCR_LIGAND_BINDING								YOSHIMURA_MAPK8_TARGETS_UP
7477	WNT7B	Wnt family member 7B [Source:HGNC Symbol;Acc:HGNC:12787]						MEISSNER_BRAIN_HCP_WITH_H3K27ME3		MIKKELSEN_MEF_HCP_WITH_H3K27ME3		MIKKELSEN_MCV6_HCP_WITH_H3K27ME3		MARTENS_TRETINOIN_RESPONSE_UP					PEREZ_TP53_TARGETS	REACTOME_SIGNALING_BY_GPCR	WP_NCRNAS_INVOLVED_IN_WNT_SIGNALING_IN_HEPATOCELLULAR_CARCINOMA		KEGG_BASAL_CELL_CARCINOMA				REACTOME_GPCR_LIGAND_BINDING	WP_LNCRNA_INVOLVEMENT_IN_CANONICAL_WNT_SIGNALING_AND_COLORECTAL_CANCER					WNT_SIGNALING	ZWANG_TRANSIENTLY_UP_BY_2ND_EGF_PULSE_ONLY				WP_WNT_SIGNALING				WP_WNT_SIGNALING_PATHWAY_AND_PLURIPOTENCY	NABA_MATRISOME	REACTOME_SIGNALING_BY_WNT	WP_OSTEOBLAST_DIFFERENTIATION	WP_EPITHELIAL_TO_MESENCHYMAL_TRANSITION_IN_COLORECTAL_CANCER
8822	FGF17	fibroblast growth factor 17 [Source:HGNC Symbol;Acc:HGNC:3673]						MEISSNER_BRAIN_HCP_WITH_H3K27ME3		MIKKELSEN_MEF_HCP_WITH_H3K27ME3			MEISSNER_NPC_HCP_WITH_H3_UNMETHYLATED	MARTENS_TRETINOIN_RESPONSE_UP																		WONG_ADULT_TISSUE_STEM_MODULE		ZWANG_TRANSIENTLY_UP_BY_2ND_EGF_PULSE_ONLY	YOSHIMURA_MAPK8_TARGETS_UP								NABA_MATRISOME
120071	LARGE2	LARGE xylosyl- and glucuronyltransferase 2 [Source:HGNC Symbol;Acc:HGNC:16522]						MEISSNER_BRAIN_HCP_WITH_H3K27ME3		MIKKELSEN_MEF_HCP_WITH_H3K27ME3			MEISSNER_NPC_HCP_WITH_H3_UNMETHYLATED																																				LIM_MAMMARY_STEM_CELL_UP
85474	LBX2	ladybird homeobox 2 [Source:HGNC Symbol;Acc:HGNC:15525]						MEISSNER_BRAIN_HCP_WITH_H3K27ME3		MIKKELSEN_MEF_HCP_WITH_H3K27ME3			MEISSNER_NPC_HCP_WITH_H3_UNMETHYLATED
2303	FOXC2	forkhead box C2 [Source:HGNC Symbol;Acc:HGNC:3801]						MEISSNER_BRAIN_HCP_WITH_H3K27ME3			MEISSNER_NPC_HCP_WITH_H3K4ME2_AND_H3K27ME3	MIKKELSEN_MCV6_HCP_WITH_H3K27ME3						MIKKELSEN_NPC_HCP_WITH_H3K4ME3_AND_H3K27ME3	PEREZ_TP53_TARGETS							WP_MESODERMAL_COMMITMENT_PATHWAY			WANG_MLL_TARGETS					ZWANG_TRANSIENTLY_UP_BY_2ND_EGF_PULSE_ONLY					WP_HEART_DEVELOPMENT							WP_EPITHELIAL_TO_MESENCHYMAL_TRANSITION_IN_COLORECTAL_CANCER
93166	PRDM6	PR/SET domain 6 [Source:HGNC Symbol;Acc:HGNC:9350]						MEISSNER_BRAIN_HCP_WITH_H3K27ME3			MEISSNER_NPC_HCP_WITH_H3K4ME2_AND_H3K27ME3							MIKKELSEN_NPC_HCP_WITH_H3K4ME3_AND_H3K27ME3	PEREZ_TP53_TARGETS
3855	KRT7	keratin 7 [Source:HGNC Symbol;Acc:HGNC:6445]						MEISSNER_BRAIN_HCP_WITH_H3K27ME3				MIKKELSEN_MCV6_HCP_WITH_H3K27ME3	MEISSNER_NPC_HCP_WITH_H3_UNMETHYLATED																	SATO_SILENCED_BY_METHYLATION_IN_PANCREATIC_CANCER_1	REACTOME_DEVELOPMENTAL_BIOLOGY																	WU_CELL_MIGRATION
7482	WNT2B	Wnt family member 2B [Source:HGNC Symbol;Acc:HGNC:12781]						MEISSNER_BRAIN_HCP_WITH_H3K27ME3				MIKKELSEN_MCV6_HCP_WITH_H3K27ME3				MEISSNER_NPC_HCP_WITH_H3K4ME2				REACTOME_SIGNALING_BY_GPCR	WP_NCRNAS_INVOLVED_IN_WNT_SIGNALING_IN_HEPATOCELLULAR_CARCINOMA		KEGG_BASAL_CELL_CARCINOMA				REACTOME_GPCR_LIGAND_BINDING	WP_LNCRNA_INVOLVEMENT_IN_CANONICAL_WNT_SIGNALING_AND_COLORECTAL_CANCER					WNT_SIGNALING					WP_WNT_SIGNALING				WP_WNT_SIGNALING_PATHWAY_AND_PLURIPOTENCY	NABA_MATRISOME	REACTOME_SIGNALING_BY_WNT	WP_OSTEOBLAST_DIFFERENTIATION	WP_EPITHELIAL_TO_MESENCHYMAL_TRANSITION_IN_COLORECTAL_CANCER
220	ALDH1A3	aldehyde dehydrogenase 1 family member A3 [Source:HGNC Symbol;Acc:HGNC:409]						MEISSNER_BRAIN_HCP_WITH_H3K27ME3				MIKKELSEN_MCV6_HCP_WITH_H3K27ME3				MEISSNER_NPC_HCP_WITH_H3K4ME2
374946	DRAXIN	dorsal inhibitory axon guidance protein [Source:HGNC Symbol;Acc:HGNC:25054]						MEISSNER_BRAIN_HCP_WITH_H3K27ME3				MIKKELSEN_MCV6_HCP_WITH_H3K27ME3							PEREZ_TP53_TARGETS
3880	KRT19	keratin 19 [Source:HGNC Symbol;Acc:HGNC:6436]						MEISSNER_BRAIN_HCP_WITH_H3K27ME3					MEISSNER_NPC_HCP_WITH_H3_UNMETHYLATED	MARTENS_TRETINOIN_RESPONSE_UP																	REACTOME_DEVELOPMENTAL_BIOLOGY																	WU_CELL_MIGRATION
79998	ANKRD53	ankyrin repeat domain 53 [Source:HGNC Symbol;Acc:HGNC:25691]						MEISSNER_BRAIN_HCP_WITH_H3K27ME3					MEISSNER_NPC_HCP_WITH_H3_UNMETHYLATED																					ZWANG_TRANSIENTLY_UP_BY_2ND_EGF_PULSE_ONLY
51450	PRRX2	paired related homeobox 2 [Source:HGNC Symbol;Acc:HGNC:21338]						MEISSNER_BRAIN_HCP_WITH_H3K27ME3						MARTENS_TRETINOIN_RESPONSE_UP		MEISSNER_NPC_HCP_WITH_H3K4ME2																		ZWANG_TRANSIENTLY_UP_BY_2ND_EGF_PULSE_ONLY
3975	LHX1	LIM homeobox 1 [Source:HGNC Symbol;Acc:HGNC:6593]						MEISSNER_BRAIN_HCP_WITH_H3K27ME3							HATADA_METHYLATED_IN_LUNG_CANCER_UP									WP_ENDODERM_DIFFERENTIATION						SATO_SILENCED_BY_METHYLATION_IN_PANCREATIC_CANCER_1							WP_NEURAL_CREST_DIFFERENTIATION
4852	NPY	neuropeptide Y [Source:HGNC Symbol;Acc:HGNC:7955]						MEISSNER_BRAIN_HCP_WITH_H3K27ME3								MEISSNER_NPC_HCP_WITH_H3K4ME2				REACTOME_SIGNALING_BY_GPCR							REACTOME_GPCR_LIGAND_BINDING								YOSHIMURA_MAPK8_TARGETS_UP
3202	HOXA5	homeobox A5 [Source:HGNC Symbol;Acc:HGNC:5106]						MEISSNER_BRAIN_HCP_WITH_H3K27ME3											PEREZ_TP53_TARGETS													WONG_ADULT_TISSUE_STEM_MODULE
575	ADGRB1	adhesion G protein-coupled receptor B1 [Source:HGNC Symbol;Acc:HGNC:943]							MIKKELSEN_NPC_HCP_WITH_H3K27ME3	MIKKELSEN_MEF_HCP_WITH_H3K27ME3	MEISSNER_NPC_HCP_WITH_H3K4ME2_AND_H3K27ME3	MIKKELSEN_MCV6_HCP_WITH_H3K27ME3
84440	RAB11FIP4	RAB11 family interacting protein 4 [Source:HGNC Symbol;Acc:HGNC:30267]							MIKKELSEN_NPC_HCP_WITH_H3K27ME3	MIKKELSEN_MEF_HCP_WITH_H3K27ME3	MEISSNER_NPC_HCP_WITH_H3K4ME2_AND_H3K27ME3	MIKKELSEN_MCV6_HCP_WITH_H3K27ME3
3714	JAG2	jagged canonical Notch ligand 2 [Source:HGNC Symbol;Acc:HGNC:6189]							MIKKELSEN_NPC_HCP_WITH_H3K27ME3	MIKKELSEN_MEF_HCP_WITH_H3K27ME3	MEISSNER_NPC_HCP_WITH_H3K4ME2_AND_H3K27ME3			MARTENS_TRETINOIN_RESPONSE_UP					PEREZ_TP53_TARGETS																										WP_OSTEOBLAST_DIFFERENTIATION	WP_EPITHELIAL_TO_MESENCHYMAL_TRANSITION_IN_COLORECTAL_CANCER
80725	SRCIN1	SRC kinase signaling inhibitor 1 [Source:HGNC Symbol;Acc:HGNC:29506]							MIKKELSEN_NPC_HCP_WITH_H3K27ME3	MIKKELSEN_MEF_HCP_WITH_H3K27ME3	MEISSNER_NPC_HCP_WITH_H3K4ME2_AND_H3K27ME3
389813	AJM1	apical junction component 1 homolog [Source:HGNC Symbol;Acc:HGNC:37284]							MIKKELSEN_NPC_HCP_WITH_H3K27ME3	MIKKELSEN_MEF_HCP_WITH_H3K27ME3		MIKKELSEN_MCV6_HCP_WITH_H3K27ME3					MEISSNER_NPC_HCP_WITH_H3K27ME3																	ZWANG_TRANSIENTLY_UP_BY_2ND_EGF_PULSE_ONLY
390598	SKOR1	SKI family transcriptional corepressor 1 [Source:HGNC Symbol;Acc:HGNC:21326]							MIKKELSEN_NPC_HCP_WITH_H3K27ME3	MIKKELSEN_MEF_HCP_WITH_H3K27ME3		MIKKELSEN_MCV6_HCP_WITH_H3K27ME3
5155	PDGFB	platelet derived growth factor subunit B [Source:HGNC Symbol;Acc:HGNC:8800]							MIKKELSEN_NPC_HCP_WITH_H3K27ME3		MEISSNER_NPC_HCP_WITH_H3K4ME2_AND_H3K27ME3																								YOSHIMURA_MAPK8_TARGETS_UP								NABA_MATRISOME
5630	PRPH	peripherin [Source:HGNC Symbol;Acc:HGNC:9461]							MIKKELSEN_NPC_HCP_WITH_H3K27ME3		MEISSNER_NPC_HCP_WITH_H3K4ME2_AND_H3K27ME3																																				MEISSNER_BRAIN_HCP_WITH_H3K4ME2_AND_H3K27ME3
3226	HOXC10	homeobox C10 [Source:HGNC Symbol;Acc:HGNC:5122]							MIKKELSEN_NPC_HCP_WITH_H3K27ME3			MIKKELSEN_MCV6_HCP_WITH_H3K27ME3										MIKKELSEN_IPS_WITH_HCP_H3K27ME3							WANG_MLL_TARGETS
344191	EVX2	even-skipped homeobox 2 [Source:HGNC Symbol;Acc:HGNC:3507]							MIKKELSEN_NPC_HCP_WITH_H3K27ME3			MIKKELSEN_MCV6_HCP_WITH_H3K27ME3										MIKKELSEN_IPS_WITH_HCP_H3K27ME3
2861	GPR37	G protein-coupled receptor 37 [Source:HGNC Symbol;Acc:HGNC:4494]							MIKKELSEN_NPC_HCP_WITH_H3K27ME3								MEISSNER_NPC_HCP_WITH_H3K27ME3		PEREZ_TP53_TARGETS	REACTOME_SIGNALING_BY_GPCR							REACTOME_GPCR_LIGAND_BINDING
652	BMP4	bone morphogenetic protein 4 [Source:HGNC Symbol;Acc:HGNC:1071]							MIKKELSEN_NPC_HCP_WITH_H3K27ME3														KEGG_BASAL_CELL_CARCINOMA			WP_MESODERMAL_COMMITMENT_PATHWAY											WP_NEURAL_CREST_DIFFERENTIATION		WP_HEART_DEVELOPMENT				NABA_MATRISOME		WP_OSTEOBLAST_DIFFERENTIATION
7373	COL14A1	collagen type XIV alpha 1 chain [Source:HGNC Symbol;Acc:HGNC:2191]							MIKKELSEN_NPC_HCP_WITH_H3K27ME3																				WANG_MLL_TARGETS					ZWANG_TRANSIENTLY_UP_BY_2ND_EGF_PULSE_ONLY						LEE_NEURAL_CREST_STEM_CELL_UP			NABA_MATRISOME						LIM_MAMMARY_STEM_CELL_UP
25924	MYRIP	myosin VIIA and Rab interacting protein [Source:HGNC Symbol;Acc:HGNC:19156]								MIKKELSEN_MEF_HCP_WITH_H3K27ME3	MEISSNER_NPC_HCP_WITH_H3K4ME2_AND_H3K27ME3	MIKKELSEN_MCV6_HCP_WITH_H3K27ME3						MIKKELSEN_NPC_HCP_WITH_H3K4ME3_AND_H3K27ME3																ZWANG_TRANSIENTLY_UP_BY_2ND_EGF_PULSE_ONLY
8447	DOC2B	double C2 domain beta [Source:HGNC Symbol;Acc:HGNC:2986]								MIKKELSEN_MEF_HCP_WITH_H3K27ME3		MIKKELSEN_MCV6_HCP_WITH_H3K27ME3	MEISSNER_NPC_HCP_WITH_H3_UNMETHYLATED						PEREZ_TP53_TARGETS															ZWANG_TRANSIENTLY_UP_BY_2ND_EGF_PULSE_ONLY
56853	CELF4	CUGBP Elav-like family member 4 [Source:HGNC Symbol;Acc:HGNC:14015]								MIKKELSEN_MEF_HCP_WITH_H3K27ME3		MIKKELSEN_MCV6_HCP_WITH_H3K27ME3		MARTENS_TRETINOIN_RESPONSE_UP		MEISSNER_NPC_HCP_WITH_H3K4ME2																		ZWANG_TRANSIENTLY_UP_BY_2ND_EGF_PULSE_ONLY
114794	ELFN2	extracellular leucine rich repeat and fibronectin type III domain containing 2 [Source:HGNC Symbol;Acc:HGNC:29396]								MIKKELSEN_MEF_HCP_WITH_H3K27ME3		MIKKELSEN_MCV6_HCP_WITH_H3K27ME3		MARTENS_TRETINOIN_RESPONSE_UP					PEREZ_TP53_TARGETS																								NABA_MATRISOME
2903	GRIN2A	glutamate ionotropic receptor NMDA type subunit 2A [Source:HGNC Symbol;Acc:HGNC:4585]								MIKKELSEN_MEF_HCP_WITH_H3K27ME3			MEISSNER_NPC_HCP_WITH_H3_UNMETHYLATED		HATADA_METHYLATED_IN_LUNG_CANCER_UP
285489	DOK7	docking protein 7 [Source:HGNC Symbol;Acc:HGNC:26594]								MIKKELSEN_MEF_HCP_WITH_H3K27ME3				MARTENS_TRETINOIN_RESPONSE_UP	HATADA_METHYLATED_IN_LUNG_CANCER_UP																			ZWANG_TRANSIENTLY_UP_BY_2ND_EGF_PULSE_ONLY
10235	RASGRP2	RAS guanyl releasing protein 2 [Source:HGNC Symbol;Acc:HGNC:9879]								MIKKELSEN_MEF_HCP_WITH_H3K27ME3					HATADA_METHYLATED_IN_LUNG_CANCER_UP					REACTOME_SIGNALING_BY_GPCR
5409	PNMT	phenylethanolamine N-methyltransferase [Source:HGNC Symbol;Acc:HGNC:9160]								MIKKELSEN_MEF_HCP_WITH_H3K27ME3					HATADA_METHYLATED_IN_LUNG_CANCER_UP
113220	KIF12	kinesin family member 12 [Source:HGNC Symbol;Acc:HGNC:21495]								MIKKELSEN_MEF_HCP_WITH_H3K27ME3					HATADA_METHYLATED_IN_LUNG_CANCER_UP
9625	AATK	apoptosis associated tyrosine kinase [Source:HGNC Symbol;Acc:HGNC:21]								MIKKELSEN_MEF_HCP_WITH_H3K27ME3						MEISSNER_NPC_HCP_WITH_H3K4ME2
8448	DOC2A	double C2 domain alpha [Source:HGNC Symbol;Acc:HGNC:2985]								MIKKELSEN_MEF_HCP_WITH_H3K27ME3						MEISSNER_NPC_HCP_WITH_H3K4ME2
23263	MCF2L	MCF.2 cell line derived transforming sequence like [Source:HGNC Symbol;Acc:HGNC:14576]								MIKKELSEN_MEF_HCP_WITH_H3K27ME3									PEREZ_TP53_TARGETS	REACTOME_SIGNALING_BY_GPCR														ZWANG_TRANSIENTLY_UP_BY_2ND_EGF_PULSE_ONLY	YOSHIMURA_MAPK8_TARGETS_UP
11317	RBPJL	recombination signal binding protein for immunoglobulin kappa J region like [Source:HGNC Symbol;Acc:HGNC:13761]								MIKKELSEN_MEF_HCP_WITH_H3K27ME3
64506	CPEB1	cytoplasmic polyadenylation element binding protein 1 [Source:HGNC Symbol;Acc:HGNC:21744]									MEISSNER_NPC_HCP_WITH_H3K4ME2_AND_H3K27ME3							MIKKELSEN_NPC_HCP_WITH_H3K4ME3_AND_H3K27ME3
6813	STXBP2	syntaxin binding protein 2 [Source:HGNC Symbol;Acc:HGNC:11445]									MEISSNER_NPC_HCP_WITH_H3K4ME2_AND_H3K27ME3																			SATO_SILENCED_BY_METHYLATION_IN_PANCREATIC_CANCER_1					YOSHIMURA_MAPK8_TARGETS_UP
644815	FAM83G	family with sequence similarity 83 member G [Source:HGNC Symbol;Acc:HGNC:32554]										MIKKELSEN_MCV6_HCP_WITH_H3K27ME3	MEISSNER_NPC_HCP_WITH_H3_UNMETHYLATED						PEREZ_TP53_TARGETS																												MEISSNER_BRAIN_HCP_WITH_H3K4ME2_AND_H3K27ME3
113828	FAM83F	family with sequence similarity 83 member F [Source:HGNC Symbol;Acc:HGNC:25148]										MIKKELSEN_MCV6_HCP_WITH_H3K27ME3			HATADA_METHYLATED_IN_LUNG_CANCER_UP	MEISSNER_NPC_HCP_WITH_H3K4ME2			PEREZ_TP53_TARGETS																YOSHIMURA_MAPK8_TARGETS_UP
286	ANK1	ankyrin 1 [Source:HGNC Symbol;Acc:HGNC:492]										MIKKELSEN_MCV6_HCP_WITH_H3K27ME3				MEISSNER_NPC_HCP_WITH_H3K4ME2			PEREZ_TP53_TARGETS												REACTOME_DEVELOPMENTAL_BIOLOGY			ZWANG_TRANSIENTLY_UP_BY_2ND_EGF_PULSE_ONLY
3291	HSD11B2	hydroxysteroid 11-beta dehydrogenase 2 [Source:HGNC Symbol;Acc:HGNC:5209]										MIKKELSEN_MCV6_HCP_WITH_H3K27ME3				MEISSNER_NPC_HCP_WITH_H3K4ME2			PEREZ_TP53_TARGETS																YOSHIMURA_MAPK8_TARGETS_UP
729956	SHISA7	shisa family member 7 [Source:HGNC Symbol;Acc:HGNC:35409]										MIKKELSEN_MCV6_HCP_WITH_H3K27ME3				MEISSNER_NPC_HCP_WITH_H3K4ME2																		ZWANG_TRANSIENTLY_UP_BY_2ND_EGF_PULSE_ONLY
8808	IL1RL2	interleukin 1 receptor like 2 [Source:HGNC Symbol;Acc:HGNC:5999]										MIKKELSEN_MCV6_HCP_WITH_H3K27ME3																		SATO_SILENCED_BY_METHYLATION_IN_PANCREATIC_CANCER_1					YOSHIMURA_MAPK8_TARGETS_UP
338761	C1QL4	complement C1q like 4 [Source:HGNC Symbol;Acc:HGNC:31416]										MIKKELSEN_MCV6_HCP_WITH_H3K27ME3																						ZWANG_TRANSIENTLY_UP_BY_2ND_EGF_PULSE_ONLY									NABA_MATRISOME
64787	EPS8L2	EPS8 like 2 [Source:HGNC Symbol;Acc:HGNC:21296]											MEISSNER_NPC_HCP_WITH_H3_UNMETHYLATED	MARTENS_TRETINOIN_RESPONSE_UP					PEREZ_TP53_TARGETS
112464	CAVIN3	caveolae associated protein 3 [Source:HGNC Symbol;Acc:HGNC:9400]											MEISSNER_NPC_HCP_WITH_H3_UNMETHYLATED	MARTENS_TRETINOIN_RESPONSE_UP																		WONG_ADULT_TISSUE_STEM_MODULE
399823	FOXI2	forkhead box I2 [Source:HGNC Symbol;Acc:HGNC:32448]											MEISSNER_NPC_HCP_WITH_H3_UNMETHYLATED	MARTENS_TRETINOIN_RESPONSE_UP																					YOSHIMURA_MAPK8_TARGETS_UP												MEISSNER_BRAIN_HCP_WITH_H3K4ME2_AND_H3K27ME3
340075	ARSI	arylsulfatase family member I [Source:HGNC Symbol;Acc:HGNC:32521]											MEISSNER_NPC_HCP_WITH_H3_UNMETHYLATED	MARTENS_TRETINOIN_RESPONSE_UP																																			LIM_MAMMARY_STEM_CELL_UP
5916	RARG	retinoic acid receptor gamma [Source:HGNC Symbol;Acc:HGNC:9866]											MEISSNER_NPC_HCP_WITH_H3_UNMETHYLATED											WP_ENDODERM_DIFFERENTIATION		WP_MESODERMAL_COMMITMENT_PATHWAY					REACTOME_DEVELOPMENTAL_BIOLOGY					REACTOME_ACTIVATION_OF_ANTERIOR_HOX_GENES_IN_HINDBRAIN_DEVELOPMENT_DURING_EARLY_EMBRYOGENESIS
1535	CYBA	cytochrome b-245 alpha chain [Source:HGNC Symbol;Acc:HGNC:2577]											MEISSNER_NPC_HCP_WITH_H3_UNMETHYLATED																WANG_MLL_TARGETS						YOSHIMURA_MAPK8_TARGETS_UP
56105	PCDHGA11	protocadherin gamma subfamily A, 11 [Source:HGNC Symbol;Acc:HGNC:8698]											MEISSNER_NPC_HCP_WITH_H3_UNMETHYLATED																						YOSHIMURA_MAPK8_TARGETS_UP
311	ANXA11	annexin A11 [Source:HGNC Symbol;Acc:HGNC:535]											MEISSNER_NPC_HCP_WITH_H3_UNMETHYLATED																														NABA_MATRISOME
222171	PRR15	proline rich 15 [Source:HGNC Symbol;Acc:HGNC:22310]											MEISSNER_NPC_HCP_WITH_H3_UNMETHYLATED
84688	C9orf24	chromosome 9 open reading frame 24 [Source:HGNC Symbol;Acc:HGNC:19919]											MEISSNER_NPC_HCP_WITH_H3_UNMETHYLATED
54913	RPP25	ribonuclease P and MRP subunit p25 [Source:HGNC Symbol;Acc:HGNC:30361]											MEISSNER_NPC_HCP_WITH_H3_UNMETHYLATED
728464	METTL24	methyltransferase like 24 [Source:HGNC Symbol;Acc:HGNC:21566]											MEISSNER_NPC_HCP_WITH_H3_UNMETHYLATED
10439	OLFM1	olfactomedin 1 [Source:HGNC Symbol;Acc:HGNC:17187]												MARTENS_TRETINOIN_RESPONSE_UP	HATADA_METHYLATED_IN_LUNG_CANCER_UP	MEISSNER_NPC_HCP_WITH_H3K4ME2																		ZWANG_TRANSIENTLY_UP_BY_2ND_EGF_PULSE_ONLY	YOSHIMURA_MAPK8_TARGETS_UP
283638	CEP170B	centrosomal protein 170B [Source:HGNC Symbol;Acc:HGNC:20362]												MARTENS_TRETINOIN_RESPONSE_UP		MEISSNER_NPC_HCP_WITH_H3K4ME2			PEREZ_TP53_TARGETS																						DURAND_STROMA_S_UP
4330	MN1	MN1 proto-oncogene, transcriptional regulator [Source:HGNC Symbol;Acc:HGNC:7180]												MARTENS_TRETINOIN_RESPONSE_UP		MEISSNER_NPC_HCP_WITH_H3K4ME2			PEREZ_TP53_TARGETS																						DURAND_STROMA_S_UP
84254	CAMKK1	calcium/calmodulin dependent protein kinase kinase 1 [Source:HGNC Symbol;Acc:HGNC:1469]												MARTENS_TRETINOIN_RESPONSE_UP				MIKKELSEN_NPC_HCP_WITH_H3K4ME3_AND_H3K27ME3		REACTOME_SIGNALING_BY_GPCR
3265	HRAS	HRas proto-oncogene, GTPase [Source:HGNC Symbol;Acc:HGNC:5173]												MARTENS_TRETINOIN_RESPONSE_UP					PEREZ_TP53_TARGETS	REACTOME_SIGNALING_BY_GPCR											REACTOME_DEVELOPMENTAL_BIOLOGY															WP_EPITHELIAL_TO_MESENCHYMAL_TRANSITION_IN_COLORECTAL_CANCER			LIM_MAMMARY_STEM_CELL_UP
5731	PTGER1	prostaglandin E receptor 1 [Source:HGNC Symbol;Acc:HGNC:9593]												MARTENS_TRETINOIN_RESPONSE_UP						REACTOME_SIGNALING_BY_GPCR							REACTOME_GPCR_LIGAND_BINDING								YOSHIMURA_MAPK8_TARGETS_UP
51289	RXFP3	relaxin family peptide receptor 3 [Source:HGNC Symbol;Acc:HGNC:24883]												MARTENS_TRETINOIN_RESPONSE_UP						REACTOME_SIGNALING_BY_GPCR							REACTOME_GPCR_LIGAND_BINDING
2848	GPR25	G protein-coupled receptor 25 [Source:HGNC Symbol;Acc:HGNC:4480]												MARTENS_TRETINOIN_RESPONSE_UP						REACTOME_SIGNALING_BY_GPCR
8313	AXIN2	axin 2 [Source:HGNC Symbol;Acc:HGNC:904]												MARTENS_TRETINOIN_RESPONSE_UP									KEGG_BASAL_CELL_CARCINOMA			WP_MESODERMAL_COMMITMENT_PATHWAY		WP_LNCRNA_INVOLVEMENT_IN_CANONICAL_WNT_SIGNALING_AND_COLORECTAL_CANCER									WP_NEURAL_CREST_DIFFERENTIATION					WP_WNT_SIGNALING_PATHWAY_AND_PLURIPOTENCY		REACTOME_SIGNALING_BY_WNT
929	CD14	CD14 molecule [Source:HGNC Symbol;Acc:HGNC:1628]												MARTENS_TRETINOIN_RESPONSE_UP															WANG_MLL_TARGETS
1346	COX7A1	cytochrome c oxidase subunit 7A1 [Source:HGNC Symbol;Acc:HGNC:2287]												MARTENS_TRETINOIN_RESPONSE_UP																SATO_SILENCED_BY_METHYLATION_IN_PANCREATIC_CANCER_1
2886	GRB7	growth factor receptor bound protein 7 [Source:HGNC Symbol;Acc:HGNC:4567]												MARTENS_TRETINOIN_RESPONSE_UP																	REACTOME_DEVELOPMENTAL_BIOLOGY
10990	LILRB5	leukocyte immunoglobulin like receptor B5 [Source:HGNC Symbol;Acc:HGNC:6609]												MARTENS_TRETINOIN_RESPONSE_UP																		WONG_ADULT_TISSUE_STEM_MODULE		ZWANG_TRANSIENTLY_UP_BY_2ND_EGF_PULSE_ONLY
8572	PDLIM4	PDZ and LIM domain 4 [Source:HGNC Symbol;Acc:HGNC:16501]												MARTENS_TRETINOIN_RESPONSE_UP																				ZWANG_TRANSIENTLY_UP_BY_2ND_EGF_PULSE_ONLY							DURAND_STROMA_S_UP								LIM_MAMMARY_STEM_CELL_UP
9721	GPRIN2	G protein regulated inducer of neurite outgrowth 2 [Source:HGNC Symbol;Acc:HGNC:23730]												MARTENS_TRETINOIN_RESPONSE_UP																				ZWANG_TRANSIENTLY_UP_BY_2ND_EGF_PULSE_ONLY
8390	OR1G1	olfactory receptor family 1 subfamily G member 1 [Source:HGNC Symbol;Acc:HGNC:8204]												MARTENS_TRETINOIN_RESPONSE_UP																				ZWANG_TRANSIENTLY_UP_BY_2ND_EGF_PULSE_ONLY
26240	FAM50B	family with sequence similarity 50 member B [Source:HGNC Symbol;Acc:HGNC:18789]												MARTENS_TRETINOIN_RESPONSE_UP																				ZWANG_TRANSIENTLY_UP_BY_2ND_EGF_PULSE_ONLY
26873	OPLAH	5-oxoprolinase, ATP-hydrolysing [Source:HGNC Symbol;Acc:HGNC:8149]												MARTENS_TRETINOIN_RESPONSE_UP																					YOSHIMURA_MAPK8_TARGETS_UP
3816	KLK1	kallikrein 1 [Source:HGNC Symbol;Acc:HGNC:6357]												MARTENS_TRETINOIN_RESPONSE_UP																					YOSHIMURA_MAPK8_TARGETS_UP
80332	ADAM33	ADAM metallopeptidase domain 33 [Source:HGNC Symbol;Acc:HGNC:15478]												MARTENS_TRETINOIN_RESPONSE_UP																													NABA_MATRISOME
8740	TNFSF14	TNF superfamily member 14 [Source:HGNC Symbol;Acc:HGNC:11930]												MARTENS_TRETINOIN_RESPONSE_UP																													NABA_MATRISOME
152573	SHISA3	shisa family member 3 [Source:HGNC Symbol;Acc:HGNC:25159]												MARTENS_TRETINOIN_RESPONSE_UP																																	MEISSNER_BRAIN_HCP_WITH_H3K4ME2_AND_H3K27ME3
4495	MT1G	metallothionein 1G [Source:HGNC Symbol;Acc:HGNC:7399]												MARTENS_TRETINOIN_RESPONSE_UP																																		WU_CELL_MIGRATION
3689	ITGB2	integrin subunit beta 2 [Source:HGNC Symbol;Acc:HGNC:6155]												MARTENS_TRETINOIN_RESPONSE_UP
354	KLK3	kallikrein related peptidase 3 [Source:HGNC Symbol;Acc:HGNC:6364]												MARTENS_TRETINOIN_RESPONSE_UP
5002	SLC22A18	solute carrier family 22 member 18 [Source:HGNC Symbol;Acc:HGNC:10964]												MARTENS_TRETINOIN_RESPONSE_UP
56141	PCDHA7	protocadherin alpha 7 [Source:HGNC Symbol;Acc:HGNC:8673]												MARTENS_TRETINOIN_RESPONSE_UP
137814	NKX2-6	NK2 homeobox 6 [Source:HGNC Symbol;Acc:HGNC:32940]												MARTENS_TRETINOIN_RESPONSE_UP
90050	FAM181A	family with sequence similarity 181 member A [Source:HGNC Symbol;Acc:HGNC:20491]												MARTENS_TRETINOIN_RESPONSE_UP
83987	CCDC8	coiled-coil domain containing 8 [Source:HGNC Symbol;Acc:HGNC:25367]												MARTENS_TRETINOIN_RESPONSE_UP
340390	WDR97	WD repeat domain 97 [Source:HGNC Symbol;Acc:HGNC:26959]												MARTENS_TRETINOIN_RESPONSE_UP
65012	SLC26A10	solute carrier family 26 member 10 [Source:HGNC Symbol;Acc:HGNC:14470]												MARTENS_TRETINOIN_RESPONSE_UP
283860	LINC00304	long intergenic non-protein coding RNA 304 [Source:HGNC Symbol;Acc:HGNC:26713]												MARTENS_TRETINOIN_RESPONSE_UP
7020	TFAP2A	transcription factor AP-2 alpha [Source:HGNC Symbol;Acc:HGNC:11742]													HATADA_METHYLATED_IN_LUNG_CANCER_UP			MIKKELSEN_NPC_HCP_WITH_H3K4ME3_AND_H3K27ME3										WP_LNCRNA_INVOLVEMENT_IN_CANONICAL_WNT_SIGNALING_AND_COLORECTAL_CANCER									WP_NEURAL_CREST_DIFFERENTIATION			LEE_NEURAL_CREST_STEM_CELL_UP	DURAND_STROMA_S_UP
753	LDLRAD4	low density lipoprotein receptor class A domain containing 4 [Source:HGNC Symbol;Acc:HGNC:1224]													HATADA_METHYLATED_IN_LUNG_CANCER_UP				PEREZ_TP53_TARGETS
3739	KCNA4	potassium voltage-gated channel subfamily A member 4 [Source:HGNC Symbol;Acc:HGNC:6222]													HATADA_METHYLATED_IN_LUNG_CANCER_UP														WANG_MLL_TARGETS						YOSHIMURA_MAPK8_TARGETS_UP						DURAND_STROMA_S_UP
54596	L1TD1	LINE1 type transposase domain containing 1 [Source:HGNC Symbol;Acc:HGNC:25595]													HATADA_METHYLATED_IN_LUNG_CANCER_UP															SATO_SILENCED_BY_METHYLATION_IN_PANCREATIC_CANCER_1										LEE_NEURAL_CREST_STEM_CELL_UP
347088	ADGRD2	adhesion G protein-coupled receptor D2 [Source:HGNC Symbol;Acc:HGNC:18651]													HATADA_METHYLATED_IN_LUNG_CANCER_UP																			ZWANG_TRANSIENTLY_UP_BY_2ND_EGF_PULSE_ONLY
57596	BEGAIN	brain enriched guanylate kinase associated [Source:HGNC Symbol;Acc:HGNC:24163]													HATADA_METHYLATED_IN_LUNG_CANCER_UP																				YOSHIMURA_MAPK8_TARGETS_UP
1278	COL1A2	collagen type I alpha 2 chain [Source:HGNC Symbol;Acc:HGNC:2198]													HATADA_METHYLATED_IN_LUNG_CANCER_UP																									LEE_NEURAL_CREST_STEM_CELL_UP	DURAND_STROMA_S_UP		NABA_MATRISOME
284359	IZUMO1	izumo sperm-egg fusion 1 [Source:HGNC Symbol;Acc:HGNC:28539]													HATADA_METHYLATED_IN_LUNG_CANCER_UP
80774	LIMD2	LIM domain containing 2 [Source:HGNC Symbol;Acc:HGNC:28142]													HATADA_METHYLATED_IN_LUNG_CANCER_UP
386724	AMIGO3	adhesion molecule with Ig like domain 3 [Source:HGNC Symbol;Acc:HGNC:24075]													HATADA_METHYLATED_IN_LUNG_CANCER_UP
84842	HPDL	4-hydroxyphenylpyruvate dioxygenase like [Source:HGNC Symbol;Acc:HGNC:28242]													HATADA_METHYLATED_IN_LUNG_CANCER_UP
5626	PROP1	PROP paired-like homeobox 1 [Source:HGNC Symbol;Acc:HGNC:9455]													HATADA_METHYLATED_IN_LUNG_CANCER_UP
56112	PCDHGA3	protocadherin gamma subfamily A, 3 [Source:HGNC Symbol;Acc:HGNC:8701]													HATADA_METHYLATED_IN_LUNG_CANCER_UP
29	ABR	ABR activator of RhoGEF and GTPase [Source:HGNC Symbol;Acc:HGNC:81]														MEISSNER_NPC_HCP_WITH_H3K4ME2			PEREZ_TP53_TARGETS	REACTOME_SIGNALING_BY_GPCR
2318	FLNC	filamin C [Source:HGNC Symbol;Acc:HGNC:3756]														MEISSNER_NPC_HCP_WITH_H3K4ME2			PEREZ_TP53_TARGETS															ZWANG_TRANSIENTLY_UP_BY_2ND_EGF_PULSE_ONLY													MEISSNER_BRAIN_HCP_WITH_H3K4ME2_AND_H3K27ME3		LIM_MAMMARY_STEM_CELL_UP
23237	ARC	activity regulated cytoskeleton associated protein [Source:HGNC Symbol;Acc:HGNC:648]														MEISSNER_NPC_HCP_WITH_H3K4ME2			PEREZ_TP53_TARGETS																YOSHIMURA_MAPK8_TARGETS_UP						DURAND_STROMA_S_UP								LIM_MAMMARY_STEM_CELL_UP
6932	TCF7	transcription factor 7 [Source:HGNC Symbol;Acc:HGNC:11639]														MEISSNER_NPC_HCP_WITH_H3K4ME2					WP_NCRNAS_INVOLVED_IN_WNT_SIGNALING_IN_HEPATOCELLULAR_CARCINOMA		KEGG_BASAL_CELL_CARCINOMA	WP_ENDODERM_DIFFERENTIATION				WP_LNCRNA_INVOLVEMENT_IN_CANONICAL_WNT_SIGNALING_AND_COLORECTAL_CANCER					WNT_SIGNALING					WP_WNT_SIGNALING				WP_WNT_SIGNALING_PATHWAY_AND_PLURIPOTENCY		REACTOME_SIGNALING_BY_WNT
6532	SLC6A4	solute carrier family 6 member 4 [Source:HGNC Symbol;Acc:HGNC:11050]														MEISSNER_NPC_HCP_WITH_H3K4ME2						MIKKELSEN_IPS_WITH_HCP_H3K27ME3																									MEISSNER_BRAIN_HCP_WITH_H3K4ME2_AND_H3K27ME3
4826	NNAT	neuronatin [Source:HGNC Symbol;Acc:HGNC:7860]														MEISSNER_NPC_HCP_WITH_H3K4ME2														SATO_SILENCED_BY_METHYLATION_IN_PANCREATIC_CANCER_1										LEE_NEURAL_CREST_STEM_CELL_UP
4017	LOXL2	lysyl oxidase like 2 [Source:HGNC Symbol;Acc:HGNC:6666]														MEISSNER_NPC_HCP_WITH_H3K4ME2																											NABA_MATRISOME				MEISSNER_BRAIN_HCP_WITH_H3K4ME2_AND_H3K27ME3	WU_CELL_MIGRATION
91522	COL23A1	collagen type XXIII alpha 1 chain [Source:HGNC Symbol;Acc:HGNC:22990]														MEISSNER_NPC_HCP_WITH_H3K4ME2																											NABA_MATRISOME						LIM_MAMMARY_STEM_CELL_UP
1534	CYB561	cytochrome b561 [Source:HGNC Symbol;Acc:HGNC:2571]														MEISSNER_NPC_HCP_WITH_H3K4ME2
4641	MYO1C	myosin IC [Source:HGNC Symbol;Acc:HGNC:7597]														MEISSNER_NPC_HCP_WITH_H3K4ME2
56135	PCDHAC1	protocadherin alpha subfamily C, 1 [Source:HGNC Symbol;Acc:HGNC:8676]														MEISSNER_NPC_HCP_WITH_H3K4ME2
26013	L3MBTL1	L3MBTL histone methyl-lysine binding protein 1 [Source:HGNC Symbol;Acc:HGNC:15905]														MEISSNER_NPC_HCP_WITH_H3K4ME2
100287898	TTC34	tetratricopeptide repeat domain 34 [Source:HGNC Symbol;Acc:HGNC:34297]														MEISSNER_NPC_HCP_WITH_H3K4ME2
7852	CXCR4	C-X-C motif chemokine receptor 4 [Source:HGNC Symbol;Acc:HGNC:2561]																MIKKELSEN_NPC_HCP_WITH_H3K4ME3_AND_H3K27ME3		REACTOME_SIGNALING_BY_GPCR							REACTOME_GPCR_LIGAND_BINDING				REACTOME_DEVELOPMENTAL_BIOLOGY				YOSHIMURA_MAPK8_TARGETS_UP
388125	C2CD4B	C2 calcium dependent domain containing 4B [Source:HGNC Symbol;Acc:HGNC:33628]																MIKKELSEN_NPC_HCP_WITH_H3K4ME3_AND_H3K27ME3
1050	CEBPA	CCAAT enhancer binding protein alpha [Source:HGNC Symbol;Acc:HGNC:1833]																	PEREZ_TP53_TARGETS												REACTOME_DEVELOPMENTAL_BIOLOGY
1140	CHRNB1	cholinergic receptor nicotinic beta 1 subunit [Source:HGNC Symbol;Acc:HGNC:1961]																	PEREZ_TP53_TARGETS													WONG_ADULT_TISSUE_STEM_MODULE		ZWANG_TRANSIENTLY_UP_BY_2ND_EGF_PULSE_ONLY	YOSHIMURA_MAPK8_TARGETS_UP
9289	ADGRG1	adhesion G protein-coupled receptor G1 [Source:HGNC Symbol;Acc:HGNC:4512]																	PEREZ_TP53_TARGETS													WONG_ADULT_TISSUE_STEM_MODULE
22982	DIP2C	disco interacting protein 2 homolog C [Source:HGNC Symbol;Acc:HGNC:29150]																	PEREZ_TP53_TARGETS													WONG_ADULT_TISSUE_STEM_MODULE
375791	CYSRT1	cysteine rich tail 1 [Source:HGNC Symbol;Acc:HGNC:30529]																	PEREZ_TP53_TARGETS															ZWANG_TRANSIENTLY_UP_BY_2ND_EGF_PULSE_ONLY
3768	KCNJ12	potassium inwardly rectifying channel subfamily J member 12 [Source:HGNC Symbol;Acc:HGNC:6258]																	PEREZ_TP53_TARGETS															ZWANG_TRANSIENTLY_UP_BY_2ND_EGF_PULSE_ONLY
84466	MEGF10	multiple EGF like domains 10 [Source:HGNC Symbol;Acc:HGNC:29634]																	PEREZ_TP53_TARGETS																								NABA_MATRISOME
123	PLIN2	perilipin 2 [Source:HGNC Symbol;Acc:HGNC:248]																	PEREZ_TP53_TARGETS																													WU_CELL_MIGRATION
94015	TTYH2	tweety family member 2 [Source:HGNC Symbol;Acc:HGNC:13877]																	PEREZ_TP53_TARGETS																														LIM_MAMMARY_STEM_CELL_UP
831	CAST	calpastatin [Source:HGNC Symbol;Acc:HGNC:1515]																	PEREZ_TP53_TARGETS
100128927	ZBTB42	zinc finger and BTB domain containing 42 [Source:HGNC Symbol;Acc:HGNC:32550]																	PEREZ_TP53_TARGETS
440829	SHISA8	shisa family member 8 [Source:HGNC Symbol;Acc:HGNC:18351]																	PEREZ_TP53_TARGETS
4661	MYT1	myelin transcription factor 1 [Source:HGNC Symbol;Acc:HGNC:7622]																	PEREZ_TP53_TARGETS
23199	GSE1	Gse1 coiled-coil protein [Source:HGNC Symbol;Acc:HGNC:28979]																	PEREZ_TP53_TARGETS
144100	PLEKHA7	pleckstrin homology domain containing A7 [Source:HGNC Symbol;Acc:HGNC:27049]																	PEREZ_TP53_TARGETS
114789	SLC25A25	solute carrier family 25 member 25 [Source:HGNC Symbol;Acc:HGNC:20663]																	PEREZ_TP53_TARGETS
116988	AGAP3	ArfGAP with GTPase domain, ankyrin repeat and PH domain 3 [Source:HGNC Symbol;Acc:HGNC:16923]																	PEREZ_TP53_TARGETS
1775	DNASE1L2	deoxyribonuclease 1 like 2 [Source:HGNC Symbol;Acc:HGNC:2958]																	PEREZ_TP53_TARGETS
80045	GPR157	G protein-coupled receptor 157 [Source:HGNC Symbol;Acc:HGNC:23687]																	PEREZ_TP53_TARGETS
89891	DYNC2I2	dynein 2 intermediate chain 2 [Source:HGNC Symbol;Acc:HGNC:28296]																	PEREZ_TP53_TARGETS
8994	LIMD1	LIM domains containing 1 [Source:HGNC Symbol;Acc:HGNC:6612]																	PEREZ_TP53_TARGETS
25861	WHRN	whirlin [Source:HGNC Symbol;Acc:HGNC:16361]																	PEREZ_TP53_TARGETS
10347	ABCA7	ATP binding cassette subfamily A member 7 [Source:HGNC Symbol;Acc:HGNC:37]																	PEREZ_TP53_TARGETS
2580	GAK	cyclin G associated kinase [Source:HGNC Symbol;Acc:HGNC:4113]																	PEREZ_TP53_TARGETS
132884	EVC2	EvC ciliary complex subunit 2 [Source:HGNC Symbol;Acc:HGNC:19747]																	PEREZ_TP53_TARGETS
11209	MST1P2	macrophage stimulating 1 pseudogene 2 [Source:HGNC Symbol;Acc:HGNC:7383]																	PEREZ_TP53_TARGETS
84678	KDM2B	lysine demethylase 2B [Source:HGNC Symbol;Acc:HGNC:13610]																	PEREZ_TP53_TARGETS
118471	PRAP1	proline rich acidic protein 1 [Source:HGNC Symbol;Acc:HGNC:23304]																	PEREZ_TP53_TARGETS
284837	AATBC	apoptosis associated transcript in bladder cancer [Source:HGNC Symbol;Acc:HGNC:51526]																	PEREZ_TP53_TARGETS
138948	DBH-AS1	DBH antisense RNA 1 [Source:HGNC Symbol;Acc:HGNC:24155]																	PEREZ_TP53_TARGETS
1812	DRD1	dopamine receptor D1 [Source:HGNC Symbol;Acc:HGNC:3020]																		REACTOME_SIGNALING_BY_GPCR							REACTOME_GPCR_LIGAND_BINDING								YOSHIMURA_MAPK8_TARGETS_UP
9170	LPAR2	lysophosphatidic acid receptor 2 [Source:HGNC Symbol;Acc:HGNC:3168]																		REACTOME_SIGNALING_BY_GPCR							REACTOME_GPCR_LIGAND_BINDING								YOSHIMURA_MAPK8_TARGETS_UP
1902	LPAR1	lysophosphatidic acid receptor 1 [Source:HGNC Symbol;Acc:HGNC:3166]																		REACTOME_SIGNALING_BY_GPCR							REACTOME_GPCR_LIGAND_BINDING														DURAND_STROMA_S_UP							WU_CELL_MIGRATION
2695	GIP	gastric inhibitory polypeptide [Source:HGNC Symbol;Acc:HGNC:4270]																		REACTOME_SIGNALING_BY_GPCR							REACTOME_GPCR_LIGAND_BINDING
27198	HCAR1	hydroxycarboxylic acid receptor 1 [Source:HGNC Symbol;Acc:HGNC:4532]																		REACTOME_SIGNALING_BY_GPCR							REACTOME_GPCR_LIGAND_BINDING
4987	OPRL1	opioid related nociceptin receptor 1 [Source:HGNC Symbol;Acc:HGNC:8155]																		REACTOME_SIGNALING_BY_GPCR							REACTOME_GPCR_LIGAND_BINDING
2831	NPBWR1	neuropeptides B and W receptor 1 [Source:HGNC Symbol;Acc:HGNC:4522]																		REACTOME_SIGNALING_BY_GPCR							REACTOME_GPCR_LIGAND_BINDING
83756	TAS1R3	taste 1 receptor member 3 [Source:HGNC Symbol;Acc:HGNC:15661]																		REACTOME_SIGNALING_BY_GPCR							REACTOME_GPCR_LIGAND_BINDING
25791	NGEF	neuronal guanine nucleotide exchange factor [Source:HGNC Symbol;Acc:HGNC:7807]																		REACTOME_SIGNALING_BY_GPCR											REACTOME_DEVELOPMENTAL_BIOLOGY			ZWANG_TRANSIENTLY_UP_BY_2ND_EGF_PULSE_ONLY
26960	NBEA	neurobeachin [Source:HGNC Symbol;Acc:HGNC:7648]																		REACTOME_SIGNALING_BY_GPCR												WONG_ADULT_TISSUE_STEM_MODULE
6002	RGS12	regulator of G protein signaling 12 [Source:HGNC Symbol;Acc:HGNC:9994]																		REACTOME_SIGNALING_BY_GPCR
57449	PLEKHG5	pleckstrin homology and RhoGEF domain containing G5 [Source:HGNC Symbol;Acc:HGNC:29105]																		REACTOME_SIGNALING_BY_GPCR
83439	TCF7L1	transcription factor 7 like 1 [Source:HGNC Symbol;Acc:HGNC:11640]																			WP_NCRNAS_INVOLVED_IN_WNT_SIGNALING_IN_HEPATOCELLULAR_CARCINOMA		KEGG_BASAL_CELL_CARCINOMA	WP_ENDODERM_DIFFERENTIATION		WP_MESODERMAL_COMMITMENT_PATHWAY		WP_LNCRNA_INVOLVEMENT_IN_CANONICAL_WNT_SIGNALING_AND_COLORECTAL_CANCER					WNT_SIGNALING				WP_NEURAL_CREST_DIFFERENTIATION	WP_WNT_SIGNALING			DURAND_STROMA_S_UP	WP_WNT_SIGNALING_PATHWAY_AND_PLURIPOTENCY		REACTOME_SIGNALING_BY_WNT					LIM_MAMMARY_STEM_CELL_UP
83999	KREMEN1	kringle containing transmembrane protein 1 [Source:HGNC Symbol;Acc:HGNC:17550]																			WP_NCRNAS_INVOLVED_IN_WNT_SIGNALING_IN_HEPATOCELLULAR_CARCINOMA							WP_LNCRNA_INVOLVEMENT_IN_CANONICAL_WNT_SIGNALING_AND_COLORECTAL_CANCER					WNT_SIGNALING					WP_WNT_SIGNALING						REACTOME_SIGNALING_BY_WNT
56144	PCDHA4	protocadherin alpha 4 [Source:HGNC Symbol;Acc:HGNC:8670]																				MIKKELSEN_IPS_WITH_HCP_H3K27ME3
9496	TBX4	T-box transcription factor 4 [Source:HGNC Symbol;Acc:HGNC:11603]																				MIKKELSEN_IPS_WITH_HCP_H3K27ME3
56136	PCDHA13	protocadherin alpha 13 [Source:HGNC Symbol;Acc:HGNC:8667]																				MIKKELSEN_IPS_WITH_HCP_H3K27ME3
56139	PCDHA10	protocadherin alpha 10 [Source:HGNC Symbol;Acc:HGNC:8664]																				MIKKELSEN_IPS_WITH_HCP_H3K27ME3
8928	FOXH1	forkhead box H1 [Source:HGNC Symbol;Acc:HGNC:3814]																						WP_ENDODERM_DIFFERENTIATION		WP_MESODERMAL_COMMITMENT_PATHWAY					REACTOME_DEVELOPMENTAL_BIOLOGY								WP_HEART_DEVELOPMENT
79776	ZFHX4	zinc finger homeobox 4 [Source:HGNC Symbol;Acc:HGNC:30939]																						WP_ENDODERM_DIFFERENTIATION		WP_MESODERMAL_COMMITMENT_PATHWAY
494324	MIR375	microRNA 375 [Source:HGNC Symbol;Acc:HGNC:31868]																						WP_ENDODERM_DIFFERENTIATION		WP_MESODERMAL_COMMITMENT_PATHWAY
1844	DUSP2	dual specificity phosphatase 2 [Source:HGNC Symbol;Acc:HGNC:3068]																						WP_ENDODERM_DIFFERENTIATION					WANG_MLL_TARGETS			WONG_ADULT_TISSUE_STEM_MODULE		ZWANG_TRANSIENTLY_UP_BY_2ND_EGF_PULSE_ONLY
2908	NR3C1	nuclear receptor subfamily 3 group C member 1 [Source:HGNC Symbol;Acc:HGNC:7978]																						WP_ENDODERM_DIFFERENTIATION
9425	CDYL	chromodomain Y like [Source:HGNC Symbol;Acc:HGNC:1811]																						WP_ENDODERM_DIFFERENTIATION
10459	MAD2L2	mitotic arrest deficient 2 like 2 [Source:HGNC Symbol;Acc:HGNC:6764]																						WP_ENDODERM_DIFFERENTIATION
92	ACVR2A	activin A receptor type 2A [Source:HGNC Symbol;Acc:HGNC:173]																								WP_MESODERMAL_COMMITMENT_PATHWAY					REACTOME_DEVELOPMENTAL_BIOLOGY				YOSHIMURA_MAPK8_TARGETS_UP														LIM_MAMMARY_STEM_CELL_UP
406983	MIR200A	microRNA 200a [Source:HGNC Symbol;Acc:HGNC:31578]																								WP_MESODERMAL_COMMITMENT_PATHWAY
9902	MRC2	mannose receptor C type 2 [Source:HGNC Symbol;Acc:HGNC:16875]																											WANG_MLL_TARGETS	SATO_SILENCED_BY_METHYLATION_IN_PANCREATIC_CANCER_1
3665	IRF7	interferon regulatory factor 7 [Source:HGNC Symbol;Acc:HGNC:6122]																												SATO_SILENCED_BY_METHYLATION_IN_PANCREATIC_CANCER_1		WONG_ADULT_TISSUE_STEM_MODULE		ZWANG_TRANSIENTLY_UP_BY_2ND_EGF_PULSE_ONLY
8870	IER3	immediate early response 3 [Source:HGNC Symbol;Acc:HGNC:5392]																												SATO_SILENCED_BY_METHYLATION_IN_PANCREATIC_CANCER_1		WONG_ADULT_TISSUE_STEM_MODULE			YOSHIMURA_MAPK8_TARGETS_UP
5187	PER1	period circadian regulator 1 [Source:HGNC Symbol;Acc:HGNC:8845]																												SATO_SILENCED_BY_METHYLATION_IN_PANCREATIC_CANCER_1		WONG_ADULT_TISSUE_STEM_MODULE
55365	TMEM176A	transmembrane protein 176A [Source:HGNC Symbol;Acc:HGNC:24930]																												SATO_SILENCED_BY_METHYLATION_IN_PANCREATIC_CANCER_1		WONG_ADULT_TISSUE_STEM_MODULE
51700	CYB5R2	cytochrome b5 reductase 2 [Source:HGNC Symbol;Acc:HGNC:24376]																												SATO_SILENCED_BY_METHYLATION_IN_PANCREATIC_CANCER_1				ZWANG_TRANSIENTLY_UP_BY_2ND_EGF_PULSE_ONLY
1001	CDH3	cadherin 3 [Source:HGNC Symbol;Acc:HGNC:1762]																												SATO_SILENCED_BY_METHYLATION_IN_PANCREATIC_CANCER_1																		WU_CELL_MIGRATION	LIM_MAMMARY_STEM_CELL_UP
5098	PCDHGC3	protocadherin gamma subfamily C, 3 [Source:HGNC Symbol;Acc:HGNC:8716]																												SATO_SILENCED_BY_METHYLATION_IN_PANCREATIC_CANCER_1																			LIM_MAMMARY_STEM_CELL_UP
10734	STAG3	stromal antigen 3 [Source:HGNC Symbol;Acc:HGNC:11356]																												SATO_SILENCED_BY_METHYLATION_IN_PANCREATIC_CANCER_1
65987	KCTD14	potassium channel tetramerization domain containing 14 [Source:HGNC Symbol;Acc:HGNC:23295]																												SATO_SILENCED_BY_METHYLATION_IN_PANCREATIC_CANCER_1
8871	SYNJ2	synaptojanin 2 [Source:HGNC Symbol;Acc:HGNC:11504]																												SATO_SILENCED_BY_METHYLATION_IN_PANCREATIC_CANCER_1
2516	NR5A1	nuclear receptor subfamily 5 group A member 1 [Source:HGNC Symbol;Acc:HGNC:7983]																													REACTOME_DEVELOPMENTAL_BIOLOGY	WONG_ADULT_TISSUE_STEM_MODULE			YOSHIMURA_MAPK8_TARGETS_UP
1948	EFNB2	ephrin B2 [Source:HGNC Symbol;Acc:HGNC:3227]																													REACTOME_DEVELOPMENTAL_BIOLOGY	WONG_ADULT_TISSUE_STEM_MODULE																WU_CELL_MIGRATION
2494	NR5A2	nuclear receptor subfamily 5 group A member 2 [Source:HGNC Symbol;Acc:HGNC:7984]																													REACTOME_DEVELOPMENTAL_BIOLOGY			ZWANG_TRANSIENTLY_UP_BY_2ND_EGF_PULSE_ONLY	YOSHIMURA_MAPK8_TARGETS_UP
386681	KRTAP10-8	keratin associated protein 10-8 [Source:HGNC Symbol;Acc:HGNC:20525]																													REACTOME_DEVELOPMENTAL_BIOLOGY			ZWANG_TRANSIENTLY_UP_BY_2ND_EGF_PULSE_ONLY
10627	MYL12A	myosin light chain 12A [Source:HGNC Symbol;Acc:HGNC:16701]																													REACTOME_DEVELOPMENTAL_BIOLOGY				YOSHIMURA_MAPK8_TARGETS_UP
8331	H2AC14	H2A clustered histone 14 [Source:HGNC Symbol;Acc:HGNC:4727]																													REACTOME_DEVELOPMENTAL_BIOLOGY					REACTOME_ACTIVATION_OF_ANTERIOR_HOX_GENES_IN_HINDBRAIN_DEVELOPMENT_DURING_EARLY_EMBRYOGENESIS								REACTOME_SIGNALING_BY_WNT
55766	H2AJ	H2A.J histone [Source:HGNC Symbol;Acc:HGNC:14456]																													REACTOME_DEVELOPMENTAL_BIOLOGY					REACTOME_ACTIVATION_OF_ANTERIOR_HOX_GENES_IN_HINDBRAIN_DEVELOPMENT_DURING_EARLY_EMBRYOGENESIS								REACTOME_SIGNALING_BY_WNT
3018	H2BC3	H2B clustered histone 3 [Source:HGNC Symbol;Acc:HGNC:4751]																													REACTOME_DEVELOPMENTAL_BIOLOGY					REACTOME_ACTIVATION_OF_ANTERIOR_HOX_GENES_IN_HINDBRAIN_DEVELOPMENT_DURING_EARLY_EMBRYOGENESIS								REACTOME_SIGNALING_BY_WNT
8342	H2BC14	H2B clustered histone 14 [Source:HGNC Symbol;Acc:HGNC:4750]																													REACTOME_DEVELOPMENTAL_BIOLOGY					REACTOME_ACTIVATION_OF_ANTERIOR_HOX_GENES_IN_HINDBRAIN_DEVELOPMENT_DURING_EARLY_EMBRYOGENESIS								REACTOME_SIGNALING_BY_WNT
653604	H3C13	H3 clustered histone 13 [Source:HGNC Symbol;Acc:HGNC:25311]																													REACTOME_DEVELOPMENTAL_BIOLOGY					REACTOME_ACTIVATION_OF_ANTERIOR_HOX_GENES_IN_HINDBRAIN_DEVELOPMENT_DURING_EARLY_EMBRYOGENESIS								REACTOME_SIGNALING_BY_WNT
6256	RXRA	retinoid X receptor alpha [Source:HGNC Symbol;Acc:HGNC:10477]																													REACTOME_DEVELOPMENTAL_BIOLOGY					REACTOME_ACTIVATION_OF_ANTERIOR_HOX_GENES_IN_HINDBRAIN_DEVELOPMENT_DURING_EARLY_EMBRYOGENESIS
5434	POLR2E	RNA polymerase II, I and III subunit E [Source:HGNC Symbol;Acc:HGNC:9192]																													REACTOME_DEVELOPMENTAL_BIOLOGY					REACTOME_ACTIVATION_OF_ANTERIOR_HOX_GENES_IN_HINDBRAIN_DEVELOPMENT_DURING_EARLY_EMBRYOGENESIS
3728	JUP	junction plakoglobin [Source:HGNC Symbol;Acc:HGNC:6207]																													REACTOME_DEVELOPMENTAL_BIOLOGY										DURAND_STROMA_S_UP					WP_EPITHELIAL_TO_MESENCHYMAL_TRANSITION_IN_COLORECTAL_CANCER		WU_CELL_MIGRATION
5046	PCSK6	proprotein convertase subtilisin/kexin type 6 [Source:HGNC Symbol;Acc:HGNC:8569]																													REACTOME_DEVELOPMENTAL_BIOLOGY												NABA_MATRISOME
6997	TDGF1	teratocarcinoma-derived growth factor 1 [Source:HGNC Symbol;Acc:HGNC:11701]																													REACTOME_DEVELOPMENTAL_BIOLOGY												NABA_MATRISOME
2050	EPHB4	EPH receptor B4 [Source:HGNC Symbol;Acc:HGNC:3395]																													REACTOME_DEVELOPMENTAL_BIOLOGY
6711	SPTBN1	spectrin beta, non-erythrocytic 1 [Source:HGNC Symbol;Acc:HGNC:11275]																													REACTOME_DEVELOPMENTAL_BIOLOGY
10025	MED16	mediator complex subunit 16 [Source:HGNC Symbol;Acc:HGNC:17556]																													REACTOME_DEVELOPMENTAL_BIOLOGY
56121	PCDHB15	protocadherin beta 15 [Source:HGNC Symbol;Acc:HGNC:8686]																														WONG_ADULT_TISSUE_STEM_MODULE		ZWANG_TRANSIENTLY_UP_BY_2ND_EGF_PULSE_ONLY							DURAND_STROMA_S_UP
1757	SARDH	sarcosine dehydrogenase [Source:HGNC Symbol;Acc:HGNC:10536]																														WONG_ADULT_TISSUE_STEM_MODULE		ZWANG_TRANSIENTLY_UP_BY_2ND_EGF_PULSE_ONLY
9021	SOCS3	suppressor of cytokine signaling 3 [Source:HGNC Symbol;Acc:HGNC:19391]																														WONG_ADULT_TISSUE_STEM_MODULE			YOSHIMURA_MAPK8_TARGETS_UP
6238	RRBP1	ribosome binding protein 1 [Source:HGNC Symbol;Acc:HGNC:10448]																														WONG_ADULT_TISSUE_STEM_MODULE								LEE_NEURAL_CREST_STEM_CELL_UP
5154	PDGFA	platelet derived growth factor subunit A [Source:HGNC Symbol;Acc:HGNC:8799]																														WONG_ADULT_TISSUE_STEM_MODULE											NABA_MATRISOME						LIM_MAMMARY_STEM_CELL_UP
83871	RAB34	RAB34, member RAS oncogene family [Source:HGNC Symbol;Acc:HGNC:16519]																														WONG_ADULT_TISSUE_STEM_MODULE																	LIM_MAMMARY_STEM_CELL_UP
11123	RCAN3	RCAN family member 3 [Source:HGNC Symbol;Acc:HGNC:3042]																														WONG_ADULT_TISSUE_STEM_MODULE
10211	FLOT1	flotillin 1 [Source:HGNC Symbol;Acc:HGNC:3757]																														WONG_ADULT_TISSUE_STEM_MODULE
28959	TMEM176B	transmembrane protein 176B [Source:HGNC Symbol;Acc:HGNC:29596]																														WONG_ADULT_TISSUE_STEM_MODULE
754	PTTG1IP	PTTG1 interacting protein [Source:HGNC Symbol;Acc:HGNC:13524]																														WONG_ADULT_TISSUE_STEM_MODULE
57491	AHRR	aryl-hydrocarbon receptor repressor [Source:HGNC Symbol;Acc:HGNC:346]																														WONG_ADULT_TISSUE_STEM_MODULE
166	TLE5	TLE family member 5, transcriptional modulator [Source:HGNC Symbol;Acc:HGNC:307]																															WNT_SIGNALING											REACTOME_SIGNALING_BY_WNT
5272	SERPINB9	serpin family B member 9 [Source:HGNC Symbol;Acc:HGNC:8955]																																ZWANG_TRANSIENTLY_UP_BY_2ND_EGF_PULSE_ONLY						LEE_NEURAL_CREST_STEM_CELL_UP			NABA_MATRISOME
4188	MDFI	MyoD family inhibitor [Source:HGNC Symbol;Acc:HGNC:6967]																																ZWANG_TRANSIENTLY_UP_BY_2ND_EGF_PULSE_ONLY						LEE_NEURAL_CREST_STEM_CELL_UP
9080	CLDN9	claudin 9 [Source:HGNC Symbol;Acc:HGNC:2051]																																ZWANG_TRANSIENTLY_UP_BY_2ND_EGF_PULSE_ONLY												WP_EPITHELIAL_TO_MESENCHYMAL_TRANSITION_IN_COLORECTAL_CANCER
54922	RASIP1	Ras interacting protein 1 [Source:HGNC Symbol;Acc:HGNC:24716]																																ZWANG_TRANSIENTLY_UP_BY_2ND_EGF_PULSE_ONLY															LIM_MAMMARY_STEM_CELL_UP
10406	WFDC2	WAP four-disulfide core domain 2 [Source:HGNC Symbol;Acc:HGNC:15939]																																ZWANG_TRANSIENTLY_UP_BY_2ND_EGF_PULSE_ONLY
399474	TMEM200B	transmembrane protein 200B [Source:HGNC Symbol;Acc:HGNC:33785]																																ZWANG_TRANSIENTLY_UP_BY_2ND_EGF_PULSE_ONLY
80022	MYO15B	myosin XVB [Source:HGNC Symbol;Acc:HGNC:14083]																																ZWANG_TRANSIENTLY_UP_BY_2ND_EGF_PULSE_ONLY
93233	CCDC114	coiled-coil domain containing 114 [Source:HGNC Symbol;Acc:HGNC:26560]																																ZWANG_TRANSIENTLY_UP_BY_2ND_EGF_PULSE_ONLY
284013	VMO1	vitelline membrane outer layer 1 homolog [Source:HGNC Symbol;Acc:HGNC:30387]																																ZWANG_TRANSIENTLY_UP_BY_2ND_EGF_PULSE_ONLY
54039	PCBP3	poly(rC) binding protein 3 [Source:HGNC Symbol;Acc:HGNC:8651]																																ZWANG_TRANSIENTLY_UP_BY_2ND_EGF_PULSE_ONLY
26238	LINC01558	long intergenic non-protein coding RNA 1558 [Source:HGNC Symbol;Acc:HGNC:21235]																																ZWANG_TRANSIENTLY_UP_BY_2ND_EGF_PULSE_ONLY
63895	PIEZO2	piezo type mechanosensitive ion channel component 2 [Source:HGNC Symbol;Acc:HGNC:26270]																																ZWANG_TRANSIENTLY_UP_BY_2ND_EGF_PULSE_ONLY
8651	SOCS1	suppressor of cytokine signaling 1 [Source:HGNC Symbol;Acc:HGNC:19383]																																ZWANG_TRANSIENTLY_UP_BY_2ND_EGF_PULSE_ONLY
147872	KASH5	KASH domain containing 5 [Source:HGNC Symbol;Acc:HGNC:26520]																																ZWANG_TRANSIENTLY_UP_BY_2ND_EGF_PULSE_ONLY
56145	PCDHA3	protocadherin alpha 3 [Source:HGNC Symbol;Acc:HGNC:8669]																																ZWANG_TRANSIENTLY_UP_BY_2ND_EGF_PULSE_ONLY
11027	LILRA2	leukocyte immunoglobulin like receptor A2 [Source:HGNC Symbol;Acc:HGNC:6603]																																ZWANG_TRANSIENTLY_UP_BY_2ND_EGF_PULSE_ONLY
138429	PIP5KL1	phosphatidylinositol-4-phosphate 5-kinase like 1 [Source:HGNC Symbol;Acc:HGNC:28711]																																ZWANG_TRANSIENTLY_UP_BY_2ND_EGF_PULSE_ONLY
6618	SNAPC2	small nuclear RNA activating complex polypeptide 2 [Source:HGNC Symbol;Acc:HGNC:11135]																																ZWANG_TRANSIENTLY_UP_BY_2ND_EGF_PULSE_ONLY
54456	MOV10L1	Mov10 like RISC complex RNA helicase 1 [Source:HGNC Symbol;Acc:HGNC:7201]																																ZWANG_TRANSIENTLY_UP_BY_2ND_EGF_PULSE_ONLY
64409	GALNT17	polypeptide N-acetylgalactosaminyltransferase 17 [Source:HGNC Symbol;Acc:HGNC:16347]																																ZWANG_TRANSIENTLY_UP_BY_2ND_EGF_PULSE_ONLY
440533	PSG8	pregnancy specific beta-1-glycoprotein 8 [Source:HGNC Symbol;Acc:HGNC:9525]																																ZWANG_TRANSIENTLY_UP_BY_2ND_EGF_PULSE_ONLY
92822	ZNF276	zinc finger protein 276 [Source:HGNC Symbol;Acc:HGNC:23330]																																ZWANG_TRANSIENTLY_UP_BY_2ND_EGF_PULSE_ONLY
124626	ZPBP2	zona pellucida binding protein 2 [Source:HGNC Symbol;Acc:HGNC:20678]																																ZWANG_TRANSIENTLY_UP_BY_2ND_EGF_PULSE_ONLY
406918	MIR129-2	microRNA 129-2 [Source:HGNC Symbol;Acc:HGNC:31513]																																ZWANG_TRANSIENTLY_UP_BY_2ND_EGF_PULSE_ONLY
10361	NPM2	nucleophosmin/nucleoplasmin 2 [Source:HGNC Symbol;Acc:HGNC:7930]																																ZWANG_TRANSIENTLY_UP_BY_2ND_EGF_PULSE_ONLY
406941	MIR149	microRNA 149 [Source:HGNC Symbol;Acc:HGNC:31536]																																ZWANG_TRANSIENTLY_UP_BY_2ND_EGF_PULSE_ONLY
90011	KIR3DX1	killer cell immunoglobulin like receptor, three Ig domains X1 (pseudogene) [Source:HGNC Symbol;Acc:HGNC:25043]																																ZWANG_TRANSIENTLY_UP_BY_2ND_EGF_PULSE_ONLY
100131213	ZNF503-AS2	ZNF503 antisense RNA 2 [Source:HGNC Symbol;Acc:HGNC:23525]																																ZWANG_TRANSIENTLY_UP_BY_2ND_EGF_PULSE_ONLY
2814	GP5	glycoprotein V platelet [Source:HGNC Symbol;Acc:HGNC:4443]																																	YOSHIMURA_MAPK8_TARGETS_UP
629	CFB	complement factor B [Source:HGNC Symbol;Acc:HGNC:1037]																																	YOSHIMURA_MAPK8_TARGETS_UP
10060	ABCC9	ATP binding cassette subfamily C member 9 [Source:HGNC Symbol;Acc:HGNC:60]																																	YOSHIMURA_MAPK8_TARGETS_UP
23109	DDN	dendrin [Source:HGNC Symbol;Acc:HGNC:24458]																																	YOSHIMURA_MAPK8_TARGETS_UP
322	APBB1	amyloid beta precursor protein binding family B member 1 [Source:HGNC Symbol;Acc:HGNC:581]																																	YOSHIMURA_MAPK8_TARGETS_UP
23493	HEY2	hes related family bHLH transcription factor with YRPW motif 2 [Source:HGNC Symbol;Acc:HGNC:4881]																																			WP_NEURAL_CREST_DIFFERENTIATION		WP_HEART_DEVELOPMENT						WP_OSTEOBLAST_DIFFERENTIATION
6281	S100A10	S100 calcium binding protein A10 [Source:HGNC Symbol;Acc:HGNC:10487]																																						LEE_NEURAL_CREST_STEM_CELL_UP			NABA_MATRISOME
8507	ENC1	ectodermal-neural cortex 1 [Source:HGNC Symbol;Acc:HGNC:3345]																																						LEE_NEURAL_CREST_STEM_CELL_UP									LIM_MAMMARY_STEM_CELL_UP
146857	SLFN13	schlafen family member 13 [Source:HGNC Symbol;Acc:HGNC:26481]																																							DURAND_STROMA_S_UP
5552	SRGN	serglycin [Source:HGNC Symbol;Acc:HGNC:9361]																																									NABA_MATRISOME					WU_CELL_MIGRATION	LIM_MAMMARY_STEM_CELL_UP
140862	ISM1	isthmin 1 [Source:HGNC Symbol;Acc:HGNC:16213]																																									NABA_MATRISOME						LIM_MAMMARY_STEM_CELL_UP
4237	MFAP2	microfibril associated protein 2 [Source:HGNC Symbol;Acc:HGNC:7033]																																									NABA_MATRISOME
643866	CBLN3	cerebellin 3 precursor [Source:HGNC Symbol;Acc:HGNC:20146]																																									NABA_MATRISOME
80070	ADAMTS20	ADAM metallopeptidase with thrombospondin type 1 motif 20 [Source:HGNC Symbol;Acc:HGNC:17178]																																									NABA_MATRISOME
54910	SEMA4C	semaphorin 4C [Source:HGNC Symbol;Acc:HGNC:10731]																																									NABA_MATRISOME
11093	ADAMTS13	ADAM metallopeptidase with thrombospondin type 1 motif 13 [Source:HGNC Symbol;Acc:HGNC:1366]																																									NABA_MATRISOME
253970	SFTA3	surfactant associated 3 [Source:HGNC Symbol;Acc:HGNC:18387]																																									NABA_MATRISOME
89932	PAPLN	papilin, proteoglycan like sulfated glycoprotein [Source:HGNC Symbol;Acc:HGNC:19262]																																									NABA_MATRISOME
864	RUNX3	RUNX family transcription factor 3 [Source:HGNC Symbol;Acc:HGNC:10473]																																										REACTOME_SIGNALING_BY_WNT
2171	FABP5	fatty acid binding protein 5 [Source:HGNC Symbol;Acc:HGNC:3560]																																														WU_CELL_MIGRATION	LIM_MAMMARY_STEM_CELL_UP
54845	ESRP1	epithelial splicing regulatory protein 1 [Source:HGNC Symbol;Acc:HGNC:25966]																																														WU_CELL_MIGRATION
10630	PDPN	podoplanin [Source:HGNC Symbol;Acc:HGNC:29602]																																															LIM_MAMMARY_STEM_CELL_UP
84417	ECRG4	ECRG4 augurin precursor [Source:HGNC Symbol;Acc:HGNC:24642]																																															LIM_MAMMARY_STEM_CELL_UP
256691	MAMDC2	MAM domain containing 2 [Source:HGNC Symbol;Acc:HGNC:23673]																																															LIM_MAMMARY_STEM_CELL_UP
54434	SSH1	slingshot protein phosphatase 1 [Source:HGNC Symbol;Acc:HGNC:30579]																																															LIM_MAMMARY_STEM_CELL_UP
144402	CPNE8	copine 8 [Source:HGNC Symbol;Acc:HGNC:23498]																																															LIM_MAMMARY_STEM_CELL_UP
23351	KHNYN	KH and NYN domain containing [Source:HGNC Symbol;Acc:HGNC:20166]
29926	GMPPA	GDP-mannose pyrophosphorylase A [Source:HGNC Symbol;Acc:HGNC:22923]
389549	FEZF1	FEZ family zinc finger 1 [Source:HGNC Symbol;Acc:HGNC:22788]
7226	TRPM2	transient receptor potential cation channel subfamily M member 2 [Source:HGNC Symbol;Acc:HGNC:12339]
1192	CLIC1	chloride intracellular channel 1 [Source:HGNC Symbol;Acc:HGNC:2062]
10288	LILRB2	leukocyte immunoglobulin like receptor B2 [Source:HGNC Symbol;Acc:HGNC:6606]
3903	LAIR1	leukocyte associated immunoglobulin like receptor 1 [Source:HGNC Symbol;Acc:HGNC:6477]
8462	KLF11	Kruppel like factor 11 [Source:HGNC Symbol;Acc:HGNC:11811]
56101	PCDHGB5	protocadherin gamma subfamily B, 5 [Source:HGNC Symbol;Acc:HGNC:8712]
56100	PCDHGB6	protocadherin gamma subfamily B, 6 [Source:HGNC Symbol;Acc:HGNC:8713]
8641	PCDHGB4	protocadherin gamma subfamily B, 4 [Source:HGNC Symbol;Acc:HGNC:8711]
56099	PCDHGB7	protocadherin gamma subfamily B, 7 [Source:HGNC Symbol;Acc:HGNC:8714]
9708	PCDHGA8	protocadherin gamma subfamily A, 8 [Source:HGNC Symbol;Acc:HGNC:8706]
56107	PCDHGA9	protocadherin gamma subfamily A, 9 [Source:HGNC Symbol;Acc:HGNC:8707]
56106	PCDHGA10	protocadherin gamma subfamily A, 10 [Source:HGNC Symbol;Acc:HGNC:8697]
51198	CDKN2A-DT	CDKN2A divergent transcript [Source:HGNC Symbol;Acc:HGNC:23831]
56102	PCDHGB3	protocadherin gamma subfamily B, 3 [Source:HGNC Symbol;Acc:HGNC:8710]
56108	PCDHGA7	protocadherin gamma subfamily A, 7 [Source:HGNC Symbol;Acc:HGNC:8705]
56109	PCDHGA6	protocadherin gamma subfamily A, 6 [Source:HGNC Symbol;Acc:HGNC:8704]
358	AQP1	aquaporin 1 (Colton blood group) [Source:HGNC Symbol;Acc:HGNC:633]
924	CD7	CD7 molecule [Source:HGNC Symbol;Acc:HGNC:1695]
9752	PCDHA9	protocadherin alpha 9 [Source:HGNC Symbol;Acc:HGNC:8675]
58	ACTA1	actin alpha 1, skeletal muscle [Source:HGNC Symbol;Acc:HGNC:129]
5954	RCN1	reticulocalbin 1 [Source:HGNC Symbol;Acc:HGNC:9934]
255877	BCL6B	BCL6B transcription repressor [Source:HGNC Symbol;Acc:HGNC:1002]
126353	MISP	mitotic spindle positioning [Source:HGNC Symbol;Acc:HGNC:27000]
24139	EML2	EMAP like 2 [Source:HGNC Symbol;Acc:HGNC:18035]
54863	TOR4A	torsin family 4 member A [Source:HGNC Symbol;Acc:HGNC:25981]
100130449	AC110619.1	novel transcript, antisense to GPC1
54970	TTC12	tetratricopeptide repeat domain 12 [Source:HGNC Symbol;Acc:HGNC:23700]
147798	TMC4	transmembrane channel like 4 [Source:HGNC Symbol;Acc:HGNC:22998]
115350	FCRL1	Fc receptor like 1 [Source:HGNC Symbol;Acc:HGNC:18509]
9914	ATP2C2	ATPase secretory pathway Ca2+ transporting 2 [Source:HGNC Symbol;Acc:HGNC:29103]
79720	VPS37B	VPS37B subunit of ESCRT-I [Source:HGNC Symbol;Acc:HGNC:25754]
376497	SLC27A1	solute carrier family 27 member 1 [Source:HGNC Symbol;Acc:HGNC:10995]
115399	LRRC56	leucine rich repeat containing 56 [Source:HGNC Symbol;Acc:HGNC:25430]
100132111	C2CD4D-AS1	C2CD4D and THEM5 antisense RNA 1 [Source:HGNC Symbol;Acc:HGNC:54045]
390205	LRRC10B	leucine rich repeat containing 10B [Source:HGNC Symbol;Acc:HGNC:37215]
1010	CDH12	cadherin 12 [Source:HGNC Symbol;Acc:HGNC:1751]
147744	TMEM190	transmembrane protein 190 [Source:HGNC Symbol;Acc:HGNC:29632]
254173	TTLL10	tubulin tyrosine ligase like 10 [Source:HGNC Symbol;Acc:HGNC:26693]
84080	ENKD1	enkurin domain containing 1 [Source:HGNC Symbol;Acc:HGNC:25246]
147011	PROCA1	protein interacting with cyclin A1 [Source:HGNC Symbol;Acc:HGNC:28600]
730091	LINC00886	long intergenic non-protein coding RNA 886 [Source:HGNC Symbol;Acc:HGNC:48572]
1326	MAP3K8	mitogen-activated protein kinase kinase kinase 8 [Source:HGNC Symbol;Acc:HGNC:6860]
83639	TEX101	testis expressed 101 [Source:HGNC Symbol;Acc:HGNC:30722]
3780	KCNN1	potassium calcium-activated channel subfamily N member 1 [Source:HGNC Symbol;Acc:HGNC:6290]
932	MS4A3	membrane spanning 4-domains A3 [Source:HGNC Symbol;Acc:HGNC:7317]
388588	SMIM1	small integral membrane protein 1 (Vel blood group) [Source:HGNC Symbol;Acc:HGNC:44204]
53841	CDHR5	cadherin related family member 5 [Source:HGNC Symbol;Acc:HGNC:7521]
100133311	HOXA-AS3	HOXA cluster antisense RNA 3 [Source:HGNC Symbol;Acc:HGNC:43748]
284114	TMEM102	transmembrane protein 102 [Source:HGNC Symbol;Acc:HGNC:26722]
503538	A1BG-AS1	A1BG antisense RNA 1 [Source:HGNC Symbol;Acc:HGNC:37133]
132625	ZFP42	ZFP42 zinc finger protein [Source:HGNC Symbol;Acc:HGNC:30949]
9498	SLC4A8	solute carrier family 4 member 8 [Source:HGNC Symbol;Acc:HGNC:11034]
57104	PNPLA2	patatin like phospholipase domain containing 2 [Source:HGNC Symbol;Acc:HGNC:30802]
2104	ESRRG	estrogen related receptor gamma [Source:HGNC Symbol;Acc:HGNC:3474]
9633	TESMIN	testis expressed metallothionein like protein [Source:HGNC Symbol;Acc:HGNC:7446]
100507392	SENCR	smooth muscle and endothelial cell enriched migration/differentiation-associated lncRNA [Source:HGNC Symbol;Acc:HGNC:44177]
100505746	ITGB2-AS1	ITGB2 antisense RNA 1 [Source:HGNC Symbol;Acc:HGNC:44304]
57722	IGDCC4	immunoglobulin superfamily DCC subclass member 4 [Source:HGNC Symbol;Acc:HGNC:13770]
6242	RTKN	rhotekin [Source:HGNC Symbol;Acc:HGNC:10466]
23623	RUSC1	RUN and SH3 domain containing 1 [Source:HGNC Symbol;Acc:HGNC:17153]
57469	PNMA8B	PNMA family member 8B [Source:HGNC Symbol;Acc:HGNC:29206]
10279	PRSS16	serine protease 16 [Source:HGNC Symbol;Acc:HGNC:9480]
56132	PCDHB3	protocadherin beta 3 [Source:HGNC Symbol;Acc:HGNC:8688]
114883	OSBPL9	oxysterol binding protein like 9 [Source:HGNC Symbol;Acc:HGNC:16386]
55734	ZFP64	ZFP64 zinc finger protein [Source:HGNC Symbol;Acc:HGNC:15940]
4869	NPM1	nucleophosmin 1 [Source:HGNC Symbol;Acc:HGNC:7910]
4302	MLLT6	MLLT6, PHD finger containing [Source:HGNC Symbol;Acc:HGNC:7138]
494115	RBMXL1	RBMX like 1 [Source:HGNC Symbol;Acc:HGNC:25073]
134083	OR2Y1	olfactory receptor family 2 subfamily Y member 1 [Source:HGNC Symbol;Acc:HGNC:14837]
6522	SLC4A2	solute carrier family 4 member 2 [Source:HGNC Symbol;Acc:HGNC:11028]
7975	MAFK	MAF bZIP transcription factor K [Source:HGNC Symbol;Acc:HGNC:6782]
63939	FAM217B	family with sequence similarity 217 member B [Source:HGNC Symbol;Acc:HGNC:16170]
10801	SEPTIN9	septin 9 [Source:HGNC Symbol;Acc:HGNC:7323]
83483	PLVAP	plasmalemma vesicle associated protein [Source:HGNC Symbol;Acc:HGNC:13635]
100874362	HOXB-AS1	HOXB cluster antisense RNA 1 [Source:HGNC Symbol;Acc:HGNC:43744]
22876	INPP5F	inositol polyphosphate-5-phosphatase F [Source:HGNC Symbol;Acc:HGNC:17054]
401022	HAGLR	HOXD antisense growth-associated long non-coding RNA [Source:HGNC Symbol;Acc:HGNC:43755]
56125	PCDHB11	protocadherin beta 11 [Source:HGNC Symbol;Acc:HGNC:8682]
56907	SPIRE1	spire type actin nucleation factor 1 [Source:HGNC Symbol;Acc:HGNC:30622]
25794	FSCN2	fascin actin-bundling protein 2, retinal [Source:HGNC Symbol;Acc:HGNC:3960]
56142	PCDHA6	protocadherin alpha 6 [Source:HGNC Symbol;Acc:HGNC:8672]
65124	SOWAHC	sosondowah ankyrin repeat domain family member C [Source:HGNC Symbol;Acc:HGNC:26149]
6788	STK3	serine/threonine kinase 3 [Source:HGNC Symbol;Acc:HGNC:11406]
222255	ATXN7L1	ataxin 7 like 1 [Source:HGNC Symbol;Acc:HGNC:22210]
2063	NR2F6	nuclear receptor subfamily 2 group F member 6 [Source:HGNC Symbol;Acc:HGNC:7977]
5509	PPP1R3D	protein phosphatase 1 regulatory subunit 3D [Source:HGNC Symbol;Acc:HGNC:9294]
124222	PAQR4	progestin and adipoQ receptor family member 4 [Source:HGNC Symbol;Acc:HGNC:26386]
285987	DLX6-AS1	DLX6 antisense RNA 1 [Source:HGNC Symbol;Acc:HGNC:37151]
1468	SLC25A10	solute carrier family 25 member 10 [Source:HGNC Symbol;Acc:HGNC:10980]
57504	MTA3	metastasis associated 1 family member 3 [Source:HGNC Symbol;Acc:HGNC:23784]
151011	SEPTIN10	septin 10 [Source:HGNC Symbol;Acc:HGNC:14349]
6573	SLC19A1	solute carrier family 19 member 1 [Source:HGNC Symbol;Acc:HGNC:10937]
10859	LILRB1	leukocyte immunoglobulin like receptor B1 [Source:HGNC Symbol;Acc:HGNC:6605]
100506311	HOTAIRM1	HOXA transcript antisense RNA, myeloid-specific 1 [Source:HGNC Symbol;Acc:HGNC:37117]
140828	LINC00261	long intergenic non-protein coding RNA 261 [Source:HGNC Symbol;Acc:HGNC:16189]
221756	SERPINB9P1	serpin family B member 9 pseudogene 1 [Source:HGNC Symbol;Acc:HGNC:28590]
29952	DPP7	dipeptidyl peptidase 7 [Source:HGNC Symbol;Acc:HGNC:14892]
388591	RNF207	ring finger protein 207 [Source:HGNC Symbol;Acc:HGNC:32947]
100506736	SLFN12L	schlafen family member 12 like [Source:HGNC Symbol;Acc:HGNC:33920]
64333	ARHGAP9	Rho GTPase activating protein 9 [Source:HGNC Symbol;Acc:HGNC:14130]
79958	DENND1C	DENN domain containing 1C [Source:HGNC Symbol;Acc:HGNC:26225]
80714	PBX4	PBX homeobox 4 [Source:HGNC Symbol;Acc:HGNC:13403]
84435	ADGRA1	adhesion G protein-coupled receptor A1 [Source:HGNC Symbol;Acc:HGNC:13838]
344167	FOXI3	forkhead box I3 [Source:HGNC Symbol;Acc:HGNC:35123]
57465	TBC1D24	TBC1 domain family member 24 [Source:HGNC Symbol;Acc:HGNC:29203]
1677	DFFB	DNA fragmentation factor subunit beta [Source:HGNC Symbol;Acc:HGNC:2773]
126129	CPT1C	carnitine palmitoyltransferase 1C [Source:HGNC Symbol;Acc:HGNC:18540]
7005	TEAD3	TEA domain transcription factor 3 [Source:HGNC Symbol;Acc:HGNC:11716]
9731	CEP104	centrosomal protein 104 [Source:HGNC Symbol;Acc:HGNC:24866]
374655	ZNF710	zinc finger protein 710 [Source:HGNC Symbol;Acc:HGNC:25352]
1750	DLX6	distal-less homeobox 6 [Source:HGNC Symbol;Acc:HGNC:2919]
113835	ZNF257	zinc finger protein 257 [Source:HGNC Symbol;Acc:HGNC:13498]
23269	MGA	MAX dimerization protein MGA [Source:HGNC Symbol;Acc:HGNC:14010]
1610	DAO	D-amino acid oxidase [Source:HGNC Symbol;Acc:HGNC:2671]
85001	MGC16275	uncharacterized protein MGC16275 [Source:NCBI gene (formerly Entrezgene);Acc:85001]
100124700	HOTAIR	HOX transcript antisense RNA [Source:HGNC Symbol;Acc:HGNC:33510]
199713	NLRP7	NLR family pyrin domain containing 7 [Source:HGNC Symbol;Acc:HGNC:22947]
653857	ACTR3C	actin related protein 3C [Source:HGNC Symbol;Acc:HGNC:37282]
374868	ATP9B	ATPase phospholipid transporting 9B (putative) [Source:HGNC Symbol;Acc:HGNC:13541]
440689	H2BC18	H2B clustered histone 18 [Source:HGNC Symbol;Acc:HGNC:24700]
3185	HNRNPF	heterogeneous nuclear ribonucleoprotein F [Source:HGNC Symbol;Acc:HGNC:5039]
648987	AC025171.1	novel transcript, sense overlapping to ANXA2R
26801	SNORD48	small nucleolar RNA, C/D box 48 [Source:HGNC Symbol;Acc:HGNC:10188]
3311	HSPA7	heat shock protein family A (Hsp70) member 7 (pseudogene) [Source:HGNC Symbol;Acc:HGNC:5240]
56110	PCDHGA5	protocadherin gamma subfamily A, 5 [Source:HGNC Symbol;Acc:HGNC:8703]
100048912	CDKN2B-AS1	CDKN2B antisense RNA 1 [Source:HGNC Symbol;Acc:HGNC:34341]
80054	CEBPA-DT	CEBPA divergent transcript [Source:HGNC Symbol;Acc:HGNC:25710]
3904	LAIR2	leukocyte associated immunoglobulin like receptor 2 [Source:HGNC Symbol;Acc:HGNC:6478]
3024	H1-1	H1.1 linker histone, cluster member [Source:HGNC Symbol;Acc:HGNC:4715]
26797	SNORD52	small nucleolar RNA, C/D box 52 [Source:HGNC Symbol;Acc:HGNC:10202]
399806	LBX1-AS1	LBX1 antisense RNA 1 [Source:HGNC Symbol;Acc:HGNC:48678]
56130	PCDHB6	protocadherin beta 6 [Source:HGNC Symbol;Acc:HGNC:8691]
143689	PIWIL4	piwi like RNA-mediated gene silencing 4 [Source:HGNC Symbol;Acc:HGNC:18444]
198437	LKAAEAR1	LKAAEAR motif containing 1 [Source:HGNC Symbol;Acc:HGNC:33718]
406984	MIR200B	microRNA 200b [Source:HGNC Symbol;Acc:HGNC:31579]
641518	LEF1-AS1	LEF1 antisense RNA 1 [Source:HGNC Symbol;Acc:HGNC:40339]
3137	HLA-J	major histocompatibility complex, class I, J (pseudogene) [Source:HGNC Symbol;Acc:HGNC:4967]
56143	PCDHA5	protocadherin alpha 5 [Source:HGNC Symbol;Acc:HGNC:8671]
440556	PRDM16-DT	PRDM16 divergent transcript [Source:HGNC Symbol;Acc:HGNC:48664]
56267	KYAT3	kynurenine aminotransferase 3 [Source:HGNC Symbol;Acc:HGNC:33238]
25974	MMACHC	metabolism of cobalamin associated C [Source:HGNC Symbol;Acc:HGNC:24525]
100128893	GATA6-AS1	GATA6 antisense RNA 1 (head to head) [Source:HGNC Symbol;Acc:HGNC:48840]
4726	NDUFS6	NADH:ubiquinone oxidoreductase subunit S6 [Source:HGNC Symbol;Acc:HGNC:7713]
28	ABO	ABO, alpha 1-3-N-acetylgalactosaminyltransferase and alpha 1-3-galactosyltransferase [Source:HGNC Symbol;Acc:HGNC:79]
158228	FAM201A	family with sequence similarity 201 member A [Source:HGNC Symbol;Acc:HGNC:27239]
388284	C16orf86	chromosome 16 open reading frame 86 [Source:HGNC Symbol;Acc:HGNC:33755]
376412	RNF126P1	ring finger protein 126 pseudogene 1 [Source:HGNC Symbol;Acc:HGNC:30340]
83547	RILP	Rab interacting lysosomal protein [Source:HGNC Symbol;Acc:HGNC:30266]
64431	ACTR6	actin related protein 6 [Source:HGNC Symbol;Acc:HGNC:24025]
80309	SPHKAP	SPHK1 interactor, AKAP domain containing [Source:HGNC Symbol;Acc:HGNC:30619]
113622	ADPRHL1	ADP-ribosylhydrolase like 1 [Source:HGNC Symbol;Acc:HGNC:21303]
25858	CATSPERZ	catsper channel auxiliary subunit zeta [Source:HGNC Symbol;Acc:HGNC:19231]
54831	BEST2	bestrophin 2 [Source:HGNC Symbol;Acc:HGNC:17107]
79804	HAND2-AS1	HAND2 antisense RNA 1 [Source:HGNC Symbol;Acc:HGNC:48872]
219844	HYLS1	HYLS1 centriolar and ciliogenesis associated [Source:HGNC Symbol;Acc:HGNC:26558]
196047	EMX2OS	EMX2 opposite strand/antisense RNA [Source:HGNC Symbol;Acc:HGNC:18511]
146227	BEAN1	brain expressed associated with NEDD4 1 [Source:HGNC Symbol;Acc:HGNC:24160]
56104	PCDHGB1	protocadherin gamma subfamily B, 1 [Source:HGNC Symbol;Acc:HGNC:8708]
440119	FZD10-AS1	FZD10 antisense divergent transcript [Source:HGNC Symbol;Acc:HGNC:48632]
50854	SNHG32	small nucleolar RNA host gene 32 [Source:HGNC Symbol;Acc:HGNC:19078]
440590	ZYG11A	zyg-11 family member A, cell cycle regulator [Source:HGNC Symbol;Acc:HGNC:32058]
26138	LINC00588	long intergenic non-protein coding RNA 588 [Source:HGNC Symbol;Acc:HGNC:24494]
54856	GON4L	gon-4 like [Source:HGNC Symbol;Acc:HGNC:25973]
100126325	MIR935	microRNA 935 [Source:HGNC Symbol;Acc:HGNC:33678]
3811	KIR3DL1	killer cell immunoglobulin like receptor, three Ig domains and long cytoplasmic tail 1 [Source:HGNC Symbol;Acc:HGNC:6338]
114132	SIGLEC11	sialic acid binding Ig like lectin 11 [Source:HGNC Symbol;Acc:HGNC:15622]
493812	HCG11	HLA complex group 11 [Source:HGNC Symbol;Acc:HGNC:17707]
158038	LINGO2	leucine rich repeat and Ig domain containing 2 [Source:HGNC Symbol;Acc:HGNC:21207]
284123	FAM27E5	family with sequence similarity E5 [Source:HGNC Symbol;Acc:HGNC:32410]
56113	PCDHGA2	protocadherin gamma subfamily A, 2 [Source:HGNC Symbol;Acc:HGNC:8700]
100507588	TGFBR3L	transforming growth factor beta receptor 3 like [Source:HGNC Symbol;Acc:HGNC:44152]
26025	PCDHGA12	protocadherin gamma subfamily A, 12 [Source:HGNC Symbol;Acc:HGNC:8699]
728489	DNLZ	DNL-type zinc finger [Source:HGNC Symbol;Acc:HGNC:33879]
126661	CCDC163	coiled-coil domain containing 163 [Source:HGNC Symbol;Acc:HGNC:27003]
100192378	ZFHX4-AS1	ZFHX4 antisense RNA 1 [Source:HGNC Symbol;Acc:HGNC:44165]
100287177	EML2-AS1	EML2 antisense RNA 1 [Source:HGNC Symbol;Acc:HGNC:48331]
56131	PCDHB4	protocadherin beta 4 [Source:HGNC Symbol;Acc:HGNC:8689]
100132891	MSC-AS1	MSC antisense RNA 1 [Source:HGNC Symbol;Acc:HGNC:48724]
100287314	LINC00941	long intergenic non-protein coding RNA 941 [Source:HGNC Symbol;Acc:HGNC:48635]
10739	RFPL2	ret finger protein like 2 [Source:HGNC Symbol;Acc:HGNC:9979]
406902	MIR10A	microRNA 10a [Source:HGNC Symbol;Acc:HGNC:31497]
100423037	MIR3176	microRNA 3176 [Source:HGNC Symbol;Acc:HGNC:38345]
254559	MIR9-3HG	MIR9-3 host gene [Source:HGNC Symbol;Acc:HGNC:27388]
406908	MIR124-2	microRNA 124-2 [Source:HGNC Symbol;Acc:HGNC:31503]
54919	DNAAF5	dynein axonemal assembly factor 5 [Source:HGNC Symbol;Acc:HGNC:26013]
142680	SLC34A3	solute carrier family 34 member 3 [Source:HGNC Symbol;Acc:HGNC:20305]
100130776	AGAP2-AS1	AGAP2 antisense RNA 1 [Source:HGNC Symbol;Acc:HGNC:48633]
100151684	RNU6ATAC	RNA, U6atac small nuclear (U12-dependent splicing) [Source:HGNC Symbol;Acc:HGNC:34017]
100996485	C5orf66	chromosome 5 putative open reading frame 66 [Source:HGNC Symbol;Acc:HGNC:48332]
401237	CASC15	cancer susceptibility 15 [Source:HGNC Symbol;Acc:HGNC:28245]
100507218	RNF157-AS1	RNF157 antisense RNA 1 [Source:HGNC Symbol;Acc:HGNC:44127]
56124	PCDHB12	protocadherin beta 12 [Source:HGNC Symbol;Acc:HGNC:8683]
100129027	PCBP3-AS1	PCBP3 antisense RNA 1 [Source:HGNC Symbol;Acc:HGNC:40426]
144481	SOCS2-AS1	SOCS2 antisense RNA 1 [Source:HGNC Symbol;Acc:HGNC:27054]
643596	RNF224	ring finger protein 224 [Source:HGNC Symbol;Acc:HGNC:41912]
100130275	TFAP2A-AS1	TFAP2A antisense RNA 1 [Source:HGNC Symbol;Acc:HGNC:40579]
125962	OR7G1	olfactory receptor family 7 subfamily G member 1 [Source:HGNC Symbol;Acc:HGNC:8465]
285093	RTP5	receptor transporter protein 5 (putative) [Source:HGNC Symbol;Acc:HGNC:26585]
406968	MIR193A	microRNA 193a [Source:HGNC Symbol;Acc:HGNC:31563]
100313824	MIR663B	microRNA 663b [Source:HGNC Symbol;Acc:HGNC:35270]
100033455	SNORD115-17	small nucleolar RNA, C/D box 115-17 [Source:HGNC Symbol;Acc:HGNC:33036]
100033813	SNORD115-39	small nucleolar RNA, C/D box 115-39 [Source:HGNC Symbol;Acc:HGNC:33058]
100128025	WWTR1-AS1	WWTR1 antisense RNA 1 [Source:HGNC Symbol;Acc:HGNC:41035]
100128881	VPS9D1-AS1	VPS9D1 antisense RNA 1 [Source:HGNC Symbol;Acc:HGNC:48915]
100129175	AC097468.1	novel transcript, antisense to CCDC108
100129654	TCF24	transcription factor 24 [Source:HGNC Symbol;Acc:HGNC:32275]
100130148	MAPT-IT1	MAPT intronic transcript 1 [Source:HGNC Symbol;Acc:HGNC:43741]
100130311	C17orf107	chromosome 17 open reading frame 107 [Source:HGNC Symbol;Acc:HGNC:37238]
100132215	AC007098.1	novel transcript, antisense to EHBP1
100132618	ZRANB2-AS1	ZRANB2 antisense RNA 1 [Source:HGNC Symbol;Acc:HGNC:43594]
100188847	MIR1225	microRNA 1225 [Source:HGNC Symbol;Acc:HGNC:33931]
100422980	MIR4323	microRNA 4323 [Source:HGNC Symbol;Acc:HGNC:38394]
100500847	MIR3615	microRNA 3615 [Source:HGNC Symbol;Acc:HGNC:38905]
100616170	MIR4739	microRNA 4739 [Source:HGNC Symbol;Acc:HGNC:41801]
100616171	MIR4752	microRNA 4752 [Source:HGNC Symbol;Acc:HGNC:41803]
100616470	MIR4488	microRNA 4488 [Source:HGNC Symbol;Acc:HGNC:41599]
100631378	WDR87BP	WD repeat domain 87B, pseudogene [Source:HGNC Symbol;Acc:HGNC:55125]
100750325	RCAN3AS	RCAN3 antisense RNA [Source:HGNC Symbol;Acc:HGNC:39009]
100861519	GDNF-AS1	GDNF antisense RNA 1 [Source:HGNC Symbol;Acc:HGNC:43592]
100887750	MRPS31P5	mitochondrial ribosomal protein S31 pseudogene 5 [Source:HGNC Symbol;Acc:HGNC:39253]
101409257	EZR-AS1	EZR antisense RNA 1 [Source:HGNC Symbol;Acc:HGNC:40609]
151534	LBX2-AS1	LBX2 antisense RNA 1 [Source:HGNC Symbol;Acc:HGNC:25136]
154860	FEZF1-AS1	FEZF1 antisense RNA 1 [Source:HGNC Symbol;Acc:HGNC:41001]
199899	LINC00466	long intergenic non-protein coding RNA 466 [Source:HGNC Symbol;Acc:HGNC:27294]
255480	TBX5-AS1	TBX5 antisense RNA 1 [Source:HGNC Symbol;Acc:HGNC:27402]
283592	FAM181A-AS1	FAM181A antisense RNA 1 [Source:HGNC Symbol;Acc:HGNC:20133]
283692	CPEB1-AS1	CPEB1 antisense RNA 1 [Source:HGNC Symbol;Acc:HGNC:27523]
284798	AL035252.2	novel transcript
285548	LINC01096	long intergenic non-protein coding RNA 1096 [Source:HGNC Symbol;Acc:HGNC:27739]
360205	PRAC2	PRAC2 small nuclear protein [Source:HGNC Symbol;Acc:HGNC:30143]
374872	PEAK3	PEAK family member 3 [Source:HGNC Symbol;Acc:HGNC:24793]
388323	GLTPD2	glycolipid transfer protein domain containing 2 [Source:HGNC Symbol;Acc:HGNC:33756]
389333	PROB1	proline rich basic protein 1 [Source:HGNC Symbol;Acc:HGNC:41906]
400709	SIGLEC16	sialic acid binding Ig like lectin 16 [Source:HGNC Symbol;Acc:HGNC:24851]
406903	MIR10B	microRNA 10b [Source:HGNC Symbol;Acc:HGNC:31498]
415056	CNTFR-AS1	CNTFR antisense RNA 1 [Source:HGNC Symbol;Acc:HGNC:48712]
440461	ARHGAP27P2	Rho GTPase activating protein 27 pseudogene 2 [Source:HGNC Symbol;Acc:HGNC:53771]
440900	LINC01191	long intergenic non-protein coding RNA 1191 [Source:HGNC Symbol;Acc:HGNC:49595]
441307	HRAT92	heart tissue-associated transcript 92 [Source:NCBI gene (formerly Entrezgene);Acc:441307]
442211	ATP6V0CP3	ATPase H+ transporting V0 subunit c pseudogene 3 [Source:HGNC Symbol;Acc:HGNC:40001]
442902	MIR330	microRNA 330 [Source:HGNC Symbol;Acc:HGNC:31771]
554226	ANKRD30BL	ankyrin repeat domain 30B like [Source:HGNC Symbol;Acc:HGNC:35167]
56120	PCDHGB8P	protocadherin gamma subfamily B, 8 pseudogene [Source:HGNC Symbol;Acc:HGNC:8715]
56140	PCDHA8	protocadherin alpha 8 [Source:HGNC Symbol;Acc:HGNC:8674]
574407	OBSCN-AS1	OBSCN antisense RNA 1 [Source:HGNC Symbol;Acc:HGNC:32047]
574455	MIR193B	microRNA 193b [Source:HGNC Symbol;Acc:HGNC:32087]
574459	MIR512-2	microRNA 512-2 [Source:HGNC Symbol;Acc:HGNC:32091]
574463	MIR519E	microRNA 519e [Source:HGNC Symbol;Acc:HGNC:32095]
574464	MIR520F	microRNA 520f [Source:HGNC Symbol;Acc:HGNC:32096]
574481	MIR521-2	microRNA 521-2 [Source:HGNC Symbol;Acc:HGNC:32113]
574485	MIR516B2	microRNA 516b-2 [Source:HGNC Symbol;Acc:HGNC:32117]
574486	MIR526A2	microRNA 526a-2 [Source:HGNC Symbol;Acc:HGNC:32118]
574494	MIR521-1	microRNA 521-1 [Source:HGNC Symbol;Acc:HGNC:32126]
642006	GUSBP10	GUSB pseudogene 10 [Source:HGNC Symbol;Acc:HGNC:42324]
642366	AC010478.1	novel transcript, antisense to ISL1
643988	FNDC10	fibronectin type III domain containing 10 [Source:HGNC Symbol;Acc:HGNC:42951]
644314	MT1IP	metallothionein 1I, pseudogene [Source:HGNC Symbol;Acc:HGNC:7401]
645121	CCNI2	cyclin I family member 2 [Source:HGNC Symbol;Acc:HGNC:33869]
647589	ANHX	anomalous homeobox [Source:HGNC Symbol;Acc:HGNC:40024]
652991	SKOR2	SKI family transcriptional corepressor 2 [Source:HGNC Symbol;Acc:HGNC:32695]
653437	AQP12B	aquaporin 12B [Source:HGNC Symbol;Acc:HGNC:6096]
693181	MIR596	microRNA 596 [Source:HGNC Symbol;Acc:HGNC:32852]
693186	MIR601	microRNA 601 [Source:HGNC Symbol;Acc:HGNC:32857]
94026	POM121L2	POM121 transmembrane nucleoporin like 2 [Source:HGNC Symbol;Acc:HGNC:13973]
[truncated: 53 more columns]

## Sheet: DIPG-717 GSEA C5
Overlap Results
Collection(s):	C5
# overlaps shown:	100
# genesets in collections:	14998
# genes in comparison (n):	992
# genes in universe (N):	40312
Gene Set Name	# Genes in Gene Set (K)	Description	# Genes in Overlap (k)	k/K	p-value	FDR q-value
GOCC_CHROMATIN	1222	The ordered and organized complex of DNA, protein, and sometimes RNA, that forms the chromosome. [GOC:elh, PMID:20404130]	200	0.1637	1.49e-105	2.24e-101
GOMF_DNA_BINDING_TRANSCRIPTION_FACTOR_ACTIVITY	1430	A transcription regulator activity that modulates transcription of gene sets via selective and non-covalent binding to a specific double-stranded genomic DNA sequence (sometimes referred to as a motif) within a cis-regulatory region. Regulatory regions include promoters (proximal and distal) and enhancers. Genes are transcriptional units, and include bacterial operons. [GOC:txnOH-2018]	204	0.1427	3.37e-96	2.53e-92
GOMF_SEQUENCE_SPECIFIC_DNA_BINDING	1672	Interacting selectively and non-covalently with DNA of a specific nucleotide composition, e.g. GC-rich DNA binding, or with a specific sequence motif or type of DNA e.g. promotor binding or rDNA binding. [GOC:jl]	210	0.1256	1.68e-88	8.4e-85
GOMF_TRANSCRIPTION_REGULATOR_ACTIVITY	1909	A molecular function that controls the rate, timing and/or magnitude of gene transcription. The function of transcriptional regulators is to modulate gene expression at the transcription step so that they are expressed in the right cell at the right time and in the right amount throughout the life of the cell and the organism. Genes are transcriptional units, and include bacterial operons. [GOC:p…	221	0.1158	1.92e-86	7.19e-83
GOCC_CHROMOSOME	1782	A structure composed of a very long molecule of DNA and associated proteins (e.g. histones) that carries hereditary information. [ISBN:0198547684]	206	0.1156	4.64e-80	1.39e-76
GOBP_EMBRYO_DEVELOPMENT	992	The process whose specific outcome is the progression of an embryo from its formation until the end of its embryonic life stage. The end of the embryonic stage is organism-specific. For example, for mammals, the process would begin with zygote formation and end with birth. For insects, the process would begin at zygote formation and end with larval hatching. For plant zygotic embryos, this would …	157	0.1583	8.51e-80	2.13e-76
GOBP_PATTERN_SPECIFICATION_PROCESS	426	Any developmental process that results in the creation of defined areas or spaces within an organism to which cells respond and eventually are instructed to differentiate. [GOC:go_curators, GOC:isa_complete, ISBN:0521436125]	109	0.2559	6.81e-78	1.46e-74
GOMF_CIS_REGULATORY_REGION_SEQUENCE_SPECIFIC_DNA_BINDING	1219	Interacting selectively and non-covalently with a specific upstream regulatory DNA sequence (transcription factor recognition sequence or binding site) located in cis relative to the transcription start site (i.e., on the same strand of DNA) of a gene transcribed by some RNA polymerase. The proximal promoter is in cis with and relatively close to the core promoter. [GOC:txnOH-2018]	169	0.1386	5.37e-77	1.01e-73
GOBP_ANIMAL_ORGAN_MORPHOGENESIS	1025	Morphogenesis of an animal organ. An organ is defined as a tissue or set of tissues that work together to perform a specific function or functions. Morphogenesis is the process in which anatomical structures are generated and organized. Organs are commonly observed as visibly distinct structures, but may also exist as loosely associated clusters of cells that work together to perform a specific f…	156	0.1522	9.31e-77	1.55e-73
GOBP_EMBRYONIC_MORPHOGENESIS	569	The process in which anatomical structures are generated and organized during the embryonic phase. The embryonic phase begins with zygote formation. The end of the embryonic phase is organism-specific. For example, it would be at birth for mammals, larval hatching for insects and seed dormancy in plants. [GOC:jid, GOC:mtg_sensu]	120	0.2109	2.48e-75	3.71e-72
GOBP_REGIONALIZATION	326	The pattern specification process that results in the subdivision of an axis or axes in space to define an area or volume in which specific patterns of cell differentiation will take place or in which cells interpret a specific environment. [GOC:dph, GOC:isa_complete]	90	0.2761	1.74e-67	2.37e-64
GOBP_EMBRYONIC_ORGAN_DEVELOPMENT	412	Development, taking place during the embryonic phase, of a tissue or tissues that work together to perform a specific function or functions. Development pertains to the process whose specific outcome is the progression of a structure over time, from its formation to the mature structure. Organs are commonly observed as visibly distinct structures, but may also exist as loosely associated clusters…	97	0.2354	1.37e-65	1.71e-62
GOBP_CELL_FATE_COMMITMENT	251	The commitment of cells to specific cell fates and their capacity to differentiate into particular kinds of cells. Positional information is established through protein signals that emanate from a localized source within a cell (the initial one-cell zygote) or within a developmental field. [ISBN:0716731185]	75	0.2988	3.9e-59	4.49e-56
GOBP_POSITIVE_REGULATION_OF_TRANSCRIPTION_BY_RNA_POLYMERASE_II	1180	Any process that activates or increases the frequency, rate or extent of transcription from an RNA polymerase II promoter. [GOC:go_curators, GOC:txnOH]	145	0.1229	7.65e-59	8.19e-56
GOBP_EMBRYONIC_ORGAN_MORPHOGENESIS	277	Morphogenesis, during the embryonic phase, of a tissue or tissues that work together to perform a specific function or functions. Morphogenesis is the process in which anatomical structures are generated and organized. Organs are commonly observed as visibly distinct structures, but may also exist as loosely associated clusters of cells that work together to perform a specific function or functio…	77	0.278	4.81e-58	4.81e-55
GOBP_NEUROGENESIS	1613	Generation of cells within the nervous system. [GO_REF:0000021, GOC:cls, GOC:curators, GOC:dgh, GOC:dph, GOC:jid]	165	0.1023	7.99e-56	7.49e-53
GOBP_POSITIVE_REGULATION_OF_NUCLEOBASE_CONTAINING_COMPOUND_METABOLIC_PROCESS	1857	Any cellular process that activates or increases the frequency, rate or extent of the chemical reactions and pathways involving nucleobases, nucleosides, nucleotides and nucleic acids. [GOC:go_curators]	174	0.0937	1.79e-53	1.58e-50
GOBP_NEURON_DIFFERENTIATION	1357	The process in which a relatively unspecialized cell acquires specialized features of a neuron. [GOC:mah]	148	0.1091	2.19e-53	1.82e-50
GOBP_CENTRAL_NERVOUS_SYSTEM_DEVELOPMENT	980	The process whose specific outcome is the progression of the central nervous system over time, from its formation to the mature structure. The central nervous system is the core nervous system that serves an integrating and coordinating function. In vertebrates it consists of the brain and spinal cord. In those invertebrates with a central nervous system it typically consists of a brain, cerebral…	125	0.1276	2.23e-52	1.76e-49
GOBP_ANTERIOR_POSTERIOR_PATTERN_SPECIFICATION	203	The regionalization process in which specific areas of cell differentiation are determined along the anterior-posterior axis. The anterior-posterior axis is defined by a line that runs from the head or mouth of an organism to the tail or opposite end of the organism. [GOC:dph, GOC:go_curators, GOC:isa_complete, GOC:tb]	64	0.3153	3.07e-52	2.3e-49
GOBP_POSITIVE_REGULATION_OF_BIOSYNTHETIC_PROCESS	1957	Any process that activates or increases the frequency, rate or extent of the chemical reactions and pathways resulting in the formation of substances. [GOC:go_curators]	177	0.0904	3.21e-52	2.3e-49
GOBP_CELL_CELL_SIGNALING	1672	Any process that mediates the transfer of information from one cell to another. This process includes signal transduction in the receiving cell and, where applicable, release of a ligand and any processes that actively facilitate its transport and presentation to the receiving cell. Examples include signaling via soluble ligands, via cell adhesion molecules and via gap junctions. [GOC:dos, GOC:ma…	160	0.0957	3.37e-50	2.3e-47
GOMF_DNA_BINDING_TRANSCRIPTION_ACTIVATOR_ACTIVITY	445	A DNA-binding transcription factor activity that activates or increases transcription of specific gene sets. [GOC:txnOH-2018]	84	0.1888	1.18e-48	7.68e-46
GOBP_EMBRYO_DEVELOPMENT_ENDING_IN_BIRTH_OR_EGG_HATCHING	592	The process whose specific outcome is the progression of an embryo over time, from zygote formation until the end of the embryonic life stage. The end of the embryonic life stage is organism-specific and may be somewhat arbitrary; for mammals it is usually considered to be birth, for insects the hatching of the first instar larva from the eggshell. [GOC:go_curators, GOC:isa_complete, GOC:mtg_sens…	95	0.1605	1.69e-48	1.06e-45
GOBP_EPITHELIUM_DEVELOPMENT	1275	The process whose specific outcome is the progression of an epithelium over time, from its formation to the mature structure. An epithelium is a tissue that covers the internal or external surfaces of an anatomical structure. [GOC:dph, GOC:mtg_lung]	136	0.1067	7.81e-48	4.68e-45
GOBP_ANATOMICAL_STRUCTURE_FORMATION_INVOLVED_IN_MORPHOGENESIS	1142	The developmental process pertaining to the initial formation of an anatomical structure from unspecified parts. This process begins with the specific processes that contribute to the appearance of the discrete structure and ends when the structural rudiment is recognizable. An anatomical structure is any biological entity that occupies space and is distinguished from its surroundings. Anatomical…	127	0.1112	1.39e-46	8.01e-44
GOBP_TUBE_DEVELOPMENT	1085	The process whose specific outcome is the progression of a tube over time, from its initial formation to a mature structure. Epithelial and endothelial tubes transport gases, liquids and cells from one site to another and form the basic structure of many organs and tissues including lung and trachea, kidney, the mammary gland, the vascular system and the gastrointestinal and urinary-genital tract…	123	0.1134	5.54e-46	3.08e-43
GOBP_SENSORY_ORGAN_DEVELOPMENT	534	The process whose specific outcome is the progression of sensory organs over time, from its formation to the mature structure. [GOC:go_curators]	88	0.1648	6.48e-46	3.47e-43
GOBP_NEGATIVE_REGULATION_OF_NUCLEOBASE_CONTAINING_COMPOUND_METABOLIC_PROCESS	1519	Any cellular process that stops, prevents, or reduces the frequency, rate or extent of the chemical reactions and pathways involving nucleobases, nucleosides, nucleotides and nucleic acids. [GOC:go_curators]	145	0.0955	3.19e-45	1.65e-42
GOBP_SKELETAL_SYSTEM_DEVELOPMENT	485	The process whose specific outcome is the progression of the skeleton over time, from its formation to the mature structure. The skeleton is the bony framework of the body in vertebrates (endoskeleton) or the hard outer envelope of insects (exoskeleton or dermoskeleton). [GOC:dph, GOC:jid, GOC:tb]	83	0.1711	1.23e-44	6.13e-42
GOBP_POSITIVE_REGULATION_OF_DEVELOPMENTAL_PROCESS	1284	Any process that activates or increases the rate or extent of development, the biological process whose specific outcome is the progression of an organism over time from an initial condition (e.g. a zygote, or a young adult) to a later condition (e.g. a multicellular animal or an aged adult). [GOC:ai]	131	0.102	6.6e-44	3.19e-41
GOBP_REGULATION_OF_CELL_DIFFERENTIATION	1618	Any process that modulates the frequency, rate or extent of cell differentiation, the process in which relatively unspecialized cells acquire specialized structural and functional features. [GOC:go_curators]	147	0.0909	2.72e-43	1.27e-40
GOBP_NEGATIVE_REGULATION_OF_TRANSCRIPTION_BY_RNA_POLYMERASE_II	872	Any process that stops, prevents, or reduces the frequency, rate or extent of transcription mediated by RNA polymerase II. [GOC:go_curators, GOC:txnOH]	107	0.1227	3.46e-43	1.57e-40
GOBP_NEGATIVE_REGULATION_OF_BIOSYNTHETIC_PROCESS	1686	Any process that stops, prevents, or reduces the rate of the chemical reactions and pathways resulting in the formation of substances. [GOC:go_curators]	150	0.089	4.22e-43	1.86e-40
GOBP_CELL_POPULATION_PROLIFERATION	1955	The multiplication or reproduction of cells, resulting in the expansion of a cell population. [GOC:mah, GOC:mb]	161	0.0824	4.28e-42	1.84e-39
GOBP_HEAD_DEVELOPMENT	750	The biological process whose specific outcome is the progression of a head from an initial condition to its mature state. The head is the anterior-most division of the body. [GOC:dph]	98	0.1307	6.01e-42	2.5e-39
GOBP_REGULATION_OF_MULTICELLULAR_ORGANISMAL_DEVELOPMENT	1397	Any process that modulates the frequency, rate or extent of multicellular organismal development. [GOC:obol]	133	0.0952	2.81e-41	1.14e-38
GOBP_TISSUE_MORPHOGENESIS	634	The process in which the anatomical structures of a tissue are generated and organized. [GOC:dph, GOC:jid]	89	0.1404	1.22e-40	4.81e-38
GOBP_POSITIVE_REGULATION_OF_MULTICELLULAR_ORGANISMAL_PROCESS	1397	Any process that activates or increases the frequency, rate or extent of an organismal process, any of the processes pertinent to the function of an organism above the cellular level; includes the integrated processes of tissues and organs. [GOC:ai]	129	0.0923	1.26e-38	4.83e-36
GOBP_LOCOMOTION	1975	Self-propelled movement of a cell or organism from one location to another. [GOC:dgh]	156	0.079	1.47e-38	5.49e-36
GOBP_NEGATIVE_REGULATION_OF_DEVELOPMENTAL_PROCESS	928	Any process that stops, prevents or reduces the rate or extent of development, the biological process whose specific outcome is the progression of an organism over time from an initial condition (e.g. a zygote, or a young adult) to a later condition (e.g. a multicellular animal or an aged adult). [GOC:ai]	104	0.1121	2.07e-38	7.58e-36
GOBP_TUBE_MORPHOGENESIS	900	The process in which the anatomical structures of a tube are generated and organized. Epithelial and endothelial tubes transport gases, liquids and cells from one site to another and form the basic structure of many organs and tissues, with tube shape and organization varying from the single-celled excretory organ in Caenorhabditis elegans to the branching trees of the mammalian kidney and insect…	100	0.1111	1.27e-36	4.54e-34
GOBP_MORPHOGENESIS_OF_AN_EPITHELIUM	533	The process in which the anatomical structures of epithelia are generated and organized. An epithelium consists of closely packed cells arranged in one or more layers, that covers the outer surfaces of the body or lines any internal cavity or tube. [GOC:dph, GOC:jl, GOC:tb, ISBN:0198506732]	77	0.1445	3.98e-36	1.39e-33
GOBP_BIOLOGICAL_ADHESION	1481	The attachment of a cell or organism to a substrate, another cell, or other organism. Biological adhesion includes intracellular attachment between membrane regions. [GOC:isa_complete]	127	0.0858	9.06e-35	3.09e-32
GOBP_EMBRYONIC_SKELETAL_SYSTEM_DEVELOPMENT	117	The process, occurring during the embryonic phase, whose specific outcome is the progression of the skeleton over time, from its formation to the mature structure. [GOC:dph, GOC:dsf, GOC:jid, GOC:tb, PMID:16049113]	40	0.3419	1.12e-34	3.74e-32
GOBP_FOREBRAIN_DEVELOPMENT	357	The process whose specific outcome is the progression of the forebrain over time, from its formation to the mature structure. The forebrain is the anterior of the three primary divisions of the developing chordate brain or the corresponding part of the adult brain (in vertebrates, includes especially the cerebral hemispheres, the thalamus, and the hypothalamus and especially in higher vertebrates…	62	0.1737	6.15e-34	2.01e-31
GOBP_CELL_FATE_SPECIFICATION	88	The process involved in the specification of cell identity. Once specification has taken place, a cell will be committed to differentiate down a specific pathway if left in its normal environment. [GOC:go_curators]	35	0.3977	3.28e-33	1.05e-30
GOBP_GLAND_DEVELOPMENT	413	The process whose specific outcome is the progression of a gland over time, from its formation to the mature structure. A gland is an organ specialised for secretion. [GOC:jid]	65	0.1574	6.95e-33	2.17e-30
GOCC_INTRINSIC_COMPONENT_OF_PLASMA_MEMBRANE	1730	The component of the plasma membrane consisting of the gene products and protein complexes having either part of their peptide sequence embedded in the hydrophobic region of the membrane or some other covalently attached group such as a GPI anchor that is similarly embedded in the membrane. [GOC:dos, GOC:mah]	134	0.0775	3.78e-32	1.16e-29
GOBP_CIRCULATORY_SYSTEM_DEVELOPMENT	1140	The process whose specific outcome is the progression of the circulatory system over time, from its formation to the mature structure. The circulatory system is the organ system that passes nutrients (such as amino acids and electrolytes), gases, hormones, blood cells, etc. to and from cells in the body to help fight diseases and help stabilize body temperature and pH to maintain homeostasis. [GO…	106	0.093	5.51e-32	1.65e-29
GOBP_CELL_CELL_ADHESION	880	The attachment of one cell to another cell via adhesion molecules. [GOC:dos]	92	0.1045	1.15e-31	3.39e-29
GOBP_MESENCHYME_DEVELOPMENT	287	The process whose specific outcome is the progression of a mesenchymal tissue over time, from its formation to the mature structure. A mesenchymal tissue is made up of loosely packed stellate cells. [GOC:dph]	54	0.1882	1.58e-31	4.55e-29
GOBP_EMBRYONIC_SKELETAL_SYSTEM_MORPHOGENESIS	90	The process in which the anatomical structures of the skeleton are generated and organized during the embryonic phase. [GOC:dph, GOC:dsf, GOC:jid, GOC:tb, PMID:16049113]	33	0.3667	5.3e-30	1.5e-27
GOBP_SKELETAL_SYSTEM_MORPHOGENESIS	212	The process in which the anatomical structures of the skeleton are generated and organized. [GOC:dph, GOC:dsf, GOC:jid, GOC:tb]	46	0.217	6.95e-30	1.93e-27
[truncated: 1,040 more rows]
[truncated: 53 more columns]

## Sheet: DIPG-717 ENCODE_CHEA Consensus
Term	Overlap	P-value	Adjusted P-value	Old P-value	Old Adjusted P-value	Odds Ratio	Combined Score	Genes
[truncated: 100 more rows]

[truncated: 4 more sheets: DIPG-717 TRANSFAC_JASPAR PWMs, DIPG-717_KEGG_2021_Human_Table, DIPG-717 BioCarta_2016, DIPG-717-BioPlanet-2019]
