# Supplementary material for: DNA methylation landscapes in DIPG reveal methylome variability that can be modified pharmacologically
Source: Neurooncol Adv. 2024 Feb 19;6(1):vdae023. doi: 10.1093/noajnl/vdae023 (PMC10926944; doi:10.1093/noajnl/vdae023)
Supplement: vdae023_suppl_Supplementary_Table_S4 [file vdae023_suppl_supplementary_table_s4.xlsx]

## Sheet: Sheet1
DIPG-691	DIPG-693	DIPG-694	DIPG-695	DIPG-717	DIPG-718	DIPG-720	DIPG-722	DIPG-723	DIPG-724	DIPG-725	DIPG-726	DIPG-727	DIPG-728	DIPG-729	DIPG-733	DIPG-734	DIPG-873	DIPG-874	DIPG-881	DIPG-888	DIPG-902
KLF4	HOXD3	ZFP36L1	PHOX2B	PHOX2B	CXCR4	CHAT	MEIS1	FOXL1	PHOX2B	HOXD3	HOXD3	HOXD3	HES5	ANXA2R	PHOX2B	HOXD3	ZIC4	ADM	PHOX2B	KLF4	HOXD3
SP5	PAX6	BMP4	TFAP2C	ZIC1	PAX6	SLC18A3	ZIC4	HOXD3	PAX6	PAX6	SLC18A3	CXCR4	ZIC1	HOXD3	MEOX2	ZIC4	HOXD3	KLF4	HOXD3	ZNF503-AS2	H2BC10
PRR15	ADM	RPP25	TBXT	KLF4	RPP25	PAX6	PAX6	PAX6	KLF4	ZNF503-AS2	ADM	H2AC16	RPP25	PAX6	ZIC4	SP5	ADM	PAX6	KLF4	NSD1	CXCR4
ZIC4	ZIC1	FOXB1	KLF4	NRN1	HSF4	ERG	LINC00461	HSF4	TBXT	ERG	KLF4	ZIC4	LOC648987	LOC153684	STK3	PAX6	H2BC10	PHOX2B	PAX6	HSF4	PAX6
ERG	RPP25	ZIC1	SP5	ADM	ZNF503-AS2	PHOX2B	MAB21L2	NSD1	NKX2-5	NSD1	CHAT	NSD1	PAX6	HSF4	BMP4	ADM	PRDM12	HSF4	ZIC4	ZIC1	FGF12
CXCR4	HOXB3	KLF4	NKX2-5	SIM1	ANXA2R	ZNF503-AS2	LRBA	H3C10	HOXD9	HSF4	FGF12	ZNF503-AS2	ZNF503-AS2	KLF4	HOXB8	KLF4	PAX6	ANXA2R	ANXA2R	ARHGAP44	H2AC15
FOXL1	CXCR4	ADM	CHAT	ZIC4	CHAT	H2BC1	PDLIM2	H2BC13	HOXD4	HOTAIRM1	IRF4	FOXL1	NDUFA4L2	RPP25	ALX1	PRDM13	LOC648987	MEOX2	ZNF503-AS2	SNORD66	H2BC15
RFX4	SPIRE1	NDUFA4L2	FOXI2	CTDSP1	SLC18A3	NRN1	WDR34	CTDSP1	SP8	SNORA80A	CTDSP1	PAX6	HOTAIRM1	CTDSP1	GFI1	ANXA2R	MEOX2	RFX4	FOXL1	NANOGNB	FOXL1
RREB1	LINC00461	H2BC10	FLI1	EOMES	WWTR1-AS1	RREB1	NHSL1	H2BC3	MIR10B	COL24A1	PCDH8	PRDM13	SP8	ETV1	PAX6	CXCR4	H2AC16	FAT4	RUNX2	PHOX2B	H3C8
PRDM13	ZIC4	TMEM200B	NR2E1	NKX2-5	CPT1A	HSF4	DDX12P	NANOGNB	FERD3L	WWTR1-AS1	HSF4	ERG	RFX4	NSD1	WT1-AS	ZNF503-AS2	PRDM13	H2BC3	HOTAIRM1	IDO2	USP17L1
NANOGNB	KLF4	TCF7L1	FGF12	HOXA5	FERD3L	H2AC1	TSPAN18	TRIML2	POU4F1	HOXA1	RASSF10	COL24A1	NRN1	ERG	SIM1	HSF4	H3C8	ZIC1	HOXA1	ADAMTS13	RPP25
ZNF503-AS2	TBR1	TBR1	HOXD3	ALX1	WWTR1	ADRA1A	GTF2IRD1	ARHGAP44	ZIC4	YARS1	ZNF503-AS2	GATA3-AS1	CTDSP1	CRYBA2	ZNF503-AS2	ERG	ZIC1	SP9	WWTR1-AS1	RPP25	AGAP2
HOXD3	RFX4	NEFM	PAX6	MEOX2	H3C10	PRMT8	MIR4786	TBX18	ZIC1	SART3	RPP25	H2BC1	HOXA1	RGS20	DBX1	WWTR1-AS1	RPP25	ISL1	LOC153684	RGS20	ETV1
LINC01124	PHOX2B	TBXT	IRF4	KCTD1	H2BC13	ZIC1	DDR1	LOC100133050	ZNF503-AS2	DHX33	MIR3131	CLDN5	SIM1	CPT1A	HOXD3	CLDN5	SHISA7	RREB1	WWTR1	ZIC4	ADM
FRMD4A	SP8	CXCR4	SLC18A3	ANXA2R	HOTAIRM1	COL24A1	COLEC11	RPP25	HOXD3	CENPJ	PDGFRA	KLF4	MEOX2	COX7B2	NRN1	WWTR1	ANXA2R	ISL1-DT	HSF4	GHRLOS	MEOX2
MIR411	MEOX2	PHOX2B	BHLHE23	IRF4	HOXA4	OTP	KDM8	HAVCR1	PRR15	WWTR1	PAX6	PHOX2B	PHOX2B	ZNF503-AS2	MIR10A	NDUFA4L2	PDGFRA	WT1-AS	MIR10B	ADM	ZNF503-AS2
COX7B2	MIR10A	MEOX2	PCDHGC3	SKOR2	MAL	FRMD4A	NBEA	NLRP3	FLI1	PPP2R5D	FAM201A	COX7B2	ADM	NBEA	FOXG1	SART3	CTDSP1	LINGO2	TUBB2B	PAX6	HES5
NBEA	MIR10B	ANXA2R	PRDM14	OTP	HOXA1	RPGRIP1	DMRTA2	CRYBA2	TBR1	CLDN5	DNAJC22	CNR1	NANOGNB	SHISA7	LHX8	EGR3	SFMBT2	NACA2	MIR4691	HAVCR1	WWTR1-AS1
HNRNPF	NSD1	RASGRP2	TWIST2	DMRTA2	TCF4	LRRC56	NFATC4	COL24A1	RUNX2	GHRLOS	ADRA1A	EGR3	TBR1	FOXB1	WT1	LINC01124	RGS20	H3C10	CABIN1	HOTAIRM1	DNAJC22
HSF4	LOC648987	LOC648987	LINC01124	FOXB1	RGS20	ADM	FERD3L	HOXB3	STK3	ARHGAP17	CRYBA2	PRR15	FZD10-AS1	TRIML2	OSR2	RASSF10	LOC153684	H2BC13	ERCC3	MIR4691	HSF4
MIR299	DNAJC22	CYP1B1	NKX2-8	HOXD3	H3C8	SNORA80A	IGDCC3	ERG	TFAP2C	ZNF7	ANXA2R	H2AC1	OTP	FOXC2	BARHL1	SNORA80A	ERG	HRAT92	FKBP1AP1	TRIML2	RFX4
MIR379	EGR3	H3C8	GAD2	ACVR2A	LHX6	NANOGNB	NRN1	SHISA7	HOXB4	CDS2	PYDC1	ADM	ADRA1A	TMEM200B	FOXB2	LOC100132215	WRAP73	OSR2	SNORA80A	SP9	NSD1
FGF12	ZNF503-AS2	FAM201A	EOMES	GFI1	AGAP2	FKBP1AP1	LINC00659	CCNY	CASC15	ZNF839	WNT6	RPGRIP1	HOXB3	H3C10	HAND2	GBX2	ADRA1A	HNRNPF	PRR15	LHX8	GHRLOS
GFRA2	OTP	ST6GAL1	ADRA1A	LOC153684	CTDSP1	ADAMTS13	KCNAB2	WWTR1	NRN1	RFX4	ZIC1	RNF17	BARHL1	H2BC13	CXCR4	H3C10	SART3	MIR1244-2	COL24A1	PMS2CL	KLF4
NAA11	RUNX2	MIR3131	CYP1B1	HOXA9	HOXB3	HOXB3	ADGRG1	SNORA80A	SFMBT2	MIR4691	RGS20	MIR10A	FZD10	CCNY	ADM	H2BC13	TRIL	NAA11	SNORD66	DHX33	SART3
LRRC56	ADRA1A	BARHL1	MIR3131	BARHL2	ESRRG	TGFBR3L	IGF1R	CLDN5	RPP25	BPTF	ABCC9	LBX1	ZIC4	FAT4	FEZF1	PRR15	RPL10A	SLC18A3	BARHL1	HOXA1	WWTR1
HOXB-AS3	OTX1	STC2	ECEL1P2	FERD3L	ABCC9	LINC00960	GLI2	HOXD1	OSR2	RPGRIP1	SFMBT2	OTP	OSR2	ABCC9	EOMES	HNRNPF	TEX101	WT1	WNK4	CLDN8	ZIC1
GATA2	NRN1	ZIC4	PRR15	FOXI2	RAVER1	ZIC4	MYO10	DNAJC22	NBEA	KLF4	TGFBR3L	FZD10-AS1	NLRP3	FAM71A	HOXB-AS3	RREB1	ZFP64	UNC5D	ERG	ADAM2	SNORA80A
H2BC1	BARHL1	GFI1	FOXE1	OSR2	H2BC3	BNC2	SLC6A2	HOXA4	VSX1	GFRA2	HOXB3	FZD10	TRIML2	H2BC15	LINC00261	ETF1	MIR4691	CLDN8	RNF19A	CTDSP1	POLH
MIR380	LOC100132215	HES5	ZNF503-AS2	STK3	PRDM8	EOMES	TNNI1	DPPA2	HOXB3	ACTL7B	SATB2	GATA3	HOXC4	PRR15	NKX2-6	LINC00886	NACA2	MIR4265	NLRP3	ESR1	COL24A1
SNORD66	WWTR1-AS1	SIX5	FERD3L	NEFM	LVRN	RFX4	WISP1	PCED1B-AS1	OTP	TMEM262	CYP26B1	FAT4	MAB21L2	SNORA80A	HAND2-AS1	BPTF	SLC35G2	TRIML2	BPTF	LRRC3B	TRIML2
SART3	CATSPERZ	MAGI1	VSX1	DMRT2	CPNE8	NAA11	OTP	IDO2	MEOX2	C1S	TBXT	RFX4	PRDM8	NAA11	IGF2BP1	MIR4691	BPTF	SKOR2	HNRNPF	SPATA31D5P	ADRA1A
ACTL7B	MAB21L2	MIR4718	RASSF10	ONECUT2	MIR10B	YARS1	DDX11	CHODL	MIR10A	PRMT7	NEUROG1	WWTR1-AS1	EGR3	CLDN5	PAX9	COL2A1	CLIC6	ADRA1A	OTP	FGF12	NFIX
TRIM22	WWTR1	NSD1	NFIX	LHX8	ZIC4	FOXL1	OSBPL2	TMCO6	COL24A1	UROS	SP5	ADRA1A	ADAMTS13	TEX101	DMRTA2	ADRA1A	ADAMTS13	RUNX2	TBXT	CHODL	ETF1
MIR1197	HOXA5	SP8	HSF4	TBR1	CRACR2B	LOC100132215	OBSCN	LOC648987	LHX9	ACTR8	LRRC56	DSCR4	TRIM22	GDNF	TFAP2A	LHX8	H2BC9	DBX1	LOC100132215	SP5	AGA
ADAMTS13	LHX9	ADRA1A	IRX5	FOXL1	LOC100132215	LINC00668	LOC648987	TEX101	OTX1	DNAJB7	MIR10A	DSC3	LRBA	GHRLOS	TFAP2A-AS1	GON4L	MIR10A	BOC	MYADML	TMEM200B	PRDM8
ADRA1A	ESRRG	CTDSP1	HOTAIRM1	PAX6-AS1	MARCHF8	IGSF5	ENG	MSR1	ADRA1A	WFS1	H2BP1	HOXB3	SPIRE1	WWTR1-AS1	HOXD9	TRIL	HOXB3	TBX5-AS1	ERVV-1	BRD9	ERG
NLRP3	SP9	EPAS1	BARX1	RCN1	ACTA1	HRAS	MN1	GHRLOS	FGF12	FAT4	HOXB4	NLRP3	NKX2-2	TMCO6	OTP	TMCO6	ZNF7	TPTEP1	CASC15	FZD10-AS1	H2BC9
HOTAIRM1	STK3	SFMBT2	LHX6	CYP1B1	CDH3	CLDN11	LLGL2	WWTR1-AS1	DLX6	SNORD66	NDUFA4L2	NAA11	MIR10A	RPGRIP1	LHX1	ARHGAP17	HOXB-AS3	CYP26B1	ZNF732	APOBEC1	HOXB3
MIR323A	DDR1	DNAJC22	CLIC6	TBX20	FOXI2	NPEPPSP1	LIN28B	CATSPERZ	FZD10	ETF1	PTGER4	OSR2	ANXA2R	CENPJ	ERG	H2AC16	CASC15	CPNE8	ADAMTS13	KIDINS220	GDNF
TGFBR3L	FOXL1	DLX1	HOXA1	WT1-AS	MIR4534	RASSF10	DMRT3	GDA	FZD10-AS1	ADAMTS13	PRR15	H3C8	ESRRG	LRRTM1	HOXB5	ARHGAP27P1	PHOX2B	TRIM22	SFMBT2	ADRA1A	H3C7
COL24A1	LRBA	SAMD11	WRAP73	LHX9	ADRA1A	UQCRHL	MT1G	SPATA31D5P	BARHL1	PTCD3	RIPK4	WWTR1	STK3	H2AC15	SKOR2	SIM1	ACTR8	FOXE1	MIR519A1	MSR1	LOC100132215
ANXA2R	SIM1	HOTAIRM1	TMEM200B	MIR10A	SFMBT2	LSP1P3	TRERNA1	NBEA	GATA2	MTMR14	ANKRD18A	H3C10	SYT14P1	COL24A1	BARHL2	MAL	ACTL7B	PDGFA	MIR522	MTA3	TMEM200B
MIR4691	FERD3L	CEBPA-DT	IRX4	TCF7L1	NKX2-2	ETF1	SNORA28	DSCR4	RIPK4	CAPRIN2	FZD10-AS1	CASC15	HOXB4	NANOGNB	SP8	LOC648987	YARS1	MIR10A	PRDM6	ZNF7	H2AC16
IL23R	WNK4	OSR2	MIR10B	HOXA2	FGF12	MIR4691	DKFZp686K1684	DDR1	LHX6	NAGPA	TMEM200B	LRRC56	MMP26	CLDN8	PITX2	NAGPA	LINC00261	FERD3L	ADAMTS5	SNRNP200	ZNF638
ESR1	HOXB4	GBX2	KDM2B	HES5	NBEA	DPPA3	RCN1	CLDN8	SIM1	ELAC2	HES3	H2BC13	SP9	ACTL7B	SHOX2	ZNF114	WWTR1	SOX14	LINC01692	SLC30A5	DBX1
HAVCR1	GFI1	DPYSL5	GDF7	SFTA3	TRAPPC10	ARHGAP17	SOAT2	HAGLR	LVRN	DHX15	HES7	CDKN2A-DT	APOBEC1	GCNT2	SFTA3	LBX1	CLDN5	LHX9	HOXD1	DNAJC22	NDUFA4L2
PHOX2B	DUSP22	COL24A1	RUNX2	DBX1	ERG	STK3	ARHGEF16	ESR1	KCTD1	XPNPEP3	MIR4534	DSCR8	AGAP2	NLRP3	HSF4	FRMD4A	NDUFS6	STK3	SLC3A1	ARHGAP17	SNRNP200
GHRLOS	OSR2	OTP	LOC100132215	WT1	BOC	SART3	MIR3176	H3C6	DLX6-AS1	MIR1178	KCNN1	CEP126	ERG	HOXB3	DLX1	RFX4	SNORA5C	HAVCR1	CCDC82	TOX2	FAT4
TMEM200B	AGAP2	NTRK1	PRDM12	PAX6	HOXA5	ALDH1A2	EMX2OS	LINC01205	LHX8	VPS16	FZD10	NAPSB	MIR10B	WWTR1	DSP	GFI1	GBX2	CHODL	LVRN	MAB21L2	PDGFRA
FAT4	HES3	WT1-AS	VENTX	DKK2	DNAJC22	CLEC2A	RADIL	ANXA2R	HOTAIRM1	SLC30A5	TRIL	CLEC2A	RREB1	MDFI	RFX4	ZNF202	MAB21L2	ZIC4	MIR518E	DPPA2	SLC25A23
SNORA80A	CTDSP1	PRDM12	HOXA2	PCDHGC3	RCAN3	RUSF1	SEPHS1	APOBEC1	DLX5	TMCO6	FZD2	RREB1	CHODL	LOC339975	PRDM13	SATB2	WWTR1-AS1	HOXC4	GPM6A	EPB41L4B	KDM2B
HOXA1	TMEM200B	HOXA1	CDKN2A-DT	ISL1	ADAMTS5	DSCR4	PLEKHG5	GATA6	EOMES	ACAD9	ZIC4	LRBA	HES3	HOXB-AS3	TBX20	GCM2	ATP2B4	EPB41L4B	EOMES	NDUFS6	NAGPA
NACA2	HOTAIRM1	SIX1	FOXD2-AS1	EVX2	GFRA2	ANP32E	NAGS	WNK4	GFI1	GATA2	MN1	C17orf67	KRTAP6-2	BNC2	DLX6-AS1	COX7B2	MDFI	LINC00424	ZNF638	UNC5D	FAM71A
MYH13	HSF4	AGAP2	WWTR1-AS1	ISL1-DT	H3C3	FOXD2-AS1	BTBD17	MIR4321	CRYBA2	CC2D1B	TEX101	MEOX2	DBX1	NKAIN2	GATA3-AS1	C17orf67	HOXB5	ADAM2	KDM2B	NLRP3	H2BC1
APOBEC1	FZD10	FOXI2	PYDC1	SP8	ARHGAP27P1	APOBEC1	CASC15	MYH13	TBX20	ZSWIM8	CRACR2B	FRMD4A	TWIST1	DNAJC22	ZIC5	ZNF7	NDUFA4L2	LHX8	ZNF876P	CXCL12	CLDN5
SLC2A9	FZD10-AS1	IRF4	BAIAP3	HSF4	MIR411	SLC6A16	IGFBPL1	H3C3	FOXB1	ADAMTS5	WNK4	IL22	WNK4	HOTAIRM1	FEZF1-AS1	SNORD66	GRB7	PTTG1IP	DPPA2	NDUFA4L2	ARHGAP44
BPTF	GATA2	RARG	ZIC1	LINC00261	ZIC1	TFAP2A-AS1	MNX1	ADAM2	HOXA5	TMEM89	GFI1	GCNT2	TEX101	HOXB5	OTX1	CRACR2B	NAPSB	BARHL1	H2AC16	TFAP2B	DHX9
MIR758	NDUFA4L2	WNT6	CASC15	TMEM200B	NXPH1	TFAP2A	CCDC33	DSCR8	AGAP2	KLHDC4	NACA2	CPNE8	DPPA2	FZD2	HOXB3	CENPJ	H3C7	HES3	TRIML2	TEX101	ADAMTS13
H2AC1	HOXA1	SHISA7	ZFP64	VSX1	HOXA2	ERVV-1	TBR1	MIR519A1	RUNX3	SAP130	HES5	ADAMTS5	LINC02120	PRRT3-AS1	RPP25	SMYD3	LRRC56	DPPA2	MIR526A2	FZD10	DHX33
LINC02111	BARHL2	OTX1	OTX1	LHX6	CYREN	ACTL7B	HOXA2	DUSP22	ANXA2R	ANKRD61	PHOX2B	MAB21L2	SLC25A51P1	TOX2	GAD1	FOXD4L1	OR2Y1	ESR1	LINC01205	HES3	ATG14
DSCR4	GGN	NRN1	IRX3	NR5A2	CLDN5	DPPA2	WNK4	GCNT2	PRDM6	UTP4	ROBO3	NAGPA	LHX8	CCDC82	FERD3L	ADAMTS13	ST7L	RPP25	ADAMTSL3	BPTF	NAA11
NKAIN2	ISL1	NKX2-1	FOXF2	FZD7	MYB	WWTR1-AS1	ZIC1	MIR522	WWTR1	MTRNR2L3	VSX1	TRIM22	LHX9	FZD10-AS1	NKX6-1	HS3ST3B1	H2BC3	FZD10-AS1	ARHGAP17	SNORA80A	GBX2
SATB2	PRDM8	HOXA2	WWTR1	RPP25	LOC153684	ADA2	FLRT1	PCED1B	ATOH1	RBAK	TRIML2	MDFI	CD37	IL23R	ADRA1A	SYNPO2L	METTL3	MYADML	ETF1	SAP130	GFI1
ZSCAN32	PRR15	CAV1	ADAMTS5	RFX4	FZD2	LINC01907	DNMT3A	GBX2	RFX4	ABCF2	SOX14	EOMES	ADAM2	APOBEC1	EVX2	MIR10B	TP73	MIR4520-1	TMEM262	ESRRG	SPIRE1
SHISA7	DBX1	DCHS2	CDX2	PAX7	SP9	NACA2	ARHGAP27P1	SLC30A5	LOC100132215	NIPBL	H3C10	PCED1B-AS1	LOC100132215	SNORD66	SOX17	NLRP3	H1-5	TBX5	OTX1	MIR590	SNORD66
GCNT2	GPM6A	SFTA3	CLDN5	CDKN2A-DT	NACA2	ESRRG	TPO	LRRC3B	HOXA1	ADRA1A	HRAS	LINC02120	MSR1	ADAMTS5	NR2E1	CCDC82	MIR518E	H3C3	LRRC56	GFRA2	RREB1
ITPRID1	HOXD4	WT1	GFRA2	HOXB4	MIR4706	STK17B	CEP164	SLC18A3	ADAMTS5	ODAD3	HOXC5	LINC01907	KRTAP19-5	NACA2	EMX2	ADGRF5	TGFBR3L	MIR4520-2	ANGPTL3	GFI1	HAVCR1
HRAS	MIR4534	CEBPA	LINC00960	PITX2	TMEM200B	METTL3	ATP1A1	LOC339975	EGR3	POLH	HOXB5	DGKE	CASC15	UROS	CDKN2A-DT	ACTL7B	ACTG1	MIR1973	DHX15	SNORA5C	DDR1
PRDM8	WNT6	ANKRD18A	HTR1B	TLX3	OR2Y1	GCNT2	ADGRF5	LSP1P3	FOXC2	SNRNP200	MAB21L2	NACA2	LINC01446	NTRK1	TBX2	LOC153684	SIX6	GK2	SNORA49	HNRNPL	H2BC3
WWTR1-AS1	DMRTA2	PPM1N	FZD10	RUNX2	MIR299	DSCR8	RBM39	PRR15	CRACR2B	PCCB	COL24A1	LOC100132215	NAA11	HRAT92	GATA3	TEX101	LRBA	CBLN4	GCNT2	SYT14P1	FTH1P3
BOC	MDFI	RASD1	ESRRG	NDUFA4L2	FRMD4A	ATF3	LINC00311	MIR518E	SHH	MIR590	PRDM12	MIR519A1	TBX20	CLEC2A	NSD1	TXNRD1	TBXT	WWTR1-AS1	RPP25	MYADML	CTDSP1
SNORA5C	LINC02120	FOXB2	FZD10-AS1	DLX1	ANGPTL3	ARRDC5	HES3	BPTF	FOXB2	PDPR	NTRK1	MIR522	CDKN2A-DT	LINC01907	NR5A2	EOMES	WNK4	SSTR1	OR2Y1	EIF3D	TRMT1
ARHGAP17	NLRP3	PAX6	LOC648987	SLC18A3	MICB	HOXD3	C16orf96	IL37	PITX2	RPP25	ADAMTS13	GSX2	OTX1	MIR4534	ZIC1	NKAIN2	SEPTIN10	LVRN	DNAJB7	BAP1	ZNF7
CCDC82	TFAP2A-AS1	ZMYM2	WNK4	ZNF503-AS2	MN1	ITPRID1	MEX3A	ARHGAP17	DRGX	PRMT8	SNORA80A	BDNF	LSP1P3	ZNF638	LBX1	IL23R	FKBP1AP1	LRBA	CPNE8	LINC01124	H3C10
UTP4	LHX8	LRRTM1	IHH	PRR15	LINC01907	CD37	NFAM1	ADAMTS5	CPNE8	DNMT1	LINC01124	GK2	FOXG1	HOXA1	ONECUT2	DGKE	GATA3	SNORA80A	SPTBN1	AMY2B	TGFBR3
DHX15	LHX6	HES3	ZIC4	DLX6-AS1	SKOR1	ATP11B	ACSF3	MIR4534	CYP1B1	CLIP1	HSPA2	LHX9	CRMP1	ETF1	HOXA9	LINC-ROR	MIR4520-1	KRTAP19-5	MEOX2	SFRP2	COX7B2
MIR944	HOXA2	FOXG1	CRYBA2	HOXD9	NLRP3	CCNY	NCLN	ACTL7B	SP5	LYAR	H2BC13	PRDM6	DDR1	SNAR-H	TWIST1	HSPA2	MIR521-2	SLC25A51P1	WT1-AS	NAA11	TRIL
SNAR-H	ADAMTS5	BMP7	TP73	TFAP2A	LRRC3B	LIN28B	FOXH1	SLC25A51P1	WWTR1-AS1	KRBA1	LINC02120	LINC00424	CLEC4C	BPTF	EMX2OS	SFMBT2	SOWAHC	FOXG1	GON4L	KCNG3	H2BC13
PHC3	SPTBN1	VSX1	DPPA2	TFAP2A-AS1	RFX8	IL23R	CELF2-AS2	DHX15	FOXI2	UBR4	GSX2	LBX1-AS1	DNAJC22	H2AC16	SIX6	HOXB3	H3C3	LOC339975	TBRG4	SART3	MIR4691
MYADML	SHOX2	NKX2-2	NKX2-6	FOXB2	HNF4G	OACYLP	LBX2	H2AC16	SP9	CEP104	SP9	UCN	GBX2	ERVV-1	VSX1	MIR521-2	ERVV-1	MKX	GHRLOS	POLH	GON4L
PAX6	TFAP2C	RFX4	GDNF	SOX17	PRR15	SIM1	LINC01619	ADAMTS13	RASSF10	GTSE1	SP8	SPTBN1	HOXD9	ADAMTS13	LHX9	NACA2	MIR4520-2	FOXI2	XPNPEP3	TGFBR3L	TMEM89
CCN6	TWIST1	MRGBP	CYP26A1	FEZF1	CAPZA3	LINC01304	PTMS	FAM83B	TBX18	NFATC2IP	LOC100132215	TAFA4	SHOX2	FZD10	RGS20	OTX1	TBRG4	FZD10	FERD3L	RAB11FIP1	H2AC1
SLC3A1	LSP1P3	CNGA3	CHODL	EMX2OS	RFX4	TXNRD1	NR4A2	KIDINS220	HPSE2	ANKRD6	OOSP2	IL2RA	ESR1	IDO2	CYP1B1	FBXW11	SNORA5B	LRRC3B	DLX6-AS1	NACA2	FAM201A
SNRNP200	ISL1-DT	CRYBA2	NLRP3	CASC15	ANXA2	SNORD66	HOTAIRM1	FZD2	SPTBN1	FKBP1AP1	SLC3A1	APOBEC1	MYADML	DPPA2	SLC6A16	PHOX2B	HRAT92	WNK4	MIR590	NEUROG1	ACTR8
DSCR8	POU4F1	EOMES	ZNF876P	MIR10B	NAPSB	DNAJB7	PLEKHA6	TET1	ZFHX4-AS1	FRMD4A	CLDN5	ERVV-1	OOSP2	RCAN3	HOXB4	FZD2	CAPZA3	MMP26	JRKL-AS1	HOXD3	NBPF12
WWTR1	HOXD9	SHISA9	GSX2	ZFHX4-AS1	H2BC10	WWTR1	KCTD14	HOTAIRM1	TMEM200B	SNORA5C	HRAT92	KRT36	FERD3L	ARHGAP17	FKBP1AP1	GHRLOS	MIR526A2	ADCYAP1	HOXD4	FBRS	ESR1
SUN3	VSX1	NKX6-1	LBX1	TBXT	PLEC	ZP2	ANXA2R	LINC01907	DBX1	HRAT92	H2AC16	MIR10B	RGS20	CASC15	SFMBT2	ERVV-1	SLC6A16	LINC02120	CCN6	CAPZA3	BNC2
RPGRIP1	SHH	PDGFB	LVRN	CCDC140	MIR379	UGT1A7	LOC100132215	LINC02120	KCNJ3	SLC3A1	CYP1B1	SLC2A14	NSD1	H2BC10	TBX18	FZD10	GRM6	NRN1	LSP1P3	MTRNR2L6	RPGRIP1
SLC6A16	SHISA7	FEZF2	DRGX	CPNE8	MIR4324	AGO1	ANKRD6	GATA6-AS1	PRDM14	KDM8	NLRP3	HOXB-AS3	TRIML1	MIR944	PDX1	HES3	SLC16A11	WWTR1	NRN1	SNORA29	VPS16
MIR10A	WNT7B	ADAMTS5	RIPK4	KDM2B	CD37	CUBN	MIR1178	MIR516B1	SPIRE1	LY6G5B	SRRM2-AS1	CLK2P1	SNORD66	SART3	HOXB6	FKBP1AP1	TMEM200B	MAB21L2	ATF3	LOC100132215	SLC25A51P1
IL2RA	PAX6-AS1	RTN2	NKX3-2	LRRTM1	DDR1	SLC3A1	LTA	CHAT	EVX2	PIGS	LVRN	NPEPPSP1	JRKL-AS1	SYT14P1	ADAMTS13	LBX1-AS1	SIM1	LINC01692	CC2D1B	TBRG4	ALX1
CD37	RCN1	EGR3	TEX101	ATOH1	TGFBR3L	SUN3	LBX2-AS1	MTRNR2L6	TEX101	SFXN5	TRIM72	OTX1	MIR1973	CPNE5	UCN	NRN1	LINC01907	DUSP22	MIR527	THSD7B	FOXI2
FKBP1AP1	PRPH	LOC153684	HOXD1	COL24A1	ADAMTS13	CLPTM1L	DNAJC5	MIR527	ISL1	ST7L	LHX6	IL23R	NKAIN2	ADAM2	TBR1	MDFI	ARMH4	KRTAP6-2	L1TD1	MRPL36	MIR10B
H3C10	MIR9-2	SP9	FZD2	BARHL1	NPY2R	IL2RA	LINC00327	SRRM2-AS1	WNK4	SPTY2D1OS	GRM6	RCAN3	LOC100133050	MSR1	NDUFA4L2	TOX2	NIPBL	LSP1P3	CDS2	CC2D1B	GCNT2
H2BC13	SOX17	PMP22	PCDH8	DNAJC22	ESAM	SNORA5C	APLP2	MIR1973	TFAP2B	GON4L	CLDN11	PLIN4	CXCL12	ITPRID1	SLC6A5	LINC02120	ATG14	LINC01907	UQCRHL	TBR1	PAX6-AS1
LOC153684	TRIML2	PRR15	HOXC5	SIX1	PLCZ1	SLC2A14	MIR941-3	SYT14P1	ADM	PMPCA	ARHGAP27P2	PPP2R2A	CYP26B1	LOC648987	LIN28B	RIPK4	CLDN11	SPIRE1	HAGLR	FZD2	RCN1
MEOX2	EVA1B	LOC100132215	TSPEAR	FOXG1	GALNT3	LINC-ROR	FAM13C	SART3	TBX5	ADSL	LRBA	ZFP64	CATSPERZ	QTRT2	GSC	ESAM	SNORA80A	GCM2	MIR4534	LRBA	DPPA2
ZP2	TFAP2A	CPT1A	EVX1	ULBP1	UGT1A10	PPRC1	MIR941-1	LINC01692	FOXD3	KDM2B	IHH	FGF12	FOXL1	C9orf57	LINC00960	CLEC2A	PLCZ1	GFI1	WT1	LINC01205	C1S
HOXB3	RIPK4	PACSIN3	SPTBN1	SFMBT2	TEX101	MAL	LYPD2	KRT82	ISL1-DT	XRRA1	CXCL12	KCNJ3	EVX2	C11orf87	ISL1	YARS1	GHRLOS	WNT16	CUL7	NSD2	TMCO6
SNORD114-26	FLI1	RGS20	NAA11	NKX2-6	BARHL1	MIR522	NAGPA	MIR526A2	DLX1	PMS2CL	CCDC82	HRAS	MIR521-2	ARHGAP44	PRDM14	FZD10-AS1	CUL7	LOC648987	VHLL	PMPCA	MYB
HEXB	HOXC5	HNRNPF	HOXD4	FOXE1	COL24A1	TRIL	WNT6	GIMAP7	LSP1P3	PBRM1	RNASE12	ENC1	PMP22	ESR1	DLX6	KRT82	PTGER4	H2AC16	CRYBA2	SUPT5H	NKAIN2
HOXD1	TBX5-AS1	PAX6-AS1	PAX5	PITX1-AS1	H2AC16	MIR4534	HOXA1	SNORA71C	TFAP2A	LOC100132215	LINC01907	MIR521-2	MIR520A	ACTA1	EGR3	NAA11	TMCO6	RIPK4	NFIX	PLCZ1	LINC01205
RYR2	ZBTB18	RCN1	MIR375	CYP26A1	CNR1	ZNF638	NKX2-3	GFRA2	DDR1	ANKRD36	PTTG1IP	PCED1B	THSD7B	PPP2R2A	ISL1-DT	OTP	H3C10	ARHGAP17	LINC01907	SNORA28	H3C3
MIR329-1	PLEC	SPHKAP	LRRC56	ADRB1	LDHA	DPEP3	PNPLA7	GRM6	TFAP2A-AS1	ZMYM2	ERG	LRAT	CPNE8	MIR521-2	FOXA2	SNORA5C	EOMES	GCSAML	TMEM89	TOP1P1	CLEC2A
SFMBT2	CCDC82	CACNA1G	LINC01446	SOX14	SLC6A16	OTX1	MT1JP	BNC2	MIR4534	APOBEC1	LOC153684	MIR518E	GK2	ZNF7	RREB1	IGSF5	PDGFA	COX7B2	TMCO6	ZSWIM8	ESRRG
MIR590	NEUROG1	HOXD3	HRAT92	TBX5-AS1	TRIML2	COL2A1	TSNARE1	MIR521-2	EMX2	LOC100133050	PDGFA	GPR141	KRTAP8-1	ANKRD36	FEZF2	LZTS2	H2BC13	KRTAP26-1	DLX5	PPP2R2A	ARHGAP27P1
PRSS45P	ADAMTS13	TLX2	RFX4	RASSF10	CCDC82	TBRG4	BOC	C9orf57	EMX2OS	DSCR4	GRB7	GCM2	GDA	FOXL1	LBX1-AS1	RPP25	CYP1B1	LINC00670	ATOH1	COL24A1	SCARNA4
ADM	PITX1-AS1	LRAT	ZNF732	ERG	TPTEP1	XPNPEP3	MAP3K14-AS1	TRIM58	SHOX2	AGA	GJB2	LVRN	EMX2	FKBP1AP1	NACA2	KDM2A	DNAJC22	AGXT2	PAX6-AS1	LSP1P3	SPTY2D1OS
IDO2	LINC01907	SOX7	NSD1	ABCC9	MIR3131	GK2	GHRLOS	UCN	FZD7	CUL4A	GCM2	OR10G4	GFI1	SNORD114-26	HS3ST3B1	WNK4	GFI1	SELE	RCN1	DNAJB7	MSR1
ABCF2	NBEA	HOXD1	H2AC16	H2BC3	KLF4	ST7L	ZNF503-AS2	GSX2	SFTA3	TRIML2	LINC01692	SLC6A16	PPBP	GK2	CD37	ITPRID1	KCTD1	TGFBR3L	MIR371B	SNORA2C	KLHDC4
CLIC5	EMX2	HAVCR1	NKX6-2	ZFHX4	FZD10	MTRNR2L6	KRT42P	RFX4	GDF6	KAT14	LINC02875	HSPA2	MTUS2	PMS1	PRR15	CLDN11	H3C6	SIAH3	KIAA0895L	ATG4B	MTMR14
MAB21L2	CYP26B1	KLF2	LINC02120	HOXB3	ZNF710	C19orf18	SCN4A	ZNF638	LINC00960	CELSR3	MDFI	ITPRID1	DLX1	DOCK7	HTR1B	CAPZA3	PRDM8	TUSC1	MIR3916	PHF2	ZMYM2
MIR519A1	MN1	CYP24A1	MDFI	NPY	CCN6	TP73-AS1	GSX2	MIR518A2	HOXA7	NAA11	LINC00886	MSR1	HRAT92	SLC6A16	FOXB1	JRKL-AS1	MN1	ADAMTS5	MIR518A2	HPS3	RDH13
TRIML2	ALX1	SKOR2	CRACR2B	DDN	CLEC14A	MIR518E	SIGLEC1	MARCHF8	CRYBG1	TUBG2	MYADML	RAB11FIP1	DPPA3	MYOCD	ULBP1	CC2D1B	CELSR3	THSD7B	RIPK4	ZNF766	STX8
FAM71A	COL24A1	ASS1	LOC100129175	TAC1	TP73-AS1	ARHGAP8	FSCN1	CAPZA3	DUSP22	MIR4517	LOC648987	HOXB4	AGXT2	MAB21L2	MIR4691	TMEM89	RRP1	TFAP2A-AS1	MIR3192	MCM3AP-AS1	FZD10
PCBP2	FZD2	LMX1A	ESAM	H3C10	FOXD4L1	POLH	EFNA4	DPPA3	LIN28A	RMND5B	ACTL7B	ADAM2	LINC01205	GCNT1	FZD10-AS1	H2BC1	SRRM2-AS1	HOTAIRM1	ZSCAN32	BOC	UNC5D
PHF2	EMX2OS	H2BC3	MIR518E	PAX9	BMP3	MEIOSIN	EFNA3	FZD10	MMP26	PHF2	NKX6-2	FOXI2	MIR520F	TAFA4	TRIL	ATP2B4	MIR411	HOXB3	HOXD9	SPATA31D1	TRIM22
PPP1R14D	TBX5	DMRTA2	POU4F2	MAFB	RIPK4	CCN6	FRMD4B	KPNA7	ESYT3	ZNF114	PRPH	LHX6	OR51I2	NAGPA	MIR522	PRMT8	HRAS	PAX9	NACA2	KIF2B	CEP104
TGFBR3	PITX2	DBX1	MIR4691	SPIRE1	CD14	PRR5-ARHGAP8	LDLRAD1	AGXT2	HSF4	RBM22	OTX1	ABCC9	EMX2OS	CRACR2B	RIPK4	AGBL1	UGT1A10	COL24A1	ARHGEF4	OR2A12	ATP2B4
LRBA	FOXG1	ZFP64	ADAMTS20	SHISA7	CCM2	BARHL2	NBAT1	HOXA1	ADCYAP1	RETSAT	TBR1	WNK4	LHX1	MIR10A	TFAP2B	SRRM2-AS1	VSX1	DLX6-AS1	FGF12	GK2	ANKRD61
RNF17	BOC	PYDC1	ALX4	H2BC13	LRRC56	NUCB2	SPIRE1	ANGPTL3	ISLR2	IGSF5	PLEC	SUN3	HOXA4	SNRNP200	SKOR1	MIR4324	FAM71A	MYH13	WDR91	CLEC4C	IL23R
LOC442132	ZIC2	LHX6	PTGER4	ZFP64	UCN	H2AC16	DCST1-AS1	MIR520A	FOXG1	RUBCN	MRPL36	TGFBR3L	ADAM3A	CC2D1B	TLX3	FAM71A	TMEM262	MIR521-2	DSCR4	ACIN1	MTFR1
THSD7B	EVX2	EFNA4	ACTA1	HES3	SHH	DNAH3	CARD9	THSD7B	EBF2	FBXW11	RNASE11	CLDN11	TOX2	TRIML1	H2AC16	LSP1P3	LSM12	IL37	SRRM2-AS1	MEOX2	LAMP5
MIR522	ADAM3A	EFNA3	SOX18	ADRA1A	EGR3	PYDC1	SFMBT2	HES3	LMX1A	LINC01907	MIR615	MIR1827	MIR371B	H3C6	WDR90	RPGRIP1	TAF6	RNASE12	CDKN3	ANGPTL3	NLRP3
CC2D1B	MYADML	GCNT2	CLEC14A	TBX5	RNF207	PPP1R14D	DOK1	CBLN4	FEZF1	TRMT44	DCHS2	NKAIN2	MIR373	GPR141	BOC	NALCN-AS1	NKX2-5	NDRG4	MIR372	IL37	APOM
GBA2	SFTA3	GSX2	LINC01205	CLIC6	ITPRID1	PDPR	UMODL1	TRIM22	TBX2	THSD4	SNORD23	LOC100287072	TLX3	LRBA	EBF3	MAB21L2	RIPK4	GDA	ZNF7	CUL4A	SNORA5C
ANGPTL3	STATH	IHH	UNC5D	CEBPA-DT	ECEL1P2	PMS2CL	RPN2	TBC1D3P2	GSX2	EIF2A	CPT1A	SLC2A9	FRAT1	HOXC5	HRAT92	PMP22	PHF2	APOBEC1	SELE	SKOR1	AVIL
SNORD114-27	CCM2	FGF12	GHRLOS	GDNF	PHOX2B	GHRLOS	PPP2R5C	SYCP2L	SNORA80A	NLRP3	MGA	GDA	OR6C75	CATSPERZ	MIR4324	LINC01907	MIR4324	LINC01205	TBR1	XPNPEP3	ZNF766
YARS1	GATA3-AS1	HOXB3	TOX2	RIPK4	AP3M2	LHX8	PTK2	FBXW11	TLX3	TGFBR3L	DUSP10	TARP	GCSAML	ESAM	TBXT	TGFBR3L	ANGPTL3	PPBP	POU4F1	NKAIN2	ARHGAP17
UGT1A7	LINC01446	CPNE8	KRTAP6-2	DLX6	TCEA3	NLRP3	WNT1	MAP3K7CL	PRDM12	NKAIN2	SKOR1	KRTAP6-2	SNORD114-26	OR2K2	RCAN3	CCN6	TRIML2	SYT14P1	MIR520H	LINC02159	ACTA1
MTRNR2L6	OOSP2	PTGER4	CLDN7	OTX1	IL23R	MIR526A2	FAM107B	CFAP20DC	CERKL	THOC5	CPNE8	TMC5	APOOP5	SNORD114-27	MIR521-2	MIR4534	LHX9	TFAP2A	CENPJ	PHAF1	RUBCN
MIR1827	MIR548F4	TMEM102	RGS9BP	PTGER4	GPR62	NLRC3	MT1H	SELE	NEUROD1	METTL3	ESRRG	KRTAP19-5	ZNF732	UGT1A7	ATOH1	OR2Y1	POLH	DLX1	STK3	CPNE5	CCDC82
GCNT1	CCDC140	SLC2A14	TEC	HOXD1	UBR4	TNP2	C11orf16	KRTAP19-6	GRB7	DSCR8	SPOCK2	ESR1	PITX1-AS1	IRAG1	SART3	ZNF638	ULBP1	TIMD4	SHISA7	HRAS	TMEM262
LOC648987	ATOH1	LSP1P3	MIR1247	PDX1	CFAP20DC	SAMHD1	FOXD2-AS1	MGAM	NKX2-6	CCN6	TMEM102	GCNT1	SNORD114-27	KCNJ3	MIR518E	DSCR4	TUBG2	OOSP2	MIR524	ZNF320	CCNY
UGT1A10	PRDM6	STK3	ICAM5	FOXA2	HOXB6	KRTAP6-2	COL27A1	PLCZ1	LOC153684	SDHA	MIR4691	OR2AE1	OR6M1	DHX15	TRIML2	UQCRHL	ZNF114	TRIML1	CAPZA3	HNRNPM	RASSF10
ENC1	LMO7	TBX20	DMRT1	PMP22	INSL4	GFI1	SFI1	ZNF7	HTR1B	SLC6A16	OR2Y1	MIR526A2	KIF2B	HAVCR1	MIR526A2	PMS1	SMYD3	MIR4272	CHODL	NAT1	SAP130
ARRDC5	NR5A2	GLI2	HOXB3	NBEA	OR6W1P	HOXB-AS3	GGT8P	PRMT8	LINC02120	UNC5D	MIR521-2	TEX101	MIR372	PRDM12	MIR519A1	MYADML	ESR2	OR2AE1	DSCR8	ATXN2L	DHX15
TARP	CLDN11	NLRP3	HAGLR	RUNX3	TRIL	EIF3A	CCDC88B	JRKL-AS1	MECOM	SNORD23	SIX5	SKOR1	PDGFA	TOP1P1	TGFBR3L	MEOX2	MIR329-1	ERG	THSD7B	TMCO6	CFAP52
MAL	MIR4520-1	FOXE1	ZNF608	PAX1	MIR520A	LINC01205	IGF2BP3	EPHA6	CCDC82	TGFBR3	CNN2	TRH	NKX6-1	ZSCAN32	ETF1	ERCC3	LHX6	TEX101	PTGER4	TET1	ACTG1
LINC00701	HS3ST5	SYT6	NDUFS6	TLX2	HOXD3	FOXB2	TMEM59	OR2AE1	FOXA1	CLK2P1	VPS25	KDM2A	OR4D9	UGT1A6	EMX1	PTGER4	H1-3	CATSPERZ	INSL4	KLHDC4	SHISA7
YWHAEP7	ERG	HOXD9	GGN	EBF2	MYO15B	ROPN1B	BSG	SLC14A2	GATA3	PABPC1L	SLC16A11	DNAH3	SNORA7B	TBRG4	MIR520A	PLCZ1	CCN6	SIM1	CFAP20DC	GJB2	PRR15
OSTCP1	DLX6-AS1	TMEM132C	LRRC3B	GATA6-AS1	APBB1IP	YWHAEP7	LMNA	ETF1	HRAS	PRC1-AS1	ANGPTL3	STK17B	PMS1	SNORA22	ESRRG	TBX20	NAPSA	OR2A12	OR4D9	PRDM6	FZD10-AS1
UNC5D	OR6W1P	TRIML2	GCM2	THBD	CASC15	SFXN5	SIX2	SFXN5	HOXA4	SLTM	CDKN2A-DT	ESR2	DHX15	LINC00886	NDUFS6	SNRNP200	TOP3B	NDUFA4L2	PHF2	SNORA5B	KIDINS220
LINC00424	FOXB2	HAGLR	USP17L4	LRAT	DOCK7	EBLN1	MIR4292	CLDN7	NR5A2	RREB1	RFX4	MED15P9	LMO7	ATP9B	SATB2	SLC2A9	SNORD23	MDFI	SIM1	NDST2	DSCR4
TBRG4	MIR4520-2	ALX1	HPSE2	ALX4	LCP1	PLCL2	TACR2	DNAJB7	PRDM8	AFG3L1P	PRRT3-AS1	LINC01692	PPP2R2A	DNAJB7	HOXC10	WASHC2C	MIR299	LINC01541	DOCK7	KRTAP19-5	CENPJ
QTRT2	LHX1	CDKN2A-DT	MIR521-2	TBX2	IL16	DMRTA2	CLSTN3	MAP3K13	MIR4520-1	ZNF789	SHISA7	SLC3A1	BAP1	TGFBR3L	CLDN11	GCNT1	SPTBN1	SART3	SNORA5B	TRAP1	H4C1
MTMR14	DUSP10	FOXL1	MAGI1	HAND2	MIR521-2	MMP26	BEST4	OR2AG2	ANGPTL3	BAK1	DMRT1	OR11A1	UGT1A6	NPC1	HOXB7	MIR520A	SMG8	RNASE11	NKX2-5	CCDC82	C2orf92
SNORA5B	SFMBT2	GDNF	KCNJ3	H2AC16	PRAME	TEX101	SMARCA4	KIF2B	TRIM58	BAP1	SENCR	TBR1	KRTAP26-1	SIX5	CCN6	SUN3	MIR519A1	CEP126	ITPRID1	NKX6-1	DNAJB7
BAK1	SAMD11	FERD3L	LBX1-AS1	WNT6	TEC	SRRM2-AS1	LMO7	SYNPO2L	NLRP3	EIF3D	ZNF710	MEIOSIN	TFAP2B	PTCD3	LEF1-AS1	FAT4	RNF19A	IL31RA	TEX101	MDFI	CLK2P1
ETF1	IGF2BP3	EFS	ERVV-1	HMX2	CRYBA2	MIR521-2	ST3GAL2	SPATA31D1	ZFHX4	CD37	HS3ST3B1	TBX20	MIR4321	SLTM	GCM2	SLC30A5	GCM2	ERVV-1	DMRTA2	NKX2-6	BBS1
CCNY	NKX2-5	HCN4	TLX2	FZD10-AS1	OR6C75	BANP	LOC100288123	MIR524	PROB1	NACA2	FKBP1AP1	POTEF	SELE	CFAP20DC	TAL1	MTMR14	MIR380	OR4D9	FBF1	SNORA7B	FRMPD2
CLPTM1L	CHODL	FAM110C	GPM6A	EFNB2	LL22NC03-63E9.3	CENPJ	RAPGEFL1	FZD10-AS1	BARHL2	IQGAP1	LACC1	DPPA2	LEUTX	MTRNR2L6	FLT1	GSX2	MIR758	MSR1	TXNRD1	DDX11	ESR2
GK2	ESAM	DSP	GK2	HOXB2	HES3	OR2K2	DOK7	OR2K2	WRAP73	MIR4793	CCDC122	ALX1	SLCO1B3	GFRA2	NKX2-1	LVRN	BNIP1	DLX6	FRZB	PHYKPL	COLGALT1
SNORA72	DLX1	ITPKB	MAB21L2	GSX2	WDFY4	TBC1D26	MIR4443	LINC00486	ESRRG	SNAR-H	BAG3	THSD7B	MIR1283-1	IL37	LEF1	GK2	MIR520A	CLEC4C	PRKACA	MARF1	LHX6
KIDINS220	LVRN	GGN	LHX2	DCHS2	KRTAP17-1	DAZL	REXO1	FGF12	LOC648987	PRH2	CAPZA3	WNT6	MIR516B1	TRMT44	NEFL	GRAMD1A	BDNF	PHF2	PRDM8	DUSP22	IRAK3
AKR1E2	TFAP2B	SOCS3	DCHS2	MSX1	THSD7B	MIR1275	FN3K	PHF2	CLDN5	CLEC2A	HCG11	FERD3L	IL31RA	OR2AE1	WNK4	PPP2R5D	MIR323A	TMEM200B	MIR373	CENPJ	LINC01304
CENPJ	PDGFA	SVIL	NXNL2	SIX6	CBX4	CFAP20DC	FEV	GPR62	MIR4520-2	NSD2	GPR62	MTRNR2L6	ZNF7	POLH	SLC35G2	CLIP1	HCG11	NAT1	SNORA7B	LY6G5B	ACIN1
TMC5	SHISA9	PDE6B	NPM2	DMRT1	SYNPO2L	ADGRF5	MYBPC3	MIR520G	EBF3	MMP26	PHF2	BOC	CAPZA3	OR2AG2	FZD10	ATP11B	LOC100132215	HOXA1	UBR4	TNRC6A	SLC30A5
ZNF638	UCN	LINC02120	USP17L1	HAND2-AS1	PAX6-AS1	LINC01446	KRT78	OR6C75	DNAJC22	IL23R	STK3	CLDN8	LINC01692	CXCR4	GATA6-AS1	DSCR8	PMS1	ALOX15P1	PLCZ1	ETF1	HSPA2
MIR1973	OR6C75	FAM43B	ALDH1A2	HAGLR	RCN1	CC2D1B	FUT10	TBRG4	DMRT2	PMS1	OR9A4	BARHL1	NFATC4	MIR4324	POLH	ACTA1	DSCR4	SKAP2	ATP2B4	IL5RA	RAB11FIP1
FZD2	ACTA1	H3C3	PTPRN2	H2BC18	HCG11	TRIML2	LOC401463	GK2	GHSR	TBC1D8	STAG3	CUL7	GBA2	WNK4	MIR520H	TRIML2	HNF4G	HSPA2	FAM71A	SNORD105B	GDA
MIR329-2	FOXD3	ARHGAP44	TRIML2	FOXD3	MIR380	MTRNR2L3	KRT17P5	TGFBR3	SLC18A3	HES3	FRMD4B	OR2Y1	ACTL7B	MYH13	HSPA2	TBC1D8	SNORD66	DHRS9	IK	JRKL-AS1	CHODL
LINC01907	FLNC	MAFB	MIR526A2	DSP	KCNJ3	SDK2	PDGFRA	CYREN	LOC283731	TTPAL	GCSAML	STK3	PTER	MIR1973	B4GALNT2	H2AC1	RAB34	KRTAP19-3	HCG11	CCDC85C	MIR4748
CFAP20DC	COL12A1	MIR4685	GPR37	CDX2	CLDN11	REC114	EGR3	ADGRF5	PAX1	CLIP1-AS1	OR6W1P	ACACB	OR9A4	SRRM2-AS1	MIR518A2	LRBA	LY6G5B	HOXD3	MIR380	OR4D9	NR5A2
ADAM2	MGC12916	SPIRE1	GATA5	NKX2-1	SFRP2	THSD1	RNF186	MIR520H	DMRTA2	PPP1R14D	NLRP7	SATB2	KRTAP19-3	ESR2	LOC100132215	TOP1P1	GON4L	ARHGAP44	POLH	RELA	PRDM13
TFAP2B	HOXB8	PROM1	ATP9B	TFAP2C	SNORA80A	PPP2R2A	MIR4756	XPNPEP3	DPPA2	ENC1	DNAJB7	SRRM2-AS1	METTL3	LOC100132215	FOXC2	MIR526A2	MIR1197	CUL7	TTC3	HCG11	LRRC56
ARHGAP8	ACTL7B	NAGS	MMP26	FLI1	WNK4	CRACR2B	ANGPTL2	EPB41L4B	SATB2	MARK4	NAPSA	HOTAIRM1	OR10G4	SELE	HNF1B	FOXB2	WFDC2	ARPC2	DNAH3	SNORA72	IDO2
CLK2P1	LTBP2	HHIP	THSD7B	SPHKAP	OOSP2	HES3	SHH	MIR548F4	TBX5-AS1	PRSS53	PLCZ1	MIR4324	BOC	KIDINS220	MIR4297	GCNT2	LINC01446	GATA6-AS1	HRAS	CEBPA-DT	THOC5
HNRNPM	SLC25A51P1	HHIP-AS1	SRRM2-AS1	CRYBA2	SEPTIN10	KRT36	LBX1-AS1	RNASE12	VGLL2	MAU2	HOTAIRM1	MIR518A2	ETF1	H2BC1	HAND1	ALX1	KDM2B	LRFN5	EFNB2	MIR3916	MTRNR2L3
ERVV-1	JRKL-AS1	RGMA	ZNF43	LBX1	BNC2	SNORA71C	LBX1	OR7E85BP	PTGER4	MIR922	SHH	AP1M2	TENM3	LRRC56	LINC02120	LINC00424	MIR10B	NLRP3	HES7	MYOCD	PHOX2B
FBXW11	FOXB1	DCST1-AS1	GFRA1	HRAT92	MIR1244-2	XRRA1	RAPGEF1	NAA11	HOXA9	KIDINS220	NDUFS6	AXIN2	GCNT2	ANGPTL3	MAB21L2	ARRDC5	CES3	SHH	SAP130	SNORA71C	SFXN5
CUL7	EOMES	FLT3	TBX1	NKX2-8	PRLR	ZSCAN23	MFAP2	OR4D9	MN1	VPS25	SDR42E1	TFCP2	PAX6-AS1	AXIN2	BDNF	INSYN2A	AP1M2	NKX2-8	GLB1L	CPNE8	GK2
ERCC3	NKX2-2	WHRN	TGFBR3L	FEZF1-AS1	MIR382	MIR3714	GULP1	ANKRD36	FEZF1-AS1	TAFA4	PMPCB	SKOR2	RCN1	LAMP5	ADCYAP1	ZNF876P	SHANK1	UGT1A6	OR2AE1	AGXT2	MROH8
ZNF7	BMP4	TFAP2A	LAMP5	HOXD4	RNASE12	IL22	BAIAP2	GDNF	ACTA1	MIR3145	DUSP22	UGT1A10	HSF4	LINC00032	HOXD12	QTRT2	COQ9	OR10G4	LTBP2	TIMM50	NADK
C9orf57	CASP10	ESPN	THBD	ADAMTS5	ZNF668	NKAIN2	SKAP2	BOC	GAD2	RRP12	ZNF7	OR7E85BP	MDFI	TBXT	HES3	TBR1	LINC02120	GCNT2	SNORD59B	ST7L	HNRNPC
MIR527	RUNX3	PTPRN2	ADRB1	SHOX2	LRRC70	PROCA1	EVPL	UTP4	DSP	LINC00424	STATH	CAMSAP3	DMRTA2	MTA3	SNORA5C	GCSAML	SNORD59B	HAND2-AS1	HPSE2	SAMSN1-AS1	GRM6
MIR4534	PAX9	EPB41L4B	CATSPERZ	NPAS1	IPO11-LRRC70	DQX1	HOXA4	TRIML1	LAMP5	MROH8	KRTAP9-2	CHODL	PLCZ1	WFS1	BNC2	ATG14	MTMR14	JRKL-AS1	SCARNA4	CUL7	NLRP2
GSX2	SLC18A3	BDH1	CELSR3	HOTAIRM1	GPR65	KLHDC4	MIR4321	MMP26	CCDC140	TANC2	CASP10	COL18A1	WWTR1-AS1	UGT1A10	RRP1	C1QTNF7	CENPJ	H1-3	MCM3AP-AS1	WT1-AS	XPNPEP3
MIR4324	CDH3	ARHGEF26	HRAS	GAD1	MAGI1	TMEM89	TSSC1	SNORA5C	STATH	JRKL-AS1	WDR90	HORMAD1	H2BC1	RNASE12	ZIC2	YWHAEP7	KLHDC4	SOX18	TNRC6A	ACAD9	ZNF611
ZMYM2	FOXD4L1	GPR153	CNR1	HS3ST3B1	GPM6A	LINC02860	LOC148696	UGT1A10	CDX2	RUSF1	GGN	LHX8	FBXW11	HSPA2	DMRT1	CLIP1-AS1	ANKRD61	GDF6	SP8	CASC15	TSHZ2
CAPZA3	HRAT92	HRAT92	LRBA	HOXB-AS1	TET1	BPTF	CHRND	ERCC3	TBX1	UCN	MIR10B	H2BC10	CCN6	NLRC3	SLC30A5	WDR90	CINP	SLC27A6	MIR521-2	GCSAML	LINC01907
HES3	CLDN5	PAK1	LINC01749	NR2E1	IL20RA	PMPCB	EVA1B	TGFBR3L	H2AC16	GBA2	NLRP2	LOXHD1	KLF2	DDR1	ST7L	KRTAP19-5	NRN1	LOC153684	MIR1197	ZMYM2	RFX8
TNP2	FRZB	CGB8	SP9	HPSE2	YARS1	HORMAD1	TFAP2C	CC2D1B	CLDN7	HMGN2P46	ALX1	HOXA7	HOXD1	PDGFA	PLIN4	MIR518E	SKOR1	HCG11	FBXW11	CEBPA	CLDN11
IGSF5	TRAPPC10	CGB7	PDGFA	CEBPA	SNORD59B	MYADML	DYSF	NOS1	MIR521-2	H3-4	ELOA2	YWHAEP7	FOXB2	SNORA5C	FOXD3	VPS16	DNAJB7	BARHL2	WFS1	NCKAP5L	PMS1
KRT82	TRIL	TFAP2A-AS1	TRIM58	TBX3	LEUTX	FAM149B1	BPTF	AXIN2	GCSAML	TAF6	MLXIPL	GIMAP7	AXIN2	NLRP2	FUT5	ZSCAN23	RBAK	SYCP2L	PPRC1	PCIF1	H2BP1
FBF1	KAZALD1	BMP3	TMPRSS2	PRDM8	DHX33	CAPRIN2	DMRT2	CFHR2	CDKN2A-DT	BANP	OTP	MIR520A	RGMA	DSCR4	HMX3	OR7E85BP	GLB1L	HAND2	MIR3131	METTL3	SHMT1
H2AC16	TEX101	NACA2	CACNA1B	SSTR1	CABS1	MIR10B	MIR135A1	OR2Y1	MIR4691	FBXO11	LSP1P3	ARHGEF33	PCBP2	XPNPEP3	ATP11B	SCARNA4	WFS1	DSP	UGT1A10	CYP26B1	MIR944
ACACB	CNDP2	CCNY	MIR518A2	TAL1	AMPD3	VHLL	EP400NL	LINC00032	RGS20	EDC4	AP1M2	CCNY	WWTR1	AGA	CLDN5	CHODL	ACTA1	OTP	PDPR	ANKRD61	DSCR8
FAM238C	LINC01205	ADRB1	PRPH	NACA2	CNIH3	EHHADH-AS1	GSN	FRMD4A	TGFBR3L	FAM234A	STX8	SIX6	OR6W1P	GNAT3	MIR524	METTL3	DHX15	CASP10	MIR516B1	ERCC3	EIF3D
KRT36	PSMG2	CBLN2	IGF2BP3	MAL	LINC00941	ZNF618	ADM	CCDC82	ISL2	MSH5-SAPCD1	MTUS2	MYOCD	LINC00670	CLEC4C	CAPZA3	ACTR8	TCEA3	PPP1R14D	PMPCB	PPP2R1A	MTO1
IL37	SART3	PITX1-AS1	MIR516B1	HOXB8	PROB1	MIR519A1	LINC00982	CASC15	CYP26B1	TXNRD1	UGT1A6	ZFHX4-AS1	MIR3916	GPBP1	RUNX3	SKOR1	MIR329-2	MTA3	GRM6	H2BC1	TET1
PCCB	SOX14	UNC5D	LAMB1	PRDM13	FZD10-AS1	KAT14	PTPRVP	LTBP2	OOSP2	WASHC2C	IL37	FAM209B	CR2	ERCC3	MIR1827	THOC5	PSCA	ADAMTS13	OR51I2	KDM2A	ADIPOR1
C1QTNF7	MIR3131	FOXD3	NXPH1	FZD10	EOMES	MIR520H	FOXD3	DDN	LINC00261	UBAP2	XPNPEP3	CLEC4C	H2AC16	LINC01205	GATA4	GFRA2	DSCR8	OR6C75	SLC30A5	RIPK4	PITX2
WDFY4	CRMP1	LRRC56	SYT14P1	ERVV-1	CARD8	THSD7B	SLC1A7	RPGRIP1	MIR548F4	GLB1L	ZNF821	ACTL7B	OR2A12	MIR520A	THSD7B	ZNF766	TAS2R31	MN1	YWHAEP7	DCLRE1C	BPTF
DDI1	GCSAML	DDR1	ANKRD27	FOXA1	DEFA4	ZMYM2	NR2E1	MIR371B	MIR3131	TBRG4	FBF1	PPP1R14D	INSL4	KPNA7	TBX5-AS1	SPIRE1	MIR4534	CHAT	ACTR8	LAMP5	IGBP1P1
EGR3	FZD7	GJB2	FBF1	LMX1A	MIR155HG	MIR4644	PHRF1	KRTAP6-2	LRRC56	FRMPD2	DDN	ZP2	POLH	SLC3A1	MIR371B	GATA3-AS1	CCL28	OR51I2	BOC	PMPCB	CD37
WDR90	BAHCC1	ARHGEF26-AS1	GRB7	HOXA4	ADAM3A	FAM209B	RPS14P3	PTER	SOX17	PCIF1	KLF2	TXNRD1	YARS1	OR2Y1	MIR516B1	TRMT44	PMPCA	RGMA	SNORA5C	TRPV1	CLIC6
FAM170B	CIT	HEXB	SNORA80A	FOXC2	SOWAHC	MIR548F5	NLRC5	RNASE11	HOTTIP	RCAN3	FAM153CP	TBXT	OR8B2	AKR1C6P	YARS1	CYP26B1	FGF12	SLC2A9	SLC6A16	CASP2	PHF10
ACAD9	GBX2	MIR522	OR51I2	HAND1	CR2	FRMD4B	LOC100506895	ADAM3A	ZNF7	ERCC3	SH2D4A	MAP3K9	LINC01907	IPO11	DDR1	TARP	ACIN1	CAPZA3	MIR4321	NRN1	ADAMTS5
PDPR	CDKN2A-DT	CELSR3	GHSR	MDFI	KALRN	KRTAP19-5	RPH3AL	ACTR8	H3C10	TIMM50	COL6A3	C1QL2	STATH	MTO1	KLF4	TNP2	SPIRE1	ITPRID1	SERPINA10	LINC01239	MN1
DDX11	EPB41L4B	OBSCN	DIO3	HOXA1	MIR4321	OR7E85BP	ADAMTS14	PDPR	COL12A1	KRI1	UCN	SLC18A3	UGT1A10	ZMYM2	MDFI	ESR1	PNLDC1	PITX1-AS1	IL23R	LINC01692	IGF2BP3
RELA	ANXA2R	FZD10	TBX2	EMX2	CCNY	FHAD1	FOXB2	SLC2A9	MDFI	COL2A1	CCN6	MAL	LINC02882	MTFR1	PLCZ1	MTA3	CERKL	LMO7	MIR323A	APOM	HES3
SRRM2-AS1	CD37	MYO15B	KRTAP19-6	HOXD12	DSCR4	KIDINS220	LINC00588	INSL4	CXCR4	APOM	MIR520A	VENTXP7	CFAP20DC	CHODL	PDGFA	UNC5D	NEUROD1	DSC3	MIR548F4	SHH	KDM8
ACIN1	C6	NPAS2	TRIML1	BAZ2B	TIMD4	IL37	ESPNL	UGT1A6	PITX1-AS1	GK2	ATOH1	AMPD3	NACA2	SNORA7B	SOX14	CHMP7	ACBD3	TMCO6	TUSC3	SLC9C2	HCLS1
PLCZ1	H2AC16	PRDM16	OOSP2	FOXI3	WNT2B	FAM83A	SOX5	ITPRID1	MYADML	NKX2-2	HOXA1	HS3ST3B1	RBM39	PCED1B-AS1	PRDM6	PHF2	PPP2R5D	MGAM	MIR4706	RRP1	ZNF839
PPP2R5D	CNN2	CASC15	OVOL1	FZD8	CXCL12	FAM238C	SDC2	ZP2	MTUS2	VARS1	NRN1	MIR520H	TBC1D3P2	YWHAEP7	ECEL1P2	PDZD2	PMPCB	SHISA7	B3GNTL1	GON4L	CATSPERZ
DNAH3	TBX3	LIN28A	CCN6	NDUFS6	EVA1B	TMPRSS12	B3GALT1	COX7B2	CHAT	HAVCR1	NTF3	CYP11A1	KRTAP24-1	MED15P9	FZD2	HRAT92	SLC18A3	LIPF	PPP2R1A	PRR15	EOMES
AACSP1	LMX1A	KCTD1	MN1	SEPTIN10	GCM2	MGAM	AMHR2	MYOCD	FZD8	DHX9	SPIRE1	CACNA1C	SIX1	MTUS2	MIR520G	ZC3HAV1	CARM1	LINC01446	SYNPO2L	PCED1B-AS1	SUN3
TOP1P1	CFAP20DC	C2CD4A	GATA3	H3C3	GFI1	CUL4A	RIN1	NPTX2	GATA3-AS1	KRT82	OR13C8	HRAT92	CLDN5	FGF12	ZNF7	PCCB	NDST2	LOC100132215	RNASE12	PPP1R12A	MIR518E
STK17B	KDM2A	MIR519A1	GABRA4	HNF1B	MIR196A1	REP15	HABP2	SLCO1B3	ZIC2	PRKD3	H1-3	DPPA3	SNORD59B	BAK1	FAT4	ANKRD6	FRMD4A	PLCZ1	TUBB3	KLF2	ADRB1
IQCG	TBX18	MAPK11	GRM6	VAX1	CYP1B1	VPS16	SIM1	GRB7	HES3	BCL7B	BNIP1	TOX2	ABCC13	DDN	MIR372	ANKRD36	TADA3	MMP1	OR6C75	OR2A7	CSPP1
TAFA4	TCEA3	PAX9	OR2A12	NPBWR1	PRPH	CHODL	AXIN2	MIR372	ALX1	PLCG1	AGAP2	REC114	TRABD2A	MAL	HOXD13	TMPRSS12	PRKACA	CDKN2A-DT	ATXN2L	STAG3	RNF19A
GNAT3	BNC1	CABIN1	MIR1283-1	TEX101	IRAK3	COX7B2	CLSTN1	PARVB	HS3ST3B1	USP36	CHODL	HAVCR1	OR13C8	ZNF292	PAX1	ROBO3	IK	MIR526A2	AKAP10	INSL4	OR2Y1
GON4L	MIR4691	LTBP2	SFMBT2	IGF2BP1	SDR42E1	GCM1	TJP1	CDKN3	HOXC4	TCOF1	ATP2B4	ODAD3	TMCO6	MIR590	MIR527	TMEM200B	HOXD1	DMRTA1	NAPSA	LMO7	TUBGCP5
FZD7	NR2E1	ZNF732	WNT3A	LOC100132215	PDE6C	NALCN-AS1	KCTD1	SNHG17	H2BC13	FAT1	ERVV-1	KRTAP8-1	VARS2	PHAF1	CYP11A1	TRIML1	COL24A1	PRLR	AGXT2	C1QTNF7	MIR1827
TEKT5	IGF2BP1	IRX4	PAX8-AS1	H3C13	RAB11FIP1	LINC00424	LMAN1L	LOXHD1	HOXB-AS3	SNORD114-27	RFX8	DNAH8	UBR4	MROH8	FLI1	ALOX5AP	IL18RAP	PCAT4	CNDP2	FOXL1	MAB21L2
METTL3	HCG11	HPS1	LIN28A	FEZF2	COL12A1	SRR	GPRC5B	KCNN1	STAG3	OSTCP1	ARSI	ANGPTL3	TGFBR3L	MIR4306	TPTEP1	LINC00032	EXOSC9	MAFB	KPNA7	IL18RAP	TCEA3
CLEC2A	MTUS2	FBN2	SATB2	CLDN5	CNDP2	ESR1	WEE1	DHRS9	LINC01205	KRTAP6-2	KDM2B	UGT1A6	TRIM34	SAP130	HMX2	NAPSB	THSD7B	CASC15	RPGRIP1	RUSF1	ATOH1
BANP	TRIM58	LINC00424	MIR520A	VSX2	TARP	NUTM1	CAPN12	IL31RA	BMP4	PCDHGC3	CINP	LINC00032	TENM3-AS1	PPP2R5D	PPP1R14D	MSH5-SAPCD1	EIF3B	BPTF	MIR520G	CR2	FRMD4B
OR2K2	WDR91	EVX2	INSL4	NPTX2	WNT7B	HNRNPC	COL11A2	ADM	WNT6	DIAPH1	MIR3916	NBEA	FLI1	SNORD23	LRBA	DHX15	XPNPEP3	NDUFS6	FAT4	SNORD59B	ADAM2
MYOCD	NAPSB	RIPK4	LINC01692	SOWAHC	DUSP22	SNORA5B	SCN5A	OR10V2P	SART3	ESR2	DMPK	AGXT2	SNORD89	MGAM	H2BC1	APOBEC1	KPNA7	STATH	CINP	SPIRE1	CELSR3
LINC01446	SNORA72	DSCR4	FZD7	ADCYAP1	LINC00886	TVP23B	ZBTB18	EHHADH-AS1	TAC1	IDO2	MIR520G	MT1HL1	EMC1	MIR516B1	LMX1A	PBRM1	INSL4	HCN1	ZNF534	RBM39	TAS2R43
PPP2R2A	MEX3A	TBX1	MIR548F4	HOXD8	ITGA7	TMEM163	TUSC5	LINC00424	NDUFS6	ABCC1	PAX6-AS1	FAM71A	MIR519E	POTEF	GATA6	ARMH4	RIOK1	TRIM34	METTL3	ZNF611	SYNPO2L
BNC2	DLX5	WRAP73	LINC00664	NEFL	NTRK1	RPS14P3	GRIK3	PGK2	MIR520G	NOP53	RCN1	MIR1973	GNAT3	MAP3K7CL	TBRG4	PHC3	CERK	UGT1A10	SNORD116-3	NCSTN	IPO11
WFS1	ZNF710	FZD7	MTRNR2L6	DLX5	DLX6-AS1	NIPBL	LOXL3	OOSP2	LHX1	CAMTA1	CERKL	KPNA7	ATOH1	MIR3192	MAU2	NR2E1	BAK1	LAMA1	DUSP22	MIR580	CUBN
KPNA7	MIR3920	POU4F1	GPR62	ACTA1	SNORA7B	FAM209A	AQP3	ADRB1	TLX2	PDGFA	NEUROD1	MMP26	DPRX	AMY2B	PMPCA	PDPR	LINC00551	WNT7B	CPNE7	MMP26	PPP1R14D
VENTXP7	LINC01692	ESR1	AKR1E2	MRPL36	MIR4751	NPC1	MT1DP	DNAH3	MRPL36	CUL7	SMCO1	DDR1	NKX2-5	ATP2B4	NXNL2	PMPCB	PCCB	GRIP1	CRACR2B	PDPR	ZNF668
SNORA7B	SKOR2	DDN	TBRG4	ADCY8	DSCR8	CLEC4C	NDUFA4L2	HCG11	GSC	MAB21L2	WFDC2	HCG11	ARHGAP17	SNORA28	PRPH	CPNE7	SFXN5	HTR1B	HSPA2	PLEC	MIR4534
HRAT92	ANXA2	DPPA2	MSR1	NKX2-3	ZP3	FEZF1	CLCNKB	HSPA2	GCM2	LINC02860	LMO7	CCDC91	PRLR	YAP1	MECOM	WDFY4	ROPN1B	KRTAP19-6	TRIM58	GDNF	MICB
CAPRIN2	FCRL1	MYD88	MIR519A1	GAD2	PLD3	SFMBT2	NBPF9	MN1	MAFB	KLC1	SAMD11	MARCHF8	RNF17	ADM	SNORA72	SLC6A16	FZD10	EOMES	CFHR2	LINC01446	CUL7
SNORD114-25	MFF	HRAS	DDN	SIM2	CYP11A1	IFNL4	SHISA7	CAPRIN2	UGT1A10	BNC2	NETO2	LINC00886	SKOR2	ENTPD1-AS1	MIR590	TRH	MIR1283-1	LINC02159	SART3	BNC2	ANGPTL3
SNORA71C	GATA3	TBX2	FAM71A	EPHA5-AS1	BPTF	EIF2A	ALX3	OR2A12	VAX1	NIPAL3	INSL4	FLT3	B3GNTL1	MIR518E	TRIML1	LOXHD1	CLDN7	ASB17	PPBP	DCAF1	MAL
PDZD2	ZSCAN10	FBXL8	NAPSB	CLDN7	PTPRN2	GRAMD1A	MIR642B	SLC9C2	HOXA13	LOC648987	THSD7B	HOXA1	IGF2BP1	ARHGAP27P1	PROB1	GATA3	KLF2	CRYBA2	ZNF142	RIOK1	CDS2
TRMT44	UNC5D	SMOC2	STATH	EPHA5	KRT27	MIR4265	CCDC114	DOCK7	GFRA2	HEXB	HTR1B	STEAP2	KRTAP19-6	AGXT2	SNORA7B	PRSS55	LINC01089	LINC02111	ANK2	COQ9	ZSCAN23
LIPF	SOGA1	FOXA2	MIR527	MIR521-2	PTGER4	PPFIBP1	LHX6	MIR373	NPY	ATP2B4	LTB4R	KRT82	WNT7B	MYADML	MIR520F	CYREN	DCLRE1C	AP3M2	AFG3L1P	ZSCAN32	KRTAP6-2
MROH8	EMX1	DMRT1	ZNF229	PRAC2	CATSPERZ	LOC442132	HES5	RREB1	MAB21L2	SRRM2-AS1	WWTR1-AS1	HEXB	WT1-AS	PRH2	GRM6	KRTAP6-2	LINC00664	PARVB	PITX1-AS1	SELE	SNORA30
RAB11FIP1	EFS	ADGRF5	APBB1IP	IRX4	PPP1R14D	MIR3192	SLC16A5	SNORA72	TENM3	MYADML	TMEM59	MYADML	GATA3-AS1	GDA	CCNO	CAMTA1	SNORA72	TBR1	YARS1	RNASE12	CUL4A
WNT6	RUNX1	TWIST1	MIR524	VGLL2	KPNA7	DSP	DLG2	KIF23	SYNGR3	CLDN11	IRX5	KRT42P	H2AC1	GPR19	FZD7	TMEM150B	OLIG2	MIR520F	HOXD8	PTER	NBAS
OR2AG2	DMRT1	LINC01907	KRTAP8-1	APOBEC1	ACTL7B	SNORD105B	NKX2-5	OACYLP	LRBA	CLSTN3	DLX6-AS1	MIR524	PGK2	CDKN2A-DT	MIR373	GRM6	TMEM89	GRB7	SLCO1B3	LINGO2	PMS2CL
GLB1L	FRMD4B	H3C10	MIR520G	ADAMTS13	MIR4306	GSX2	ZP1	TRABD2A	GBX2	GGT7	HNF4G	TOP1P1	SNORD114-28	KAT14	SRRM2-AS1	CATSPERZ	PBRM1	CFAP20DC	ACTL7B	PTGER4	ZNF202
SNORA22	PIK3AP1	ATOH1	CPNE8	LRRC3B	ZMYM2	GALNT3	LINC00460	MYADML	ERVV-1	ITPRID1	NFIX	MIR527	PAX7	EIF2A	C21orf58	RPS14P3	GHITM	MIR548F4	EME1	PRLR	ERVV-1
LOC339975	GCM2	PCED1B-AS1	ADAMTS15	NKX6-2	GBA2	ABCG1	LINC00639	MTMR9	FAM201A	PHF10	ATP9B	TRIML2	HNRNPL	MIR520G	RPGRIP1	FLAD1	STAG3	TET1	NAA11	TGFBR3	BANP
TEX101	MIR1283-1	MIR4520-1	SLCO1B3	GSC	KLHDC4	CDKN2A-DT	SFXN5	KRTAP26-1	SIX1	ESPL1	MS4A12	SHISA7	ZNF586	H1-3	ERCC3	SNORA5B	CTAGE1	BNC2	MIR758	CSNK1D	ZNF876P
ADGRF5	ARSI	NAGPA	APOBEC1	SAMD11	ESR1	CLIC5	PSEN1	CENPJ	ALDH1A2	IQCG	SEPTIN10	MIR516B1	WASHC2C	H2BC18	SIX1	KLF2	PCIF1	TOP1P1	DBX1	UGT1A10	CCDC125
TXNRD1	PDGFRA	ACTR6	BPTF	POU4F3	RUNX3	AP1M2	MIR642A	AMY2B	ADAMTS13	TEX101	FOXC2	IL37	ZC3H14	BAG3	ALDH1A2	TBRG4	GK2	LLGL2	MIR520A	FLAD1	HS3ST3B1
TMEM262	PGK2	ZFHX4-AS1	C2CD4B	HTR1A	LMO7	HSPA2	DUSP10	TRIM72	RUNX1	SNORD121B	PRSS55	MIR520G	DUSP22	DSCR8	PCNT	STK3	CLK2P1	PMP22	GFI1	MMP1	OTP
EIF3D	FGF12	NANOGNB	ABCC9	LRRC56	MIR134	HCLS1	SFRP1	DKK2	MIR526A2	PGAP3	SIM1	FOXG1	CABS1	PRDM8	STAG3	BOC	CUL4A	GTF2F1	RMND5B	MIR4731	MIR627
LY6G5B	SHISA2	GATA5	CNIH3	CYP26B1	TTPAL	NKX2-2	FOXD4L1	ZNF492	SLFN12L	PMPCB	CPNE5	MIR520F	GCM1	LINC02159	TP73-AS1	ST7L	MIR627	LOC442132	PDGFRA	DNASE1L2	WNT16
SLC27A6	UNCX	DSCR8	ANXA2R	GATA6	ALX1	ACOXL	FANCD2OS	KDM2B	ONECUT2	RRP1	AGXT2	ROPN1B	RNF167	SNORA72	LHX6	MIR3916	FAT4	PPP2R2A	NAPSB	USP36	TBRG4
GBX2	SYT14P1	PAX1	MYB	KCNJ3	FAT4	FUT5	GCM2	KRTAP19-5	TWIST1	MIR4748	PRDM8	SIM1	MIR515-1	RNASE11	FBF1	MIR522	ADAM2	FLAD1	TCF4	USP19	FLAD1
ATP11B	PHOX2A	LRRC3B	CBY3	ISL2	FANCA	PHC3	PLCG1	DDAH2	HOXA2	SMARCA4	COL12A1	CTAGE1	FOXD3	SFXN5	GDF6	MARCHF8	DBX1	SCP2D1	MOXD1	TTPAL	SLC35G2
TNIP3	DSP	SLC18A3	STAG3	LBX1-AS1	TTC7A	TGFBR3	MLF2	CLIP1	MSC-AS1	CHODL	INSRR	FUT5	LINC00301	CINP	OOSP2	KIDINS220	MIR3620	ARMH4	HNRNPM	MIR643	IL2RA
TMEM150B	MIR615	GNAI2	TCF4	FAM162B	MAFB	PITX2	MIRLET7G	LINC01446	TUSC3	ZZEF1	GK2	TUBBP5	ZNF821	CYP26B1	TFAP2C	AGA	ADSL	TXNRD1	CTTN	SIM1	MIR4793
NSD2	SIX1	SKAP2	SLC16A11	LHX1	DAGLB	CATSPERB	FZD2	AACSP1	HOXB5	YLPM1	SOWAHC	VHLL	STAG3L2	CD37	PIK3AP1	RBM22	DDAH2	KRTAP20-3	ZNF202	GBA2	MIR4321
HNRNPL	CFHR2	H2BC13	CCDC85C	MIR520A	IL18BP	LINC00710	LIPC	DDX42	NKX2-1	BBS1	LEUTX	PMPCB	HNRNPM	HRAS	CHODL	GTF2H5	DDX11	SLC9C2	MIR4324	MYB	LRBA
HAGLR	DHRS9	ULBP1	LSP1P3	PRDM6	UNC5D	OR4D9	BAIAP2-AS1	MYG1	ADAM3A	LINC01304	PGK2	OR6M1	DVL2	TAS2R40	ZNF577	COL24A1	GATA3-AS1	CLDN17	LOC100129138	CCNL2	ZNF789
LOC100287072	HOXD8	RASSF10	TRIM72	TWIST1	RNASE11	NAPSB	KCP	MIR3136	NKX2-8	VAMP4	MIR526A2	CSH1	PMS2CL	INSRR	NFKBID	UGT1A10	NRXN3	TRIL	STAG3	DVL2	POM121
FRMPD2	CXCL12	ERVV-1	ITPKA	BMP4	NLRP7	LINC01093	CASP2	KRTAP8-1	MIR520A	VARS2	CDKN3	VPS25	MS4A12	MOXD1	DSCR4	UTP4	RBM22	IL5RA	RBM39	SNORA71A	MIR520A
AGXT2	SFRP1	MIR4520-2	LINC00261	PDGFA	KRTAP9-2	SNORA71B	LHX5	LINC00886	NKX2-3	TRH	TMEM89	DMRTA2	KPNA7	OR7E85BP	MRPL36	BNC2	OR2AE1	DEFA8P	SAMD11	FERD3L	DSC3
PTCD3	SENCR	TRADD	DUSP22	MIR129-2	SNAR-H	PHF2	ITGB4	UQCRHL	ERG	LINC02901	ZSCAN10	IQCG	PPIE	KCNG3	AP1M2	CD37	MROH8	CTAGE1	CUL4A	DOCK7	NIPAL3
KRTAP26-1	CLIC6	SIM1	GON4L	HOXA7	PTMS	EMC1	MIR4797	ANKRD61	IGF2BP1	ROPN1B	TBRG4	OR2A12	CYP2E1	NDUFS6	DMRT2	PTCD3	MAK	PDE11A	ZC3H18	ZNF638	SYT14P1
TBXT	GAD1	PRDM8	ESYT3	RREB1	HTR3D	LINC02877	PPY	MIR4691	CXCL12	LINC01205	FAM209A	SYCP2L	TMEM45B	ANXA2P3	MEIOSIN	PPP1R14D	MCM9	ALX1	UBAC2	TIMD4	RNY5
GIMAP7	GPR62	LOC339975	VPS25	UCN	ERCC3	MIR10A	IL16	YWHAEP7	NR2E1	THSD7B	FAM209B	DCST2	MFF	SNORA5B	ALX4	B4GALT7	AGXT2	LINC00886	MT1HL1	CLPTM1L	PCBP2
MARCHF8	CRYBA2	CRYBG1	NAGS	CRMP1	GP5	MIR4324	MYO7A	C1QTNF7	ARHGAP27P1	SNORD114-26	SNORA29	KRTAP26-1	FZD2	METTL3	ZNF114	SNTG2	LOXHD1	SNORD116-2	NODAL	CLDN11	DNAH3
ZNF655	CAPZA3	GIMAP7	ZNF600	CHAT	ISL1-DT	ZNF202	SLC45A4	MIR1283-1	OR6W1P	DDX11	TUBG2	OR2AG2	SAMSN1-AS1	NEDD4L	LEUTX	UROS	APOBEC1	LINC01164	CD37	SAMD11	MIR526A2
LOC100132215	HOXB5	PTPRU	HHIP	RAX	ZNF7	MROH8	TBX5	CPNE5	LINC00886	EME1	MIR516B1	DCST1	SNORD114-25	RAB11FIP1	SAP130	ACAD9	OR13C8	RNU6-31P	LMO7	ALX1	MARCHF8
RUSF1	OR9A4	SRRM3	NIBAN3	MN1	MYG1	DNASE1L2	CRACR2B	SNORA29	TFAP2D	IL37	FLNC	GFI1	COL24A1	STEAP2	WNT16	NSD2	FZD10-AS1	DEFA4	CCNY	SLC16A11	GCNT1
PCIF1	ZFP64	LRATD1	KAZALD1	SKAP2	SLC3A1	SPTY2D1OS	DOCK1	ZFP14	AXIN2	COX7B2	OR2C3	CTSV	DNAJC8	GIMAP7	NAPSB	LINC00668	ZSWIM8	SLCO1B3	DMRT1	SOX18	UQCRHL
TMCO6	MAL	TOX2	C1QL2	HRAS	DRAXIN	MYH13	TBX5-AS1	BMP3	CLEC14A	SNORA7B	POU4F1	GCSAML	KAZALD1	GGN	APOBEC1	EIF3A	CD14	PDPR	KAT14	CYREN	TRRAP
MEIOSIN	MARCHF8	LAMB1	ESR1	THSD7B	TBRG4	RETSAT	TET1	RRN3	TENM3-AS1	HECTD3	CFAP77	TCP10L	SHH	MARCHF8	AGXT2	BARHL1	SP8	KIF2B	WDR90	CLIP1	PRMT7
THOC5	MIR4706	CERKL	ATOH1	HOXC4	B3GNTL1	FOXR1	MIR4706	RUSF1	FOXD4L1	ZNF382	WWTR1	H3-4	LIPF	FRMD4B	MIR1283-1	SLC6A2	MAL	FGF12	MMP26	IL15	DCAF4L1
LTBP2	MIR521-2	NEUROD1	TENT5A	ITPRID1	SPIRE1	ZNF7	KDM4B	DCLRE1C	MGC12916	WDR91	CRYBG1	CFAP91	TET1	SNORD114-25	DHX9	THSD7B	MIR526B	OR9A4	ESR1	DHX15	EFNA3
TPRG1-AS2	LLGL2	HES7	PGK2	LINC00466	MIR526A2	ABCF2	SNORD59B	VPS25	INSL4	TEX43	CUL7	TERB2	EPB41L4B	SKOR1	HPSE2	CAPN11	COPS5	KCNG3	OR9A4	PCBP2	PDPR
OR7E85BP	DPRX	EMX2	MIR520F	EIF4E3	IFNL4	TRIM72	GGN	FRMD4B	PTPRN2	SNORA49	TRIM58	ZNF7	MIR524	CUBN	JRKL-AS1	IL37	SELE	GPR62	AGAP2	CASP10	KAT14
GRAMD1A	VGLL2	TSPYL5	JRKL-AS1	LINC02120	UPP1	OR11A1	GLUL	LINC02159	MIR518E	SNORA30	UGT1A10	TAS2R40	SART3	UTP4	ZC3H14	KPNA7	ZNF492	LINC01257	ACTG1P17	PHOX2A	TTLL5
MGAM	KCNA1	TET1	SIX2	GDA	GCNT2	SMYD3	ZAN	MCM3AP-AS1	PYDC1	GPR141	HCN1	TMEM150B	GAD1	IL2RA	SHANK1	EPHX2	USP36	KDM2A	SNORD23	SNORA49	MIR3192
UGT1A6	PROCA1	LHX8	HBBP1	GPR27	LRAT	MIR4297	ADAMTS13	UBR4	CLIC6	TUBGCP5	C1QTNF7	MN1	TMPRSS15	EVA1B	SNORD66	ZNF586	OR6W1P	THEG5	RNASE11	NLRP7	PCED1B-AS1
TRMT1	NANOGNB	NPR3	NACA2	SENCR	STAG3	AKR1E2	ANKRD20A19P	UGT1A7	BAHCC1	STK17B	STAG3L2	AKR1E2	PRDM6	ENC1	C1S	SFXN5	EMC1	MIR4534	PLIN4	MAU2	FZD2
TOX2	TCF4	BNC1	NR5A2	BNC1	SIM1	WDFY4	NR5A1	PMPCB	HCG11	TRPV1	CNR1	CATSPERZ	MIR526B	LACC1	TBX5	SDHA	CASP10	LINC01216	FLAD1	SYT17	MYOCD
NAT1	TLX3	MIR4324	HHIP-AS1	MIR526A2	FBXW9	TMCO6	OXCT2	NLRP2	ZNF229	PMP22	FAR2P2	SLC25A51P1	FUS	CCDC122	TMEM89	CFAP20DC	PSMD6-AS2	TRPV5	ST7L	ERG	AKR1E2
NAGPA	RFX8	HSPA2	ADAMTSL3	SLFN12L	ZBTB18	THNSL2	MFRP	MIR520F	BAZ2B	MTFR1	PNLDC1	SLC27A6	TMEM59	HOXA-AS3	ATG4B	MTNR1B	CAMSAP3	FOXA1	CHID1	PMS2P1	ARHGEF33
GSN	HOXC9	CPPED1	KRTAP19-5	GCSAML	AP1M2	SLC2A9	PHKG1	CCN6	SOX18	MARK3	ARMH4	IDO2	RIOK1	LINC00424	EMC1	RAB34	UBAP2	MIR3131	NR1I3	SLC3A1	KRTAP19-5
SLC25A31	PLCZ1	LBX1	MIR522	PRDM14	IL2RA	BAP1	IFNL4	NETO2	PPP1R3G	SYCE1L	BANP	RNASE12	SOX17	MIR615	SDR42E1	HOXB5	DQX1	TTN	UTP4	GCM2	WDFY4
TFAP2D	TRIML1	CRHR1	GATA2	LINGO2	OR9A4	SPATA31D1	ADCK1	NEUROG1	GATA6-AS1	AASDH	ESAM	NR2E1	MTMR14	WASHC2C	DSCR8	IL31RA	OR9A4	LEUTX	PBRM1	MIR3136	PLD3
APOOP5	MS4A3	NDUFS6	AMPD3	BMP3	CDH7	AGXT2	MRAP	METTL3	TP73	PTPMT1	FOXE1	SELE	HBG1	MIR4691	EIF2A	KRTAP24-1	BARHL1	SIX1	ARHGAP27P1	C9orf57	MCM3AP-AS1
SNORA71A	GPR65	NKX2-5	RILP	HOXA10	SNORA80E	CLDN8	LINC00898	IL1RN	MIR516B1	NDUFS3	BOC	PRSS45P	MIR548H3	ANKRD61	B4GALT7	KLHL18	MIR518A1	NRG3	PARPBP	IK	SIM1
LINC00941	RBM39	FZD2	LTBP2	MTUS2	GIMAP7	SLC6A2	RGS12	OR52W1	PHOX2A	EIF5B	ZNF562	TNFRSF9	CYREN	NIPBL	UBE3C	STATH	TUBGCP5	CYP11A1	NPY	ZFP14	ACACA
CLIP1	TMEM59	H4C13	KL	MAGI1	KRTAP9-1	GCM2	NTRK2	MIR548H3	SNORD105B	CHID1	OSR2	TFAP2B	MIR522	TLX2	ACACB	MIR516B1	MRPL36	GATA6	LEUTX	NAA60	IQCG
KRTAP19-5	SRRM2-AS1	ONECUT2	SLFN13	OR2Y1	CORO6	C6orf201	VSX2	IL21R-AS1	THSD7B	SAMM50	LDHA	IL21R-AS1	NR2E1	H2AC1	S1PR4	HOXC5	FBF1	MIR548H2	PRLR	WIPI2	IGSF5
TPRXL	PRKCG	COL2A1	MLNR	ALDH1A2	PDPN	MIR1973	USP36	SAMD11	MIR524	CPNE8	B4GALT7	PITX2	MIR4324	MIR526A2	CELSR3	LARS1	ESR1	LINC00301	SLC16A11	LRRC56	SNORD114-27
KRT37	AXIN2	MIR527	ADAM2	TFAP2D	FRMPD2	GNAT3	CLEC18B	PDE6C	MS4A12	OSBPL7	ACTA1	ZP3	SIX5	NFATC2IP	TEX101	MIR519A1	LVRN	PABPC4L	ZNF778	QTRT2	SLTM
LINC02159	MIR4321	EMX2OS	MIR34B	GATA3-AS1	CLIC6	PMS1	GP6	NBPF15	EFNB2	EMC1	TFAP2A	CYP26B1	FAM149B1	EFNA3	PAFAH1B1	CD14	DNAH3	EMC1	TBL3	CXCR4	CYP26B1
NAPSB	DLX6	BARX1	SLC27A6	BOC	FCRL1	RNF165	SLC5A10	LINC01606	NLRP2	TTC3	MIR1204	ACE	OR2AE1	NETO2	MIR517A	SERAC1	BOC	MRPS16	ZFP14	MIR1973	LINC-ROR
POLH	TBX20	ENC1	SLC4A11	CELF4	SLC14A2	FAM217A	BAP1	EFNA3	DNAJB7	SNORA22	BARHL1	CAPZA3	KRTAP20-3	FLAD1	GNAT3	RYR2	SNORD121B	RYR2	DLX6	GCNT2	MIR3606
GABRR1	GSC	BDNF	WNT6	MIR518E	MAD2L2	ZNF302	RASGRP2	MIR518A1	NAPSB	TNP2	KRTAP20-3	NBPF12	MIR5696	ZC3H14	KPNA7	CUL7	ADIPOR1	CLDN5	SMYD3	GNAT3	RBAK
LAMB1	DPYSL4	EFEMP2	MIR518A1	UNCX	ALOX5AP	LVRN	TBCD	LINC02882	HCN1	LRBA	SNORA72	CDC42P3	GPR65	TRIM22	FOXE1	PCIF1	MIR186	MIR1204	MIR518A1	MIR10A	CLDN8
SNORA29	MPEG1	SENCR	ERG	CDKN2A	NODAL	TRIML1	PHOX2B	RNF167	SIM2	USP30	CXCR4	HES3	MIR518B	DPPA3	LINC01907	PRSS45P	COL12A1	MIR525	PCIF1	BARHL1	PLIN4
COQ9	OR13C8	MSR1	UGT1A10	PHOX2A	CASP10	SNORD23	NKX3-2	CASP10	HBBP1	FAM86HP	TFAP2A-AS1	MIR1275	PPP2R1A	MIR519A1	MIR517C	ALDH1A2	ZNF732	ABCC13	ZNF382	LINC01541	CXCL12
LINC02877	RGS20	DLX6-AS1	ADAMTS13	POU4F2	MIR4691	ZNF655	APOC3	CLEC14A	OR10V2P	LINC02120	CBX4	ADAM3A	NR5A2	MMP1	ATP2B4	CCNY	FLAD1	MIR548I4	GSX2	DMRTA1	CCN6
SLC25A51P1	ADH1C	FXYD5	BARHL1	UGT1A10	TAFA4	SOHLH2	ONECUT1	SLC16A11	RSPO2	IVD	CFAP20DC	SNORA80A	HNF4G	GSX2	MIR4793	MIR10A	DLC1	INSL4	MIR580	LTBP2	PRH2
MIR518E	FEZF2	HNF1B	GCSAML	RCAN3	ISL1	CRACD	FBXL8	SLTM	TBX4	NEXN	HPSE2	AKR1C6P	SERPINE2	CNOT3	PRMT8	LMO7	MTRNR2L3	FLT3	SRR	MIR3192	TRIML1
DLEC1	EFNB2	TMEM191A	TUBG2	ADAMTS20	LRRC3C	COQ9	RGMA	RNF17	ACTL7B	LARS1	BAHCC1	PTER	MCM3AP-AS1	H3C8	MIR4272	INSL4	ACE	GNAT3	WDFY4	EFNA3	NACA2
LOXHD1	KRTAP9-2	LINC01304	MIR520H	FAM201A	MIR518E	ZNF699	PYY	SAMSN1-AS1	LEF1-AS1	MTO1	LIN28A	SLC6A20	LINC01194	FBF1	NADK	WDR91	ATP9B	MIR516B2	KRTAP9-2	NADK	AIFM2
PPP2R1A	EML2	LBX2	MTMR9	WNT16	KRTAP20-3	UGT1A6	SHF	MAK	CLDN11	EXOSC9	OR52N5	GSDMB	PLD3	RREB1	ARHGAP29	SNORA29	EPB41L5	DOCK8	TUBG2	FBXO42	AMY2B
CLDN11	LZTS2	GK2	CRB3	MIR516B1	MIR1197	FZD7	MIR3944	PPP2R2A	FZD2	LOXHD1	KPNA7	SART3	LINC-ROR	GPR62	ESRP1	MEIOSIN	NAA11	NOTO	B4GALNT2	SNORD116-2	AGXT2
MED15P9	MIR526A2	INSRR	DPRX	LINC00960	OR10G4	PLIN4	RNF165	C4BPA	TBX3	SNORA5B	CYP4B1	CALHM6	UBQLNL	GSDMC	FAM209A	CASP2	PDE6C	OR13C3	IL17RC	YARS1	ZNF655
OR2A12	LOC401463	GALNT17	PPM1N	MMP26	SLC5A4	MLANA	CRYBG2	TVP23B	ESAM	NPC1	MIR525	LIPF	HMX3	DDB2	FAM209B	SLC3A1	LOC100131257	MANCR	ZNF320	ZNF655	LINC00886
SLC6A2	SKOR1	SLC44A5	SPIRE1	WRAP73	CYP4B1	ACBD3	FZD1	PARPBP	NPR3	GCNT2	EPHA5-AS1	GPR19	MGAM	DUSP22	SNORA80E	STEAP2	SLC3A1	KRTAP24-1	SDR42E1	LINC00251	RIF1
TRIL	TGFBR3L	CD37	MIR3192	FRAT1	MIR4272	LIMK1	GPLD1	POLH	PAX7	RNF17	FOXB2	UBR4	DUSP10	SAMD11	TMCO6	KAT14	FBN3	PTGER4	RRP1B	DDX55	SRRM2-AS1
LINC01304	KRTAP19-5	SCGB3A1	LEF1	CBLN2	KL	EVX2	CABP4	FBXO10	CORO6	FAM238C	EVX2	MGAM	TRPV5	DSG1	OTX2	KRI1	YWHAEP7	PROS1	MIR622	UGT1A6	HSPG2
MSR1	CASC15	THBD	PMPCB	WWTR1	ZP2	SYNPR-AS1	SNORD37	TAS2R40	OLIG3	CCDC57	SNRPC	STAG3	ERVV-1	CLDN7	CDX2	NETO2	THADA	ADGRL4	RRP1	MIR4520-1	MDFI
RNASE12	IRX5	SORCS3	MIR517A	CLEC4C	NFIX	KRT37	SOX7	LBX2-AS1	MIR129-2	MIR4534	KIF2B	CFHR2	BCL11A	ZP2	GON4L	TCEA3	UGT1A6	HOXD1	C1S	KPNA7	IL22
IL1R1	PPIE	MIR4734	NPR3	SLC6A5	TMCO6	LINC00469	ZNF7	PLCL2	OR4D9	CCDC82	RETN	CD14	TMEM200B	CCDC91	CUL7	TFAP2A	CDKN3	KRTAP9-2	LINC02120	DHRS9	PCCB
KRTAP6-2	GATA6-AS1	SLC6A16	MTUS2	GPR37	PCED1B-AS1	LIPF	L1TD1	KDM2A	HTR1A	FRMD4B	DBX1	HOXB6	LARS1	PCED1B	LINC01305	PMS2CL	CYP4B1	CDC42P3	H3-4	TAS2R40	MIR521-2
PPBP	SOX10	CLDN5	SLC3A1	SLC35D3	NKAIN2	LHFPL3-AS2	INSRR	NACA2	LTBP2	TBL3	CFHR2	PRMT8	MIR590	GNG2	SHISA3	CHID1	PHF10	MIR378C	TRMT44	ZC3H14	SNORD114-26
CLEC4C	MIR518E	ADAM15	ECEL1	EVX1	AXIN2	KHDC3L	MIR10B	SDHA	AGXT2	WDR90	EBF3	RNF148	IL37	MIR4321	CLPS	OOSP2	C1QTNF7	SIX5	CNN2	GRM6	DCLRE1C
TBC1D3P2	GIMAP7	GRM3	HHEX	DMRT3	MIR525	NDUFS6	BAZ2B	IL23R	MIR520F	TRIM22	HRK	MCHR2	DLX6-AS1	CNN2	SLC18A3	OR2A12	TMEM59	PPEF2	PPP2R2A	LINC01907	LARS1
MIR382	APOBEC1	NDNF	MRPL36	HOXA13	NADK	TMEM200B	AKNA	MIR4731	DMRT1	GCNT1	TFAP2C	ZNF541	PDE11A	LINC01304	SENCR	LL22NC03-63E9.3	LMO7	SLC17A2	DSG1	MIR4321	CYREN
MIR3916	SLC25A10	PDGFA	LINC02875	DSCR4	DHRS2	SNAR-H	TRADD	IL15	PAX6-AS1	PPP6R3	NKX2-6	FAM238C	PMPCA	MIR3136	SHH	DQX1	CD37	GLB1L	DPEP2	ABCF2	SP9
EMC1	ZIC5	FLI1	ALX1	MIR3185	IGSF5	SNORA28	SPTBN5	EVA1B	RCN1	ZSCAN23	DYNC2I1	DBX1	MIR622	IFNL4	TRMT44	NADK	IFNL4	CLEC2A	LINC01061	SLC35E2B	DBNL
MIR526A2	HOXA-AS3	MYOD1	DDR1	MIR4324	MIR516B1	ARMH4	CEACAM16	CLDN17	WT1-AS	TTLL5	IL21R-AS1	PIK3AP1	ACTR8	CCN6	SLC3A1	TFAP2A-AS1	NLRP3	KRTAP8-1	LINC01446	PPIE	SNORA29
UQCRHL	C2CD4D-AS1	TRIL	OR4D9	NR2F6	MLF2	MYB	WDR97	TNFRSF9	LINC00301	H2BC1	FAM13A	OR6C75	ZNF445	BCL6	GNG2	GSN	BTNL8	BCL6B	TRIM43B	CACNA1B	H3C6
MCM3AP-AS1	MLF2	TTI2	GALNT17	NELL1	LAMB1	RUNX2	KMT2E	EIF3D	CABS1	KIAA1217	ANKRD30BL	LINC00670	EMBP1	LVRN	LSM12	MTFR1	CATSPERZ	IL23R	COX7B2	LINC02882	NDUFS6
CHID1	OR4D9	UCP2	CLEC4C	LOC648987	PHF2	ANKRD61	GCK	CPNE8	LEF1	AGO1	EPHA5	UQCRHL	TUBG2	LIPF	TRH	THSD4	MIR1204	PRDM8	BNC1	PPFIBP1	RMND5B
SAP130	CDKN3	LOC100129175	SCGB1B2P	GDF6	REC114	C9orf57	RNF39	QTRT2	FOXE1	NASP	MIR3920	MYZAP	TIMD4	CR2	PHC3	RIOK1	IL23R	OR2Y1	SLC6A20	MIR4520-2	DPPA3
GDA	FEZF1	GATA2	CYREN	OLIG3	FLNC	AKAP10	FREM1	MIR526B	HOXB8	MSH2	NELL1	RNASE11	ATXN2L	TIMD4	CAMTA1	UBR4	MIR379	NKX2-6	MIR299	OOSP2	SCARNA10
CTAGE1	DMRT2	FZD10-AS1	LTK	IL23R	OTX1	MIR378C	LARGE2	PMS1	LTK	DPPA2	PITX1-AS1	POLR2M	MIR548F4	GCSAML	COQ9	GNAT3	ETF1	LINC00960	MAB21L2	PDHA2	H2BC18
TMEM17	CHAT	LINC01692	LCP1	RNASE12	HOXD4	ATIC	F10	DPEP2	SLC6A5	ANKRD30BP3	TXNRD1	RYR2	DPEP2	LINC00710	GCNT2	GLB1L	DMRT1	LINC00499	DHX9	FRMD4B	COL2A1
RBM5	LMF1	H1-0	CEBPA-DT	GBX2	NDUFS6	UTP4	NEUROG1	ATXN2L	PAX9	PRPF40B	CGB8	SYTL1	RELA	KHDC3L	DLX5	XRRA1	GJB2	OR6M1	TMEM59	ATAD3B	GLB1L
LINC01541	MROH2B	HNRNPL	OR6C75	GCM2	RIN3	TEKT5	ARHGEF10L	TRMT44	SIX2	ZNF761	CGB7	KRTAP19-3	CCDC85C	HES7	PTGER4	SPATA45	GNAT3	SLC25A21-AS1	MSR1	RNASE11	VENTXP7
SPATA31D1	MIR520A	RPGRIP1	TMCO6	TRIM58	SLC6A4	FBXW11	ARID1A	ERVV-1	ESRP1	DBNL	EFNB2	JRKL-AS1	PTCD3	HNRNPM	CORO6	MIR518A2	HS3ST3B1	SATB2	ADGRF5	MTO1	GSDMB
NUTM1	OR8H1	ITPRID1	CD14	MIR520F	LY6G6C	HOXB5	DLX1	SNORD59B	SIX6	FAM149B1	EFNA3	CASP8	TTC3	OR6M1	ACE	SNORA80E	RELA	PTPRB	CLPTM1L	CHD8	SOGA3
CFHR2	MEX3B	CALHM6	EVA1B	HOXC13	SNORA5C	SNORA71A	SEMA4D	FAM209A	CNDP2	RBM17	NIBAN3	FAM83B	LHX6	THSD7B	RPS14P3	MIR4793	DUSP10	TES	PMS1	BAZ2A	ANKRD6
IL31RA	NKX2-6	RAB34	PTGER2	ATP9B	OR6C6	SNORA7B	CLDN6	FAM209B	XPNPEP3	ATG2A	ALDH1A3	KNG1	YWHAEP7	RILP	ZSCAN32	RETSAT	DHX40	SNORD114-26	HNRNPL	VPS16	IRAG1
KRTAP24-1	FAM107B	GHSR	PRSS16	ESR1	CLDN10	FLAD1	ENKD1	CNDP2	HAND2	SCARNA4	KRTAP19-5	PLCZ1	SNORD105B	AKR1E2	BNC1	CLDN8	DOCK7	OR11A1	CLDN18	PDE6C	TRPV1
GNG2	ARHGAP27P2	MIR34B	ITPR3	RPGRIP1	KDM2A	CUL7	AURKC	ELMO2	LINC00466	PITPNM1	MFF	ADAMTS13	GGN	MTMR14	SNORD63	GPR65	ZC2HC1B	FOXL1	FAM209A	COX7B2	CCM2
NALCN-AS1	ADGRG1	VGLL2	LBX2-AS1	GHSR	LOC284788	TAF6	EDRF1	SNORA5B	BDNF	COQ9	ANXA2	RAB34	BNIP1	PHF10	ESR1	OR2K2	IL37	EMBP1	FAM209B	DBX1	MIR1244-2
POTEF	RNF157-AS1	ZNF580	CGB8	LEF1	DOCK8	NLRP2	IRX3	ESAM	OR51I2	DPEP3	NUP188	HIPK4	HAGLR	TUSC3	EBF2	SELE	MARF1	HMCN1	MIR517C	ZNF821	C19orf18
DDX4	HOXB7	TNFRSF9	CGB7	DSCR8	DNASE1L2	ACE	B4GALNT3	CR2	HAND1	TRMT1	B4GALNT2	FBXL13	SNORA28	ZNF821	SCARNA4	CELSR3	B4GALT7	PLEC	GPBP1L1	CIAPIN1	BOC
ZP3	SEPTIN10	KCNV1	TRPV5	YWHAEP7	TMEM176B	KRTAP19-6	EXD3	PRLR	PRPH	NDST2	GIPR	CAPN11	SLC27A6	PHOX2B	WWTR1-AS1	SMCO1	DYNC2I1	ACIN1	PMS2CL	TRIML1	SELE
CR2	HOXB-AS3	CAPZA3	GIMAP7	OR2K2	ADAM2	DOCK7	TGM3	PPIE	ADAMTS20	USP42	FZD7	FRZB	MORC1	PDPR	THBD	KCNG3	NOP53	CR2	TNFRSF17	SNHG17	GNAT3
ZFP64	EFNA3	RUNX3	FAT4	LINC01446	LIG4	LINC00032	MIR5696	MIR517C	GDNF	MARF1	LOC145845	SERPINB5	NFIX	STAG3	HRAS	RALGDS	TTPAL	CC2D1B	GFRA1	PPBP	MGAM
MMP1	NAGS	SPRY4	CYP26B1	PRDM12	OR10V2P	CORO6	LGALS9B	ZNF667	GJB2	TMEM163	SOX10	GLB1L	TBRG4	BAP1	MIR631	POLH	MGA	LINC-ROR	NKAIN2	SMPD4	NEUROG1
NACA4P	OR6K2	TRIM72	CAPZA3	HS3ST3A1	NCAM2	SP9	LGI1	DUSP10	C12orf76	MICAL3	CORO6	CLIC5	SNORA80A	LEUTX	SLC16A11	PRAME	MIR516B1	TP53AIP1	SNORA72	ZNF335	MIR3916
FAM209B	H3C10	GATA6-AS1	SHH	HOTTIP	PRMT8	GPR141	TLK2	CNN2	FCRL1	MIR944	WIPI2	ZFP2	TNFAIP6	INSL4	ITGA2B	MAP3K13	FCRL1	SULF1	ADIPOR1	FAT4	XRRA1
SNORD23	TNFSF14	FAM163A	TCEA3	HSPA2	CAPN11	NFATC2IP	TMEM106A	HOXA2	ALOX15P1	NETO2	HPS3	PLEKHG4B	ZFHX4-AS1	LINC01692	TSPYL5	AP1M2	MSH5-SAPCD1	LSR	MIR626	PRSS53	SCIMP
EIF2A	SYNGR3	FAM209B	NHLH2	MIR1283-1	DPPA3	TAS2R40	H1FOO	APOOP5	CD37	LINC00032	RNU6ATAC	ARHGAP44	MIR520G	DHRS9	AGA	ZNF384	SYTL1	H2BC1	ZP2	DVL3	FRZB
NIPBL	MIR520F	CFAP52	LEF1-AS1	HOXC10	KCNA10	TBL3	DNASE1	KRTAP17-1	FLNC	SCARNA21	HBG1	GBP7	DAPP1	MARF1	VAX1	GJB2	BCL7B	PITX2	PFKFB3	UGT1A7	PDGFA
CLDN8	CLEC4C	SHOX2	ST7L	MYRIP	AFF3	MIR3131	GPM6A	AP1M2	MTA3	FLAD1	NOP9	LINC01446	SERPINB4	KDM2B	FOXL1	EIF2A	SUPT5H	APOOP5	HNF4G	TFAP2A	ZNF778
MYZAP	GRB7	CD8A	CORO6	EVA1B	MIR323A	TGFBI	TNFRSF19	MIR3714	TAL1	MIR4265	KRTAP4-6	NANOGNB	MYOCD	RBM22	PPP2R1A	MIR520G	PRLR	HMX3	VPS25	H2AC1	PASK
OR6C75	MIR518B	FOXI3	NKAIN2	LINC01305	IL18RAP	LOXHD1	KRT80	RIPK4	CATSPERZ	DCLRE1C	RSPO2	OR4D9	NKX2-4	RYR2	NKX3-2	ZSCAN32	VARS1	SLC6A16	MIR517A	FUS	MIR380
EIF2AK1	WT1-AS	HMX3	DSG1	H3C6	MIR518A2	ADAM3A	C1orf159	CLDN11	PPIE	RPS14P3	LSM12	PRKAR1B	ARHGAP44	CUL7	LMO7	MTO1	CNMD	FBXL8	B4GALT7	SOX14	ANKRD18A
DNAJB7	GPRC5B	NR5A1	APOM	RNU6ATAC	SOX10	CR2	ACAT2	SSTR4	ZNF876P	PTPRA	MIR548F4	COL2A1	HNRNPC	MIR4517	PGK2	ARPC2	NEB	PPIAL4G	SNORA29	KCNJ3	APOBEC1
MIR487A	OR5A2	GLB1L3	GDA	PRDM16	STATH	TNIP3	LINC01548	COL12A1	EFNA5	MTRNR2L6	MAFB	TFAP2A	KRTAP9-2	SYNPR-AS1	WWTR1	BARHL2	VPS25	IGSF5	IL21R-AS1	RREB1	NODAL
PDE11A	DPPA2	NXNL2	CABS1	LINC01096	LZTS2	GFRA2	LHX3	OR5C1	OR9A4	NECAP2	CYP11A1	KLF17	MIR3064	NBPF12	CES3	PDGFA	RSPO2	GBP7	ELAC2	KRTAP19-6	NBPF15
NLRP2	HS3ST3B1	FOXA1	BTG4	SNORA5C	TMC6	ERCC3	ZAP70	ST7L	LINC02875	TRAPPC10	SLC6A16	LINC01205	PMPCB	RPS14P3	FLT3	RNF19A	PRPF40B	IL18RAP	SYTL1	CNDP2	PCIF1
RRP1	ONECUT2	WNK4	MGAM	PAX3	NAPSA	SYCE2	MIR326	ZSCAN32	WNT7B	ZNF320	MIR4675	ZNF705A	MIR517A	IL5RA	MMP26	TPO	ERCC3	DCHS2	BNIP1	PCED1B	SPATA31D1
LINC00668	CEBPA-DT	IRX2	ZSCAN10	CRYBG1	LOC100286922	MIR548F4	ZFHX3	TPRXL	EVX1	KRTAP19-5	TRIM43B	GRIP1	HOXD3	NSD2	IFNL4	POM121	CXCL12	NTF3	PPIE	ZNF117	DNM2
MIR520H	CERKL	PCED1B	FLNC	BNC2	GPR25	OR2A12	RBM5	IFNL4	MIR526B	LINC01446	TIMD4	MET	OSR1	RUSF1	H2AC1	MIR4265	SEC16A	STARD13	RELA	TFAP2A-AS1	LINC00664
CATSPERB	NEUROD1	PYY	SIM2	SNORA29	ZNF300	C4BPB	TBC1D9B	MTUS2	MIR1204	CDC42P3	PPBP	GOLGA2P5	PRAMEF12	SFRP2	ELAC2	POTEE	SNAPC5	ERICH6	NUTM1	HES7	ZC3H14
ANP32AP1	IHH	PLCZ1	HSPA2	PPBP	HEXB	EXOC2	KLK14	MAB21L2	EMX1	TRAPPC9	KRTAP19-6	C1QTNF7	MIR526A2	MRPL36	TMEM204	ABCF2	LACC1	ZSCAN10	PTCD3	BNIP1	NANOGNB
TMEM89	ITPRID1	AACSP1	CRABP1	MGA	FLAD1	DHRS2	SLC47A2	CTAGE1	CC2D1B	MSR1	KRT27	CXCL12	TBX3	PCAT4	MYG1	TUBG2	CCDC122	TOX2	LOC641746	PPP6R3	BMP4
DOCK7	S1PR4	FEZF1	PLCZ1	WHRN	TMEM89	CASC16	GIMAP7	ZNF732	HAND2-AS1	OR7E85BP	IL23R	H1-5	SLC35G3	LTBP2	SUN3	DHRS9	TBC1D8	MET	C6	CNR1	TMEM150B
DUSP10	GUCA1C	CBS	DNAJB7	CAPZA3	NIBAN3	AKR1D1	CEP170B	ZNF320	TCEA3	CPSF1	BAZ2B	LRRC3B	TRIM58	ITPR1	CENPJ	NLRP7	MIR518A2	TMEM89	FUT5	RMND5B	SLC25A52
KHDC3L	LOC100129138	LOC392364	ZNF534	ZSWIM8	SNORA71C	GABRR1	TNFRSF25	KRTAP24-1	ALX4	RFWD3	CA14	MYG1	MIR519C	PPP1R14D	HCG11	PLD3	RPS14P3	CCDC85C	IPW	SLCO1B3	KPNA7
OR7E156P	FOXE1	MEX3B	TNFRSF17	MIR518A2	CC2D1B	MIR520A	UROS	DAPP1	HOXD13	TMEM150B	CFAP52	GPC6	MIR643	PHF2	ESR2	IL21R-AS1	ZNF320	TNFRSF17	HNRNPC	REP15	SYCP2L
FERD3L	IFNL4	PER1	PROB1	LTBP2	SLC16A11	SKOR1	MIR4740	H2BC14	NPM2	CFAP91	POM121L12	TFAP2A-AS1	ZBED2	IQCG	OR9A4	TEKT5	GOLGA2P5	LBX2	CLK2P1	HOXD1	TTPAL
LINC00032	MIR525	ADCYAP1	TMEM176A	HOXA11	TOP1P1	LINC00954	MDFI	FBF1	SERPINB3	ADGRF5	TRIML1	MIR371B	SNORD23	SNORD114-28	SNORA5B	VENTXP7	SERPINB3	COL21A1	ARMH4	CFAP20DC	EIF2A
TCOF1	SELE	BARHL2	SHISA8	IL37	EIF3D	OSR2	PCIF1	MIR519E	PRDM13	VHLL	MIR622	CLECL1	OR2Y1	BNIP1	TTC3	MAK	PRMT8	LINC02232	TUBGCP5	PITX2	PMPCA
RNASE11	ISL2	THSD7B	ALX3	SELE	PRSS3	DPT	CDKN2B-AS1	FLNC	MPEG1	MARCHF8	CRB3	SPATA21	SCARNA4	CLIC5	HOXD1	PRPF40B	PPIE	ADAM29	OXCT2	PDPN	KIAA1217
ODAD3	HOXA4	SOX17	PARPBP	WWTR1-AS1	APOBEC1	PON1	PLXNB2	SNORD66	VSX2	MIR4644	PPP1R14D	ARMH4	ACBD3	LIN28A	DNMT1	AGXT2	NETO2	DAPP1	LINC01164	CLDN17	RUSF1
CTDSP1	AGXT2	PROB1	MYADML	HOXB6	KCND2	PON3	TTC28-AS1	FBRS	MAL	RNY5	HTR3E	PDGFA	EIF2A	HECTD3	GBA2	SLC16A11	CLPTM1L	MAK	SULT2A1	KRTAP9-2	PMPCB
MIR1275	MIR519E	MIR375	RBM22	CR2	TMEM59	PRH2	SPIRE2	ACIN1	GPR62	ASRGL1	LHFPL3-AS2	OLIG3	UNCX	LYG1	DNAJB7	RMND5B	KDM8	AP1M2	CHD8	CD14	LYG2
LRRC18	ALOX15P1	IL5RA	MTG1	MIR522	TMEM176A	APOM	UCP2	KRTAP19-3	ADAM2	KPNA7	TSPYL5	MMP1	HBE1	LOXHD1	PRPF40B	AKAP10	TRIM43B	MTUS2	SNORA71C	ZC3H18	MIR1197
TEP1	METTL3	MOB3B	ZRANB2-AS1	OR51I2	MIR124-3	FRMD1	TTLL12	TTC3	LAMB1	FAM71A	MMP26	NRN1	OR51B5	LL22NC03-63E9.3	KRT27	CLEC4C	PRPH	MLXIPL	ALX1	IL31RA	TBR1
SLC47A1	SPAG6	LOXL1	MIR4321	CLEC14A	C2	NACA4P	MT1L	NDUFA4L2	HOXA11	ACACB	BPTF	MIR3131	RNASE12	TBRG1	MIR518A1	FRMPD2	FOXB1	KRT27	SNORA2C	TRPV6	CDC42P3
CHODL	ZNF876P	UGT1A10	CEBPA	SLC16A11	RAB34	TMEM150B	MT1M	LEUTX	ERCC3	LINC-ROR	BRK1	ADAMTSL1	TOP1P1	ELAC2	GPR62	NKX2-2	CLPS	FLNC	PDE6C	SLC6A20	METTL3
TRIM34	SOWAHC	NAV1	EPB41L4B	KCNN1	KRTAP4-6	VPS25	WNT11	ATP10B	TBRG4	ZC3HAV1	GNAI2	PCAT4	WFDC2	SMCO1	RNASE12	LINC00701	TACC2	AGA	RTEL1-TNFRSF6B	SNORD63	ENC1
PROB1	PCED1B-AS1	CATSPERZ	MIR615	PLCZ1	ZPBP2	NASP	BIN1	LMO7	ROBO3	SP9	MIR518B	KRTAP24-1	BANP	KLHDC4	TBC1D8	DSG1	ZZEF1	DSG1	TPCN2	TRIM22	PTCD3
SNIP1	NAA11	CNIH3	TLR2	LINC01205	CD34	OR6M1	LOC100129518	TNFRSF17	SNORA29	ZFP14	CABS1	ODF1	HCG11	PTK2	CRB3	EMC1	SMCO1	NBPF12	ATP9B	WT1	TUSC3
TACC2	DSC3	IGF2BP2	PAX6-AS1	ACTL7B	SCGB3A1	CYREN	HOTAIR	DPRX	GATA6	MIR4324	FOXB1	IL5RA	ARSI	ACSS3	ANAPC11	EXOSC9	PARPBP	CCL28	TFAP2A-AS1	ZSCAN23	RCAN3
KDM4E	HMX3	MAP3K7CL	RCN1	CRABP1	ENC1	MGA	MIR4681	GSDMC	HMX3	SNORD114-28	SNORD59B	GML	EMX1	GON4L	CATSPERZ	MIR4706	SCP2D1	HPSE2	PRKD3	SYNPO2L	CBX4
DUSP22	LINGO2	LAMP5	NAGPA	LEF1-AS1	HNRNPC	MYOCD	SND1	TUSC3	OR13C8	RSU1P2	SPTBN1	ADAMTSL3	POU4F2	LOC100131257	TMEM59	ACACA	LINC01692	FABP5	MSH5-SAPCD1	PCCB	CCDC91
WIPI2	SPRR2A	TPO	LINC01304	ZNF292	MROH8	AFF3	MIR4297	AKR1C3	BAIAP3	ATP13A3	DNAAF10	GNAT3	COX7B2	RMND5B	GAD2	KAZALD1	FAM13A	SFMBT2	SNORA22	ATG14	TXNRD1
KDM2A	SPRR2C	NPY	SKP1P2	LINC01907	VSTM1	DHX9	BARHL1	H2BC1	ONECUT1	OR51I2	HCAR1	SULF1	BCR	ARHGEF33	DCLRE1C	GDNF	CHODL	SIRT2	TACSTD2	BAK1	LINC00424
SERPINA10	MIR515-1	CYP26A1	SYNGR3	GHRLOS	MTRNR2L6	EIF5B	HNRNPM	LOC100286922	SKOR1	UGT1A10	SOX18	GPR65	CXCR4	TTC3	LOC100131257	GPR62	FOXI2	SP8	MIR548F5	INSYN2A	OR10G4
PRMT7	H2BC13	AFAP1L2	CELF2	SOCS2-AS1	MIR520F	SLC25A52	DAO	TTPAL	BARX1	CLCN7	FAM86HP	WDFY4	MYH1	LINC01541	HTR3D	KRTAP19-6	CASP8	PHAF1	CERKL	DAPP1	BNC1
DPPA3	PDX1	GPR37	HNF1B	SOCS2	PARVB	SNORD91A	SNORA29	RIOK1	HBG1	ALDH3A2	JRKL-AS1	FBF1	FEZF1	TMEM262	HBBP1	SYTL1	OOSP2	DIXDC1	NEUROD1	BMP3	CAPRIN2
ITGA7	HOXB6	GATA6	CRIP1	OTX2	PCED1B	FBF1	BLK	PPP1R14D	MIR3916	FBF1	UHRF1BP1	NLRC3	OR2K2	FAM209A	KRTAP9-2	CDS2	NDE1	KIF4B	EIF3A	RBM22	MYH13
ATG4B	TBX2	LINC01205	EIF3D	HOXD10	PMPCB	HMGA2	ATP2B1	VSTM5	ZSCAN10	HSPG2	ESR1	IGSF5	MIR580	FAM209B	GTF2H5	CDC42P3	KRTAP19-5	LOC441155	PTPRA	GOLGA2	MIR520F
OACYLP	SPAG9	ACAA1	NLRP7	ZIC5	JRKL-AS1	LINC01588	SPOCD1	TBRG1	LOC401463	ZC3H18	CASC15	MROH8	FAM81B	ADGRF5	C2	DDR1	RMND5B	CENPJ	ZNF407	PRPF40B	ZNF117
EIF4E3	NPY	PITX2	KRTAP20-3	HBBP1	MIR1204	TSNAXIP1	FN1	TLX2	ECEL1P2	SYNE2	OR6F1	LAMB1	CYP4B1	KLRD1	PITX1-AS1	COL18A1	ACAD10	FZD8	SMCO1	GHITM	ZNF114
FUT5	MAFB	TDRP	OXCT2	SLC32A1	OR4D6	FAM20A	ZNRF4	TIMD4	TOX2	CFAP20DC	LINC01194	MCHR2-AS1	KRTAP21-3	SP9	ARMH4	BBS1	MIR4793	LINC02882	RNF167	ZNF202	LINGO2
MTA3	UBAP2	LVRN	CNN2	MNX1	IER3	IL21R-AS1	ZSCAN10	ZNF561	MYG1	SNORA71C	KLHL12	GRAMD1A	RUNX3	FRMD4A	ZFP1	MTRNR2L3	RTEL1-TNFRSF6B	ADAMDEC1	PTPRB	ZNF667	AP1M2
POTEE	ZNF562	H3C12	SFXN5	RNASE11	KCTD1	IRF4	AGAP2	MIR518D	MIR519E	ST8SIA5	LY6G6C	CCN6	C12orf76	VENTXP7	KRT82	AASDH	AKR1A1	IL21R-AS1	YY1AP1	DMRTA2	FAM149B1
KIF23	SSH1	MIR129-2	LSR	NLRP3	SELE	RELA	FHAD1	GPRC5B	BOC	RYR2	PROCA1	ALPI	SHISA7	AMBRA1	ACTL7B	MIR520F	PLIN4	FEZF1	GBA2	TADA3	PCED1B
NFATC2IP	LAIR1	ALKAL2	WT1	SRRM2-AS1	CASP2	SPINT2	MYOZ3	GCFC2	ZIC5	PHAF1	SERPINB3	PDE6C	PITX2	SLC6A20	TMEM150B	SAMHD1	MIR522	GPC6	IPO4	INPP4B	NLRC3
NPEPPSP1	OR6F1	BOC	NAPSA	NPR3	MDFI	BABAM2	FRZB	PPBP	KCNK10	ATXN2	COX7B2	NODAL	IDO1	FBXL5	ACTG1P17	ACACB	INPP5J	PSG10P	IGSF5	OTP	MT1HL1
PROCA1	SNORD121B	TBX18	HNRNPF	TGFBR3L	MFF	EGR3	MYL3	SPIRE1	APBB1IP	PDXDC2P-NPIPB14P	PRLR	KRT37	NPC1	TMEM89	NAPSA	GDA	GMPPA	RBM46	THOC5	LOC100128361	SLC3A1
UHRF1BP1	WT1	LEF1-AS1	IL23R	CTNNA2	ALDH1L1	NBPF15	B3GNT5	MTA3	MIR517A	MEIOSIN	UROS	YARS1	ALX1	PRAME	COPS5	WFS1	RNF167	TRHDE	SNIP1	CRYBA2	SHLD2P3
LSP1P3	ALDH1A2	LINC00461	SMCO1	GPRC5B	SNORA29	ANXA2P3	PAX3	CST11	NEFL	LSP1P3	LOC442028	IL1R1	CFHR2	CBX4	TPTE2P1	MIR1283-1	MIR3170	OR52N5	MIR623	DDX42	CLEC4C
MAU2	FOXC2	LINC00941	MORC1	ROBO3	OR11A1	SNORA2C	GJC1	NAT1	SNORA71A	PTK7	ETV7	TMEM204	SLC16A11	MIR520F	OR7E85BP	IPO11	SNORA71C	SLC15A5	GK2	AP2M1	HNRNPM
XPNPEP3	PTGER4	SNORA80A	XPNPEP3	PTTG1IP	ZNF821	TARP	ADGRB2	SLC6A2	KHDRBS2	APLP2	TCEA3	FAM209A	MIR525	CLDN11	MIR3620	SHLD2P3	APOL5	CTSLP8	DSP	KAT14	ZP2
CLDN5	KPNA7	SEPTIN10	MIR515-1	DUSP22	ANKRD61	PCAT4	WDR82	DDX11	TMEM59	PPT1	SART3	MIR1283-1	PRKCG	KRTAP9-2	GK2	MMP26	TMC5	ZNF114	ONECUT1	FAM238C	ABCF2
PRMT8	ABCC9	WNT16	TXNRD1	HCG11	ARSI	MRPL36	PIP5KL1	OR10G4	EPHA5	MYB	MIR519A1	TIMD4	RAB11FIP1	LINC02882	MSC-AS1	TTC7A	OR6C75	MIR519E	SNORA71A	ST8SIA6-AS1	YARS1
SNORD114-28	RNF167	CYP26B1	OR10V2P	LINC00670	ACACB	DOCK5	ZMYM2	LINC00301	KCNG3	SBF2	MEF2B	CYP1B1-AS1	MCAM	VPS16	PDPR	MIR944	ABCC9	MTRNR2L6	CSNK1D	PCDH8	FAM238C
CYP11A1	RILP	SYNM	MIR519E	CDYL	VPS25	TYW3	EPB41	LOC100129138	RAB34	LAT	NMRK2	MYH13	GATA3	MIR518A2	ORC5	KRTAP26-1	MIR518B	LOC100129175	EIF3D	DOCK8	DYNC1H1
SAMSN1-AS1	BAIAP3	SLC35G2	YWHAEP7	ARHGAP27P2	PDGFRA	OR51I2	BHLHE22	MIRLET7G	SYT6	SNORA80E	TMEM45B	MIR372	GCSAML-AS1	EIF3D	CLIP1	LSM12	NBPF15	VENTXP7	C4BPA	MIR4272	RASSF2
ZNF114	TMPRSS15	LINC02875	MRPS16	STATH	KIAA1549L	OR10G4	NMT1	GON4L	LOC100129138	ATG4B	MTA3	TNIP3	CYP11A1	HCG11	TNFRSF17	FBXO42	BAP1	AMY2B	UBAP2	MTMR14	KDM4C
SMARCA4	LINC01194	TBX5-AS1	TMEM176B	SLC6A16	DDB2	MIR524	RANBP9	SCGB3A1	LINC01124	FAH	SNORD66	YAP1	DEFA4	HOXD1	SPAG6	SNORA71C	TRH	TRADD	MIR4297	APTX	CASP2
AP1M2	HAND1	HOXB4	GPR65	MIR4691	SPATA31D1	TEX36-AS1	C16orf90	LINC00664	USP17L4	LTV1	SNORD116-3	MIR4272	ACIN1	FAM238C	MIR519E	BAK1	SLC13A5	MYH1	CYP4B1	OR9A4	ABCC1
NETO2	PAX8-AS1	MRPL36	CAVIN1	PRAC1	MCTP2	KNG1	C5orf66	RNASE10	FEZF2	FBXO42	PSG10P	SHH	MT1HL1	TFAP2A-AS1	H2BP1	CES3	FAM149B1	CEP104	TFAP2C	DDN	ZIC4
IL5RA	PRDM12	IL23R	MIR519D	TRIM72	ARMH4	KIF23	CCDC57	C11orf87	HS3ST5	CLDN8	HBE1	CLEC10A	MIR4691	CTAGE1	SPIRE1	ZSWIM8	FBXW9	TAS2R8	MTMR14	KLHL18	KIF2B
ACTR8	PCDHGC3	BHLHE23	SOX7	SATB2	LCP2	FZD10	LOC153684	CHD8	IGF2BP3	APOL5	H1-0	MIR518A1	OR52N5	TRPV6	PRSS55	MIR580	KRTAP9-2	OR12D2	ATP2A1	CATSPERZ	GSX2
JRKL-AS1	CC2D1B	NR3C2	MIR5583-2	MTA3	MIR3920	TAFA4	FNBP1	KLHDC4	MIR519A1	NBPF15	FAM83H	EFCAB6	MTO1	HNRNPL	DUSP22	ATAD3B	SNRNP200	NEBL	HTR3D	RNF167	SNORA49
OR4D9	GALNT6	LINC00898	LINC01541	TBX15	B4GALNT2	MIR590	SCML4	S1PR4	CRB3	ZNF655	LTBP4	CLPS	MIR518A2	ATP10B	HOXD10	MSR1	VMO1	KYNU	ITGA2B	HOXA4	MIR323A
PPEF2	SLC4A8	ALX4	AGXT2	PROB1	MYRIP	PRSS55	LFNG	TOP1P1	PLEC	AP1M2	APOM	ILDR1	WT1	DDX11	ZNF778	B3GNTL1	CLIP1	OR2J2	GCM2	BMP4	ZGLP1
DNMT1	SNTG2	DNAJB7	FOXA2	LAMB1	PCDH8	H3-4	LINC01191	CLSTN3	MFF	FAM193B	AXIN2	MIR1244-2	BPTF	RIOK1	SNORA28	NDST2	LIPF	ATP10B	FBRS	SEC16A	LINC02877
ATXN2L	VPS37B	DRAXIN	MIR3920	EPB41L4B	C4BPA	KDM4E	FBL	SERPINB4	WT1	SLC2A9	MIR518E	SYNPR-AS1	NBEA	KIAA1217	LINC00886	MIR3192	LINC01164	TRABD2A	C1QTNF7	CCN6	PPP2R5D
FCAMR	ULBP1	GRM6	GCNT2	HOXA-AS3	CFHR2	MIR3115	AP2A2	CST4	HNF4G	ARHGEF33	SYNPO2L	SLCO1B3	PPP1R14D	THADA	GHRLOS	SNORA49	CRYGD	ADH6	SERPINB3	RBM46	ARHGEF18
OR2Y1	MIR1204	RUNX2	OR2A7	INSL4	GCSAML	SNRNP200	CROCC	SPIC	EVA1B	MAP3K7CL	MRPS16	NAT1	NDUFS6	GPATCH2	LL22NC03-63E9.3	MRRF	NLRP7	SNORD114-25	SNORD121B	C4BPA	GCSAML
RBM22	THSD7B	LIMD2	MIR517C	OR10V2P	PLIN2	CFHR2	HIST1H3E	NLRP7	GULP1	ERGIC1	OR4D9	DPRX	MIR1231	PMPCB	TBX15	UGT1A6	TOP1P1	ALDH1A3	LRBA	FBF1	LY6G5B
KAT14	KRTAP20-3	SREBF1	CLDN11	ESRRG	NACA4P	UICLM	MECOM	WIPI2	MIR522	KRTAP19-6	MIR3136	IFNL4	SYT17	RMDN2	SNORD70	ODF1	RBM39	MIR944	MIR516B2	OR52N5	MBD1
PGS1	NXNL2	CCDC82	PHF2	PRKCG	HBBP1	TAS2R43	SPTBN1	HCRTR2	MIR515-1	NCKAP5L	LHX8	KDM2B	SKOR1	FERD3L	CASP10	OR2AG2	USP30	CRYGB	NFASC	MIR186	NPM2
ZNF320	FOXJ1	LHX1	SLCO1A2	ZIC2	ZAR1	PCIF1	NPC1L1	FKBP15	PDX1	COPS5	TMCO6	FZD2	NETO2	ZNF586	SELE	MTRNR2L6	TBC1D26	NANOGNB	SNORD116-4	TARP	MGAT4A
EFNB2	UGT1A6	HS3ST3A1	OXTR	AGXT2	MCHR2	KIF6	FLNC	MME	TVP23B	KDM1B	VSTM1	FCAMR	MYB	HES3	ADAMTS20	KLC1	MYADM	IFNL4	TMPRSS3	SIRT2	LTV1
TAF6	H3C6	GATA3-AS1	ZSCAN23	FAR2P2	NCF2	RRP1	SP8	PDE11A	SOX10	MIR627	SCGB3A1	RBFOX1	MIR379	FAM149B1	MIR10B	COX8C	CRMP1	NEUROG1	TAF6	ARSI	TNFRSF9
NLRC3	CLDN10	PEG3	TAFA4	COL12A1	GRM6	PMPCA	FBLIM1	MT1HL1	SRRM2-AS1	DCAF1	CHD8	TENM3	RBM46	HPS3	ARHGAP17	PPBP	DVL2	PSMB4	ZNF667	POLE2	HRAS
SPATA31D5P	PROB1	MRPS34	LBX2	NANOGNB	MIR668	BAK1	ALDH1L1-AS1	CD37	UNC5D	CDK5RAP2	DSP	SNORA72	GIMAP7	JRKL-AS1	GHITM	VSX1	OR8H1	GALNTL6	STARD13	MIR3064	ACAD9
ESR2	HLX	LEF1	OR6W1P	OR6C75	DLEC1	TIMD4	MIR635	MYB	GGN	ESR1	HS3ST5	DRICH1	IL18RAP	LSM12	FRMD4A	TAS2R40	CHAT	C10orf67	LSM12	KIAA1217	LOXHD1
RPP25	CEP97	GHRLOS	KRTAP26-1	DDB2	LTB4R	CCDC91	PLCL2	FOXI3	DDN	CASP2	CLPS	TMEM45B	VSX1	ZNF611	XPNPEP3	FAM209A	CFHR2	ADGRF5	BABAM2	LVRN	ERCC3
KRTAP19-6	FOXA2	C1QL2	SPOCK2	GFRA2	GMPPA	CLIP1	MIR3064	NABP1	ADGRL2	EXOC2	CLEC14A	DHRS9	PRDM16	MIR10B	NAA11	FAM209B	C19orf18	VSTM2B	C2	PARP6	RMDN2
SELE	HOXD13	STAC2	MIR5696	FZD2	PGK2	VARS2	C12orf56	LMNTD1	FOXC1	ALOX5AP	LINC01205	MIR373	HOXD8	KLHL18	BABAM2	MACROD2	PCDHGC4	FEZF2	ADM	FCER1G	PLCG1
UBAP2	CEBPA	KCNIP3	CDCP1	MIR519E	TRIM43B	MIR1265	ADGRG3	CHID1	SOX14	GOLGA2	IPW	HNF4G	DOCK8	PRPF40B	IL21R-AS1	KRT36	FAM186A	DDAH2	MFF	TTN	SNORA5B
RGS20	TAFA4	WWTR1-AS1	ACTL7B	UGT1A6	ARHGAP25	SLCO1B3	TNFRSF13C	NAGPA	MIR516B2	OR2Y1	EFS	LINC00466	GCNT1	CAPRIN2	NKX2-2	LINC01093	FZD7	ADAD1	NIBAN3	MRPS16	THSD7B
GSDMC	FBXW9	NBPF12	DQX1	RGS9BP	MIR4432	SNORA29	ZFYVE28	NFRKB	MKX	LINC02877	TMEM262	ANXA2P3	GHRLOS	ROBO3	PPIE	USP36	BCL6B	INPP4B	NETO2	IPO13	MIA-RAB4B
LINC01692	SLC6A4	LOXHD1	MOCOS	ALDH1L1	SNRNP200	C1orf189	MIR4718	MIR515-1	MIR155HG	MIR3192	LOC643406	RNY5	SAMD11	GPBP1L1	BNIP1	LOC100131257	WT1-AS	LINC01194	GHITM	CDKN3	ZNF142
LINC00469	GATA4	TMEM45B	OR13C8	DPPA2	PNOC	PKLR	PSG11	SHOC1	HHIP	FRZB	FUT5	MIR944	KRTAP17-1	HTR3D	MTRNR2L3	ADIPOR1	ASCL3	OR13C8	PCBP2	DNAJB3	HARS1
FRMD4B	SATB2	TMEM121B	MROH2B	PITX1	CD151	ACTA1	RFX4	MIR517A	HOXD12	MIR380	MIR526B	PDE11A	HES4	ANKRD6	GLB1L	DNMT1	EIF3D	VSX2	CES3	UTP4	FKBP1AP1
PMPCB	ATIC	SLC27A6	MIR526B	ZNF710	GSN	FN1	PRDM12	VHLL	SAMHD1	B4GALT7	BNC1	TPRXL	SERPINB3	WIPI2	MIR519D	MROH8	STATH	MIR4693	AP1M2	UCN	TUBG2
AGA	NKX6-1	ZFP2	RNF207	MIR519A2	NXPE2	ZNF320	LINC01341	TPD52	LRRC3B	CLIC5	NAA11	NAPSA	KRTAP20-4	IL31RA	UGT1A6	ADAMTSL1	PPIAP30	CES3	ALOX15P1	FKBP15	ACTL7B
LINC00670	MME	MAL	MYOD1	CCNO	MIR518B	MEOX2	GRTP1	GCSAML	HEXB	RNASE12	ZFHX4-AS1	DEFB136	PNLDC1	EMC1	HNF4G	STAG3	MIR4265	SLC3A1	PHF10	FOXI2	D2HGDH
PDE6C	MIR516B1	SHANK1	RABL2A	LACC1	EFEMP1	BTLA	MOGAT3	ZSWIM8	SNORD59B	SNORD105B	ZNF117	DEFA8P	PHF12	ATF3	IK	KIF23	C2orf74	ALOX12	TCP10L	P4HB	MSH5-SAPCD1
DHRS2	SIX6	SOGA1	MIR548H3	CCDC122	MOB3B	KPNA7	CES4A	COL6A3	SLC32A1	H2AC1	TMEM150B	PLEKHA7	MIR519A1	CLK2P1	FOXI3	ZNF821	NR5A2	PSG8	KRT27	DGCR8	SERPINA10
SCARNA4	MAPT-IT1	MGA	SYTL1	TBRG4	GHITM	LSM12	ANKS1B	NEMF	ANKRD18A	SNORD11B	CDH7	MIR155HG	CCND2	IL12RB2	RBM39	PON1	HECTD3	MIR518B	PHOX2A	WNT16	EIF3A
USP33	RNASE12	SOWAHC	MIR516B2	NR3C2	IL37	TBXT	MIR4252	ZNF713	OR5A2	CUBN	MTMR9	MIR517C	ZSWIM8	SUN3	SERAC1	PON3	RALGDS	MIR4327	PRSS55	NIPBL	MIR548F4
PTCRA	LINC00301	EVA1C	ZNF638	MIR196A1	MAP3K9	CAMSAP3	ATP6V0A1	ZMYM2	JRKL-AS1	UPF3A	OR3A4P	SHLD2P3	SNORA71A	REC114	PRAME	HTR1B	SLC30A5	MIR4280	ZNF117	DST	ELAC2
SLCO1B3	HOXA6	GCM2	SCIMP	RSPO2	ATP2A1	HDAC9	TFCP2L1	RILP	HHIP-AS1	UQCRHL	EGR3	ACTG1P17	BARHL2	NAPSB	FBXW9	UGT1A7	FAM53B	RFPL2	LY6G5B	TNFSF14	GPR141
CPNE8	HOXD11	COCH	SERPINB3	STAG3	ESR2	MIR527	UAP1L1	MDFI	MIR518B	WNK4	SNORD116-4	BRDT	BAK1	YARS1	PMS1	HAVCR1	ALOX15P1	NKX2-2	SETD5	TTC34	STYXL1
LINC01606	VPS25	LINC01061	TIMMDC1	ZNF577	SLC28A3	CCR6	FOXP2	NEK10	MIR519D	RPE	VMO1	ATP11B	LINC01541	LINC00552	DPEP2	ODAD3	PAFAH1B1	SEC16A	EVA1B	ZNF562	ARFGEF1
OR6M1	NKAIN2	RAB11FIP3	ZNF7	TRIM67	HK2	MOGS	UBXN6	MIR548F5	ANXA2	CLPTM1L	ZSCAN32	C2	TFAP2C	NEB	NKAIN2	TAFA4	TVP23C-CDRT4	TNFAIP6	WASHC2C	MIR4718	ITGA7
ZNF839	NREP	DSC3	KRTAP19-3	GATA4	COX7B2	MIR944	GDPD5	SNORA7B	MIR1283-1	ATP6V0A1	OR10V2P	KRTAP19-6	PTK2	DNMT1	HOTAIRM1	DNAH3	TVP23C	CXCL6	SLC35E2B	PTPRB	B3GNTL1
ADAMTS20	ESR1	PTPRA	LINC01194	MEX3B	LAMP5	CWF19L1	TTLL10	KRTAP9-2	ADGRG1	COLGALT1	ADH1C	DSG1	EIF3IP1	MIR4265	PCCB	MIR3200	JRK	GTF2H5	FAM120A	POU4F1	PLCL2
ZNF586	ARHGDIB	POU4F3	SCGB3A1	CAVIN1	CHODL	CRYBA2	SLC20A2	IFNW1	TNFRSF10D	SNORA70E	FBXW9	FAM238A	IL21R-AS1	BANP	CASC15	ANKRD30BP3	PGK2	NEUROG3	GRAMD1A	MIR626	HMGN2P46
IKBKB	SNORD59B	BCL11B	SIM1	ESRP1	IPO11	JRKL-AS1	MIR5587	MIR3916	RIN1	PLXNA1	CYP2D6	FAM163A	HYDIN	PABPC1L	DPEP3	IFNL4	SPRR2A	CNTN4	ENTPD4	SHISA7	RNASE12
ACE	MEGF8	WWTR1	TLX1	TOX2	MIR758	URI1	GON4L	NEB	SOCS2	CARM1	OR3A2	DLX1	OR6C6	FAM234A	MYADML	EME1	SPRR2C	SKP1P2	HBBP1	EGR3	MIR4668
RPS14P3	ERCC3	PATZ1	SLC6A16	GRIN2A	PSCA	SLC14A2	PCSK9	MTMR14	NSD1	HMGA2	MROH2B	CD37	ZIC2	TUBG2	C19orf18	PPIAP30	FAM107B	LTB4R	MIR329-1	LTB4R	TGFBR3L
HHLA2	AJM1	GPRC5C	C6	SDR42E1	PPBP	NEDD4L	IFI27	ANKRD10	PDGFRA	GDA	POTEF	GRM6	KLHDC3	MT1HL1	DUSP10	ROPN1B	CLIP1-AS1	TWIST1	SPIRE1	IPO11	IL37
CPT1C	ACBD3	SNORA9	SHISA3	TNFSF11	CUBN	SERPINA10	PREX1	LBX2	IRAK3	ITPR1	MNX1	NUTM1	OR8B4	IL18RAP	CC2D1B	ANGPTL3	MTG1	SHISA3	SNORA27	CTTN	PTPMT1
STEAP2	LIN28A	CPNE5	TAS2R40	TACR3	FAR2P2	B3GNTL1	SSPO	ENTPD4	PVT1	UHRF1BP1	RRP1	LOC100507384	OPRM1	TBC1D3P2	SNORD59B	CPT1C	CLEC2A	FBXL13	OR7E12P	DOCK5	NDUFS3
BAP1	LEF1	TPRXL	PSMB4	SNRNP200	MIR520G	MSR1	LINC01907	CNR1	PCED1B-AS1	RAD54L2	FRZB	LTBP2	LOC339975	FBXW9	FCRL1	MN1	EFNA3	GSDMC	MIR4742	LARS1	CFAP20DC
MIR10B	MKX	SOX14	SNORA5B	CERKL	FRMD4B	NABP1	SIRT2	SLC6A20	LINC00461	C1QTNF7	CC2D1B	UGT1A7	CA5A	IGBP1P1	SMIM31	DBNL	ZSCAN22	SND1	CWF19L1	MIR5581	PIGS
PLIN2	GOLGA7B	LOC441455	FLAD1	NEUROD1	SUN3	DUSP22	NPR1	FKBP1AP1	PRDM16	NUP188	FAM71A	ESPNP	C6	SLC30A5	UBAP2	PKDREJ	HEXD	ZMYM2	MIR411	WFDC2	TNIP3
SKOR1	ERVV-1	ABCC9	PPIE	POU4F1	EBF2	SIRT2	GTF2IRD2P1	SLC3A1	POU4F2	MIR1827	ADSL	SCP2D1	PSMB1	SYCP2L	CAMSAP3	SLC25A26	LHX8	CDC14C	MIR4520-1	WDR91	MIR1178
CLIP1-AS1	NKX2-8	MAD2L2	MFF	LTBP4	SRRM2-AS1	PNLDC1	LOC100507472	H2AC14	DCHS2	NUCB2	CLDN18	GCM1	UBE2J2	CGB8	RBM17	GREB1	RPGRIP1	MIR515-1	GP5	USP42	FRMD4A
MANCR	LINC00261	SALL4	MIR5583-1	HOTAIR	AGXT2	FBXL13	MAP4K1	RNF207	SPRR2A	CERK	PIP5KL1	TRABD2A	ENY2	CGB7	LOC100507384	GUCY1B2	NKX1-2	PGK2	LRRC39	TRRAP	UROS
HCG11	ARHGAP27P1	FGFRL1	CD37	CASP10	SULT2A1	EME1	MBP	TCEA3	SPRR2C	EIF2AK1	WNT10B	LMO7	HOXD4	ABCF2	ZNF667	PIK3AP1	MTMR7	NLRP7	FUS	NFASC	WDR90
GTF2H5	FLAD1	EFEMP1	GBA2	GCNT2	SYTL1	NR1I3	KCNQ3	ZNF561-AS1	OR6C75	KIF23	OR2AE1	IL12RB2	SENCR	BAZ2B	NIBAN3	AP3M2	BABAM2	ZNF562	MARK3	UROS	DDN
TAS2R40	OR6C6	LOC729683	LINC00710	MIR1204	RASSF1	RCAN3	HTRA4	EIF3E	PRSS16	MACROD2	GPR141	CST11	IPO11	NHLH2	MIR3920	PPP2R1A	THOP1	GHRLOS	TRIM33	COPS7B	SNORA71C
ADAMTSL3	PRDM13	XPNPEP3	MTA3	GATA3	KRT36	FAM186A	CCDC8	TULP4	SYT14P1	MTUS2	MED15P9	IFNW1	ADIPOR1	MIR627	RELA	LOC100129138	TCP10L	FAM13A	ANKRD61	MSC-AS1	CRSP8P
CASP2	PCED1B	PCDH8	EVA1C	KCNB1	TMEM102	HTR3D	MIR3177	MARF1	TTC3	MTG1	APBB1IP	LINC00898	ANKRD33B	H3C13	SNORD121B	RBFOX1	IL31RA	LY9	OSR2	PMS1	GRAMD1A
DHRS9	LEF1-AS1	DPPA3	TMEM59	STAM	DYNLT5	LMNTD1	HNF4G	RHBDD1	TLR2	PMS2P1	ADAM3A	DPEP2	DNASE1L2	RNU6ATAC	EPB41L5	GIMAP7	HAGLR	LINC01777	CCNL2	ZFHX2	NETO2
MIR520A	FZD1	KPNA7	SKOR2	MIR515-1	LINC02120	KIAA0895L	PTPRF	CRB3	BNC1	ACE	H2BC10	TBX5-AS1	H3C10	GBA2	PPP2R2A	POLR2M	OR7E85BP	RNY4	EXOSC9	TRH	EMC1
REC114	PTMS	NR5A2	SERPINB4	BAG3	DAPP1	SCARNA4	EN2	MIR590	THBD	RRN3	DPEP2	MIR517A	SERPINB13	SLC2A9	QTRT2	LINC01446	MET	SCP2D1-AS1	SYT17	PTK2	STEAP2
AKR1C6P	LRRTM2	ZNF141	ACBD3	NPAS2	KRTAP26-1	DCLRE1C	DBX1	BAZ2B	MIR548H3	TSNAXIP1	PPIE	APOL5	OR6F1	IL21R-AS1	RAB11FIP1	ECHDC2	CRSP8P	HHLA2	WFDC2	SNORD111B	NASP
SNHG17	CACNA1B	MAPT-IT1	LMO7	MKX	MYO10	TMEM17	IRF4	ARHGEF33	MAN1C1	TEAD3	LINC01446	C11orf87	FLNC	ACACA	CD14	TPRG1-AS2	PMS2	CD14	LEF1-AS1	NAGPA	TPTE2P1
CYP1B1-AS1	GC	SFRP2	MIR519C	OOSP2	KRT37	CRYZ	AQP7	C9orf129	PAX3	TAS2R40	PRDM6	WDR90	SKAP2	ZIC1	FLAD1	AGO1	DHX33	PRR27	FZD2	MTMR9	USP34
ABCG2	LBX2-AS1	SOX18	RPGRIP1	TEC	MIR526B	LMO7	ZNF705A	NIPBL	KRTAP19-5	POLR1A	EMC1	KRTAP17-1	PSMB4	OR8B2	PMPCB	GABRR1	RHBDL2	KIAA1217	FLI1	SCP2D1-AS1	IL31RA
PCAT4	DEFA4	ADAM2	COL24A1	CD37	FAM83H	HHLA2	CELF2	FBLN7	MROH2B	MIR376A1	OR5A2	MIR631	CLASRP	C1QTNF7	ADSL	CCDC91	GCSAML	PRDM12	MIR4659A	SNORA70E	QTRT2
CUBN	ATXN2L	SPTBN1	ZNF821	CXCR4	AKR1D1	TBC1D28	MIR593	ZNF821	MGAM	PAN2	HECTD3	CLEC9A	LOXHD1	VPS25	OLIG3	MIR4718	PDPR	CLDN11	ANKRD36	KRTAP19-3	HOXA7
HMGA2	BMP7	TFAP2B	SNORA5C	TMEM45B	SCP2D1	DEFA4	NES	MIR519A2	TUBG2	FRYL	MIR4272	MGA	SNORA30	PLCL2	CFAP20DC	GPR141	C1S	OR51D1	KMT2E	PTTG1IP	CFHR2
TRABD2A	PRDM9	P2RY2	C4BPA	PRSS16	LAMB2P1	CPSF1	SP9	MIR187	OLIG2	MIR1973	GATA2	CYP11B2	DVL3	UBR4	ZNF761	PPIE	C4BPA	RUSF1	DYNC2I1	CELSR3	IQGAP1
SUPT5H	LOC145845	YBX2	BRK1	SPINT1	LOC442028	OR2Y1	SYNE2	EVX1	GAD1	GRB7	MRI1	FAM71C	MIR519D	CAMTA1	CLPTM1L	SNORA72	MIR1178	STEAP2	PPP1R12A	KRI1	SNORD11B
KIF6	PFN2	SELE	TOP1P1	HTR1B	PKDREJ	TMEM33	NRADDP	IL33	GPR65	TFIP11	HBBP1	DDAH2	RASSF10	BBS1	AXIN2	EIF3D	CC2D1B	C4BPA	SNORD19B	SYT6	H3-4
LOC100131257	FUS	TRIM47	SNORA72	IL18RAP	TMEM17	FER1L5	NCOR2	KIAA1217	SULT2A1	DHRS9	MIR499A	TEKT5	SHISA9	TRIM72	THOP1	LDHA	TXNRD1	ST8SIA4	USP33	DNMT1	MIR643
CNGA3	CCDC190	IRX1	WHRN	B4GALNT2	GLB1L	CLSTN3	KCNN1	PRPH	OR2A12	SYTL1	RUNX1	NLRP7	ADGRF5	NBPF15	NPC1	FBXL13	ALOX12	OTOL1	TAS2R31	COL12A1	PLIN2
MIR3606	WRAP73	PRDM14	TBRG1	CNIH3	SH2D4A	RMND5B	CHD7	HTR3E	HBE1	ZNF778	AMPD3	TRIML1	NYNRIN	CUL4A	MIR526B	STK17B	C12orf76	UBQLNL	KLHDC3	KIF23	TBL3
HTR3D	CTNNA1	EME2	ISLR2	LEUTX	CEP97	SERPINB5	FAM83A	THEG5	ADH6	SLC35E2B	SERPINB7	KLRD1	EVA1B	SLC14A2	CD22	ANKRD61	PPEF2	CYP2E1	MIR4520-2	TFG	LINC01239
ZSWIM8	CLASRP	HYLS1	CFAP20DC	MIR520G	ADM	SNHG17	LRRC61	CLPTM1L	CDKN2A	MIR1197	ZNF586	OR51I2	NLRP2	DHX9	MIR3916	IVD	CPT1C	MS4A3	ZNF821	PRMT7	SUN1
MIR518A2	PSG8	LZTS2	MIR518B	BPTF	TMEM33	CLIP1-AS1	TSGA10IP	LINC01239	ATP9B	ZNF142	PMS1	ALOX15P1	MIR518E	SNORA29	OR6W1P	TEAD3	TRMT1	DMRTA2	BRDT	DSCR4	KHDC3L
KLRD1	CRACR2B	H3C11	VHLL	MGC12916	DNAJB7	MRRF	GRM4	CLEC2A	CASP10	CHFR	C4BPA	MIR218-1	CD69	CLEC14A	SCIMP	ANKHD1-EIF4EBP3	OR2G3	SKOR1	TEKT5	SNORD116-3	OR4D9
DCLRE1C	MIR4740	MED15P9	IL18RAP	RAB6C	SNORD37	LINC00886	PLCH2	PROCA1	SLC35D3	ZP3	OR6K2	FEZF1	LOC100286922	WDR91	ACTL10	MIR590	ISL1-DT	OR5A2	ACAD9	MT1HL1	KRTAP8-1
RNF148	MIR524	TEX101	ZNF812P	OR6W1P	SPHKAP	LINC02245	HPSE2	TMEM59	TRABD2A	RASSF2	MIR4723	GCNT7	KMT2E	TMEM59	MTMR14	PTK2	CLDN18	FRMD4B	EIF3E	MIR4742	TARP
SNORD89	SNORA7B	MIR1204	ZYG11A	SOWAHA	TNFSF14	LOC100131257	MAEA	IK	TXNRD1	EML4	MIR4740	PTCRA	LINC01216	CYP1B1-AS1	SYTL1	SOAT1	PIK3CD	MIR31	ZAR1L	SPATA7	TAS2R14
SLC14A2	GATA6	RBFOX1	MNX1	CAV1	LOC100129175	GCNT7	TBX19	PROS1	MAGI1	RAD51AP1	LINC00433	KIF6	ANKRD10	HEXB	SNRNP200	TMEM163	HOXD-AS2	GIMAP7	FCHSD1	PLXNB1	UTP4
CCDC85C	AKAP10	PLIN2	FAM13A	MIR519A1	MS4A3	PHAF1	CXCL12	UGT3A1	NPAS2	SAMHD1	LOC100131257	MIR526B	ADAM29	CASP8	DAZL	LINC01692	ANKRD30BP3	LINC00433	SLTM	LEUTX	CC2D1B
GPBP1L1	YWHAEP7	PROCA1	CNDP2	SLC6A4	HRH1	ACTR8	SYT17	MKRN1	WNT16	MIR323A	LOC389641	LOC648987	SLC25A16	LARS1	CYP4B1	TNFRSF11A	NLRC3	MIR519A1	ANKRD30BL	MIR4793	NALCN-AS1
GHITM	DDN	PTGER2	ZSCAN18	GABRB2	KLHL12	MT1HL1	C5orf38	EPB41L5	GABRA4	TBC1D3P5	LOC100507384	TPTE2P1	RCAN3	ACAD9	MKX	PLCL2	CPSF1	MIR3945	INSYN2A	KRTAP9-1	USP30
DNAH17	CABS1	MIR371B	MYG1	TAFA4	LINC01164	CTRC	SMTNL2	MEPE	TAFA4	RIOK1	HOXD4	GSN	PTPMT1	MIR380	APOM	OR6W1P	MFF	TEKT5	MN1	AGA	DLX5
PPIE	HBBP1	HOXD13	SNORA30	ADAM12	SPRR2A	TUBG2	HDC	PPP2R1A	TPTEP1	PAX8-AS1	SELE	TBX18	NDUFS3	KYNU	MIR1973	BANP	CFAP20DC	TIGD3	SIRT1	CLEC14A	ZNF732
ADAM3A	FOXI2	HOXA13	RNF19A	DDR1	SPRR2C	RYR2	SP6	MCM9	LMX1B	DPPA3	GSC	SERPINB13	THADA	DDX4	MIR515-1	SLC25A51P1	MT1HL1	RNF39	DCC	LINC00301	MTA3
SNORD116-3	PHF2	CD14	ZNF655	MIR526B	CDKN3	MYZAP	GUCA2A	REG3A	S1PR4	MIR411	FCRL1	TBC1D3P2	PDPR	CXXC5	ACAD9	CTAGE1	CCDC144NL	PMS1	MIR3129	WNK4	TAS2R40
KIF2B	RNF19A	OR2A7	PYY	MIR525	FCGBP	OSTCP1	NADK	CLDN22	GATA4	PIK3CD	PSMB4	MAK	HOTTIP	SNORD59B	VPS16	MIR548F4	IL5RA	FOXI3	BARHL2	CPSF6	MAP3K9
MIR1244-2	OR2C3	ITPR3	MIR518D	HPS1	SOX14	FBRS	MIR3714	TNP2	CYREN	RALGDS	CATSPERZ	TMPRSS12	DSC3	ADRA1A	TBX3	KCTD1	ISL1	EVA1B	SNORD116-2	NPY	COPS5
OR7E12P	CCDC8	CRABP1	PLIN2	CPNE5	DNAJB3	SDR42E1	MYSM1	SNORA28	MGA	YWHAEP7	TCP10L	IL17F	OR51D1	OR10V2P	GSX2	RASAL2	FCHSD1	MNX1	SHH	NECAP2	ALDH3A2
PDGFA	B3GNTL1	COL23A1	LRRC38	FAM43B	EMC1	PPIE	PRKAR1B	LTB4R	OR4D6	SRR	PSG8	TDH	ZNF114	THOC5	SMCO1	CLK2P1	SNORD114-28	CFHR1	MYB	COL21A1	MRPL36
MTFR1	EMC1	NAA11	NBPF15	TTN	YWHAEP7	TBX2	LRRC74B	MIR622	LMO7	EIF2AK2	MIR31	LOC285889	PPIAP46	DNAH3	MIR519A2	SHANK1	SLC25A52	MIR1827	APOBEC1	KCNN1	SLC44A2
LRRC30	SHISA3	GDF6	RUNX3	WNT7B	CLEC4C	DLX1	MIR4739	FLAD1	ACBD3	GCLC	MIR129-2	LOC100131257	ADSL	RRP1	RIOK1	NR1I3	SMG1	ESRRG	GCSAML	SNORD91B	LINC00092
BABAM2	LINC01239	POU4F2	LOC100129138	HNRNPH1	MGAT4D	ZNF541	GPBP1	NPR3	LAMB2P1	ZGLP1	TBC1D3P2	WT1	BTNL8	ZNF114	PABPC1L	PROB1	ZNF821	TRPM3	APBB1IP	MFF	WASHC2C
FAM209A	ARHGEF10L	ZFHX4	MIR525	FAM209A	APOM	GOLGA2P5	SPDYE7P	BCL6	LINC02894	UVRAG	ELMO2	ZAN	MIR518D	MIR411	MIR4718	FAM183BP	VENTXP7	BDNF	SPATA21	ITPR1	CAPN11
CHMP7	ACSM4	GATA4	OTP	FAM209B	TEX30	DNAH8	NOTCH4	LOC153684	SHISA3	RIOK3	APOBEC1	SCP2D1-AS1	SPATA7	C4BPA	APOC4-APOC2	CUL4A	UBR4	PRPF40B	TOX2	TMEM262	BRDT
MARF1	LCP1	FGF11	DLX6-AS1	TRPV5	OR7E12P	RBAK	ZADH2	STEAP2	LOC100286922	MIR299	TNFRSF10A	CSTL1	FZD1	MIR299	PARPBP	SERPINA10	GSX2	TNFAIP8	PCCB	B3GNTL1	PDXDC2P-NPIPB14P
FAM20A	MYG1	HOTTIP	ANKRD36	ESAM	ROPN1B	BBS1	KDM2A	LRBA	HELT	SNORA28	DMRTA2	FRMPD2	KRTAP4-6	MIR1283-1	OR10V2P	ABCC1	FBXO10	SPINK5	MIR3620	LOXHD1	THOP1
LINC-ROR	LINC00886	GPR27	AKR1C6P	GPR62	PDE11A	ASB18	BST2	GLB1L	KRTAP20-3	FAM209B	MIR518A2	RMDN2	SNRNP200	XRRA1	DHX15	CYP1B1-AS1	ZNF561	NBPF22P	SNORD105B	IL23R	TEX101
OR8B2	SYNE1	ALOX15P1	UGT1A6	METTL3	CALHM6	EPHA5-AS1	TRPS1	OR51I2	HOXA11-AS	KARS1	MIR515-1	MIR3675	IGSF23	OR2A12	AKAP10	MCM3AP-AS1	ZNF789	TP73-AS1	LHX6	DYNC2I1	RRP1
CNTNAP4	CYP4B1	MIR4534	C1S	HOXA11-AS	C10orf67	SCP2D1	HBA1	CLDN18	SOCS2-AS1	PRSS45P	DNAJC28	F2RL1	LINC01239	GRB7	RNASE11	PCBP2	DPEP2	MGST1	MIR3064	RABGGTB	MIR516B1
LOC100507384	DSCR4	CUZD1	MAFB	PRMT8	GK2	SHLD2P3	SLC39A5	ST8SIA5	HPS3	EIF3A	BCL6	IGF2BP3	OR51E1	ACTR8	TRPV1	CR2	LOC100128361	CCDC190	SDHA	PLD3	HRAT92
MDFI	LBX2	NKX2-3	C12orf76	NAPSA	UGT1A9	GTF2F1	TUBGCP6	IKBKB	ITPKA	MN1	GDNF	LL22NC01-81G9.3	MIR520E	CATSPERB	SLC6A20	MED25	NAT1	HBE1	KRI1	THEG5	LINC02120
FZD10-AS1	CORO6	RNU6ATAC	B4GALT7	ITPR3	SNORA22	CYP11A1	DLEC1	BAP1	FBXW9	CLEC4C	BCL6B	ITGA2B	SYNPO2L	PPP2R1A	PAX2	MIR3136	TAFA4	OR51B5	SNRNP200	SPART	GBA2
MIR559	HTR1B	LHX9	BIK	EFNA3	ZNF407	SYTL1	BNIP3L	MIR516B2	NKX6-2	MIR3658	CD37	GDAP1L1	UGT3A1	CLIP1	GPRC5C	CA5A	ANKS3	SSH1	MARF1	GRHL2	YWHAEP7
NDUFS6	KCTD1	EIF4E3	KRTAP20-4	ALDH1L1-AS2	OR2AG2	PCCB	DHX15	CNMD	ZNF320	SCARNA14	TNFRSF10D	ESAM	H2BC13	COPS7B	VARS2	RELA	TRPV6	OR8B8	FBXL12	MBD1	PARPBP
DVL3	EN1	MIR520H	MPEG1	OR9A4	NPLOC4	MIR4517	TCF4	SPTY2D1OS	COL14A1	NFKBID	CD14	CPEB2-DT	SNORA80E	TBL3	EIF3B	KRTAP9-2	SYCP2L	PIGF	RREB1	IKBKB	AFF3
KLHDC4	APCS	POTEF	MX1	PLEC	LSP1P3	GBA2	UBR4	DMRTA1	EPHA5-AS1	MCM3AP	ARHGAP25	LRRC3C	FAM209A	MIR3916	PPEF2	MARF1	ANKLE1	KDM4C	NADK	EML4	PHF2
RAB19	NEFL	SFRP1	NKX1-2	OR4D9	MCHR2-AS1	EPHA5	RAB37	ZAR1	FLAD1	MIR521-2	TAS2R40	SMCO1	FAM209B	PHC3	CDC42	PAX8-AS1	SULT2A1	SIX6	ZSWIM8	PPP2R5D	APLP2
RBM46	LINC01164	EMX1	LINC00670	NKX3-2	ARHGDIB	ADAM2	LOC100130992	RNU6-31P	NLRP7	PHYKPL	CELSR3	RIPK4	LRRFIP1	FUT5	ARPC2	EIF3B	MAU2	PCIF1	MIR4723	MIRLET7G	OR2A12
SYK	OR2T11	MIR4691	HCG11	SPAG6	CYP1B1-AS1	GAD1	SNORD52	MCM3AP	ARHGAP27P2	MIR548F4	PEAR1	EXOC2	FEZF2	MIR1185-2	CINP	TRABD2A	EDC4	PVT1	MIR4659B	UHRF1BP1	OR2AG2
TDRD9	MAP3K13	LOC100130992	SRR	ONECUT1	MLXIPL	ZNF705A	MSANTD3	MIR4272	ZNF302	IRAG1	TAF6	EPHX2	NAT1	SMYD3	FAM106C	CRYBA2	TBX1	VARS2	MTG1	KLHDC3	OR2K2
TMEM163	RIN1	SNTG2	HS3ST3A1	CYP4B1	EFNA3	MIR4682	PHACTR3	TUSC1	SPINT2	LHFPL3-AS2	PPP2R1A	TENM3-AS1	PTPRB	TTLL5	FLNC	CYP27B1	MIR520G	COL12A1	CAPRIN2	CCDC174	YY1AP1
KDM8	PTPRN2	HAND2	SIX3	KRTAP9-2	SLCO1B3	GPR65	CTNNA2	FAM83A	ZBTB18	PLEC	ZPBP2	SNRPC	OR10V2P	EIF5B	PHOX2A	TNFRSF9	AGAP2	UGT3A1	H2BC1	SNORD97	NEXN
DOCK5	CCNO	GPR62	LSM12	CCNY	SBNO1	ZNF534	LINC00494	ANKRD30BP3	EME1	ZNF586	PCCB	IRAG1	CYP2D6	PPIE	MN1	TVP23B	EIF3E	OR52A5	TSSK2	DUS1L	COQ8A
PRRC2B	INSL4	ARHGAP27P2	TRPV6	LMO7	NPM2	CLK2P1	PHOX2A	SSH1	MLNR	NABP1	IQCF5	MIR548H3	OR13C3	UVRAG	ISL2	EIF3E	RASSF1	PROCA1	TRPV1	KIF15	UBR4
EPHX2	LIPF	NME3	PLEC	GABRA4	HLA-H	SLC9C2	HIST1H2BH	CDS2	MTRNR2L2	SLC14A2	SLC6A20	CD22	ERGIC1	BOC	FAM71E1	PLEKHG4B	SAMD11	MTFR1	MIR3136	DSCR8	LTBP2
ZNF541	LINC00960	MIR524	LEUTX	KRT27	HLA-J	CLPS	ARNTL	NUDT9P1	NELL1	AKR1A1	GPR65	DEFA4	OR2W5P	PDE11A	FOXI2	ESRRG	FCGBP	DPPA3	LCP1	CRAMP1	TBC1D8
URI1	TMEM121B	TBC1D3P2	TNFRSF10D	CNN2	KRTAP19-5	LY6G5B	SPIDR	LOC100131257	PRAC2	ZNF384	SNORA71C	ERAP1	NLRP7	SLC16A11	CAPN11	KL	H4C13	KPNA7	ADAM2	HRAT92	TAF6
IL17F	MYB	CCDC140	SAP130	PTGER2	EPHX3	RIOK1	MRPL23-AS1	SNORD70	MRPS16	SNORD9	DHX15	PPEF2	LOC441155	MIR3130-2	HNRNPM	CAPRIN2	SLC2A9	ANKRD30BP3	ERGIC1	TTI2	MAP3K7CL
SNORD119	MNX1	CTSLP8	DPPA3	MGAM	KAT14	BARHL1	TEAD1	PMPCA	LINC01446	FAM209A	NIPBL	NLRP2	FBRS	MIR3130-1	POU4F3	HNRNPM	TUSC3	SVIL	TLE4	TRIL	LINC02582
LINC02245	ZNF821	VAX1	BOC	HEY2	TPD52	SMIM31	LDLRAP1	TBL3	VPS25	GNG2	GUCY1B2	EML5	MCOLN3	COPS5	EMC10	RSU1P2	MIR3136	ARSI	TENM3	VMO1	OR2AE1
FBRS	DDAH2	ADCY8	SLFN12L	CPT1A	WRAP73	CCDC82	JSRP1	LOC441155	ULBP1	CEP89	GPR37	TES	TMEM184A	SLC25A52	LINC00032	FBXL5	ELAC2	TRIM49	TRMT1	BMPR1B	LINC02882
TOP3B	PAX3	ESRRG	LOC283731	RAB34	ZNF562	GLB1L	FOXD4	LOC643406	ETF1	PASK	SLC25A24	BNIP1	IL23R	RAB32	ROPN1B	APLP2	GDA	DSG4	USP30	RPGRIP1	BAK1
MIR4644	KRTAP4-6	MIR372	HES2	LINC00251	SLC25A21-AS1	ACTL10	LAMC3	OR6C6	PCED1B	CORO2A	KIF23	OR2A7	OTOL1	MACROD2	LINC01692	PRDM14	SP9	OR10V2P	PITX2	MIR1204	MIR3714
SNORA71B	OR2G3	GSAP	NIPBL	SP9	LMNTD1	BCLAF1	ISLR	DCC	TRIM43B	IL2RA	FCGBP	LRRC30	GCM2	FBXW11	LY6G5B	ZNF320	ZFP14	HTR1A	FAM186A	SLC35C1	DYNLT5
ROBO3	PITX1	STX8	RAB34	COMTD1	OR10G2	FLT1	CCDC140	ZSCAN23	MIR518A2	DONSON	RBAK	EVX2	FBXL13	HHLA2	HNRNPL	ITGA2B	CDKN2A-DT	TMEM163	ZSCAN22	PBRM1	NAT1
MET	BARX2	NKX2-4	AVIL	ANKRD18A	FAM209B	NDST2	FSTL4	PIGR	CFHR2	REP15	VARS2	KYNU	MYG1	YY1AP1	HOXA1	ENTPD4	RNF17	SPEF2	BAK1	GNGT1	FAM209A
LY9	HOXD-AS2	ARHGEF17	FBXW9	TCF24	DENND1C	PRSS53	FRMPD1	SNORD41	ESR1	AIFM2	MIR548AE2	MIR4321	GTF2H5	PCIF1	MIR4728	ZMYM2	MTA3	CYP4B1	BNC2	TMPRSS15	FAM209B
GPR27	HNF4G	KCNA4	MME	CRB3	OR6K2	SAMM50	PRKAG2	CCL20	TEX10	MIR5581	GHITM	ECEL1P2	HOXA13	C4BPB	ODAD3	LINC01016	USHBP1	LOC100131257	CLPS	MMP13	UTP6
CD14	TRAT1	CCL28	PPBP	EFNA1	MIR485	ARHGEF33	SNORD48	CTPS1	NYNRIN	C1orf189	TGFBR3	HTR3D	MIR4675	PDE6C	ZAN	GGT7	KLHL18	CFHR5	NEXN	EME1	PRKCZ
CUL4A	NTF3	ALDH1A2	KCNG3	GIMAP7	AKR1A1	SULT1A1	DNAJB2	KAZALD1	CRIP1	TNRC6A	ZFP14	ERGIC1	GUCA1C	RASAL2	DHRS9	KIAA1217	IFT140	ADSL	TSPYL5	SETD5	PON1
HORMAD1	CTTN	MYADML	PCIF1	TMEM171	LINC00032	SNORA70E	THTPA	FTMT	PHF2	SLC11A2	SULT2A1	ANXA2R	CASP10	PLIN4	FCGBP	MIR1827	LAMP5	GBA3	CD22	OACYLP	PON3
BNIP1	SPATA7	OR2AE1	MIR519A2	NR1H2	OR2W5P	TMPRSS3	IPCEF1	RBM46	CCNO	TARP	LTBP2	MMP23B	OR4D6	ARPC2	FAM83H	NEURL3	SNHG17	RSU1P2	DAPP1	PIGR	MLANA
GPRC5B	CYP1B1-AS1	IL2RA	OR52W1	BARX2	FN3K	NADK	GAD1	FBXL5	GIMAP7	BAZ2A	CLDN10	RNU6-31P	IQCF5	SDR42E1	PPRC1	CATSPERB	CHID1	MGAT4D	SOCS6	SNORA71B	PRMT8
XRRA1	LBX1	LINC00886	TUSC3	MIR627	CCDC91	PTPRM	PBRM1	H4C1	PIP5KL1	UGT1A6	PLXNB2	TSNAXIP1	FOXD2-AS1	SPATA21	MIR516B2	CERK	POU4F2	FAM81B	SNUPN	PRRC2B	GCM2
ZNF215	MRPS16	LOC442132	TBR1	CTSV	CPT1C	PPBP	MYLK3	RSU1P2	LTBP4	ANKS3	NOP53	L1TD1	DDAH2	FOXD4L1	LINC01194	FDXR	CDH7	SERPINB3	ZMYM2	USP35	MIR1275
ADAD1	OR4D11	DLX6	MACROD2	PGK2	TESPA1	MIR631	ARHGEF2	ARPC2	REX1BD	FRMD1	SNORA22	CCDC69	PTPRM	BBOF1	RUNX2	COQ9	TMEM150B	OR6W1P	MAK	ANKS3	NTRK1
ROPN1B	RNASE11	INSL4	IFNL4	WNK4	BIN2	ACIN1	MEOX2	OR6M1	RILP	SPATA31D1	EIF3J-DT	HOXD4	OR6K2	LUC7L	PHF2	MIR4272	ALX1	LY86	PPP1R14D	ZGLP1	TPRXL
CNOT3	HOXD12	ADAM12	CCM2	OR10G4	KLF2	MAEL	ALDH3B1	RAB11FIP1	PRR27	DYNC1H1	IFNA13	WNT2B	PAX9	APBB1IP	DPRX	ATP2A1	FBXO42	YAP1	SP140L	ATP10B	ZCWPW1
TMC8	HOXA13	FAM209A	FGF4	MIR516B2	CAVIN3	KDM8	HILS1	WDFY4	HOXA-AS3	MIR10B	TBX2	LL22NC03-63E9.3	MME	COX8C	CHMP7	RUBCN	EIF3L	SMIM31	ZIC5	CBX4	ZNF266
SNORA49	CRP	FOXC2	MIR1973	FLT1	OR5A2	MIR3136	CDKN2A	DOCK8	FKBP1AP1	HCG11	HSP90AA1	SCGB2A1	BCAS3	ZNF667	SAMHD1	TMEM262	RNASE12	MIR375	ZBTB18	FAM193A	LAMA1
LINC01205	HCN1	ESRP1	OR6C6	ZNF229	CELSR3	SNORA22	PPFIA4	CLEC4C	SERPINB4	HNRNPL	PRC1-AS1	SLC6A2	UTP4	EFS	OR51I2	ANKS3	GTSE1	TMTC1	SERPINB4	OPRM1	ANXA2P3
MRPS31P5	HS3ST3A1	PAICS	MGA	FXYD7	LINC02159	TAS2R14	PCDHGC3	CEP97	ADRA2A	TOP1P1	SYT14P1	CST4	PRR27	CHD8	TAF6	KHDC3L	FUT5	HTR3E	MYH1	MIR623	PDZD2
NADK	DAO	JPH4	AACSP1	MCTP2	OR2A12	DNMT1	TNP1	MIR580	HSPA2	EDRF1	LOXHD1	WT1-AS	HTR3E	UBA6	HTR3E	LOC644936	ANKRD6	CRSP8P	APOB	SLC2A9	NFATC2IP
NAA60	FOXA1	EGR2	PHOX2A	H3-4	XPNPEP3	ADSL	POLL	ZNF302	CNN2	ANKHD1-EIF4EBP3	TPRXL	TTN	SLC6A20	ATXN2L	C9orf131	OR10G4	FUS	DUSP10	SNORD37	ADAMDEC1	FGD6
TMPRSS12	MRTFA	RNASE12	LINC01907	SNTG2	MYF6	NIBAN3	CDK2AP1	ESRRG	OR6K2	CINP	MIR499B	SMIM31	HOXB8	SLC25A51P1	INSL4	H3C13	MTUS2	MIR623	GPR65	RNU6-31P	POC5
MIR1265	PAX7	RYR2	ZNF300P1	MT1HL1	KRTAP6-2	COPS7B	EYA4	ENAH	KIF23	GRIP1	SNORA7B	TM4SF19-DYNLT2B	KYNU	SYNGR3	CNDP2	TRMT1	RMDN2	UTP4	TENM3-AS1	YY1AP1	FOXB2
PDXDC2P-NPIPB14P	MFSD2B	PPP1R3G	FZD1	BCL6B	SNORA5B	DCC	UHRF2	ALOX12	SNORD115-31	OR6C75	OR51I2	TM4SF19	LINGO2	MIR3129	HNRNPC	IKBKB	LINC01001	SPIC	SLC6A4	TEC	VAMP4
MIR3129	C1QTNF7	HAND2-AS1	ZNF560	PCDH8	MGAM	USP36	OXR1	SERPINC1	ADH1C	ADIPOR1	KRTAP6-2	FAM106C	DGCR8	MIR3714	TJAP1	DRD2	CCNY	NRG1	MEIOSIN	COP1	KIAA0408
SNORA80E	CNR1	HAND1	TSPYL5	FAM83B	SIAH3	SNRPD2P2	MYO15B	ZC2HC1B	OR6F1	TAS2R14	KLHDC4	RNF183	RAB34	PRMT7	LBX2	MIR3714	CYP26B1	ADAMTSL1	PRSS53	PDGFA	USP19
IFNL4	OR4D6	LYPD1	B3GNTL1	NLRP7	CNTRL	SLC35G3	POU2AF1	GHITM	FOXA2	SUN3	KRTAP19-3	ZNF117	LINC01164	OR6C75	IMMT	FTH1P3	LINC01304	CRIPT	CNOT3	SERPINB4	MTMR7
MIR3115	HOXB2	ECEL1	MIR580	ZYG11A	IL5RA	KRTAP26-1	TFAP2E	MIR376A1	NXNL2	IPO13	IL18RAP	ALDH1A2	VPS37B	KIF23	TARP	PRLR	UQCRC2	MORC1	UGT1A6	PFAS	PCAT4
TBL3	SERPINB4	OR2Y1	RAX	MIR548H3	RESP18	ESR2	MCF2L	LIPF	BMP3	LUC7L	PARP14	KLF14	SAMD3	MIR524	CREM	DNAJB7	AP2M1	MS4A15	GPR183	CINP	MIR524
ABCA7	KRTAP19-6	NAPSB	HBG1	HAVCR1	CCNO	BNIP1	CORO2A	OSBP	TMEM176A	PRDM10	MIR631	DOCK5	STAG3	OTX1	LINC01016	DYNC2I1	MIR659	SERPINB4	FN1	DPYSL4	HEXB
SCP2D1	TMEM102	SHISA3	C9orf131	TRIML2	IGFLR1	TTI2	MIR3653	GBP7	CNR1	ZP2	MIR4324	DLG2	FCRL1	SNORA49	NALCN-AS1	PTPRM	ANAPC4	SPTY2D1OS	ARHGEF10L	ENAH	HNF4G
AKR1D1	ADAM29	SRRM2-AS1	PRDM6	LINC00424	OR12D2	FZD10-AS1	HOXA10-AS	DSG1	SEMA4D	TADA3	TET1	PRAME	BCL6	FBXL13	SPATA7	CNOT10	ESRRG	MIR4503	SKP1P2	EIF3A	SNORD114-28
SMCO1	HAGLR	LINC00664	PHLDA2	MYH13	IFNA13	MDFI	MUC4	PITPNM1	MNX1	IMMT	ORM2	ESYT3	RAB43	IL1RN	MIR1275	PTPRA	BRAP	CDKN3	PRPF40B	ECEL1P2	LACC1
ATP10B	CLPS	HLF	WFS1	MYO3A	MIR519E	PDE11A	TRPV3	TMEM17	CAPZA3	YY1AP1	MIR519E	B4GALNT2	PSG8	PARP15	PIGS	MT1HL1	FRZB	SERAC1	TFAP2A	ALOX12	CCDC122
SLC25A26	CCDC85C	B4GALNT2	IL5RA	TMEM59	CLK2P1	PAX9	PLEKHG6	MSH2	OR13C3	SNORA71A	ERCC3	RASSF1	GSC	NEXN	MIR4534	EIF4E3	TNFRSF9	FAM170B-AS1	CALD1	ANKUB1	FERD3L
RCAN3	TENM3	CPNE7	SNORD59B	DUSP4	SSTR4	STEAP4	FCN2	CLPS	HMX2	VENTXP7	FLI1	BCAS3	CLCN7	TEKT5	NIPBL	AVIL	NXPE2	PTCRA	GIMAP7	VASP	DDX11
SERAC1	CNGA3	TBX5	PMS1	FLOT1	RTKN	IQCG	SLC2A9	ESR2	MIR196A1	ESAM	RTEL1-TNFRSF6B	DOCK8	TES	ASB17	RAB32	DPEP2	DNAAF10	RIMS1	DHRS9	ARHGEF11	CAMKK2
IRAG1	MIR520G	BTG4	ALOX12	SCP2D1	TSLP	UGGT2	MIR4534	ATP2B4	OR2T11	IL6ST	SNORA28	ESRRG	LSM12	RRN3	SULT2A1	PRKACA	CEP89	TYR	ALOX12	PAFAH1B2P2	C9orf131
NDST2	LTBP4	GLT1D1	MEIS2	TRIL	MIR375	GPC6	HIST1H3F	TNRC6A	MIR525	MIR3136	SKOR2	MIR1471	PRKACA	SPIDR	HPS1	PPP4R1L	CCDC190	LINC00668	BTNL8	RASSF2	ABCG2
FZD10	DAPP1	NOTUM	WNT3	LBX2	KRTAP19-6	SNORD89	GAK	GREB1	YY1AP1	SPATA21	NR5A2	CHIT1	SPIC	HCLS1	LRRC56	KDM8	MRRF	TRPV6	POLG2	MIR622	OTX1
MIR4517	HOXC4	FAM83B	NANOGNB	RBM22	CLDN8	ZNF33A	GALNT8	PDXDC2P-NPIPB14P	SHISA2	TEPSIN	ADAM2	OR8B2	GADD45G	OR7E12P	KLHDC4	MIR922	SKP1P2	LINC00297	UCN	THUMPD1	SCIN
CDYL	KLF2	MIR373	LIPF	CFHR2	TBX20	C1QTNF7	RASGEF1C	PISD	GPR27	OR11A1	CRP	TACC2	MIR527	EXOSC9	NPTX2	LINC00469	HORMAD1	CLDN18	ZC3H14	EIF2AK1	EDC4
KLF2	MICB	TAL1	LOC100286922	CFAP20DC	TRIM43	HRAT92	LOC100130298	MIR626	MIR3136	GCSAML	FOXD3	CFAP52	OR8H1	MIR526B	MIR512-2	LINC01304	VSX2	TBX3	SLCO1A2	MTMR10	TEKT5
MED25	FKBP15	MAPT-AS1	UTP4	TNFSF14	ETF1	IL31RA	CTNND2	OTOL1	LSR	BNIP1	COQ9	ARHGAP25	RNASE11	HOXA6	TMEM200B	NFASC	TMEM17	OR13D1	FAM83A	MTRNR2L2	CINP
PPP6R3	ZNF577	GPRC5B	MAP3K13	TBX18	TLX2	NR2E1	TPM3	EMC1	MEIS1	CAPN5	LINC00461	OOSP2	MUSK	SLC35E2B	MYB	ADA2	KRTAP4-6	OTX1	MIR4748	OR10P1	HMGA2
CELSR3	DSCR8	GDA	IL18BP	C4BPA	TRPV5	CTSV	C6orf48	TEKT5	LTB4R	CHD8	SLC6A4	NUP210L	CUL4A	NALCN-AS1	BPTF	HPS3	TIMMDC1	LALBA	ITIH2	WNT2B	MIR378C
LVRN	PTTG1IP	HEY2	SART3	LINC00461	PMS2CL	TBRG1	KAZALD1	LRFN5	CLDN22	KIAA0895L	ADCY4	HAND2-AS1	LEF1	DUSP10	LINC01164	GM2A	YY1AP1	LINC00898	COL6A3	PHRF1	TBC1D3P2
SOX30	UGT2B4	ACTG1P17	RNF149	MSC-AS1	RGMA	ILDR1	NREP	PRSS45P	H1-3	LMO7	OR2G3	MEN1	HBBP1	LINC00092	SIRT2	SNORD11B	SERPINA13P	CERKL	TTC17	TMEM59	SNORA72
OR10G4	GULP1	NPAS1	TLX3	CLASRP	CPSF6	EIF3E	BARHL2	MRTFA	NKX1-2	PRR15	FZD1	SAMD3	FNDC1	TARP	C1QTNF7	MIRLET7G	SMIM6	NEUROD1	RUFY1	AFG3L1P	ZFP14
ADSL	FEZF1-AS1	LBX1-AS1	VMO1	MMP25	OR13C8	ZNF213	PFN2	TSPYL5	PMS1	EFNA3	ALOX12	TEC	ZFHX3	ACBD3	HSPG2	MIR1275	SLTM	HDAC4	NCOA6	ARMH4	INSYN2A
RBM39	POU4F2	CAVIN1	GCSAML-AS1	TMEM102	PROCA1	RNF167	THBD	ITIH2	OR2Y1	PLD3	CYSLTR2	SLC35G3	APOM	TNP2	NOP53	PLA2G2F	SOX17	CUBN	KCNJ3	HAGLR	PROS1
ODF1	OR11L1	CCNO	RECQL5	TNFRSF9	PIGR	C1S	SERPINB9	MDM4	UNCX	PRLR	HOXD9	HAND2	ACSM4	MTRNR2L3	ATP2A1	LRRC3C	PITX2	LOXHD1	NXPE2	THOP1	C1QTNF7
CLPS	IL16	TOP1P1	KAT14	HOXD11	VSX1	TEX10	FAM25C	PDGFRA	MBP	QTRT2	MIR522	C4BPB	CLEC2A	NDUFA4L2	ABCA7	TMEM17	ZNF561-AS1	SNORD114-27	MBOAT4	NAT2	SMYD3
KIAA1217	MIR518A2	KIT	SNORA7B	A4GALT	CLDN18	CDS2	LRRC43	CXCL12	MIR519B	NDE1	DNAJB3	IL10	LOC100128361	MAP3K13	GCNT7	BABAM2	RSU1P2	RMND5B	SNHG17	SNORA22	EFS
TMPRSS3	SNORA29	PRKCG	CD69	ZNF7	CPEB2-DT	MIR3916	ZSCAN31	TBC1D28	PLCZ1	RNF213	ZNF662	SPIC	ASB17	EMBP1	MTO1	ZNF713	HOXD4	OR2AG2	IQCA1	EIF2A	CIAPIN1
CCNL2	CNMD	INSIG1	IL21R-AS1	TMEM262	FOCAD	SLC25A31	SLC19A3	TMEM200B	ZSWIM8	MIR3126	BMP3	SULT1A1	PTCHD4	CLRN1	GPATCH1	FAM149B1	SYNPO2L	MSH5-SAPCD1	AVIL	FBXO10	ST7L
IPO11	GDA	PDX1	KLHDC3	SOCS1	TBXT	DOCK8	LHX9	SMYD3	MORC1	BBS9	CNOT10	CHRNA3	SNORA29	TMC5	IQCF5	MIR526B	ASPRV1	HPS3	SNORD97	MIR4644	ZSCAN32
SNORD19B	RRP1	CTSV	GBX2	SNORA72	HRAT92	NAT1	TMEM37	PSMB4	ADRB1	MIR516B1	SENP3	MOGS	ENC1	UHRF2	NPY	EMBP1	ORM2	TVP23C-CDRT4	MTO1	SRRM2-AS1	LINC01194
ANKUB1	KIF2B	HNF4G	PRR27	PTF1A	RGL4	LY6G6C	USP28	HSPG2	GC	PPP1R16A	CRACDL	OR5C1	UPF1	OR52W1	FAM201A	IQCG	MIR525	TVP23C	ZNF562	LEAP2	PCLO
TIMD4	LINC00161	HOXD4	MRPS17	MIR518A1	SYNGR3	MIR371B	MIR5699	PPP1R12A	HOXD10	ADAM2	LHX9	PIWIL4	PPDPFL	UBAP2	SNORD98	PCED1B-AS1	CYB5A	LYZ	DDX55	PNPLA8	SNORD97
RALGDS	SMCO1	PTPRT	CUL7	FBXL8	ATP9B	NR5A1	SYNE1	ASPRV1	NPBWR1	RAB19	GBA2	SLC25A23	ARID1A	PRC1-AS1	SLU7	VPS25	MIR1185-2	VSTM2B-DT	PRDM13	SNORD36C	ANKRD36
BBS1	FGF11	CDC42P3	BCL6B	TOP1P1	MIR519A2	INPP4B	SHOX2	FAM13A	KAZALD1	PSEN1	TTPAL	WRAP73	HOXD13	LINC01194	SERPINB3	EPN3	CTSV	TRIM58	FLNC	GHRL	GCM1
MIR371B	CCNH	ACTA1	LINC00886	HOXB5	CAPRIN2	NOP53	GGT1	MIR411	TCF7L2	AKR1D1	IRAK3	TRPV6	AMPD3	PMPCA	OXCT2	USP19	CRYZL1	SUB1	UROS	TTC3	H3C13
GCM1	ZNF302	RAB37	MEOX2	ACACB	LOXHD1	RRN3	TP53I11	PTK2	SNORD66	LINC02159	SNAPC5	SPATA7	STARD13	GGT7	SLC25A31	IL16	POPDC2	KCNJ8	ADAMDEC1	KYNU	ABCC13
SNORD97	CDC42P3	SLC35G3	LOC284379	HMX3	NAA11	CAMTA1	THEM5	PRSS53	DLX2	CTRL	OR6C75	TPTE2P6	ZNF302	FKBP15	LINC01239	PCAT4	ANK2	PTPRM	SRRM5	PMS2	UGT1A6
NIBAN3	LRFN5	PRRX1	SLC35D3	VPS25	PSMB4	CYP1B1-AS1	ARHGEF10	SLC13A5	KDM2A	MIR4668	COL4A4	LOC284412	LOC100129138	USP36	INSYN2A	FKBP15	MYG1	DDX19A	CLCN7	MRPS17	COCH
ZNF789	GHITM	KLF1	ADH6	NTF3	BTNL8	IER3	FAT2	TRPV6	GNG2	P4HB	CCNO	TNFRSF11A	PRPH	MYZAP	POU4F1	FAM83A	KRTAP20-3	LOC643406	OR52W1	VPS39	C5orf22
ADIPOQ-AS1	GAD2	UROS	TPBG	HHLA2	CYP26B1	GIMAP7	VILL	RELA	HOXB6	MIR3606	SERPINA10	ABCA7	CDKN2A	TRABD2A	SNORD19B	FBRS	TTC3	FNDC1	SMAP2	HNRNPUL1	SLC2A9
ALOX5AP	PCDHGC4	GNA14	ZAR1	FAM53B	EIF3E	NAGPA	LOC100128239	SNORD89	DUSP4	SEMA4D	DDB2	NR1I3	ULBP1	SNORA71B	SP9	MIR524	FAM209A	ANKRD61	AXIN2	TVP23B	RIOK1
MIR378C	LMNA	NOTCH3	MIR4664	MIR518B	PPP2R5D	ATP11AUN	AKAP8	CUBN	SCIMP	FUCA2	PNO1	MIR378C	ANKUB1	ZNF562	HDAC9	OR6M1	FAM209B	H2AC1	NBPF12	CARD8	LVRN
MTUS2	TET1	HES2	S1PR4	AMPD3	MAP3K7CL	TOP1P1	FBLN2	PTCD3	EIF4E3	STAG3L2	OR7E12P	MYRIP	INSYN2A	RBM39	ZNF668	TTPAL	TMED1	ZNF215	ACBD3	NKX6-2	DHRS9
LINC00343	MIR519C	C5orf49	GLB1L	TRIM43B	DHRS9	TACC2	HOXB3	ADSL	TAF8	TOP3A	OR5AC2	NLRP10	MIR3945	GBP7	PCIF1	CAMKK2	PPBP	ABCC4	PITPNM1	KRT27	PDE11A
TRPV6	EPHX3	EML2	PCBP3	MIR519C	PITX2	TCP10L	RTP3	ZNF496	DHX15	GSN	OR2T11	FUT4	TUSC3	NAPSA	RPS7P5	SNORA71A	MGAM	LINC01020	USP8	ZZEF1	SPIDR
PMPCA	IQCF3	CHAT	DDX55	ANKRD27	TBC1D26	KRTAP24-1	PART1	TFG	WDFY4	ANAPC11	LINC00261	HOXD1	ZNF638	KNG1	THADA	PPFIA1	SNORD116-2	SNORD116-3	FAM83H	SNORD9	LINC00670
LINC00664	TBXT	SIX6	TRAPPC10	FAT4	LHX8	AFG3L1P	ADGRF3	MON2	RFX8	COQ8A	RUNX3	RFPL2	PIK3AP1	TTN	TNFRSF10D	LCP1	OTP	SHOX2	CORO6	MIR548H2	RNASE11
MIR3620	HIVEP3	NKAIN2	MAL	RIOK1	MIR3136	MYG1	FAM166A	FAM81B	MEGF8	TMEM176A	HDHD3	MIR187	CORO6	RNF165	RNF167	H1-3	PMS2P1	LINC01622	KDM1B	MARK4	IFNL4
PMS2CL	SNORD23	C10orf88B	MIR196A1	IFNA13	FAM83A	SNORA49	WDR81	SERPINA10	HSP90AB1	TRIM72	LINC01164	FAM83H	SNORD97	ENAH	ELL3	BAP1	MPIG6B	ROPN1B	IL18RAP	WWTR1	MARF1
SNRPC	RAB34	FAM24B-CUZD1	ZNF532	HK2	GNAT3	GON4L	SLC12A4	SLC25A26	DYNC2I1	POLA2	CIDEB	NKX2-6	EPN2	CCL20	HOXA10	NAT1	DEFA8P	PKLR	GPR25	DHX38	GIMAP7
KLHL12	RPL5	FAM24B	SLC13A5	MIR520H	OR7C2	ULBP3	BAHCC1	PCAT4	NEUROG2	FBXL13	LBX2-AS1	MGAT4D	LINC00351	KIF2B	MIR1244-2	EVA1B	MIR515-1	POLR2M	CELSR3	PGS1	KRTAP24-1
FBXL13	TBRG4	TSLP	CERKL	DLC1	OXTR	TCEA3	CATSPERZ	PPEF2	SLFN13	MIR758	OR6C6	TNFRSF17	MAFB	CDS2	SLFN12L	HCG11	UTP14C	CDX2	NFATC2IP	MED25	MSH2
ARHGAP25	NUS1	DRGX	NEUROD1	H3C11	MIR1827	RBM39	TNNI2	COL4A4	ZNF562	OR6M1	ITPRID1	MIR4524A	RPL5	GRAMD1B	STATH	FERD3L	PMS2CL	ENTPD1-AS1	NAT1	GALNT17	ADGRF5
TRPV1	ASCC1	SHH	MCM10	ARHGAP29	ANXA2P3	KLRD1	MIR3183	ZNF839	TLX1	KRTAP24-1	GRAMD1A	TAS2R31	MRPS16	NIPAL3	LINC02901	B4GALNT2	TNFRSF17	LRRC56	HES3	CNOT10	MIR758
MRPS17	HES7	ELAVL4	TMEM106A	SH2D4A	FAM90A27P	DLX6-AS1	PDE4D	FOXO1	MIR517B	SLC25A30	COL7A1	MIR516B2	FBXL5	IK	ZNF43	WFDC2	MIR519E	CELSR3	EIF2A	TDRD3	UGT1A10
ZC3H18	MIRLET7G	ZNF292	XRRA1	CABS1	OTP	NETO2	SHISA2	SP140L	MIR520E	FAM193A	LAIR2	UGT1A9	SLC30A5	GPR65	GSN	PROCA1	TRABD2A	SH2D4B	CUL9	UBE2J2	INSRR
BBOF1	RAB6B	ZADH2	ERCC3	CCNA1	ATP8B1	PSMD6-AS2	ITPRIP	ARHGAP25	FOXI3	NALCN-AS1	MIR1307	LINC00668	OCM2	UNC5D	ANKRD18B	NOP53	KIF23	MIR548AR	UBQLNL	IQCG	ITPRID1
IL21R-AS1	KRTAP24-1	KRTAP17-1	QTRT2	HOXD-AS2	SNORD111B	ZFP14	GLB1L2	HNRNPM	GFRA1	THOP1	TMEM219	ALOX5AP	FEZF1-AS1	BABAM2	DUS1L	ITPR1	LTV1	MIR516B1	SMARCA4	SNORD111	SBNO1
LINC00898	OR6K6	LOXL1-AS1	MSC-AS1	CFAP52	REG3A	OR2AE1	LRRC37BP1	CCDC190	ZNF705A	NADK	C2CD4D-AS1	PTGER4	ATP8B4	SNORD121B	PAX6-AS1	SNORD59B	RAB11FIP1	PDE9A	SNORA2B	FBXO11	SNORA7B
RHPN2	BAIAP2	PTGR1	LINC00032	ZRANB2-AS1	MRPS16	PTCRA	NYNRIN	CAMTA1	BABAM2	MAP3K13	LAIR1	ADGRF5	RUNX2	B4GALT7	RCN1	RAB11FIP1	MIR520F	ZSCAN32	DDR1	TBXT	MIR299
PITPNM1	DUS4L	RFX8	UBAP2	EMX1	HP	GLUL	NEUROG3	SLC23A2	FAM193A	SOAT1	AP3M2	TPD52L1	AKR1C6P	ANK2	HOXA11	XPNPEP3	ODAD3	PARP14	ESR2	IPW	PRPH
SNORA30	HAND2	HMGA2	OR2AG2	OR8B8	NHSL1	DHX15	LOC100499194	WDR82	OR52N5	RNASE11	ARHGAP17	PAX6-AS1	FBXO42	CAPN11	LINC-ROR	CATSPERG	MIR3192	TAS2R40	WDR5	CARM1	PBRM1
GPATCH1	EFNA4	CCND2	FAM107B	GPR65	TMEM150B	RNF17	TP73	ROPN1B	MIR518A1	FKBP15	MIR4664	RCN1	PCAT4	MIR1185-1	ADAMTSL1	OR2A7	MLANA	ACSM4	TBC1D26	GREB1	SYTL1
ANKS3	KRTAP26-1	RNASE11	ARHGAP17	KRTAP19-6	MTFR1	UROS	RFWD2	MTO1	PSMB1	MED15	CCM2L	CERKL	RYR2	ZNF117	DCC	HECTD3	GPRC5B	HRAS	PNLDC1	OR1S1	FAM167A
SRCAP	GTF2H5	CPAMD8	MIR10A	BTNL8	ACTG1P17	LYPLA1	ULBP2	MIR378C	TIMMDC1	SNORD41	MIR516B2	NEUROD1	SRRM2-AS1	ATP2A1	DPYSL4	POC5	LAIR2	PRR15	TCEA3	IL22	RNU6ATAC
DMTF1	IL18RAP	ISL2	MTMR14	LSM12	CLPS	ZNF114	WNT5A	BAK1	AP3M2	FCHSD1	HOXB-AS3	RAB19	CLECL1	RALGDS	TSNAXIP1	GHITM	CCDC148-AS1	SYTL1	ISL1-DT	TFIP11	AP3B2
ZZEF1	LEUTX	CTNNA2	CDKN3	PTGR1	SLC30A5	MPIG6B	ST5	RFWD3	SNORA5C	HNRNPM	KCNJ15	CLSTN3	CCL20	FBXO11	PCBP3	PPFIBP1	KRTAP19-6	SULT2A1	OR10V2P	MIR4706	ACTBL2
RMDN2	FOXD2-AS1	MYRIP	HES3	HTR3D	SUGT1P1	WFS1	NBPF8	MACROD2	TMEM132C	AP4B1	RAB34	H1-3	TNFRSF17	MIR1197	TARM1	OACYLP	THOC5	IER3	SNORD82	PKD2	RNLS
PRPF40B	MARF1	GSC	MFSD2B	KRTAP20-3	MIR520H	MMP1	NBPF14	CAPN11	CHD8	SYCP2L	LINC00466	KL	AP2A2	NACA4P	DKK2	AKR7A2P1	ATXN7L3	OR8H1	SNORA28	PRDM12	TRERF1
MMP26	C4BPA	CCNA1	PIK3AP1	DPPA3	ENPP2	CFAP91	COLQ	SKOR1	TRIM72	TOP3B	ALOX5AP	DUSP10	OR9A2	CYP11A1	OR5A2	EIF5B	LY6G6C	OR7G2	BCL11A	MIR548F4	LL22NC03-63E9.3
THEG5	RIN2	PLAUR	LMX1A	SLC25A10	FAM209A	TES	CDK10	ADAM20	CSN1S2BP	RNU6ATAC	MCM10	BANP	LINC00261	SPATA31D5P	PMS2CL	TNFRSF17	ARSI	CLECL1	SOX14	TRMT1	NKX2-5
PRC1-AS1	FBXL8	KRTAP24-1	SLCO4C1	HBE1	SPAG9	NEUROG1	SART3	GSN	LBX1	SEC16A	GMPPA	PROB1	SLC2A4RG	GCM1	RAB34	SPATA31D1	SNORA71A	AP1S3	MGAT4D	ANK2	WDR19
COPS5	GSX1	VENTXP7	SDR42E1	OR51B5	SART3	PRPH	MIR4435-1	ITGA2B	MIR518D	CARD8	TPTE2P1	ASB17	C1QTNF7	PSMD6-AS2	CHD8	CST11	GDNF	NXPE2	USP42	TTLL5	ZNF320
TPM3	SERPINB9	TGFBR3L	CRHR2	MGAT4D	WSCD2	CDK5RAP2	ADCYAP1	H2AC1	MS4A3	MIR520A	OLIG2	LCP1	KRT27	EDRF1	HBG1	MIR4424	HTR3D	FZD2	WDR87BP	SCARNA4	THADA
TTN	KDM4E	NXPH1	PSD	CUL7	GGN	FRMPD2	CLIC1	B4GALT7	MIR520D	CIAPIN1	TNFSF14	B3GNTL1	ISG20	OR7E156P	PPP1R12A	ARHGAP25	SNORD105B	PTPRQ	DNASE1L2	MIR3145	CR2
SLC22A12	OR2W5P	RGS9BP	LAMB2P1	KCNS3	IQCF5	PRC1-AS1	RPS6KA1	CD14	ZNF560	GIGYF2	FAM107B	SPINT2	PFKFB3	SERPINA10	HOXA4	UBAP2	TEPSIN	OR8B2	TADA3	MIR631	NPEPPSP1
MIR4321	PLXNB2	HTR3D	SNORD98	HTR3E	EXOC3L2	ACACB	CD3D	TMPRSS11A	MIR5696	ATIC	DDAH2	AGO1	SNORA8	PPP1R12A	CLDN22	CERS5	SNORD114-27	OR3A2	LAMP5	ZNF273	TRABD2A
PRSS53	ZNF445	ADAMTS13	GFI1	HOXC12	CUL7	WDR87BP	FOXD2	LOC284379	ALDH1A3	UQCRC2	N4BP3	ZNF662	ZBTB18	GLB1L	BAK1	KRT37	TRMT44	TAF1L	TRAP1	CAMSAP3	MIR518A2
CLASRP	CSF1R	HCG11	ATP2B4	C11orf87	OR7E85BP	ALPI	PVALB	MYH1	MIRLET7G	TMEM176B	SLC30A5	OR2K2	HDAC9	ANKS3	NAGPA	CNDP2	SNRPC	TAS2R9	CHFR	NFRKB	SNORD105B
LINC00710	BCL9	AVIL	CASP10	UBQLNL	EGLN3	DHRS9	CDRT4	SERPINB3	GCNT2	MT1HL1	NUDC	C20orf173	LINC00466	WDR93	RMDN2	DHX33	ANKHD1-EIF4EBP3	DOCK5	C9orf131	FNDC1	MYSM1
CD22	RGMA	DOK1	PEG3	SLC2A9	ACSM4	LINC01252	ALG1L	THOC5	COL6A3	ENAH	MGAM	TCEA3	SERAC1	MIR323A	MIR517B	RNASE12	UQCRHL	KDF1	LINC00301	MPIG6B	HES7
CYREN	ACADM	DUSP22	SYK	HOXC13-AS	DIP2A	TNFRSF11A	DNMT3B	LL22NC03-63E9.3	POU4F3	SOS1	UBE2V2	LINC02882	ZNF24	TACC2	GPR6	CCNL2	SERPINB4	ADAM20	EMX2	MIR1231	CPT1C
DPEP3	HHIP	LOC100133050	MIRLET7G	HLA-J	ZAN	GSDMC	KALRN	MIR1204	OR6C6	DLEC1	EIF3J	ZNF462	TYW1	KAZALD1	WSCD2	KDM2B	HTR1B	MIR520E	ADH6	IFNG	RNF165
MIR373	NPTX2	CRABP2	CLEC2A	NACA4P	CNMD	FKBP15	PSD4	SNORD115-31	APOBEC1	KLRA1P	CLDN8	SRSF3P2	MIRLET7G	ANKRD30BP3	ATP1A4	IRAG1	ZNF317	FAM163A	PARP15	SOX17	GRIP1
MIR134	KIF23	PROS1	DUOX2	MARK2P9	HOXB-AS3	GBP7	PCNX2	OPRM1	QTRT2	IL16	SIX1	GSDMC	ELOVL7	GUCY1B2	NAT1	COPS7B	MIR608	BMP4	GTF2F1	KLC1	HOXA5
CASP8	MIR520B	KIF12	OR9A4	OR52N5	DCST1	ASCL3	MYOM3	SLC6A4	PSMB4	DNAH3	TCF4	LINC02111	MSH2	ADAM3A	TMEM171	ALOX12	OTX1	PRPH	SPATA7	B4GALT7	SETD5
MIR631	UGT3A1	TP73	CYP2D6	CCDC190	BCL2L10	ZFP1	MIR4441	MEP1A	SHISA7	FUT5	MIR519A2	DLX6-AS1	SPRR2A	OR11A1	FOXC1	APOL5	ZC3H14	KCNV1	PON1	OR2Y1	TRIP4
KARS1	MSR1	LINC00960	SNORD121B	DPRX	CCDC190	MFSD2B	SLC4A1	DDB2	DOCK7	TRIM33	NAPSB	CELSR3	SPRR2C	PARPBP	STRA6	GALNT3	UBN2	OR4D11	PON3	DEFA4	H3C1
AVIL	HHIP-AS1	OR10H5	PCAT4	CXCL6	MIR1973	TBC1D3P5	LOC574538	COQ9	MX1	WWC2	SNAR-H	TSPO2	SNORD115-31	STX8	TRABD2A	PHF12	PALLD	AADAC	OR7E85BP	KRTAP26-1	TPM3
ERCC2	MIR518F	NR2E1	COL18A1	POM121L2	DCST2	LOC100129138	MIR219B	MIR525	GTF2H5	IFT140	TAS2R8	CRB3	MIR4327	PEX11A	ZNF812P	TADA3	ITGA2B	SNORA72	JAK1	KRTAP24-1	DQX1
TTC3	CD163L1	UBXN2A	TPRXL	SHISA3	MIR4664	LECT2	LYPLA2P2	TARP	NEUROG3	DDX19A	LINC01881	A2ML1	YY1AP1	KIF6	USP19	MIR376A1	ZPBP2	OR6C6	PRDM16-DT	SNRPC	ILDR1
YAP1	EBF3	SLC6A5	POM121L2	HEXB	PRSS27	BCL2L10	AP1M2	GRAMD1A	MIR3064	KLHL18	TCF7L2	FAM149A	MIR4280	KRT36	ZNF821	H2BC18	KIDINS220	MAN1C1	GCSAML-AS1	SNORD98	MIR4723
KL	CYLD	TSACC	RPS14P3	LINC01164	ACSL1	SYNPO2L	STAB1	PJVK	SCGB3A1	PSMD6-AS2	FEZF1	PDPR	LTB4R	SEMA4D	ARSI	MIR4313	ACAD9	KLF2	HK2	FAM149A	IL5RA
CAMTA1	MIR4324	PRMT1	IGFLR1	OR8B2	TCP10L	SLC25A26	SNORA81	LRAT	LINC01692	SRP68	OR4D6	NR2F6	LOC284379	SNORD116-3	CASC16	ITGAE	MIR516B2	TBRG4	NR5A2	MKX	IGLL1
SGIP1	TAS2R40	AIFM2	MIR155HG	LINC-ROR	ECHDC2	ANKRD36	EFNA1	PRPF40B	CHID1	MIR3115	LINC00092	TMEM45A	PCIF1	MIR643	TDH	ACTBL2	NKX2-1	INPP5J	BAP1	SDR42E1	ARSJ
FAM234A	SKP1P2	USP3-AS1	CRACDL	HOXB7	MACROD2	CTAGE1	ACTR6	LINC00469	TSSK2	CYP11A1	MIR523	CLASRP	PROCA1	SCP2D1-AS1	VENTXP7	ATP13A2	ZNF33A	PPIE	MIR3115	SLC44A2	PROCA1
FLAD1	GRHL2	AJM1	TVP23B	MIR3920	PLEK	RNF111	MIR10A	MGAT4EP	OR8H1	BORCS8-MEF2B	MYG1	SP8	CFHR1	AMN	ZNF492	GRID2IP	MANSC1	BCR	SKOR1	IL1RN	RPS14P3
SLC16A11	TENM3-AS1	TAFA4	EN1	OR8H1	ZSCAN32	FAM170B-AS1	MAN2A2	NBPF22P	MOGS	ERCC2	EPHA7	KDM8	CTDSP2	NLRP7	THOC5	ANP32AP1	UBQLNL	AXIN2	TARM1	PSMB4	COQ9
CPNE1	FAM167A	CLIC6	AKR1C3	ZSCAN5B	FBXL13	MIR372	SPHAR	DNASE1L2	ENC1	CNOT3	MSTO1	BTNL8	RBM5	MAK	MIR3192	FBXL12	SACS	RASEF	OR8B2	SLC25A10	LOC648987
MIR4734	MIR520E	RBM24	GFY	KPNA7	LIN37	PARPBP	FAH	SLC11A2	OR4D11	LINC01300	TSSK2	MIR548F4	CCDC140	LINC01239	ZNF117	TFIP11	APBB1IP	ZNF33A	CIT	OR11A1	STAG3
PBRM1	IGSF21	DDAH2	SKOR1	CBX4	C1QL2	CHD8	ATP4B	RBM22	TRAT1	PNLDC1	APOD	THSD4	FBXO10	RNF17	UNC5D	PLIN2	ADH1C	CHRNA3	MIR1827	GLB1L	CHST5
CYP26B1	CD69	KLF5	KDM8	MIR524	SNORD116-3	RNF183	MIR219A2	TPTEP1	PPP1R12A	STAG3	RALGAPA2	WDR93	LOC153684	PPP6R3	TCP10L	TMEM59	SLC6A4	TMC5	MYG1	CRB3	KRTAP19-3
MIR372	EPB41L5	GATA3	SOCS3	LINC01551	C9orf131	ACTBL2	KCNE1	MIR512-2	MARCHF8	NANS	DSCR4	FLT1	PATE1	DCLRE1C	MIR944	MYB	COX7B2	RBFOX1	NR3C2	ZNF410	LINC00668
ENTPD4	ITPR3	IL20RA	ALDH1A3	MIR527	POU4F2	MGAT4D	GAS6	IER3	OR2C3	UBE2J2	GIMAP7	MIR519C	ERCC3	ZNF705A	NLRP12	GBA2	FBXL5	RNASE10	BBS1	SNORD116-4	MIR1283-1
ZNF213	MIR196A1	KRTAP26-1	C17orf75	RFX6	ACTL10	ENTPD4	CAPG	ABCF2	DPRX	TRAP1	PTGER1	GPR62	OR52N4	CASP10	MIR1204	RUSF1	DDX19A	STRA6	ZNF213	BRSK2	MIR4517
TIMM50	MORC1	CYP27B1	HCN4	OR52W1	KRTAP20-2	FOXI3	POU5F1	ZNF562	EPB41L4B	H2AC16	KRT34	MIR4524B	BABAM2	LRAT	TRIOBP	HRH1	LIN37	CLASRP	SYCP2L	STEAP2	TAS2R5
PMS1	HAND2-AS1	HOXA4	TLX1NB	SERPINB3	MIR487A	TMEM106A	SGSM1	MCF2L	OR2G2	CD14	ATP2A1	CTSLP8	LOC284788	SNORD98	TRAP1	UBAC2	PROCA1	MIR523	FOXB1	PSMD6-AS2	UGT1A7
EIF3A	DPEP2	SHISA2	ARHGAP27P2	TRADD	ODAD3	PABPC1L	APOD	GPR141	TMEM176B	CD44	NXNL2	ENPP2	CCNH	UQCRHL	MIR519C	NAA60	SUN3	OR52N4	MIR4793	NCOA6	TMEM231
HNRNPA3P1	SLC13A5	UGT1A6	TPD52L1	KRTAP8-1	ANKRD30BL	PCED1B-AS1	CNIH2	SNORA22	SNORA72	ITGA7	LOC100506274	LOC283683	TMPRSS3	AKR1C3	VSTM1	NSD1	OCIAD1	SLC6A4	PIGR	SPIC	SNORD91B
ELAC2	LINC00317	ITPKA	SLA	IL12RB2	MRTFA	TBC1D3P2	ZNF586	PSAPL1	AJM1	SUPT5H	FN3K	LEF1	LINC00433	RIMS1	YY1AP1	ZP2	AGA	VWDE	MIR329-2	COL6A3	SNORA80E
RRP1B	HOXA3	SYK	FOXG1	ZNF655	ADCY4	WNK4	NET1	APOL5	MOCOS	E2F7	HTR3D	NTF3	CC2D1B	MS4A12	LZTS2	DMRTA2	AKR1E2	SHMT1	RUSF1	MLANA	SLC25A31
TNIP2	MAGI1	RAB6B	MIA3	GATA2	MAP3K13	NCRUPAR	LTF	ZNF778	MIR196B	DHX40	KIF4B	FRMD1	PSG10P	MYB	POLA2	FRMD4B	SNORA29	COBLL1	SPACA7	MGA	ARMH4
SACS	MIR523	TMEM63A	SPINT2	AXIN2	LSM12	MIR4424	PAX8	SERPINA13P	HOXA10-AS	ZC3H14	CAPN11	PIK3CD	ZFHX4	EPB41L5	RTEL1-TNFRSF6B	ARHGEF10L	PMM2	ARHGDIB	ZSCAN25	MIR4748	GPR19
FBXO42	HYDIN	GCSAML	HBE1	SPTBN1	CWF19L2	TMEM262	SEBOX	TRPV1	CFAP20DC	NAPSB	SNORD116-8	SCNN1A	OR10G2	MIR527	TTPAL	FAM238C	LPCAT3	RPGRIP1	ITGA7	IDO1	PRAME
CMPK2	RTKN	UNC5C	RET	HYDIN	MCM9	BBOF1	C3orf22	KIF15	SOX7	ABLIM1	QTRT2	MIR519E	IKBKB	LINC00616	LY6G6C	GSDMB	ZNF705A	TM4SF19-DYNLT2B	HEG1	MARCHF8	LINC00710
SMYD3	SLCO1B3	SPTY2D1OS	PIK3CD-AS1	RASGRP2	INSRR	TAS2R31	ARSI	SUN3	CD14	FANCA	ISL1	CLDN18	CENPJ	ZNF766	PARP14	ST6GAL1	COL6A3	TM4SF19	ANKHD1-EIF4EBP3	LRRC70	ANK3
ZAN	GCNT2	ANKRD63	TNFSF14	DLX2	C1QTNF7	LOC100507384	MPPED1	MIR1265	MIR4740	KIAA0586	ZNF24	DDI1	ARHGDIB	NBAS	GPR141	RRP1	SNORD19B	FBXW9	WDR55	IPO11-LRRC70	MIR615
EPB41L5	RPS7	OR2A12	TENM3-AS1	FOXQ1	LAIR2	ZNF117	SMAP2	OCIAD1	MIR519C	MS4A12	DGUOK	DNAH17	SNORA62	CYP4B1	MFSD13A	PLIN4	MFSD2B	MOXD2P	DHX38	SP140L	NECAP2
TBX20	LINC00433	CNN2	PIP5KL1	LAMP5	DPY19L2P4	PRR22	OSR2	OR9A4	TNFSF14	CUL9	OR11L1	MTUS2	SLC25A31	SNORD89	NKX2-3	FAM20A	LOC100507250	CRB3	CARD8	ZNF142	LRRC70
PNLDC1	TUBG2	LARGE2	CINP	SNORA5B	C5AR2	SIX1	ENTPD2	CDC42	ZAR1	ANAPC4	OR6K6	HNRNPA3P1	COPS7B	SNORA71C	PDE6C	APOM	FN1	LINC02903	TBRG1	GPATCH1	IPO11-LRRC70
C6	OR8B2	MN1	PTMS	TRABD2A	KRT23	HCG11	ANK1	AMY2A	UGT3A1	TUSC3	EVA1B	IL18RAP	SNORA27	CNDP2	ZNF320	TNS4	TMEM186	LOC100129636	LOC653712	SNORD37	TBC1D26
ATAD3B	IL5RA	IGFBP7-AS1	GTF2H5	MIR517A	HAGLR	LINC00551	KLHL21	ZNF586	SLC25A10	PARP2	TAFA4	LOC374443	HEXB	MIR3115	SLC6A2	ZNF732	S1PR5	UBR4	SLC7A2	GBP7	MMP1
MIR187	BTBD17	MIR518A2	GUCA1C	LINC02894	NR5A2	CINP	KRT18	SNORA71A	SNORD116-2	IPO4	MIR548H2	IL1R2	CNOT3	SNORA71A	MTRNR2L6	MIR1973	APOM	DHRS2	IGSF23	ITIH2	DDX42
SNORD121B	ZNF24	ZNF516	OR2AE1	EFEMP1	PHOX2A	APOL5	HIVEP3	PAX6-AS1	EHD1	ASPRV1	GATA4	KRT35	RIPK4	POSTN	HAGLR	SYCP2L	PPP1R12A	WFDC2	ALPI	HS3ST5	ZNF710
CCL20	TNFAIP6	TMEM176A	MIR3136	ANKRD18B	VWDE	SNORD91B	RDH8	RCN1	MYB	TRERF1	LOC101448202	STX8	MIR520H	MCTP1	MIR518B	ACE	PKLR	GPR37	TAFA4	SNORD117	WTAP
INSL4	OXTR	SH2D4A	RGS20	TRIML1	DNAJC28	BRD9	TIMD4	CRYGB	ARMH4	PPP1R36	CCNY	FBXW9	SNORA72	DVL2	SERF2	PHAF1	SLU7	IQCF5	LINC02882	MEPE	PRSS53
GBP7	MIR922	SCP2D1	ARHGAP27P1	ADAM2	CLSTN3	CPNE1	COQ8A	MIR548H2	WNT5A	UGT1A7	LBX2	LINC-ROR	MIR3115	ATP11B	ZNF80	OR13C8	TBR1	SLAMF1	OR3A4P	PRC1-AS1	INSL4
IL1RN	CYREN	MT1HL1	HOXB4	PMPCA	LAMB2	TRPM6	SIGLEC15	KIAA1328	PMPCB	GSDMB	EPB41L4B	CCDC190	CDKN3	WNT6	PRKACA	CDKL2	STEAP2	DNAH12	IL31RA	RNF43	SPATA7
LRRC3B	PHC3	LINC00251	PDCD1LG2	SHISA2	SLC35D3	RPS7P5	NKX2-4	CYP1B1-AS1	PCSK9	DNM2	MIR527	MIR559	STEAP2	MIR622	UROS	FAM193B	ZNF839	PDPN	BCLAF1	TBC1D3P2	TBRG1
CDC42P3	NFIX	SLC39A12	ARHGAP25	DAPP1	CCDC140	WDR91	GCNT2	IFNA1	COL18A1	SMYD3	FBXO10	ANKUB1	MCF2L	BRD9	ZNF302	PNOC	CRB3	CLDN22	POFUT2	PTPMT1	MIR518B
HSPA2	HOTTIP	LINC00261	MEGF8	TBX4	PFKP	PRMT7	OXT	PRAME	DDAH2	MIR518A2	DSCR8	SLC22A12	DEFA8P	LINC01216	BBS1	LOC285889	IRF4	KDM4E	NIPBL	NDUFS3	MAFB
ACTG1P17	FLOT1	NKX2-6	TRABD2A	REX1BD	CCM2L	SNORD116-2	B3GNT7	ARRDC5	SPAG6	ACBD3	TLX1	COL14A1	FTMT	CHAT	COPS7B	TPM3	SNORD127	CSNK2A3	N4BP2L2	MTRNR2L3	GPR65
L1TD1	TNFSF11	ACTR8	ZNF257	PVT1	MYO1G	LINC00486	STK25	SPATA7	FBN2	CLDN22	SNORD105B	ELMO1	SLC9C2	AP1M2	CLIC5	PPP1R12A	ZNF586	RAB11FIP1	KRTAP20-3	NETO2	MRS2P2
SERPINB13	IRX3	PLEC	LINC-ROR	ALPI	KRT10	ACAD9	LOXL2	MROH8	SNORA71C	NEMF	SNORD116-2	THOC5	DNAH14	SNORA53	OR13C8	CPNE8	SAMM50	BASP1P1	SYNGR3	ARHGAP35	WDR91
MIR889	ECEL1P2	ECEL1P2	LINC00461	CACUL1	LINC01446	FOXC2	CLEC17A	SLC36A3	NHSL1	GSDMC	FBRS	C7orf77	MARF1	ACTG1P17	ZNF286A	SNORD121B	H1-0	BACE1	ZAN	SFMBT2	CLIP1
GOLGA3	LINC01089	MICA	TENM3	LINC02875	SOGA1	PSEN1	TFR2	HCLS1	C9orf57	RBFADN	RIOK1	TESPA1	FAM83B	CNMD	LINC01531	NODAL	NACA4P	ENTPD4	MIR608	DPEP2	SNORA71A
SNORD11B	HTR3E	SNORD116-3	OR2Y1	NXPE2	WT1-AS	SPATA31D5P	C14orf37	IRAK1BP1	OR51E1	NODAL	PCIF1	TNFAIP8	TRPM6	CNOT10	HOXD-AS2	TEX43	LAMB2P1	CABS1	ZNF586	LCP1	KRT82
MT1HL1	OR52N5	FHL2	WNT10B	SNORA80A	LYZ	SNUPN	FSCN2	CCDC158	GATA5	SMPD4	MCM9	SERPINC1	RASSF2	LMNTD1	NDUFV1	PTK7	UGT1A3	MTMR14	IST1	BRAP	LINC01016
ZNF705A	MIR518A1	UCN	GATA3-AS1	MIR518D	PEAR1	CD2	CYP27B1	ZNF117	MME	MIR4272	SLU7	HCLS1	BRK1	ARFGEF1	LSP1P3	ENAH	TAS2R8	REG3A	IQCG	GPR108	ICA1L
OR2AE1	COG5	H2BP1	OR3A2	MYH1	VENTXP7	AVIL	AKT1	PSD	RNF39	ARHGAP8	ZSCAN22	ZNF600	EBF3	TUBGCP5	WFDC2	FRMD1	PGR	ADAM7	C5AR2	ZNF778	LINC01541
ANXA2P3	RUBCNL	ZNF710	POLH	MIR519D	CHD8	DAPP1	CYTOR	KHDC3L	OR51D1	TRPM7	RBM22	QPCT	CASP2	MIR519E	NFYC	MTMR7	SNORD114-26	UGT1A7	FRMD4B	SRCAP	CCNL2
TSNAXIP1	RASSF1	DDX6	SNORA71C	ALDH1A3	MYADML	LINC01016	ATG9B	KIAA0895L	ST6GALNAC2	ZNF517	LOC100129138	MFAP5	TM4SF19-DYNLT2B	SLC9C2	TNFSF14	IL18RAP	AP3M2	CDKN2A	SLC47A1	DMRT1	BBOF1
SHLD2P3	CSN1S2BP	DLX5	ANKMY1	RUNX1	ZNF876P	TTC3	TIAM1	COG5	MIR527	LINC01093	PDE6C	MAP3K21	TM4SF19	ZNF202	MIR520D	OR51I2	MIR527	DMRT1	SLC25A52	ZFP64	UNC45A
LRSAM1	ARMH4	AGXT2	DUS1L	B4GALT7	STK17B	RNF207	MICALL2	CDYL2	TRIML2	EHMT2	TRPV5	MIR519D	FAM107B	ZSWIM8	LINC02159	CLPS	ATP10B	HS3ST3B1	TET2	LINC00886	KIAA1328
ZC3H13	PSG10P	TUSC1	ESRP1	RELA	BBS9	SATB2	LINC01940	ANKRD33B	KCNJ8	RAVER2	ISL1-DT	TACSTD2	HRAS	PTPRB	MGAM	SLC27A6	COPS7B	REG1B	SHISA3	PLA2G4F	MIA3
ST7L	ETV7	TLL2	AFG3L1P	ECEL1P2	ADAMDEC1	ENAH	MIR3659	LOC100134317	ZNF24	FZD10	DOCK7	DMRT1	SNORD63	BCL11B	MARF1	PRR18	HOXB2	FEZF1-AS1	CYREN	CES3	IPO13
TRAP1	CARD8	RNY5	DNALI1	AQP8	H2BC1	POSTN	FOXP4	MIR518B	OR2AE1	MARVELD2	MIR1827	AICDA	FLOT1	SACS	MACROD2	MSH2	CLIC5	PLIN2	ZNF445	LINC01606	MROH1
ACACA	WNT5A	IL37	OR3A4P	LINC01777	OR2G2	SDHA	SPATC1L	CD200R1	SPHKAP	NFASC	AP1G2	TNFAIP6	CAPRIN2	FBLN7	FOXQ1	ANAPC4	MSH4	CACUL1	DGUOK	GCSAML-AS1	C11orf80
MIR4723	IMMT	CCDC13	CENPJ	OR2AE1	MOGS	FGD6	CEP192	KLC1	NCKAP5L	MMP1	GHRL	VIPR1	COL21A1	MIR4742	SNORD23	GPR27	NKAIN2	CHD8	MIR4675	OR2K2	CUL9
KCNJ1	MIR526B	KCNC4	LOC653712	MIR520E	ADAD1	KARS1	ZBTB44	CYP26B1	UCN	TPM3	EOMES	CFAP20DC	KCND2	RSU1P2	SLC29A2	SNORA7B	SDR42E1	SLC5A4	MIR1283-1	DCC	DUSP22
ZNF821	GHRLOS	NOS1	CYP4B1	MLXIPL	ESRP2	ITGAE	ABAT	TNFAIP6	B3GNT2	LOC644936	SPATA7	DUSP22	DPT	RNASE10	H3-4	PDXDC2P-NPIPB14P	DNMT1	ABCA13	OR13D1	GPR65	FCHSD1
PROS1	KCNA4	SNHG15	WNT16	SLC4A11	SLC25A31	LINC02882	HES2	ADH6	HTR7	MED25	KRTAP20-2	IGBP1P1	TAL1	MIR522	FLRT2	TRERF1	NLRP2	SERPINB7	TRPV5	RNF19A	ALOX12
ZNF562	OR6N2	TCEA3	IGBP1P1	LHX5	KAZALD1	ESPNP	NEURL1	EMBP1	FOXD2-AS1	ADAM3A	MS4A13	LOC392232	HOXA5	MEP1A	ACTA1	DDAH2	SNORA7B	TRIM5	ITFG2-AS1	SRRM1	EGR3
SYCP2L	ARHGAP25	PCAT4	ARSJ	KIF4B	OR2C3	HYLS1	CXCL16	EIF3J-DT	GNA14	MIR1283-1	GLB1L	C12orf76	ZNF213	MYSM1	CAPN12	MANCR	OR10G4	SCRT1	HBE1	CCDC190	TADA3
SERPINB5	SYNPO2L	MIR92B	UBAC2	MOCOS	KRT20	SULF1	ADORA2A	SYNGR3	B3GNTL1	KIF20B	TACC2	DNAH10	ENTPD1-AS1	GRAMD1A	RASSF1	SLC5A4	MIR519B	REG1A	IFNL4	ZNF575	DPP3
PTK2	MIR516B2	COL12A1	DLX4	CATSPERZ	RRP12	MGAT4EP	SORBS3	DUS4L	IL18BP	MGAT4D	SNHG17	SPTB	UGT1A9	RNF148	MIR518D	LINC01205	DUS1L	ATOH1	CDK5RAP2	SS18L1	PRLR
ZNF202	BCL6B	MIR4321	CUL4A	MTMR9	ZNF341	MARVELD2	IRX5	CNGA1	MIR3185	PPEF2	OR8B2	DNAH12	ZNF766	LECT2	HOXC5	ACBD3	SFTA3	TDRD3	DCHS2	AMBRA1	ZNF407
FAM83A	POU4F3	KCNN1	TAC1	DPEP2	CDKN2A-DT	C4BPA	SMAD3	LAMB1	GABRA2	KRTAP26-1	DDX46	HHLA2	MIR3606	GCFC2	ZPBP2	MIR371B	GNA14	ERC2	SNORD36C	THADA	EME1
LINC01924	ETF1	NOTO	CSF1R	C1QL3	PIK3CD-AS1	ALOX12	EMILIN1	RRP1	SKOR2	KIF15	BNC2	RNF220	MIR4272	TAF6	SMYD3	NPC1	MIR626	HAGLR	KIDINS220	DSG1	HOTAIRM1
AP3M2	COL6A3	MIR378C	SERPINB9	NPR1	MIR548F4	ZNF142	HPD	NPC1	C1QL2	GHRL	ZNF286A	DHRS2	HSP90AA1	SPIRE1	OR10H5	COP1	COL2A1	MIR4324	EMX2OS	MSH2	BMP3
LINC00911	TAL1	DDIT4L	MIR548I4	HOXB-AS3	GRAMD1A	LINC00670	CRYBA2	MIR643	GLIS1	PPP2R1A	TPD52	NRG3	OR52A5	RASSF2	SNORD89	SOX14	ALOX5AP	DAO	NAGPA	WNT6	CDKN2A-DT
MAP3K9	KCNJ8	LINC01139	ESPN	NXNL2	ANP32AP1	TDH	LOC100129027	IFNA13	LINGO2	ZNF611	KCNG3	KAZALD1	SERPINB7	SERPINB13	ACBD3	RNF165	MRPS16	KALRN	LEF1	NBPF22P	TMC5
OR11A1	GMPPA	MDFI	MIR608	H1-3	VGLL2	APOC4-APOC2	MIR5089	KLF2	DCC	FLNC	IPO4	ZNF562	CDH19	MIR580	HOXC9	DAGLB	TJAP1	MIR3658	CLIP1-AS1	VAX1	TEP1
OR12D2	SLC27A6	MIR34C	TTC3	CLDN11	ITFG2-AS1	ELAC2	LINC00661	CXCL1	KCNN1	NELL1	SRCAP	EML2	ADGRL4	USP19	TMEM219	ITSN1	HSPA2	NUTM1	ESAM	SNORD70	CLPS
FAM238A	HAVCR1	CXCL6	F2RL1	FAM167A	HRAS	DSG1	CCL25	GGN	MIR512-2	GCFC2	EDC4	ZNF215	CHD8	KDM4E	MFF	ZNF492	SYNPR-AS1	KIDINS220	BCL7B	LIPF	FBXW11
SNORD59B	COPS5	GMPPA	KLRA1P	SLC6A13	TACSTD2	IL10	HSP90AB1	UBAP2	DNASE1L2	SNORD98	OR5AP2	ARHGAP27P1	SUN3	MED25	EDRF1	SPATA25	AVIL	IPW	MCTP1	SF1	NIBAN3
CATSPERZ	PABPC4L	PLLP	GRAMD1A	LOC401463	MIR626	CHID1	KCNH2	IGFLR1	KCNC1	CLPS	TNS4	IL18BP	NCKAP5L	POLA2	SNORA71B	COPS5	SYNE1	PABPC1L	ISL1	FBXW9	IL16
LINC01016	PCIF1	KCNS3	LAT	ARHGAP17	CLEC2A	MN1	PLEC	GFM1	IGFBP1	ZNF713	APTX	TMEM59	FKBP1AP1	ARSI	SNORA80A	SNIP1	DSP	SELENOP	KRTAP26-1	LOC389705	JRKL-AS1
NCSTN	FN3K	NLRP2	KRTAP9-2	SART3	LINC00251	DCST2	CACNA2D3-AS1	NKAIN2	ARHGEF10L	RDH13	PITX2	SDR42E1	OR3A4P	PCM1	ADAM2	CLIC5	WNT7B	RPS14P3	SNORD10	VPS25	IL21R-AS1
LEUTX	PDPR	FBN3	UBXN6	HOXD13	MIR31	RNASE10	IL10RB	EIF2A	PAPLN	ATG14	TRPV6	C4BPA	IL10	COL6A3	EFNA3	KLF17	H2BP1	SPRR2A	ADRA1A	MLXIP	SFRP2
MBOAT4	NKX6-2	GCNT7	RNU6ATAC	ANKRD30BL	CCDC18	LINC00616	HES6	TACSTD2	HOXD8	NLRC3	RTEL1	CLCN7	GBP7	TCP10L	SUPT5H	DGCR8	LEUTX	SPRR2C	CCDC91	NANS	ZC3H18
MIR4317	MMP26	LOC100505715	DUOXA2	SOX7	CFAP92	MIR548H3	EDDM3A	MAL	PEAR1	CR2	ROPN1B	FAR2P1	ZIC5	FUS	HECTD3	BRK1	OR6C6	TCF24	PARP6	ZNF24	DNMT1
RASSF2	PIP	EWSAT1	HMGA2	TRPV6	KIF6	RSPH9	PCBP2	PCIF1	TET1	CCNL2	TRAT1	CAGE1	LAIR1	TSPYL5	AFG3L1P	SERPINB13	HAUS6	HDAC9	CCDC190	CPSF1	OR6C75
RNF167	MELTF	MLPH	MIR517B	SYTL1	GDA	ZAR1	MIR196B	SULF1	LCP1	CCNY	APCS	LINC01016	HPS3	PCBP2	DNAH14	HOXA5	USP19	AKR1C6P	SNORD111B	TOLLIP-DT	LRRIQ4
LOC100129138	TRPV5	DYDC2	PIK3R5	SMCO1	SNORD38B	SCGB2A1	PDCD1	ADCY8	TMEM132E	SHLD2P3	FAM167A	LINC01216	CLPTM1L	KIF4B	MTUS2	CPEB2-DT	CATSPERB	FAM209A	EMC1	LMNTD1	EPHX2
TBRG1	LINC01098	CPT1C	MIR34C	SYK	SNORD66	NAPSA	DEFB129	PCM1	KL	LINC00668	HOXD-AS2	TNS4	LUC7L	LDHA	CRACDL	TGFBR3	PLXNB2	FAM209B	ANKRD6	KMT2E	GPATCH2
TRIM43B	FCRL2	CXCL12	UROS	OR3A4P	MIR516B2	PRLR	MED24	YY1AP1	KRTAP19-3	WFDC2	MIR3191	BPTF	MS4A3	MIR124-3	PON1	PRDM8	ZSCAN32	SNORD116-4	SNORD41	SNAPC5	LINC02159
ZMAT2	DLX2	MECOM	PCED1B-AS1	CDH7	DBX1	DCST1	RPL5	KCNG3	NAT1	NOL6	ESR2	ADA2	PPP1R3A	SULT2A1	PON3	ADAM2	SHOX2	LINC00879	DLX1	FAM172BP	GIGYF2
POLR2M	KCND2	CNR1	MIR4324	PPIE	IL10	TRERF1	MIR3663	RBAK	HS3ST3A1	CLINT1	PARP15	CNGA1	DEAF1	DLEC1	SNORA71A	NAPSA	PTTG1IP	ARSJ	MYO1H	SPTY2D1OS	MIR877
LINC00251	MLLT10P1	DYDC1	SNORD115-31	FKBP1AP1	SLC35G2	SMCO1	AMER2	SOX30	MRTFA	ZNF813	CIDEA	C3orf20	TVP23B	MEPE	SERPINB7	SAP130	ELL3	MIR522	TTLL5	NRXN3	DCC
TUBG2	SERPINB7	FGD5P1	PLEKHA7	CYP27B1	IL1R1	FAM238A	ARID3B	MIR517B	SMAP2	PDZD2	UBQLNL	CCDC74B	SUB1	GJB2	TFAP2D	CFHR2	RUNX2	SLCO1A2	LINC01001	OTX1	FOXD3
AFG3L1P	GREB1	LY6H	MGAT4D	OR7E85BP	POTEF	ZNF80	SARM1	SNRPC	NKX3-2	OSBP	LINC00469	KCNJ1	RBBP5	PBRM1	SLC19A3	MANSC4	GTF2F1	KCNS3	EIF4G1	FAM71A	ALOX5AP
FRAT1	KRT26	PKDREJ	ZSCAN25	FAM71A	COG5	SSTR4	MIR194-2	SNORD121B	RIN3	ADAMTSL1	ETF1	ONECUT1	SSTR4	PJVK	MSR1	MRTFA	PRSS55	AKR1A1	MIR519D	EHMT2	MIR3620
CCR6	PLD3	PTTG1IP	SNTG2	OR6F1	ZSCAN10	LINC01216	LOC90246	LINC01304	MEX3A	LYG1	EML4	KALRN	IAPP	CNGA1	PTK2	KRTAP8-1	SFRP2	MTMR9	KRTAP4-6	PHF12	LINC01720
LRRC3C	KDF1	AKR1C6P	ZNF544	MIR373	HTR3E	AIFM2	CMTM3	URI1	NUP188	DQX1	ACAD9	CD69	DNAJB7	RSPH6A	SNORD116-2	SNORD19B	VHLL	BST2	ZNF24	N4BP2L2	SMARCA4
MIR520G	HMX1	TSHZ2	ZNF728	FOXL2	DNAAF10	VENTXP7	UCN	GPR160	PROK2	CRYZL1	GATA6-AS1	FDXR	REP15	FCHSD1	ALX3	ASPRV1	ARRDC5	ADAMTS20	PCAT4	YLPM1	CDK5RAP2
CDKN3	RSPO2	LOC100129138	HYDIN	MTRNR2L6	OR2G3	ABCC4	ZMYND15	CYLD	SFRP1	LIN37	SMYD3	NPM2	CD34	TEX43	IL18RAP	MIR623	PTPRB	CYB5R2	DLG2	NMRK2	CALD1
LINC01093	RBM46	SYCP2L	ZNF718	IRF8	ADGRF5	UQCRC2	LOC642846	MIR922	PGK2	PRR18	SOWAHA	LPAR3	CRP	ZNF142	CCDC144NL	NXNL2	MIR520E	MIR498	PRRC2B	PUM2	CASP8
DQX1	BPTF	LTK	MIR512-2	SP140L	GABRR1	MAK	DNHD1	DAO	SMCO1	AVIL	SLC35E2B	NR5A2	GCFC2	RIPPLY3	CCM2L	NIPBL	MIR3064	GBA2	ZNF655	NEB	CNN2
ATP2B4	CR2	SSBP2	RTN2	KRTAP19-5	DUS4L	EIF3D	SEC16A	KIAA0408	TACSTD2	UBE3C	SNIP1	GNAI2	ESR2	GARNL3	LINC00469	FAM170B	UBA6	ANKUB1	MIR10A	TOLLIP	RUNX3
OCIAD1	CASP2	MYADM	PGR	ATP5MC2	TAF6	RIPPLY3	FBF1	NEURL3	SRR	SPATA25	SYK	FAT2	MIR3136	DPEP2	SLC6A13	CLDN22	EBLN1	SUN3	RPN1	UBQLNL	DLX6
AKR1C3	ESRP2	TPD52L1	PTPRB	RILP	DLC1	ALOX5AP	PKD1L2	TNFSF14	SLC17A6	DVL2	DYNLT5	TMPRSS3	CPSF6	LOC145845	FOXL2	CRSP8P	OR2G2	SNORA22	TTI2	LUC7L	SUPT5H
IL18RAP	PPP2R2C	ZIC5	GNS	STX8	MYH1	MYH16	SOWAHC	SYTL1	MIR498	ACACA	ZMYM2	SLC25A26	PHAF1	CCDC69	ZNF24	DNAJC22	SNIP1	STX19	NCKAP5L	CHST5	SPHKAP
MFN1	LINC00115	CNTN4	TRMT1	YARS1	TMEM106A	MIR517C	SRRM3	ZNF407	MIR124-3	PTK2	OXTR	SHOX2	ITIH2	LOC374443	SNORA22	TET2	ARHGAP17	MIR10B	PAN2	MYG1	BARHL1
KRI1	ITK	ATP9B	OR2W5P	LIMD2	MTMR9	DYNC2I1	FOXE1	LOC100130331	LINC00470	LOC653712	ACBD3	GJB2	SNORD37	SPATA22	GCNT1	ERBIN	OR5A2	YWHAEP7	C17orf107	DSP	POLG2
CRYGB	UGT1A3	TMEM176B	NAT1	MROH2B	TBC1D28	DEFA8P	HOXA9	SYNPR-AS1	OR51B5	LL22NC03-63E9.3	MIR519B	SHISAL2B	MIR4520-1	MYO15B	FAM83B	CSNK2A3	ADH6	GPR141	CASP8	AKR1A1	BRWD1
HES7	DOCK8	MMP15	FBXL5	C6	SMYD3	FAM170B	CSNK1D	TEX10	HOXC12	AKR1C6P	GNAT3	IL1RL1	SNORA3B	ANKUB1	MLANA	HCLS1	ATOH1	ZNF732	BFAR	NOP9	KRI1
TEAD3	SYT6	PLTP	ZNF24	PRLR	OR10P1	KRTAP8-1	PLEKHO1	DNM2	OR51B4	ODF1	MFSD2B	IL18R1	PIGR	PRSS45P	MSH2	ZNF80	LINC01205	CCL20	UBE2J2	SP8	SNORD19B
MEP1A	NRXN3	ESAM	RASSF1	OR5A2	IL31RA	IFI16	PITRM1-AS1	TACC2	CYP26A1	PPBP	ZNF445	MIR4691	AXDND1	MIR3064	KRTDAP	PRH2	LOC100289511	AMBN	WTAP	RAB8A	ATP2A1
TMED1	SLC6A5	NELL1	OR5A2	MIR516A2	TTC34	SLC39A12	ATXN1	RAB34	EYA4	ARFGEF1	LPAR1	MIR548I4	OR2C3	KRTAP19-6	LRRC3C	MTUS2	ZNF552	OR52B6	C12orf76	PPP1R14D	MGAT4D
LY6G6C	TRADD	IL1R1	CBR1	FCAMR	TPT1-AS1	ARHGAP25	PTAR1	BEST1	OR52A5	FBN3	OR2W5P	TAAR8	TMPRSS11A	KDM2A	MIR196A1	USP42	IPO13	TCF7L2	DGCR8	NOL6	MTRNR2L6
CPNE5	HOXA11	ISL1-DT	METTL3	OR8B4	OCIAD1	SLTM	CIT	DNAH6	ZPBP2	SLC16A11	PRPF3	ABCA10	MMP1	IVNS1ABP	VSX2	RNF17	BORCS8-MEF2B	HES5	GJB2	LTV1	TOP1P1
PIGS	OR2Y1	H2BC1	TRIL	CAPN11	RPGRIP1	DBX1	NRXN3	LINC01164	MIR519A2	SERPINA10	SERPINB4	SPIRE1	SDHA	VAMP4	HBE1	CPNE1	HNRNPL	LRRC14B	PRPH	TSHZ2	ANXA2
OOEP	BCR	SHISA8	NPC1	NAPSB	VPS37B	SNORD9	MYEOV	ZSCAN10	FGF10	TNIP3	THSD1	FAM25C	IGDCC4	MON2	LINC01446	ZBTB18	TSPYL5	COPS7B	IMMT	SH3YL1	MIR526B
KDM2B	TNFRSF9	IFNL4	MIR4534	RNF207	ELP3	FBXW8	MUC17	SULT2A1	ZNF728	LRSAM1	MPP7	AMY2B	MIR5689	HNRNPC	PDPN	SLC23A2	EFNB2	FTMT	ITIH4	USP34	OACYLP
DEFA4	PLEKHA2	MYB	FCGBP	LRRC10B	OR3A4P	PDE6C	TRIM72	LINC00317	GYPC	TMPRSS3	FLAD1	ISL1	CUL7	NBPF22P	EIF3D	DDX11	SNORA80E	ANGPT1	CPT1C	RRN3	KRTAP26-1
SH3PXD2A-AS1	NFKBIB	ALX3	SOGA1	PTGER1	POLG2	TUBB3	DGCR10	MIR520E	CALHM6	LOC158435	OR7G2	CR2	POM121L12	PPEF2	KLHL12	PRDM12	SPTY2D1OS	SEC23B	MTA3	TMEM231	LYAR
ARPC2	MAPT-AS1	MIR10A	PRLR	ZNF215	CENPJ	LINC00343	NAPG	RNF19A	RNF167	PRKACA	OR8H1	TMCO6	C9orf57	CCNL2	SNRPC	OR10V2P	NKX2-6	LINC01239	HOXB3	HTR3D	PTPRA
LINC00616	ZNF438	PLBD1	MIR3916	TRPM3	KRT26	FBXO11	FBXO5	FNDC1	C6	UBA6	SIRT2	ANKRD36BP2	MIR5047	BAIAP3	KIF23	MAP3K7CL	CPEB2-DT	UQCRC2	MIR152	DHX9	TTN
PON1	NODAL	MLNR	LHX5	SUN3	JRK	CASP2	ALOX12	DPYSL4	SLU7	SELE	TMEM106A	VAX1	DUS4L	PROCA1	MIR4723	MIR3126	KLHDC3	EML2	SYCE2	SIRT1	LRSAM1
PON3	DDX55	LOC100130331	TBC1D8	MIR5696	DUSP4	SHOX2	MIR4314	SNORD105B	LEUTX	MIR198	MDM4	CCR4	OR2G2	SNORD116-2	ELMO2	YY1AP1	TEP1	DNAJB7	LHX1	EIF3E	CPEB2-DT
FKBP15	C12orf76	OR8B4	DEFA8P	FCGBP	SNUPN	AKR1C6P	ESPN	TYW1	EML2	FHAD1	TYW1	TUBG2	MIR498	SLC25A23	SNAR-H	NDUFS6	SHMT1	RTKN	LINC00424	STK3	CYP2E1
ANKRD61	RYR2	LLGL2	ADH1C	MIR512-2	COL6A3	SLC22A12	SMO	IL1R1	OR52W1	EVA1B	LOC100129175	AQP8	SKP1P2	KIF13A	TRIM34	PPEF2	WIPI2	MIR520G	SHMT1	OR3A4P	MIR590
MIR539	FCRL3	RIPOR1	UGT3A1	NAA11	MIR519B	ATP6V0A1	SFTA3	PIP5K1P1	COP1	PDE6C	NMT2	RFX8	AMY2A	KRT82	LAMB1	LINC01164	MIA-RAB4B	KRTAP4-6	LARS1	SNORD82	TPO
FUS	PCCB	H2BC18	TMTC1	PIGR	C9orf24	MIR1827	B3GNT9	MIR3131	MCTP2	MGAM	DUS1L	ITFG2-AS1	MIR4748	MIR1827	VHLL	PRSS53	HTR3E	HOXB4	C17orf75	SUN3	SLC14A2
FAM83H	REX1BD	CYP4X1	SLC6A4	MIR4675	LIPF	WDR55	MSMO1	MIR627	HTR1E	TBRG1	GC	FZD7	SNORD114-29	ZSCAN22	BARX2	KRBA1	PVT1	C4BPB	CEP95	ATP13A2	GGTLC1
ARNTL	BACE1	PIEZO2	N4BP2L2	UGT1A9	KRT34	USP18	TMEM139	TRIM34	NR2F6	MIR4306	PRKACA	CRSP8P	OR51F1	ZNF655	ADGRF5	ZNF699	SERPINB7	FAM172BP	HARS2	ANKRD30BP3	AKR1D1
CHD8	FAT4	C1QL3	MIR4272	HBG1	CD69	ANKUB1	WDR88	F11-AS1	DDX50	DSG1	TSSK3	POM121L12	CLK2P1	LY6G6C	NKX2-8	JMY	CHFR	SUPT5H	MGAM	ABCF3	ULBP3
ZNF80	SOGA3	CAPN12	FOXF1	MTMR14	H3C6	WNT16	ALKAL2	IFNG	PLEKHG5	MYO10	GSN	HSP90AA1	DLX5	UTP14C	SLFN13	SNORA28	CYP2D6	DLEC1	ARHGAP25	ANKRD6	PRKCI
GOLGA2P5	HPSE2	TTC34	WT1-AS	RNF220	SCP2D1-AS1	TUBAL3	MINDY4	BABAM2	RGMA	OR2AE1	EBF2	FRAS1	FOXD4L1	MIR515-1	GPRC5B	AFF3	YJU2	TENM2	OOSP2	LIN37	EMBP1
CDON	SLC6A16	B3GAT2	LTB4R	MIR519B	GTSE1	SPATA21	AHRR	DYNC2I1	EN1	MIR548H3	SUN3	CBX4	EIF3A	TAF8	MIR1178	FUT5	TNFSF14	C1RL	RIOK1	SYNGR3	CLIP1-AS1
CPSF6	NKX2-4	SNORA5C	NUDT16-DT	ACSM1	GSDMC	PRPF40B	MRC2	WSCD2	IL18RAP	MIR3916	MIR4718	TEX36-AS1	PHC3	FRAT1	NUTM1	MIR615	TBX20	EPHA6	PIK3AP1	SMARCC1	TRAPPC10
RRN3	BCL6	MGAT4D	EGLN3	OR13C8	EME1	RBM46	OCA2	SNIP1	ACSL1	MIR300	TNFAIP6	INPP4B	OR5A2	NAT1	NR5A1	TRAPPC10	FDXR	ELMO1	MIR499A	IARS1	DIAPH1
ALOX12	ANKRD10	RSPO2	OR52A5	ADAMTSL3	LINC02579	ATXN2L	ST6GALNAC2	CCDC85C	BRK1	GABPB2	KIDINS220	PDE4A	MIR519B	ZMYM5	CWF19L1	GGN	TPTE2P1	MIR622	BRD9	KCNA4	HTR3D
MRPL36	KCNN1	CRIM1	MS4A12	OVOL2	LOC100507384	MIR3145	C3orf67	MYADM	OR51F1	ELMO2	WNT2B	LY6G6C	MIR4520-2	SNORD97	DQX1	HOXB-AS3	LEF1	CLSTN3	COPS6	OTOL1	LAT
RASSF1	SERPINB3	ANKRD30BL	RNF39	NKX1-2	TCF7L2	WT1-AS	UGT8	RNY5	FUS	CFHR2	TLX1NB	LINC01260	FRMD4A	DCC	PPP6R3	NCKAP5L	ZNF24	CD163L1	IGBP1P1	CCNH	ANXA2R
TSPO2	ATAT1	TNFRSF10D	SLC15A1	LIPF	ZNF812P	MIR133B	MIR551A	HECTD1	TJAP1	RPL23AP64	ELP3	MGAT4EP	OR10P1	MIR548H2	NCKAP5L	MMP1	PLD3	C1RL-AS1	LOC338963	TRIM43B	SRCAP
MACROD2	SERAC1	MIR517A	COL6A3	BIK	KIF4B	TPD52	MT1A	TMEM150B	FZD1	GTF2H5	DQX1	IFT80	ADAMDEC1	SDHA	TAFA4	MIR627	MON2	RAB34	VSTM1	TRIM58	MIR580
LOC441155	MIR522	CRACR2B	SNORA8	VPS37B	ADGRG1	NRAP	LOC100132111	CRISP2	C17orf107	KRTAP8-1	THBD	TRIM59	SELP	H2BP1	LOC643406	MIR603	LINC-ROR	ARRDC4	FAM149B1	MIR4723	PHYKPL
SMIM31	ADAM2	ZP2	LALBA	FRZB	MIR523	LHX1	CHRD	FBXO22	POLH	FAM20A	FGF11	THNSL2	IGBP1P1	CTAGE10P	KLHDC3	UBE3B	OR6F1	HOXD4	HDAC1	PTCD3	RNF17
FBXW9	VARS2	MINAR1	ACSM4	OR7C2	KCNA1	FAM107B	STK38L	SLCO1A2	GMPPA	MOGS	SNORA71A	PEAR1	AGA	WNT7B	SEC16A	OR4D9	OACYLP	ALPK2	ARRDC5	SLC25A23	PPRC1
TBC1D3P5	LRRC70	H2AC16	IAPP	MME	GNA15	LTA4H	IGF2BP1	FCER1G	LINC00161	CHD6	SLC35G3	LAMA1	ACAD8	RNU6-31P	UQCRHL	EFNB2	OR1S1	LPCAT3	RBM24	PHC3	DGCR11
SNAPC5	IPO11-LRRC70	ISL1	IL20RA	TTC34	EFS	CCR4	PACS1	IL18RAP	SNORA5B	TMEM200B	FAM229A	PKLR	EBF2	CFAP52	NR3C2	THADA	ZP2	C7orf77	ADAM3A	MYH1	STAG3L2
TPRX1	H2AC1	ZFYVE28	FAM90A27P	LOXHD1	DDX55	RNASE8	ETF1	GOLGA2P5	OR6N2	SLC44A2	SFXN5	C8orf89	XPNPEP3	TRIM34	OPRM1	SNORD89	SCIMP	SAMD11	EIF3B	TMPRSS11A	PPP1R12A
ZNF496	LUC7L2	ZNF516-DT	YY1AP1	CLPS	HPYR1	GCSAML	DRAXIN	GSKIP	HEY2	ZNF638	MAEL	MME	DDX55	ZNF410	MIR499A	MIR1265	NRIP3	IFT80	SKAP2	FBXL13	CCL28
HCLS1	GCSAML-AS1	IGFBP7	AXIN2	BMP7	FAM172BP	SYT14P1	LINC01305	HECTD3	SP6	GRAMD1B	NAT1	LOC100129138	RBBP6	IL1RL1	ZNF541	ZNF839	ITIH4	TRIM59	SFXN5	ST6GALNAC2	ZFHX4-AS1
MIR1204	TTN	WNT7B	HTR3E	IL1RL1	ATP5F1EP2	PPP1R36	C7orf49	LINC00616	SNORA71B	USP19	SSH1	SLC25A31	PPP2R5D	IL18R1	LOC401463	RBM39	BRK1	FAM107B	HELT	UQCRC2	RELA
MIR4718	MYO1H	CTSL3P	KLHL12	IL18R1	MIS18BP1	LHX9	MAP2K3	TUBG2	INTS11	EMBP1	NUDT12	HP	AKR1C3	ATG4B	LHFPL3-AS2	TRAPPC9	CWF19L1	LINC01544	USHBP1	LOC284788	CWC25
C4BPA	HES5	OR11A1	KDF1	ACOXL	MEOX2	TMEM59	EPS15	TRIM5	MIR1323	MRRF	OR4D11	EFNA3	MEX3A	NCOA6	EME1	TMEM45B	BCL6	PHF12	TBX2	ACBD3	CYP1B1-AS1
MIR376A1	HNRNPL	CASP10	MCM9	TIMMDC1	TTC3	HNF4G	TMEM105	PHC3	LOC389641	DGCR8	C2	MAB21L3	RNF157-AS1	AMPD3	EIF5B	THSD1	STXBP2	HTR3D	DNAJB3	CLASP1	TFIP11
CD44	KL	RNF17	MT1HL1	STARD13	FBF1	LINC00301	FLJ23867	POLA2	NKX2-4	ATXN2L	KLHDC3	SYT14P1	XRRA1	TES	EIF3A	IL18BP	DNAJC15	ATP2A1	LAMB2P1	CNN2	PPP6R3
KRTAP8-1	DSG1	TGIF2	ESR2	MIR523	WIPI2	ALDH3A2	NR3C1	MIR3192	PGR	SNORA29	NRG4	HTR7	MIR608	MIR518B	BCL11A	ACAD8	RAD54L2	SELP	OR6M1	MIR378C	CACNA1C
SLC9C2	MIR99AHG	EFNB2	AMY2B	H4C13	SP8	NUDCD1	SLC13A5	HAAO	BANP	IL31RA	RNF207	IL1RN	CREM	LINC00351	RSPH6A	KRTAP19-3	SVOPL	GUCA1C	ZNF217	ADGRF5	NIPBL
AGO1	MIR519B	CACNA1B	SPRED3	GK2	SOX18	MIR3658	VPS53	TARM1	SHISA9	PKLR	KLF5	TTC22	KCNN1	AIFM2	MIR1323	DVL2	NUP107	SNORD116-8	C2CD4D-AS1	RNF10	DSG1
IER3	CHD8	THNSL2	ECHDC3	MIR31	PRAM1	RAB34	CAMTA1	MIR1323	SNORD115-30	C19orf18	OR7C2	UBAC2	SIX6	CNTNAP4	LTBP2	NBEAL2	CWF19L2	LRRC70	TF	WDR82	CORO6
SPIRE1	EBF2	MDGA1	ANKRD33B	LOC729683	SNRPC	SERPINB13	PADI1	EML4	HOXD11	KIF13A	LOC100130992	SLC17A2	UCP2	C2	TXNRD1	UICLM	IL12RB2	IPO11-LRRC70	MIR198	C2CD4D-AS1	C9orf57
SNORD41	WNT2B	RNASE10	SOWAHA	MSR1	CDS2	BAG3	TFAP2A-AS1	KRT37	UPF3A	SCIMP	MIR4734	TBX5	ZC3H18	ADSL	FOXL2NB	MYZAP	BNC2	MIR124-3	COPZ2	SMARCA4	MIR5094
SNORA28	C11orf87	KRTAP19-6	GABRA6	SLC3A1	LOC100129138	TSPYL5	TCF7L1	DIAPH1	HNRNPM	SYNPO2L	PSMD6-AS2	GATA4	MIR523	MIR187	HOXC12	MIR527	SLC6A20	DNAJC22	EGR3	NEK10	LINC02901
FOXB1	CDCA3	MYO3A	MEX3A	PMPCB	ADAM12	NSD2	RBM17	IQCF5	CYP4B1	SRCAP	SANBR	A2MP1	CAMK2G	CRSP8P	APOOP5	EFCAB6	PPP2R1A	TDO2	KRTAP24-1	BCLAF1	MIR411
MIR615	ENY2	SLC6A2	HNRNPM	ALOX5	FAM107B	AGXT	APBA2	ARHGAP27P1	ZNF577	SNORD119	GHRLOS	GLP2R	DCLRE1C	USP42	DDX55	PEAR1	LARS1	POM121L12	PABPC1L	MPRIP	ARHGEF11
SLC17A2	ZNF385B	TAS2R40	H3-5	ACSM4	SHISA7	SAP130	LTBP4	GCSAML-AS1	TCF4	PARVB	MTMR14	TDRD9	TFAP2A-AS1	CREM	CNR1	SLC47A1	CTF1	ASAP1-IT1	SIAH1	NCOA5	MIR1204
LINC02120	MGAM	NAT1	BTLA	EDEM2	FNDC1	PTPRB	NDRG4	OR3A4P	CPTP	PRAME	SLC2A9	CNIH3	MS4A15	CLIP1-AS1	ATP9B	ESR2	FAT2	MIR5689	MIR553	MEGF8	NRN1
ATP2A1	PPP1R37	ICAM5	MIR631	APBB1IP	LARS1	AKR1A1	TARP	PARP14	SFRP2	SLC25A26	MIR3190	COL4A4	TFAP2A	KRTAP19-5	USHBP1	THOP1	BCL2L10	RNF157-AS1	ZFHX4-AS1	CTDSP2	VPS39
MSH5-SAPCD1	SIM2	NRXN3	LOC145845	CTAGE1	LY6G5B	LOC441242	RAX	GPR65	LINC02877	RAD52	MS4A15	RMND5B	MIR124-2	G3BP1	TUBG2	BUB1B	SMYD4	FCGBP	APOM	SERPINA10	NAB2
AADAC	ADH6	MIR516B1	FOXI3	ZNF24	INPP5J	TRPV6	GFAP	LINC01531	PTGER1	ATAD3B	ATP2A1-AS1	MFSD2B	CHFR	HAGLR	EYA4	LINC00710	TMEM207	TNFRSF9	PPP1R3G	PROS1	MYZAP
KRTAP19-3	PMS1	CLPS	ZNF117	PLCXD3	FBXL12	PJVK	ATP2C2	ADGRA3	MSC	PARPBP	CNIH3	DOHH	ADH6	MIR758	MIR525	SLC11A2	ZC3H13	FAM201A	LAIR1	DMTF1	UTP14C
UROS	SLC16A11	ACTL7B	TNFRSF9	PDPN	MRPL36	ZNF766	MEIS3	FCGBP	SERAC1	TEP1	LINC00161	CTDSP1	HYAL4	PLCG1	NRG4	REC114	NEUROG3	LAMB1	GTF2H5	ZAR1	FCAMR
TNRC6A	ZNF286A	PRDM6	GJB2	MIR4488	FAM47E	WASHC2C	BMF	RIN1	TNFRSF10A	IL18RAP	MBOAT4	MKRN9P	RTKN	MIR518A1	KAZALD1	PPT1	PTPMT1	EPCAM	ADGRE2	TAS2R8	SLC25A26
DLG2	MROCKI	TUBBP5	DUSP28	ADAMTS15	FAM47E-STBD1	SNORD116-3	LHX1	GNAT3	CNIH3	F2RL1	PHOX2A	HTR1A	OR4D11	OOEP	SLC6A4	NFATC2IP	NDUFS3	KEL	MKX	OR10G4	MIR1185-2
CDS2	MS4A13	SLC16A11	SNORD89	BCR	DPEP2	FEZF1-AS1	PROSER2-AS1	DNAJB3	IL16	MIR3130-2	GPATCH2	AACSP1	SLC6A16	DOCK5	ZNF562	DMRT1	KDM4C	PPDPFL	RBFOX1	ZSCAN25	PTK7
TMCC1	PMS2P3	PITX1	PCED1B	FOXL2NB	EMX2OS	UBR4	EWSR1	KRTAP9-1	RNF166	MIR3130-1	TRABD2A	MIR515-1	PUM1	ZNF778	SPRR2A	SIX5	DEFA4	LINC01924	CLIP1	MN1	ERMARD
SMG1	CYB5D1	TVP23A	OR51E1	MCOLN3	PGR	STK31	USP32P1	COL21A1	RNF157-AS1	ICA1L	CLEC4C	LOC442028	GATA6-AS1	PPBP	SPRR2C	DNASE1L2	CYREN	ZNF492	OR52A5	MYZAP	CYP11A1
SYNPR-AS1	GDF7	VSX2	MIR129-2	MS4A3	MYADM	MEP1A	CHST14	RMND5B	CD151	TTC21B-AS1	LOC100133050	COX8C	PHGDH	FAM167A	SNIP1	MIR372	TRAPPC9	SNORA5C	OR52I1	AMN	SNORD9
MIR1272	MIR3136	STXBP6	ITPRID1	CC2D1B	LINC00261	TAAR8	AKAP10	MROH2B	LOC100129175	MIR519A1	CLDN17	CCDC144NL	RPE	KLHL12	CCDC82	PCED1B	CLDN22	C2	SNORA80E	AMY2A	TPTE2P3
EFCAB6	MIR517A	CAGE1	RNASE12	CCN6	SLC25A10	LINC02901	GUCA1A	FN1	TVP23C-CDRT4	SNHG17	CHID1	GGT3P	ALOX12	INPP4B	CA14	GPR35	SNORD116-3	OR10G2	ATIC	C1orf189	DVL2
UVRAG	LTB4R	LOC286083	NRN1	CCM2L	OR2J2	LINC01194	SARDH	GCNT1	TVP23C	SNORA71B	CASP8	MTNR1B	PFN2	UBE2J2	PPIAL4G	FAM83H	FIS1	MMP12	SOX10	WWTR1-AS1	KLRA1P
IL22	MEIS1	VPS25	ISL2	TBRG1	SPINT1	SNORD119	FNDC11	SNORD98	KLHDC3	LOC100131257	MECOM	PAX1	KXD1	N4BP2L2	RNF43	ALPI	ZNF213	MIR519A2	MIA3	MIR877	THUMPD1
AGXT	SLC22A24	MX1	USP36	GCNT7	FCAMR	OR7E12P	WHAMMP2	ARHGEF10L	FAM209A	EFCAB6	EIF3E	FRAT1	ZAN	FBXO10	EIF3E	ULBP1	CUZD1	ACSL1	USP19	CPEB2-DT	SNORD59B
TSHZ2	SPRED3	ITGA8	EBF2	LAIR1	HMGA2	MIR1471	EYA2	SUB1	FAM209B	USP33	ARL5A	LINC02245	SRCAP	TMEM163	C4BPA	ACIN1	MIR524	OR9A2	PDCD1LG2	NBPF9	SNORA28
DUS1L	SLC32A1	FOXD2-AS1	SNORD19B	KCNC3	RNF17	SIRT1	FGFR4	MIR299	TLX1NB	ZNF821	OACYLP	MFSD13A	PLEKHG4B	MIR603	WIPI2	EMX2OS	CYP1B1-AS1	SPATA7	FBXW9	WTAP	LINC00343
FAM149B1	AMER2	KDM2B	SNRNP200	SLC35G2	ITIH2	MIR3945HG	TFAP2A	RYR2	MIR187	ARHGEF18	ZAR1	LINC01239	LRRC3B	SSH1	TGFBR3	MCM3AP	ZNF655	TENM3	KRTAP19-6	CYP4B1	SYNPR-AS1
ATG14	SNORA28	OR2AG2	SNORD116-2	LOC284788	LL22NC01-81G9.3	OR5C1	MIR548F5	ADCY10P1	SNORD127	KIAA1656	EVX1	CLCA1	POTEF	APTX	FBXL13	BCL6B	CNOT3	ISX	FAM170B	H3-5	REC114
GDNF	MIR5696	TDH	LLGL2	ADRA2B	OR52N5	FEZ2	TLCD1	ZBTB44	UGT1A3	MIR4742	MIR1178	NCRUPAR	LEF1-AS1	EIF3E	CCDC144A	SLTM	PIGR	BTNL8	NDST2	OR52B6	ZNF354C
SYTL1	WFDC2	GLB1L	ARPC1B	OR2T11	SMCO1	IL17F	IL21R	LTN1	TPD52	MIA3	PDCD1LG2	COPS7B	ELP3	CD14	UTP25	CORO2A	PHAF1	RPLP0P2	GRHL2	OR2W5P	DAZL
KRTAP17-1	ARHGAP17	CBX8	KRTAP21-3	IHH	BRD9	IL1RN	NADSYN1	LINC01541	WFDC2	MIR548F5	TFAP2B	PAX9	RANBP1	SOS1	CYP26A1	TTC3	LINC00469	SP140L	UBAP2L	LAT	CAMTA1
MIR1283-1	OR2A12	ARHGAP9	LINC00301	PSMB4	SHLD2P3	PIGS	GPR68	TAF1L	ACIN1	LMNTD1	DHRS3	OR4D5	FBF1	TRPM6	LINC02894	RRN3	RNASE11	AKR1C3	MIR518D	ZNF213	CAMSAP3
SCP2D1-AS1	NACA2	LINGO2	MYRIP	PAPLN	MIR3145	HMX3	LY86	SRSF3P2	RNF149	ARPC2	TAL1	MRPL42P5	RBFOX3	PRR18	MARCHF8	CYP11B2	CCDC91	ADCY8	MIR4728	OR2AG2	TCP10L
LUC7L	PRDM14	GPR25	SLC30A5	EDNRB	HLX	PRR15	FEZF1-AS1	NACA4P	WNT3	IPO11	UGT3A1	FNDC1	NRG1	TBC1D5	LINC00661	GAPVD1	CREM	OR51E2	ABCF2	LOC100129138	DPEP2
INPP4B	NADK	ESYT3	RBM39	LINC01097	UTP6	SHMT1	GFI1	CELSR3	POLG2	CTAGE1	KRTAP8-1	KRTDAP	ZSCAN23	PTER	HOTTIP	GOLGA2P5	ABCF2	LINC00486	OR3A2	SMYD3	MIR559
RNU6-31P	WNT16	CLDN7	MIR4520-1	NXPH2	CD200R1	RPN1	XXYLT1	BCL2L10	ESPN	MIR186	SNORA5C	RRP1	ZNF142	SCP2D1	CYP26B1	LYG1	CYP11A1	FN1	MTUS2	EIF4ENIF1	SNORD114-25
HOXB6	KLHDC3	NXPH2	EXOC2	OBI1-AS1	MIR3192	POLG2	MIR3940	PTPRB	PTPRB	SLCO1B3	GDF6	MAP3K13	RPGRIP1	DGCR8	ITPR1	GIGYF2	LINC00424	PPIAP46	MIR4644	PRMT8	USP36
LINC01164	DNAJB7	ZNF273	NAT8	TBL3	SNORD93	PPT1	F11	FGD5P1	LSM12	CCDC91	WNT3	SNORA29	OR11A1	EPB41L2	KXD1	ZNF382	GPBP1L1	CYSLTR2	TET1	MIR4280	FAM71C
AFF3	MCF2L	CDH7	ZNF561-AS1	MRPS16	HSD17B1	CPN1	RMST	NR5A2	RNF19A	MIR499A	MPIG6B	LMX1A	MIR623	TSNAXIP1	OR7C2	OSBPL7	LINC01138	OR51E1	TMED1	MIR3620	ANKRD10
B3GNTL1	WDR82	C2CD4B	LOXHD1	CASP8	AP1G2	PPP4R1L	ACR	WNT6	FBF1	AGXT2	IMMT	HOXB5	RAB32	DNAH12	ZNF559-ZNF177	TBRG1	TYW1	PIN1P1	SNORD89	ALB	MANCR
CASC16	KRTAP20-4	OR5C1	FKBP1AP1	LINC00886	PDGFA	MIR517A	HSF4	MIR383	ABCF2	SELENOO	ANKMY1	ODAD2	LINC02903	MIR3131	RBBP5	LINC00477	PTCD3	SLC22A24	DAD1	SKP1P2	LINC01061
DCST2	SYTL1	MIR526A2	CCDC82	FAM238C	TMTC1	TMC6	MIR1205	MIR498	IQCF3	ARMH4	VPS37B	LRRIQ4	OR13D1	MIR525	UBR4	LEUTX	LINC02877	CLRN1	ZNF705A	RSU1P2	TRH
NKX2-6	DNASE1L2	LINC-ROR	DDAH2	KRI1	CYLD	LRRC3C	INSC	H3-5	ACP4	MLH1	ITK	SLC5A1	BCLAF1	CASP2	OSTCP1	ZC3H18	SMPD4	MIR527	RBBP6	KARS1	MCTP1
KRT27	NKX1-2	ALKAL1	OR4D11	KCNC4	PPIE	SMPD4	LRIT1	LARS1	FRG1BP	MAP4	ZIC2	FOXC2	DDB2	TDRD9	PDXDC2P-NPIPB14P	ZNF286B	RET	P3H2	NLRC3	SERPINB13	ATP6V0A1
DGCR8	FBXL5	PRLR	RRP1	TNFRSF17	TRIML1	PLEKHS1	CTNNB1	MIR4718	MIR124-2	MIR4718	GLT6D1	LHX1	PCCB	DQX1	OR2A7	TNIP2	RNF151	SLC25A10	YTHDC1	TRMT44	PPEF2
SNORD114-24	PDPN	IL17RB	WDFY4	EMBP1	MIR3945	WTAP	EPHA8	LINC00668	PSG10P	UBE3B	SEC16A	GPRC5C	STK17B	ZNF789	ZSCAN5B	LY6G5B	NUTM1	ENY2	TMEM150B	ZFHX4-AS1	CNDP2
FBXO10	IFT80	MIR4664	ANKRD63	KCNV1	CBR1	LL22NC01-81G9.3	KCNIP1	RCAN3	ZMAT2	ANGPTL3	SIRPD	LINC01622	NKX1-2	LSP1P3	SULF1	AMBRA1	KRT16	KNG1	ARHGEF2	ADH6	MIR4324
ZNF534	TRIM59	TMC5	MIR520D	SERPINB4	SNORD105B	OPN1SW	GATA2	MCTP1	PHAF1	ZNF668	CEP97	MRPS31P5	FBXW9	CACNA1E	KRTAP4-6	WTAP	GBA2	GATA2	DMWD	NALCN-AS1	PNLDC1
LMNTD1	MED15P9	SLC25A52	EPHX3	MOS	ZNF24	OR52W1	RPL3L	WDR91	ABCC9	KRTAP9-2	RESP18	PLCXD3	CYP1B1-AS1	MIR4272	ALOX5AP	INTS3	CAMTA1	CRMP1	DVL3	OR8B8	EIF3E
CDRT15L2	MSC-AS1	C1QTNF7	GDF6	ITGA7	TENM3	ZNF839	DDX58	EDEM2	SP140L	GDNF	USHBP1	DMRT2	LMNTD1	SNIP1	TMEM184A	MIR1178	GSKIP	H3C12	AGO1	RBBP5	TSNAXIP1
CCDC91	LINC01128	MIR10B	TESPA1	GJB2	FABP5	FAM86HP	2023-09-10	MMP24OS	SCGB1B2P	PRSS55	PPP4R1L	MIR518B	OR2G3	TNFRSF17	TNS4	DLG4	HERC2	LINC01304	PGK2	TLX2	ANAPC4
CLRN1	BABAM2	PVT1	VPS51	H1-5	TXNRD1	CLIC6	SYNJ2	THOC1	OR51E2	CLUAP1	DLX1	MTA3	MIR516B2	BNIP3L	OR3A2	FBF1	DHX9	BNIP1	TMEM17	GCNT1	GBP7
STYXL1	NAA38	COX8C	IER3	ADAMDEC1	MIR1283-1	NLRP12	MFF	GRIN2A	RBM39	MDN1	TTC3	CORO6	PPP1R12A	OR10G4	MRPS16	LOC441455	QARS1	SRSF3P2	LHX8	TAF6	NAPSA
TADA3	PLEKHG5	LOC145845	OR6M1	KRTAP20-4	S1PR4	ADAM20	MIR615	AMBN	MIR137HG	MANSC1	NAA60	PHC3	MED15P9	USP17L4	STAG3L2	SORBS2	WTAP	ARRDC5	FKBP15	MANSC4	LINC01019
FHAD1	FAM13A	TLNRD1	ZNF610	PPFIBP1	C17orf75	MRPS16	SATB2	SNAPC5	MFSD2B	SLC27A6	ST7L	IL34	ATP5IF1	ST7L	RAE1	MGAM	CLASRP	LBX1	DNMT1	SERPINB7	SERPINB5
DCST1	ANAPC16	C5orf38	MEIS3	HOOK1	UGT1A3	MIR373	SNORD10	ARSI	P2RY2	IL18BP	BTNL8	ISL1-DT	DLX6	MKRN1	TRIM22	NECAP2	NBR1	TMPRSS11A	NUTM2G	HMGA2	POM121C
FGD5	ENPP2	MICB	ETV7	SLU7	TDH	FBXW9	COL9A3	ACSL1	ALX3	WIPI2	PLCL2	DLEC1	NRBF2	SLC13A5	ARHGAP19	MIR4317	HYDIN	PATE1	H2AC1	PVT1	MIR548H3
SLC35E2B	SOWAHA	OR10H1	NTF3	VMO1	SLC9C2	TMIGD1	AIRE	DNAAF10	CCM2	SNORA72	AKR1A1	FLNC	OR2T11	PLIN2	ORM2	LOC100507384	LINC00032	GOLGA2P5	PLXNB1	MMP12	FUCA2
FBXO11	KIDINS220	KCNJ12	LRATD2	TNIP3	MIR329-1	SPIRE1	MIR548X	GCNT7	ATP2A1	OR4D9	SLC25A10	HYDIN	UGT1A7	LINC01446	CPNE7	TTN	SLC35E2B	VWA2	PPP3R2	FAM107B	MTG1
CLSTN3	IER3	LHFPL3	ELP3	KCNG3	SKAP2	IL19	SH3D19	OR2A4	LIPF	GREB1	SS18L1	PRR18	FLAD1	ELP1	MCOLN3	MCM10	CLCA1	DHX15	CDON	CS	CARD8
C4orf47	CDX2	GAD1	RYR2	PHF2	FAM215A	ZNF286A	PAPLN	FBXW9	MYO1G	FERD3L	PTPRN2	OR7E12P	PDX1	OR4D9	IZUMO2	SLCO1B3	SCARNA4	CD151	ZSCAN23	FCGBP	FAM170B
DBX1	PDE11A	ROR2	MIR520E	HNRNPA0	UGT1A6	TNFRSF17	TNFRSF13B	ZNF24	NR2F2	SULF1	POLR2C	KIF4B	OR8B8	AKR1A1	TIMM50	HNRNPL	NADK	DSG3	ADA2	SMOC2	GPBP1
COL6A3	POTEF	SPINT2	BTNL8	CYP2E1	MIR515-1	FAM71A	LCP1	ZNF12	DMRT3	FGD6	C1QL2	VWA3A	LOC100131257	VARS2	ZNF317	SNHG17	IGBP1P1	NEURL4	RNF213	SFXN5	UBXN8
IPW	H2BC1	AGBL1	CCNY	ITGA8	PYCARD	LOC100287072	RNF180	MIR520D	CENPJ	MYSM1	MT1HL1	DDN	KEL	NUP210L	RALGDS	TMC6	RYR2	GGN	HAVCR1	PLIN4	TRAPPC9
SYCP1	PAFAH1B1	KL	UCP2	CXCL12	FAM153B	PITPNM1	POU4F1	PPFIBP1	TAF1L	PDE11A	SEC13	SNORD59B	TPD52	PIGS	DNASE1L2	BCL2L10	ERGIC1	NKAIN2	OR51E2	AKAP10	KRTAP19-6
MTRNR2L3	PVT1	WNT3	SERAC1	ZFYVE28	ACP4	EDRF1	EBF4	SNORD11B	CCNH	KIAA0408	C19orf18	DNAJB7	PGR	SCARNA21	SLC2A4RG	FAM86HP	HOXB1	ANXA2P3	BANP	PPT1	KCNG3
KRT16	IFNA1	FAM184B	EME1	SLC6A20	MMP1	LOC284788	CSF2	ELAC2	STARD13	CAMKK2	C9orf57	FAM153B	OR6N2	POM121L12	TRAPPC9	LINC00486	TEAD3	KDM8	C1QL2	TMEM219	TACSTD2
LYG2	OR2G2	DLEC1	C9orf57	BCL11A	NBPF15	TMEM102	HOXC12	OR52N5	SERPINB7	LINC00710	GNGT1	CHAT	ANK2	IFNW1	PRLR	MRPS16	DBNL	XPNPEP3	TOP3A	MROH8	PEG3
THSD4	SIRT2	IGF2BP1	AP1G2	MIR371B	EIF2AK2	PRKD3	C21orf2	OR10G2	FST	HCLS1	CTAGE1	MIR922	COG5	MIR1204	CUL4A	TTLL5	ANKRD36	NFRKB	LINC00032	RPS7P5	VGLL2
PPRC1	PRDM16	NAPSA	HHLA2	THOC5	OR51I2	DGUOK	NPM1	CCM2L	HMX1	SGPL1	COQ4	EPCAM	SLCO6A1	RUBCN	CLCN7	SKP1P2	LMX1A	IQCF1	MIR4731	CTAGE1	TMEM43
SEC16A	CRABP1	SKP1P2	CARD8	FHL2	PPEF2	OR8B2	PACSIN2	MTMR10	IL23R	MIR1185-2	HOXC4	PRAMEF12	MIRLET7D	SOX18	WDR55	ZNF541	IQCF5	LINC00348	FCRL1	BCL2L12	CASC15
MIR4793	MIR1258	ANKRD27	UGT1A3	SNORD19B	RETN	CYP11B2	EIF3J-AS1	FAM170B-AS1	RGS9BP	MIR4723	SLCO1B3	FAM20A	MROH2B	ACTL10	TCF7L2	TRPV6	PLA2G4F	S1PR4	SIRT2	PPP3R2	TFCP2
DVL2	PYDC1	CYP27A1	ZMAT2	DOCK8	DLG2	RNU6-31P	MTCL1	GSDMB	SDR42E1	SACS	FBXL21P	C9orf131	INTS3	DAPP1	PTCRA	PTPRB	SELENOM	CLDN7	SLC9C2	ZSCAN22	LOC653712
TBC1D26	PRLR	PDPR	SLC35F3	HNRNPF	LAIR1	GHITM	P3H2	SAP130	ZC3H3	STEAP2	MIR520F	B4GALT7	MIR519A2	GSN	RNF17	CYP11A1	CR2	ITGA1	FAM107B	ABCC4	TEX43
ZNF33B	FBXO11	FTMT	DNAJC28	SIAH3	TMPRSS12	SPIC	PHGR1	AKR1D1	RPL5	LCMT1-AS2	CIBAR1P2	LINC02532	KCTD15	COP1	CHID1	CARD8	KRT36	CASP8	ENY2	PISD	LOC285889
SPINT2	RUSC1	SLC5A4	IL37	SKP1P2	FBLN7	IGF2BP3	CDKN2A-AS1	WDR93	TRIM22	MIR4706	ABCA7	IGSF23	HTR3D	KHDC1L	ANK2	IVNS1ABP	TSSK2	LSM12	SERPINB7	MTFR1	USP16
ITPR1	TSACC	NRIP3	RHBDL2	DRAXIN	SERPINB9	MIR4272	MPZ	HRAT92	WDR82	SETX	FAM172BP	SLC25A21-AS1	ZP2	MIR376A1	TNFAIP8	TBXT	B4GALNT2	SNORD66	MIR1231	H2AC16	PHC3
HOXB5	IL10	NACA4P	GHITM	CASR	CHRD	MIR548AE2	MIR192	COX15	LOC284379	ZNF117	PVT1	GREB1	RUSF1	MIR516B2	PSMD14	SBNO1	TTN	TRHDE-AS1	ZNF678	MANSC1	MIR10A
CFAP91	INSIG2	COX7B2	ZSCAN32	ROR2	TNFAIP8	ZNF577	MAD2L2	LAMB2P1	PTF1A	POPDC2	PAX9	WASHC2C	CXCL1	PRKD3	LAT	DCLRE1C	ZMYM2	GNGT1	MIR526B	NPC1	MIR519E
TNFRSF11A	FUT5	HRK	HELT	SPRR2A	TENM3-AS1	FUS	PPP2R2A	KLHL18	CPNE1	HPS3	FCRL2	SNAR-H	NADK	NPM2	ARL5A	ATXN2L	ZSCAN18	PRG4	DYNLRB1	SLC35G3	ACE
MIR4524A	TLX2	REC114	ANKRD54	SPRR2C	KRTAP20-4	LINC01019	HBP1	SKP1P2	TAS2R40	GPRC5B	DLC1	CCR3	RC3H2	FAM193A	ALOX12	AACSP1	FAM71E1	SENCR	ADSL	MED23	RBFOX1
EBLN1	SLC3A1	TIMD4	SNORA29	FBXW9	MED15P9	LY6G6F	CD151	RBM39	NBPF9	SNORD114-25	SYCP2L	AP4B1-AS1	UBAC2	LOC643406	UBQLNL	MIR520H	ZNF257	TGFBR2	SNORA59A	IL21R-AS1	GPRC5C
MIR5581	HSP90AB1	CLDN8	OR52N5	GC	ABCA7	RBFOX1	KAT14	LINC01194	OR3A4P	LIPF	TPRG1-AS2	L3MBTL1	FAM90A27P	DNAH8	MIR129-2	TRPV5	GPR62	LEAP2	RAB34	ULBP1	UBAC2
CES3	ADAMDEC1	EGFLAM	SERPINB9P1	PTGER3	UPK1A-AS1	SNORD59B	KRT3	ARHGAP8	SNHG17	SNORD71	IQCF3	ARMC3	BABAM2-AS1	TMEM150B	FAM107B	NR5A1	MIR5582	PCED1B-AS1	SNORD119	HNRNPC	FBXL5
PPP1R3B	LINC02875	FAM182B	MFN1	OLIG2	SNORA71A	CLDN17	CPE	KDM8	GUCA1C	ITSN1	OR6N1	NFYC	TCF7L2	GTF2F1	MCM10	TIMD4	PDCD1LG2	NUP210L	FCGBP	TAFA4	KRBA1
ACOXL	VAX1	SERPINB3	MIR4520-2	MIR944	CCL20	SNORA80E	ITGAX	SPIDR	TLE4	PISD	MSC-AS1	RSPO2	LOC148696	MIR4280	GSDMB	PSMD6-AS2	SEC13	RNF148	MIR631	ZC3H13	CDH3
TFG	IL31RA	WNT2B	ARMH4	AKR1C6P	MDM4	CCIN	RPTOR	LYAR	PRAC1	FCHO2	SERPINB9P1	DYNLT5	ZNF407	MEIOSIN	ATXN2L	HTR3D	CDAN1	BAG3	ZNF286A	UBR4	HOXA1
EFHD1	CHRD	ERCC3	OR51E2	A2MP1	WNT3	LOC100130331	PTAFR	TBC1D8	DLX3	MKRN1	MLANA	LINC01164	KAT14	SUPT5H	URI1	ZNF687	TTLL5	KRTAP15-1	C1orf189	MIR499A	DUSP10
KCNG3	MT1HL1	FAM20A	TBX4	TNFRSF10D	CCNH	EIF3B	PRAC2	FUS	ARHGAP29	WAPL	BRAP	CABP1	SNORD18C	BTNL8	CABS1	SLC14A2	PDXDC2P-NPIPB14P	AQP10	TAOK1	KRTAP6-2	VHLL
RPE	FBRS	RAX	OR6N2	NRG1	FGD5	LINC01692	MAP7D1	LINC01216	SH2D4A	GOLGA5	POFUT2	MIR4693	OR5K4	KCNN1	MYZAP	MIR518A1	LINC02245	LAIR1	LY75-CD302	RPE	ZZEF1
MIR548H2	MGA	LMO7	OR13C3	SLC25A39	MTA3	SEMA4D	TMCC2	BTNL8	CINP	PCM1	ACACA	RNF157-AS1	HMCN1	TMEM33	TIMD4	STAT5A	MIR590	ANK2	LY75	NKX2-1	COP1
LINC01249	BCL2L11	DHRS3	WDR82	ST6GALNAC2	COL8A1	PPP2R1A	HNRNPH1	RNY4	GHITM	ARHGEF11	MIR580	CCDC30	AKT3	OR7E2P	IER3	LINC02245	PLEKHG5	LINC00692	SPRR2A	C4BPB	TOP3B
TMEM59	OR6M1	NFE2L3	KRTAP11-1	SLC13A5	RNF166	VNN1	SCNN1D	PMS2P1	OR13D1	KIF2B	CKM	IGLL1	INSIG2	ZNF266	MROH2B	MIR548H3	FAM170B-AS1	LINC00861	SPRR2C	NXPE2	NLRP7
GCM2	OLR1	FABP6	SPRR2A	MAN1C1	OR4E2	MIR518A1	MIR4691	GPATCH2	NOB1	PMS2	FAT4	SNORA7B	MIR944	MBP	NUTM2G	WDR82	SRSF5	SP100	LIMS2	CD44	MIR1973
FAM53B	PSMB1	CEMIP	SPRR2C	PNMT	CRP	THOC5	NLGN2	HEATR5B	LBX2-AS1	KRT36	TMEM207	MIR518D	NABP1	MARK4	MIR499B	FAM149A	MEIOSIN	UGT1A3	CTPS1	RFWD3	PPP1R16A
PSMD6-AS2	PTCD3	LY9	TSSK2	MEGF10	PRRT3-AS1	ZNF689	MIR29C	RPE	POLA2	ATP2A2	NCOR1P1	PCDHGC4	NUTM1	ZNF534	SNORD91B	SLC22A12	AFG3L1P	ZNF705A	SLC44A2	HHLA2	SNORA22
BRDT	PROK2	DPEP2	ELL3	MYG1	ZNF117	GCNT1	KIAA1462	SLC19A3	AKR1A1	CFAP298	SLC36A3	FHL2	WDR91	PHOX2A	SLC25A10	GNG2	MIR187	LINC01592	ACSM1	SLC7A6	SNORA71B
EIF5B	LDHA	F2RL1	H3C6	KCNJ6	PPP2R2A	ZNF821	FLNB	IQCG	OR5AP2	LINC02245	WRAP73	ZBED2	DNAH5	TANC2	SNORD115-31	ATIC	CORO6	USP33	OR2A12	GPR35	SNORD70
TAS2R31	OPRM1	MNX1	PLD3	FAM20A	KRTAP1-5	LOC285889	CYP26B1	FAM149B1	ACAD9	CSPP1	FBXL8	MIR519A2	SERPINB5	MIR3182	LINC00343	TNFAIP8	FAM170B	COMT	FOXG1	AMT	ZNF215
OR10P1	TTC3	DNM1P46	MED6	NEK2	POM121	CTSLP8	NOC2L	EIF3J	PCIF1	SMIM31	MIR375	AGBL1	SATB2	PDCD1LG2	ZNF586	IL2RA	TMPRSS12	KCNC1	SCARNA10	PCAT4	ANKLE2
FBXL5	HEXB	APOBEC1	CFLAR-AS1	TMEM30B	ANKAR	MIR518B	CAVIN3	ACBD3	RIOK1	TRIML1	TSLP	ARRDC5	IQCF1	TEAD3	MIR187	CFAP91	MIR487A	IL17RD	HSP90AB1	ADAMTS5	ASPRV1
DEFA8P	ONECUT1	NUP210L	CD200R1	OR7E12P	SLC12A5	FERD3L	CLNK	SNORD9	SKAP2	FAM149A	RPL5	LINC00895	CPNE4	CLPS	SUGT1P1	MIR548F5	GPR141	PPP2R5D	GCNT1	FAM234A	MIR218-1
SLC25A16	GDF6	MIR518E	DAD1	ACIN1	NAGPA	LEP	TFF3	PLD3	SMYD3	LETM1	MIR1283-1	CCDC144A	TCF7L1	CARD8	WAPL	ADSL	MIR3130-2	OR11L1	MIR520F	LINC01777	ZNF568
PIGR	C17orf75	OR4D9	BAHCC1	UGT1A7	SYT6	IL18RAP	PPP1R3G	CD44	KRTAP19-2	AKR1E2	SYT6	NUCB2	IL18BP	MCOLN3	CLASRP	FBXO10	MIR3130-1	ANAPC4	LOC643406	SNORD115-31	LOC100131257
LMO7	HOXA9	TMEM171	SNORD66	ZNF445	RIMBP2	NUP210L	HLX	CALN1	PDZD2	SLC25A51P1	MS4A3	HOXC5	WTAP	ZSCAN23	MIR622	KRTAP20-3	MIRLET7G	MIR4432	ACAD10	VENTXP7	GHITM
MIRLET7G	ASS1	LINC01305	SLC6A3	OR52N4	BAG3	ZNF586	LINC01913	NTF3	SNORD36C	CREM	ADH6	MIR1265	TSACC	MIR204	LINC01541	MIR3115	CTPS1	TTC22	RYR2	SNORA80E	SNORD41
TMEM265	XPNPEP3	IRAK3	MIR658	FGD5P1	PMS1	C17orf75	RYR1	TTC34	OXTR	GCM1	SNORD115-17	DCAF4L1	TAF1L	CDK5RAP2	SYK	RNASE11	HES3	MIR526B	KRBA2	RALGAPA2	KIAA0825
WTAP	TMEM45B	BTC	SPON2	BARX1	SLC6A20	MIA-RAB4B	LOC100130370	CLRN1	MIR3920	ZSCAN25	BBS1	PPIAP46	OR7E12P	ACIN1	FBXL12	RAB19	MMP1	SH3D19	GFRA2	SSTR4	SP8
FAM3D	RAVER1	LRFN5	FAM71D	STK17B	MTRNR2L3	MIR3064	DMBX1	PRKCSH	NIBAN3	CAMK2G	IQCF1	LRRC18	C2	GPRC5B	MMP1	VARS1	AHSA2P	REG1CP	ABCF3	ARHGEF18	HOXC5
FAM193A	FOXD2	EIF2A	CLDN10	MYL12A	LINC00466	PLA2G2F	TLR3	CETN1	ZNF655	NEB	PARP11	EIF3IP1	TMEM89	DOCK8	NETO2	SPINT2	DNAJC16	C8orf34	CDC25C	MIR5047	MIR517A
C4BPB	MYSM1	TRIP4	TMPRSS11A	MTUS1	SNORD115-17	CD200R1	FBXO11	DDX55	MIR5047	NAA40	TLX2	CASP10	OR51E2	EXOC2	GMPPA	VARS2	NCSTN	LINC02877	LHX9	CWF19L1	NHSL1
USP36	RBM5	FBF1	OR51F1	NFATC2IP	MIR518F	MCM3AP	TTC3	MIR603	C9orf131	CHRD	KRT26	ADGRL4	EIF3J-DT	PDXDC2P-NPIPB14P	LOC100286922	GP5	TPCN2	ZNF445	ZAR1	BCL6	TBX20
WFDC2	LINC00871	IPW	TBL3	COQ9	DDX42	ANP32AP1	C19orf35	NUCB2	GCSAML-AS1	PPFIBP1	SNORD115-31	THEG5	RBM17	MIR1178	PRR22	KDM4E	TARP	C3orf85	GHRL	LINC00343	PMS2P1
SNTG2	SOCS3	PDE6C	TRH	KCNK9	ACSM2A	CES5A	MIR196A2	CINP	HAGLR	UNC45A	LOC284788	PCBP3	FAM238A	PIGR	PRDM12	KIF6	ZBTB44	FUS	FZD10	FBXL5	SMIM14
PTK7	ITGB2	ERVMER34-1	GHRL	NETO2	ARSJ	TFF1	TNKS	RASSF2	KEL	SPIDR	RNF39	GPR25	GPRC5B	OOSP2	MYSM1	EXOC2	NR4A1	FZD7	SACS	SNORA19	TANC2
GCNT7	CRIP2	CCDC91	PDPN	C12orf76	SLC6A2	BUB1B	KCNK6	SNORD114-27	CRP	MIR1275	MYH1	TBRG4	ESRP2	AFDN	LOC338963	OR9A4	PTCRA	WRAP73	SLC2A9	ARHGEF2	HEATR5B
VARS1	OR52A5	NPBWR1	LHX9	MROH8	C1orf162	ZAN	GH2	ANKHD1-EIF4EBP3	BPTF	UBR2	LINC00871	GNLY	KRT16	PMS2	LVRN	CRB3	OR2C3	OR6N2	FAM193A	ZMAT2	PFKL
LIMK1	IL23R	PEAR1	ZNF213	OR52A5	PHF12	PCED1B	NT5DC2	TRPV5	FN3K	OOSP2	KLF1	KRT75	ANAPC4	PIP5K1P1	STEAP2	GSDMC	TRAPPC10	SLC14A1	COPS5	GSDMB	MIR3136
NOP53	CNTN4	TUBAL3	FOXB2	OR3A2	GTF2H5	WIPI2	LINC01310	ADAM29	OR52I2	PCBP2	ATP5F1EP2	TCAM1P	SNORA71B	CES3	CYP2D6	SNORA71B	HNRNPF	KCNJ15	UBN2	LINC00433	WFS1
LOC392364	ITGB2-AS1	MYH13	OR9A2	KRT36	ITK	LINC02159	SERPINE2	ACAD9	MIR548I4	RLF	ZAN	MIR512-2	IL17F	MIR519A2	ANGPT1	SIRT2	SCARNA21	RASGRP3	SNF8	DLGAP4	ZC2HC1B
MIR580	PTPRE	WNT11	GIGYF2	IL1R2	NUAK2	RNASE11	CALML6	WDR55	LBX1-AS1	TRPV5	BCL2L10	BABAM2	MAN1C1	TNFSF14	NR1H2	MIR4517	TNFAIP6	DEFA6	HOOK1	DDX19A	DYNC2I1
FNDC1	DYNC2I1	SUN3	DEFB131A	CTSL3P	MIR5707	PBRM1	PSG7	OR8B2	IRX4	KRTAP19-3	NEUROG3	SLC16A11	BMERB1	HYDIN	GPC6	MIR4493	EIF3A	LINC02389	SNORD127	DGCR11	CNTROB
BBS9	PRG1	CRB3	TMEM219	CCDC85C	PARVG	LINC00499	TMEM8C	CUL7	HECTD1	MIR379	NADK	CFAP221	COL6A3	SPTY2D1OS	LINC00710	POPDC2	GAD2	LHX6	STXBP2	TRAPPC10	FBXL13
RNY5	AKR1C4	YWHAEP7	GOLGA3	KRT26	BNIP3L	ZSCAN32	SLC25A25	IL2RA	FKBP15	BRD8	POU4F3	TNFSF11	SNORD115-30	CPNE7	TIGD3	MIR517A	LTB4R	CYP2D6	IQCF5	KCNJ6	PMP22
LINC00895	MYH1	ULBP2	SNORD115-30	PLIN2	GNGT1	IL1RL1	DCST1	TTN	IHH	WDFY4	KRTAP17-1	POSTN	VNN1	HP	POU4F2	LINC01541	SNORD114-29	NFASC	GOLGA5	FAM81B	API5
TNFRSF17	SERPINE2	DCLRE1C	CMTM7	IER3	CPNE5	IL18R1	PBX3	SHLD2P3	SNORA28	SNORD59B	CHMP7	RNASE10	CEP95	AADAC	LIN37	CASP10	MIR1185-1	ZNF385D	LAMB1	MPEG1	C4BPB
MIR516B1	SLC25A21-AS1	PRSS45P	DNAJC8	DNAJB3	SNORA49	CDRT15L2	DBNDD2	UBAC2	GJA3	SNORA2C	SFTA3	OTOA	DYNC2I1	TRMT1	CLPB	FCHSD1	SNORD94	MIR518F	TEX10	CUL9	DPEP3
CEP290	TMC6	CNDP2	MIR1323	ZBTB18	OR2V2	SNORD97	HOXC9	BRAP	LAIR1	GARNL3	PIP	STATH	MRPL36	SLCO1B3	SHMT1	MIR373	ELMO2	CNTN4-AS2	PALLD	UGT1A3	GALNT11
SULT2A1	ACSF2	DENND2D	SNRPC	TIMD4	DDAH2	TDRD9	TNIP1	OR3A2	MRPS17	EBLN1	CYREN	BICDL1	SLC3A1	KIAA0408	MYH1	ZNF778	HNRNPM	ZNF407	EZH1	CSNK2A2	RYR2
USP42	LOC100288069	SNORA5B	TDRD10	MIR372	SPIDR	CPNE7	ALOX12B	BACE1	AP1G2	ZC2HC1B	SLC50A1	LSM12	EHD1	UCN	MAK	GARNL3	CNR1	MIR4306	THOP1	ILDR1	MIR1231
LOC145845	ANKMY1	FZD8	OR10G4	LOC100129175	OR10G3	DUS1L	ACP7	HYDIN	SNRNP35	FBXO46	ZNF30	PRSS50	MIR518F	RNF167	MIR643	CPSF1	PSMD2	SAMSN1-AS1	OR51D1	FOXG1	KNG1
OR8B4	TXNRD1	SERTM1	WDR72	MIR498	UGT3A1	MANCR	EXOC3L1	DMP1	MIR4524A	LY6G6F	LEAP2	MTFR1	SNORD119	EIF3IP1	IL20RA	TEX10	SCGB3A1	FBXL5	TARP	RUNX2	EFCAB6
MIR548I4	MTA3	CRSP8P	AP3M2	PIP5K1B	PRSS45P	MIR4524A	TMEM200B	LINC00999	NEK2	POLG2	RAB43	ACACA	KMT2C	IPO13	EIF3IP1	BNIP1	ENTPD4	FOXJ1	MACROD2	AASDH	HARS2
FAR2P1	OR13C3	RIOK1	LRAT	ZNF560	CLDN17	LEUTX	PDE6G	MOGS	SATB2-AS1	TREX1	CD1A	CDH3	CYB5R2	CWC22	KRT16	FAH	C9orf131	EPN2	MIR4306	REG3A	FBXW9
LOC100130331	AP1M2	NPY2R	MIR4482	CHODL	NKX2-6	ART3	PPM1J	VMO1	AKAP10	RBM39	FBXL12	SFMBT2	LINC00251	PKD2	APOH	MTMR10	C9orf57	GAD2	MSH4	SRRM5	MBP
CCDC185	TBC1D22A	ITGA5	ANK2	DYNC2I1	ZMAT2	CCDC148-AS1	OPN4	TAS2R8	SNORD9	FZD2	PRMT7	OR8B4	OR1S1	RNF207	MIR5581	SERPINB5	NREP	XIRP2	LIPF	POLA2	GCFC2
ADAMTSL1	EIF3D	SNORD116-2	UPF3A	RAB11FIP1	MIR1275	SNORD19B	ETFB	CCDC91	CCN6	POFUT2	UGT1A3	MIR4793	PART1	WAPL	MIR4751	CRACD	PCBP3	OR5K4	ZNF43	EFNA5	SERPINB13
KRTAP9-2	SP140L	RNASET2	GC	MIR3131	UBQLNL	ANKRD6	CD4	LIN37	DLC1	FCAMR	ARHGAP29	CLEC14A	LOC643406	PDE3A	PART1	C1S	NINL	VWA3B	IVD	LINC02877	FKBP15
ELP1	NUP210L	NPM1	LAIR2	KCNH3	PPP1R3B	MIR4748	GHRH	FBXL8	ADAMTSL3	WTAP	MIR3714	FERMT1	TTN	LOC100507384	TADA3	CLRN1	GCFC2	MIR129-2	DDX11	ROPN1B	DDX19A
SNRPD2P2	DPPA3	H2AC1	NBPF22P	ADH1C	IQCF3	FAM193A	WFDC5	HNRNPL	NMT1	CHMP7	PIP5K1B	TAF6	ZNF384	LCP1	MIR498	TFG	KPNB1	TIMM50	EDC4	CNGA1	EIF2AK2
SAG	SLU7	MSC-AS1	LINC00161	UGT3A1	SERPINB1	MIR4432	FEZF1	MIR4793	KRTAP19-6	ACTA1	TMEM184A	SNORD23	DENND4C	TARM1	DOHH	RPL23AP64	CLPSL1	NELL1	CLUAP1	ESRP2	TRIP12
TEX10	ZNF638	PLAAT3	WNT2B	ITIH5	C9orf57	PLB1	SDHA	OR13C3	OR52N4	LAMA1	CRMP1	PLB1	ZNF335	TRIM43B	ADGRE2	BTNL8	DLX6-AS1	DYNC2I1	CHMP7	ELP1	ZNF713
DPEP2	HOXD1	FRMD4A	GLT6D1	OR51B4	ZNF662	EDC4	DIXDC1	THADA	MGAT4D	CYTH1	VPS51	ADGRE2	ANKS3	IPW	GOLGA3	KRT27	SLC25A26	TMPRSS15	TNFAIP6	FAM201A	KDM4E
MIA-RAB4B	SNRNP200	KRT37	SIRT1	AKR1E2	SUCLG2	TRIM43B	LUC7L2	ZAN	CTNND2	BRDT	MIR519D	SLC6A4	WDR82	SNORD103A	TRAT1	MIR626	GPR35	MIR518E	QTRT2	SLC14A2	DGCR8
MGA	ACIN1	ASTN2	TMEM207	MFF	FZD1	SNORA30	ISL2	HTR3D	C4BPA	LIMCH1	C19orf47	ZFHX4	SPATA25	SAMHD1	PRSS3	MIR1244-2	MIR3115	ST7L	OIT3	NDUFV1	SCGB3A1
ZFP2	NKX2-3	MORC1	KRT27	KRTAP9-1	KIF2B	ACP5	SUN1	GHRL	MIR516A2	OR2AG2	MEX3A	SLC16A5	OTUD3	DVL3	CLIP1-AS1	TET1	TM4SF19-DYNLT2B	SPATA8-AS1	LOC100286922	BSG	SNORD93
F2RL1	BAIAP2-DT	ADGRG1	OR51B4	LINC01541	ZNF320	CIAPIN1	EPSTI1	BNIP1	PDE4D	SNORD91B	COPS7B	TYR	HSP90AB1	CTSLP8	MIR922	ANKHD1	TM4SF19	PUM2	EIF5B	GMPPA	ATG4B
OR2A7	OR5AP2	FLOT1	CEP250	KCTD12	B4GALT7	KLHDC3	ASB10	TRMT1	EFNA3	SLC5A9	C10orf90	DSP	MIR3192	GCNT7	TNFAIP6	POLR1A	MYH13	LOC100129138	MTRNR2L3	PRDM8	SPATA45
TTC17	OR6N1	MYG1	TCP10L	OR2AG2	KLHL6	PTTG1IP	DENND3	MYO18B	UTP4	OACYLP	PPP1R36	ZIC5	EPS15	NPEPPSP1	LINC02245	LECT2	IARS1	TBX20	GSDMB	TRIM5	FAM193B
GPRC5D	WDFY4	TRPV6	ZNF142	FUT5	TIRAP	ASB17	SLC22A2	FCHSD1	PFKFB2	FBXL5	GCNT2	CSF1R	PACSIN3	NRN1	ZNF12	PPP1R8	RNY5	DNAH6	CRIP1	SNORD36A	FBXO46
ADA2	KCNJ6	TRIM58	SELE	MSX2P1	FAM81B	OPRM1	C15orf62	RFPL2	MIR627	ELP1	UPP1	SERPINA10	MET	MIR517A	HOXA11-AS	ANKUB1	NPEPPSP1	MIR4780	LINC00898	IQCF5	GPM6A
NUCB2	CPNE8	GJD4	SHE	MEIOSIN	BARHL2	SOX17	AGXT	SNORD111B	FAT4	MTMR10	ST6GALNAC1	IL31	NOP53	NOP53	GCM1	SYT14P1	ZNF142	SHISA2	MIR499B	RNF123	HOXD4
FRMD1	MTX3	PSCA	DHX9	PAX5	STEAP2	TEAD3	CILP	SERPINB9	MIR3130-2	RNF123	LUC7L2	MCTP1	LY6G5B	WDFY4	NUP188	CASC16	CAPN11	TENM3-AS1	C2CD3	LEF1	HPS1
LRRC72	BNIP3L	BTNL8	SCP2D1-AS1	ZPBP2	OR2AE1	LOC145845	PEMT	KRTAP4-5	MIR3130-1	SEC23IP	GSDMC	CYP46A1	TMEM204	NUP188	NIPAL3	UCN	DVL3	CCDC148-AS1	GTF3C2-AS1	MIR3130-2	CTAGE1
TBC1D8	PDE4D	OR10V2P	ALDH3A2	ARSJ	FZD7	TRABD2A	PLEKHG3	MIR4327	BHLHE22	DNAH10	KCTD1	PZP	MOXD2P	PPP4R1L	SNORD97	L1TD1	OR52I1	ARHGAP19	CRB3	MIR3130-1	TMPRSS12
DNAH10	TWIST2	KIF2B	ZNF561	C2CD4A	MTUS2	PRAM1	FGF14-AS2	ANKRD30BL	PROCA1	TAS2R31	GCSAML-AS1	OR12D2	MMP12	SYNE2	ZNF382	TNFAIP6	SLC25A10	FRMD4A	SOX17	MIR603	UHRF1BP1
VPS25	PTPRB	ARHGAP17	NRXN3	OR4D6	TARM1	CEP290	ALS2CL	CABS1	FAM107B	ANKS1A	CHRD	BCL2L11	SNORD10	ZSCAN10	SRP68	TRIM58	NR1I3	C11orf87	ACACB	VARS1	RBM17
MYO10	TNFRSF17	CRHR2	ALMS1P1	ESR2	DMWD	PNLIPRP2	KRT8	GTF2H5	KCND2	SNX10	DNMT1	LOC100130331	IFI16	TNRC6A	SHOC1	SCARNA14	PARP14	SPATA8	DDX19A	ATOH1	GPR25
NEURL3	MMP25	TES	IQCG	NEUROG3	IPW	UPF3A	RBM24	KRT34	PARP14	RNF19A	IFNA1	PDZD2	DMP1	LINC-ROR	PTPRB	DBX1	KRT34	SLU7	KDM8	ASAH2	LOC649352
SLC6A20	MIR137HG	SPINT1	SYNPO2L	LOC100130992	TRMT44	DNAH14	DCST2	AP1G2	CRACDL	CASP8	DHX33	PNLIP	C2CD4D-AS1	LRRIQ4	SERPINB4	HOXD4	MRTFB	LOC284788	AKR1A1	MACF1	CHD8
PLCL2	BTNL8	ZFP1	MIR3914-2	PSMG2	ZNF33A	SKP1P2	VIL1	CPNE4	NRXN3	SETD5	MIR922	AGBL2	PAFAH1B1	TGFBR3	PTCD3	DNAH17	UBE2J2	NXPH2	AHCTF1	KRTAP4-5	GCNT7
HDAC9	OR1G1	SPATA31D1	TARP	LRRC3-DT	USHBP1	IL1R2	RAB1A	INTS11	HOXC13	CPNE7	TEKT5	ADH6	PITX1	ZMAT2	ZNF559	PSEN1	EME1	TIMMDC1	NUP188	IFNA1	FBN3
ZNF492	ADSL	COL14A1	AKAP10	KCNA4	TMEM45B	PPEF2	TLE2	LRRC56	MED6	APBB1IP	ZSWIM8	MIR525	C1orf189	LYG2	BHLHE22	ATG4B	CEP97	MIR3142	LOC441155	GOLGA3	DPT
CALHM6	DNAJB3	EVC2	NTRK2	PFN1	SNORD82	PNOC	BEGAIN	HRAS	OR51L1	TTC17	PHC3	MIR548AE2	MPDU1	BCL6B	FDXR	RIOK3	GNLY	EDEM1	ZGLP1	CLSTN1	ZSCAN25
WDR87BP	ARRDC3	SRSF3P2	MIR523	PHC3	CRB3	GTF2H5	SNORD67	BAG3	ANKRD33B	SERAC1	HTR3C	NPEPPS	CTSLP8	LINC00547	VASP	ZNF655	TXN2	PAFAH1B2P2	PNPLA8	UBE2V2	ZNF137P
ANKRD10	CRISP1	SLU7	KNG1	VSTM1	TMPRSS3	SIAH1	RHO	LINC00670	SERTAD4-AS1	REC114	PIGR	CAPN14	MIR1323	CUL2	SLC25A41	MIR1471	CCNL2	KLF14	ELP3	OR10V2P	KIF23
ATP2A2	LOC100130964	SVOPL	ETF1	OR51F1	CLIP1	SERPINC1	PLXND1	MIR521-1	NBPF15	XYLB	OR2G2	XPNPEP3	USP19	SEC16A	B3GNTL1	IDO2	MACROD2	HOXD-AS2	HECTD3	AP1G2	DLX1
LL22NC01-81G9.3	SLC35D3	LOC338963	MIR516A2	UGT2B4	ITGA2B	UBAP2L	SLC1A2	TMPRSS3	PLCXD3	ZIC1	COPS6	PRKCQ	CNN2	FCAMR	ASPRV1	HDAC9	WNT16	FBXO10	NEB	CLK3	FAM234A
C3orf20	KRT25	SLC2A9	OR2G2	MIR1258	MIR1307	HPS3	SNORD18C	TMEM262	DSG1	GPATCH1	TUBGCP5	ADAM29	KRTDAP	PRSS53	COL4A4	LHX6	ZNF286B	H2BC14	ACSM4	HSP90AB1	ECT2
UBR4	TMEM207	CTDSPL	MIR623	TRIM43	EIF3IP1	UBAP2	DPYSL4	CARD14	HOXC5	WNT16	LINC00941	FAM169B	C4BPB	KMT2E	GOLGA2P5	CPSF6	CNN2	SNORD94	DYNC1H1	LOC442028	MIR515-1
ACTBL2	SNORA5B	MIR517C	LINC02579	MAD2L2	CYSLTR2	SLC23A2	CNDP2	NF1	HPS1	CAPZA3	FOXG1	POFUT2	SIM2	APLP2	SLC25A30	CLSTN3	FAM86HP	PRSS37	GP1BA	LRRC37A4P	CLSTN3
RMND5B	OR1C1	FNDC1	FBXL13	SLFN13	SOX30	APOH	MIR4325	SPART	BCL6B	LYG2	AQP8	DNAJB3	MIR559	TTPAL	SNORD105B	STRA6	MIR3920	KIT	RPS14P3	SAMSN1	PIP5K1A
VARS2	ZNF320	SOX30	SNORA2C	TBX1	FKBP15	TRIM22	PLAU	TAF6	CEP97	DHX32	MEGF8	STAG3L2	TPM3	MUSK	IPO11	LTN1	GNGT1	DEFA9P	POU4F2	TUSC3	SCARNA9
SPIC	PHF12	ALDH1L1-AS2	RELA	TP73	PCIF1	CLRN3	MAS1	CPTP	LINC01305	ALOX12	SYTL1	DSG3	WIPI2	ABCC1	UHRF1BP1	DLG2	HMGA2	MIR4524A	GNA12	DHRS1	PUM2
CASP10	SNX21	RNF157-AS1	CD163L1	LOC283731	VENTX	PIGR	INF2	SEMA4D	AMPD3	MYO1H	IQCG	ZNF761	ITK	UGT1A9	GABRR1	MGC12916	C5AR2	MKRN9P	GSDMC	SHMT1	FAM20A
C17orf99	PRR27	PLXNB2	OR7G2	SPIN1	ALMS1P1	TNFRSF9	CRAMP1	CTSLP8	HTR3E	SEC61A1	PSMC3	GNGT1	CDS2	MOGAT1	FAM172BP	CORO6	SNORA38B	IMPG2	NPAT	CHMP7	SMO
DDX55	MIR124-2	FAM153B	RHBDD1	EME1	MSR1	PRLH	STAT2	OR10P1	MIR623	SPART	HOXA5	OR10V2P	OR5AP2	MN1	PDE11A	MIR608	IPO4	DDC	TRPV6	CEP95	FSD1
P4HB	ZDHHC22	OR7E12P	ZSCAN5A	GON4L	TRPV6	LINC00898	DRD4	MIR1275	UGT2B4	CRSP8P	ACTR6	ZAR1L	CLCA1	PON1	APCS	FBXW9	ZKSCAN5	SLCO6A1	TOX4	LINC01194	UBE2J2
CCL28	SNORD73A	ZNF600	PSMB1	LYG2	CNN2	LRRIQ4	ANKRD53	MRPL36	RAVER1	GPBP1L1	MIR5707	SEMA6B	SETD5	PON3	GFRA2	SNORA30	SOX14	THNSL2	HIGD1B	NUDCD1	LOC375196
OSBPL7	LINC01541	SOWAHA	ITGA2B	KLF2	H2AC1	TMC8	AQP1	SETD5	PUM1	CAMSAP3	NABP1	ATP11AUN	MIR4633	IL1R1	TMPRSS12	IQCF5	CCDC174	LINC01845	MARCHF8	RETSAT	AADAC
DPRX	MBD6	ZAN	LINC02894	ZNF562	TRABD2A	MTUS2	SOX17	PNLIPRP2	SKP1P2	HNRNPC	SLC25A51P1	H3C6	SH3D19	FN1	HOXA13	AKR1D1	IQCF3	GPRC5B	DNALI1	SGMS2	DOCK7
NFRKB	MCTP2	SLCO1B3	STAT4	KRT34	PIK3AP1	CARMIL1	DNAH1	REG1B	OR2G3	ITGA2B	CYP2B7P	NETO2	KLHL18	FAM193B	AGO1	TACSTD2	FKBP15	NEK10	MTRNR2L6	ATP2A2	IVD
EPS8L3	EMCN	RILP	SERF2	NPY2R	SORBS2	SNORD121B	INMT	TMEM45B	ANK2	TMEM17	LINC00879	ANKRD62	TJP1	LINC00701	RNU6-31P	WNT16	CLSTN3	GON4L	KIF4B	FAM167A	PARVB
HOXA7	SNORD94	PARVB	ZNF813	LMF1	MEGF8	CCR3	INMT-MINDY4	ZPBP2	GCN1	MIR4732	LINC00032	IL31RA	RHAG	CST11	MTMR9	PRPH	IZUMO2	COL4A4	MOGS	FZD7	MIR4644
HOXC5	GBA2	ESR2	MAP1LC3A	FOXF1	APCS	SUPT5H	EVX2	LY6G5B	SMIM6	MIR451A	DHRS9	ZNF80	OR7G2	MLANA	GPR65	BBS9	ACACB	NKX2-5	SHLD2P3	SLC7A13	ALDH1A2
PARPBP	COP1	KCNH3	DCC	ISLR2	SNHG17	ZAP70	PICSAR	MIR519C	ARHGAP17	ERCC4	SPATA45	PART1	FAT4	MIR4644	TBX4	GARRE1	FBRS	TEAD3	NOP9	PNLDC1	HEXD
ZNF286A	C1orf122	KRTAP6-2	FN3K	OPLAH	C12orf76	PDGFA	KIRREL2	DNAH10	RMND5B	GIMAP7	SNORA5B	HOXA-AS3	MIR671	TMEM171	BCL6	CASP8	MSC-AS1	CDH19	PPEF2	INPP5B	RNF10
