# Supplementary material for: DNA methylation landscapes in DIPG reveal methylome variability that can be modified pharmacologically
Source: Neurooncol Adv. 2024 Feb 19;6(1):vdae023. doi: 10.1093/noajnl/vdae023 (PMC10926944; doi:10.1093/noajnl/vdae023)
Supplement: vdae023_suppl_Supplementary_Table_S5 [file vdae023_suppl_supplementary_table_s5.xlsx]

## Sheet: JHH-DIPG-1
Supp. Table 6a: JHH-DIPG-1 DAC vs. DMSO
	baseMean	log2FoldChange	lfcSE	stat	pvalue	padj	symbol	entrez	genename	hgnc_symbol	entrezgene
ENSG00000092345	9008.18	16.4911	1.17938	13.9828	1.98471e-44	3.20204e-43	DAZL	1618	deleted in azoospermia like	DAZL	1618
ENSG00000164692	18483.5	14.4604	0.723162	19.9961	5.95576e-89	2.68268e-87	COL1A2	1278	collagen type I alpha 2 chain	COL1A2	1278
ENSG00000095627	1786.06	14.0803	1.18052	11.9272	8.53775e-33	9.7234e-32	TDRD1	56165	tudor domain containing 1	TDRD1	56165
ENSG00000164687	1608.44	14.0683	1.17967	11.9256	8.70492e-33	9.91004e-32	FABP5	2171	fatty acid binding protein 5	FABP5	2171
ENSG00000112273	1453.92	13.6611	1.18063	11.5711	5.77442e-31	6.15686e-30	HDGFL1	154150	HDGF like 1	HDGFL1	154150
ENSG00000234964	1172.07	13.609	1.17995	11.5335	8.94414e-31	9.48608e-30	NA	NA	NA	NA	NA
ENSG00000179059	979.854	13.2673	1.18094	11.2345	2.76119e-29	2.7611e-28	ZFP42	132625	ZFP42 zinc finger protein	ZFP42	132625
ENSG00000121570	940.824	13.1041	1.17997	11.1054	1.18043e-28	1.15807e-27	DPPA4	55211	developmental pluripotency associated 4	DPPA4	55211
ENSG00000137948	1397.4	12.8624	1.18084	10.8926	1.24999e-27	1.18162e-26	BRDT	676	bromodomain testis associated	BRDT	676
ENSG00000178021	723.144	12.7801	1.18027	10.8281	2.534e-27	2.37377e-26	TSPYL6	388951	TSPY like 6	TSPYL6	388951
ENSG00000180113	682.555	12.6296	1.18014	10.7018	9.9865e-27	9.20882e-26	TDRD6	221400	tudor domain containing 6	TDRD6	221400
ENSG00000143452	508.314	12.4284	1.18155	10.5188	7.07687e-26	6.32796e-25	HORMAD1	84072	HORMA domain containing 1	HORMAD1	84072
ENSG00000265843	470.57	12.0908	1.1803	10.2439	1.26103e-24	1.0764e-23	NA	NA	NA	NA	NA
ENSG00000124092	516.677	12.0825	1.18103	10.2305	1.44793e-24	1.23244e-23	CTCFL	140690	CCCTC-binding factor like	CTCFL	140690
ENSG00000156269	406.462	12.0294	1.18101	10.1857	2.29779e-24	1.93882e-23	NAA11	84779	N(alpha)-acetyltransferase 11, NatA catalytic subunit	NAA11	84779
ENSG00000080007	394.581	11.9104	1.18041	10.0901	6.11217e-24	5.06916e-23	DDX43	55510	DEAD-box helicase 43	DDX43	55510
ENSG00000237510	407.846	11.9057	1.18065	10.084	6.50145e-24	5.38162e-23	NA	NA	NA	NA	NA
ENSG00000132972	386.241	11.7925	1.18118	9.98365	1.79727e-23	1.46791e-22	RNF17	56163	ring finger protein 17	RNF17	56163
ENSG00000156414	347.76	11.7757	1.1811	9.97011	2.05992e-23	1.67743e-22	TDRD9	122402	tudor domain containing 9	TDRD9	122402
ENSG00000236972	306.645	11.678	1.18151	9.88398	4.88516e-23	3.91138e-22	NA	NA	NA	NA	NA
ENSG00000218819	255.918	11.5411	1.18396	9.74792	1.88287e-22	1.47844e-21	TDRD15	100129278	tudor domain containing 15	TDRD15	100129278
ENSG00000176566	1123.4	11.5298	1.02276	11.2732	1.77967e-29	1.79212e-28	DCAF4L2	138009	DDB1 and CUL4 associated factor 4 like 2	DCAF4L2	138009
ENSG00000104611	232.781	11.4534	1.18353	9.67732	3.76464e-22	2.91718e-21	SH2D4A	63898	SH2 domain containing 4A	SH2D4A	63898
ENSG00000105851	243.686	11.3059	1.18463	9.54383	1.37656e-21	1.04462e-20	PIK3CG	5294	phosphatidylinositol-4,5-bisphosphate 3-kinase catalytic subunit gamma	PIK3CG	5294
ENSG00000230257	367.633	11.2917	1.18067	9.56381	1.13498e-21	8.65003e-21	NFE4	58160	nuclear factor, erythroid 4	NFE4	58160
ENSG00000170516	271.451	11.2837	1.18272	9.5405	1.42149e-21	1.0779e-20	COX7B2	170712	cytochrome c oxidase subunit 7B2	COX7B2	170712
ENSG00000107521	427.39	11.2095	1.18107	9.49098	2.28879e-21	1.72341e-20	HPS1	3257	HPS1, biogenesis of lysosomal organelles complex 3 subunit 1	HPS1	3257
ENSG00000147872	985.032	11.1138	0.835273	13.3056	2.14757e-40	3.07413e-39	PLIN2	123	perilipin 2	PLIN2	123
ENSG00000173530	459.057	11.0841	1.1815	9.38134	6.51384e-21	4.81678e-20	TNFRSF10D	8793	TNF receptor superfamily member 10d	TNFRSF10D	8793
ENSG00000263711	175.017	11.0713	1.18486	9.34393	9.28231e-21	6.82206e-20	LOC400655	400655	uncharacterized LOC400655	LOC400655	400655
ENSG00000050327	167.789	10.9989	1.18342	9.2942	1.48312e-20	1.08105e-19	ARHGEF5	7984	Rho guanine nucleotide exchange factor 5	ARHGEF5	7984
ENSG00000143006	137.833	10.9533	1.18558	9.23874	2.49406e-20	1.79574e-19	DMRTB1	63948	DMRT like family B with proline rich C-terminal 1	DMRTB1	63948
ENSG00000204959	161.496	10.9488	1.18492	9.24012	2.46215e-20	1.77318e-19	NA	NA	NA	NA	NA
ENSG00000065833	311.515	10.9267	1.18224	9.2424	2.41038e-20	1.73673e-19	ME1	4199	malic enzyme 1	ME1	4199
ENSG00000198848	132.363	10.88	1.18457	9.18477	4.12406e-20	2.94189e-19	CES1	1066	carboxylesterase 1	CES1	1066
ENSG00000090612	591.772	10.8672	1.02241	10.629	2.18384e-26	1.98999e-25	ZNF268	10795	zinc finger protein 268	ZNF268	10795
ENSG00000170542	287.887	10.7439	1.18334	9.07935	1.09224e-19	7.65358e-19	SERPINB9	5272	serpin family B member 9	SERPINB9	5272
ENSG00000170627	216.549	10.7402	1.18217	9.08516	1.03547e-19	7.26426e-19	GTSF1	121355	gametocyte specific factor 1	GTSF1	121355
ENSG00000253967	191.076	10.7344	1.1838	9.06774	1.21509e-19	8.48871e-19	LOC101926892	101926892	uncharacterized LOC101926892	LOC101926892	101926892
ENSG00000165496	211.691	10.7275	1.18467	9.05527	1.36231e-19	9.49297e-19	RPL10L	140801	ribosomal protein L10 like	RPL10L	140801
ENSG00000152670	1227.18	10.7086	0.725186	14.7667	2.4005e-49	4.42578e-48	DDX4	54514	DEAD-box helicase 4	DDX4	54514
ENSG00000164113	145.136	10.6342	1.18479	8.97557	2.81896e-19	1.93652e-18	ADAD1	132612	adenosine deaminase domain containing 1	ADAD1	132612
ENSG00000173040	138.829	10.6237	1.18439	8.96973	2.9725e-19	2.03874e-18	EVC2	132884	EvC ciliary complex subunit 2	EVC2	132884
ENSG00000251258	266.102	10.6124	1.18209	8.97764	2.76638e-19	1.90127e-18	RFPL4B	442247	ret finger protein like 4B	RFPL4B	442247
ENSG00000223638	180.265	10.578	1.18511	8.92582	4.42401e-19	3.01299e-18	RFPL4A	342931	ret finger protein like 4A	RFPL4A	342931
ENSG00000248837	109.568	10.4365	1.18791	8.78565	1.55457e-18	1.03394e-17	LOC105374524	105374524	uncharacterized LOC105374524	LOC105374524	105374524
ENSG00000186281	774.69	10.3869	0.835758	12.4281	1.83993e-35	2.27078e-34	GPAT2	150763	glycerol-3-phosphate acyltransferase 2, mitochondrial	GPAT2	150763
ENSG00000164756	108.852	10.354	1.1863	8.72794	2.59345e-18	1.70903e-17	SLC30A8	169026	solute carrier family 30 member 8	SLC30A8	169026
ENSG00000141096	178.234	10.3387	1.18554	8.72068	2.76533e-18	1.81752e-17	DPEP3	64180	dipeptidase 3	DPEP3	64180
ENSG00000238129	144.183	10.3246	1.1855	8.70912	3.0624e-18	2.00926e-17	NA	NA	NA	NA	NA
ENSG00000215808	93.8792	10.3033	1.18719	8.67874	4.00176e-18	2.60682e-17	LINC01139	339535	long intergenic non-protein coding RNA 1139	LINC01139	339535
ENSG00000187513	196.953	10.2382	1.18319	8.65306	5.01345e-18	3.24827e-17	GJA4	2701	gap junction protein alpha 4	GJA4	2701
ENSG00000250038	113.562	10.2342	1.18579	8.63074	6.09565e-18	3.93419e-17	NA	NA	NA	NA	NA
ENSG00000181541	114.256	10.2197	1.18553	8.62039	6.67279e-18	4.29287e-17	MAB21L2	10586	mab-21 like 2	MAB21L2	10586
ENSG00000132840	100.524	10.208	1.18588	8.60796	7.43715e-18	4.76627e-17	BHMT2	23743	betaine--homocysteine S-methyltransferase 2	BHMT2	23743
ENSG00000196593	195.198	10.2037	1.18621	8.60197	7.83597e-18	5.01332e-17	NA	NA	NA	NA	NA
ENSG00000187955	658.562	10.1999	0.837214	12.1831	3.82477e-34	4.52017e-33	COL14A1	7373	collagen type XIV alpha 1 chain	COL14A1	7373
ENSG00000176979	124.398	10.1907	1.18791	8.57868	9.59668e-18	6.10217e-17	TRIM60	166655	tripartite motif containing 60	TRIM60	166655
ENSG00000261761	117.313	10.1864	1.18621	8.58736	8.89918e-18	5.67064e-17	LOC100508631	100508631	uncharacterized LOC100508631	LOC100508631	100508631
ENSG00000236279	127.943	10.1264	1.18687	8.53201	1.43832e-17	9.07669e-17	CLEC2L	154790	C-type lectin domain family 2 member L	CLEC2L	154790
ENSG00000259672	88.2426	10.0486	1.18768	8.46068	2.65828e-17	1.65738e-16	NA	NA	NA	NA	NA
ENSG00000198633	311.801	10.0279	1.02597	9.77406	1.455e-22	1.14696e-21	ZNF534	147658	zinc finger protein 534	ZNF534	147658
ENSG00000225548	89.9868	10.0182	1.18815	8.43177	3.40467e-17	2.10832e-16	NA	NA	NA	NA	NA
ENSG00000198033	215.265	9.98387	1.1833	8.43732	3.24705e-17	2.01445e-16	TUBA3C	7278	tubulin alpha 3c	TUBA3C	7278
ENSG00000169715	132.536	9.95237	1.19084	8.35741	6.4112e-17	3.92725e-16	MT1E	4493	metallothionein 1E	MT1E	4493
ENSG00000226674	99.284	9.94165	1.18843	8.36537	5.99271e-17	3.67614e-16	TEX41	401014	testis expressed 41 (non-protein coding)	TEX41	401014
ENSG00000143194	490.389	9.93693	0.838498	11.8509	2.12972e-32	2.39377e-31	MAEL	84944	maelstrom spermatogenic transposon silencer	MAEL	84944
ENSG00000079257	229.447	9.9292	1.02465	9.69038	3.31294e-22	2.57579e-21	LXN	56925	latexin	LXN	56925
ENSG00000185306	72.4827	9.89761	1.19102	8.31019	9.55499e-17	5.81513e-16	C12orf56	115749	chromosome 12 open reading frame 56	C12orf56	115749
ENSG00000101194	313.152	9.88608	1.02606	9.63503	5.68733e-22	4.37775e-21	SLC17A9	63910	solute carrier family 17 member 9	SLC17A9	63910
ENSG00000084453	69.5078	9.87879	1.18956	8.3046	1.00158e-16	6.08575e-16	SLCO1A2	6579	solute carrier organic anion transporter family member 1A2	SLCO1A2	6579
ENSG00000236719	110.471	9.87292	1.18537	8.32896	8.15582e-17	4.97871e-16	OVAAL	148756	ovarian adenocarcinoma amplified long non-coding RNA	OVAAL	148756
ENSG00000120915	80.4546	9.87145	1.19038	8.29272	1.10687e-16	6.7133e-16	EPHX2	2053	epoxide hydrolase 2	EPHX2	2053
ENSG00000253898	157.962	9.85808	1.18534	8.31666	9.04769e-17	5.51196e-16	LINC01419	103352670	long intergenic non-protein coding RNA 1419	LINC01419	103352670
ENSG00000073282	292.558	9.83981	1.18291	8.31828	8.92472e-17	5.43815e-16	TP63	8626	tumor protein p63	TP63	8626
ENSG00000178795	89.4546	9.83906	1.18883	8.27623	1.27138e-16	7.69093e-16	GDPD4	220032	glycerophosphodiester phosphodiesterase domain containing 4	GDPD4	220032
ENSG00000246705	244.372	9.83478	1.18275	8.31519	9.16064e-17	5.57851e-16	H2AFJ	55766	H2A histone family member J	H2AFJ	55766
ENSG00000104689	326.687	9.80863	1.02414	9.57745	9.9469e-22	7.60784e-21	TNFRSF10A	8797	TNF receptor superfamily member 10a	TNFRSF10A	8797
ENSG00000214929	75.0848	9.80463	1.19362	8.21419	2.13604e-16	1.2751e-15	SPATA31D1	389763	SPATA31 subfamily D member 1	SPATA31D1	389763
ENSG00000178537	118.442	9.79803	1.18923	8.23899	1.73672e-16	1.04325e-15	SLC25A20	788	solute carrier family 25 member 20	SLC25A20	788
ENSG00000213214	73.9975	9.79548	1.18944	8.23539	1.78974e-16	1.07466e-15	ARHGEF35	445328	Rho guanine nucleotide exchange factor 35	ARHGEF35	445328
ENSG00000227802	104.338	9.78674	1.18613	8.251	1.57071e-16	9.45981e-16	NA	NA	NA	NA	NA
ENSG00000162618	70.9255	9.7747	1.19479	8.18109	2.8128e-16	1.668e-15	ADGRL4	64123	adhesion G protein-coupled receptor L4	ADGRL4	64123
ENSG00000159176	74.5326	9.76751	1.19689	8.16074	3.32986e-16	1.96841e-15	CSRP1	1465	cysteine and glycine rich protein 1	CSRP1	1465
ENSG00000187566	66.4435	9.68872	1.19253	8.12454	4.49061e-16	2.63696e-15	NHLRC1	378884	NHL repeat containing E3 ubiquitin protein ligase 1	NHLRC1	378884
ENSG00000115919	69.3454	9.67447	1.19062	8.12555	4.45342e-16	2.61614e-15	KYNU	8942	kynureninase	KYNU	8942
ENSG00000187581	98.4279	9.6664	1.18875	8.13157	4.2376e-16	2.49131e-15	COX8C	341947	cytochrome c oxidase subunit 8C	COX8C	341947
ENSG00000007038	78.5283	9.64891	1.19132	8.09933	5.52634e-16	3.23192e-15	PRSS21	10942	serine protease 21	PRSS21	10942
ENSG00000134757	94.3643	9.63952	1.1869	8.12159	4.60123e-16	2.70087e-15	DSG3	1830	desmoglein 3	DSG3	1830
ENSG00000169224	73.1281	9.63203	1.18928	8.09907	5.53813e-16	3.23755e-15	GCSAML	148823	germinal center associated signaling and motility like	GCSAML	148823
ENSG00000145247	725.683	9.63106	0.592567	16.2531	2.12311e-59	5.09429e-58	OCIAD2	132299	OCIA domain containing 2	OCIAD2	132299
ENSG00000204832	81.946	9.62884	1.18912	8.09745	5.61238e-16	3.28032e-15	ST8SIA6-AS1	100128098	ST8SIA6 antisense RNA 1	ST8SIA6-AS1	100128098
ENSG00000250420	82.9241	9.61354	1.19402	8.05141	8.18453e-16	4.74864e-15	AACSP1	729522	acetoacetyl-CoA synthetase pseudogene 1	AACSP1	729522
ENSG00000169550	56.7595	9.60821	1.19225	8.05887	7.7e-16	4.47269e-15	MUC15	143662	mucin 15, cell surface associated	MUC15	143662
ENSG00000233766	111.973	9.59829	1.18761	8.08201	6.37053e-16	3.71406e-15	NA	NA	NA	NA	NA
ENSG00000166888	1823.52	9.59536	0.389256	24.6505	3.63492e-134	3.92012e-132	STAT6	6778	signal transducer and activator of transcription 6	STAT6	6778
ENSG00000239620	126.44	9.59448	1.19104	8.05558	7.91038e-16	4.59135e-15	NA	NA	NA	NA	NA
ENSG00000258038	73.0368	9.56447	1.18905	8.0438	8.70911e-16	5.04424e-15	NA	NA	NA	NA	NA
ENSG00000249948	70.0742	9.53817	1.19001	8.01518	1.09972e-15	6.3463e-15	GBA3	57733	glucosylceramidase beta 3 (gene/pseudogene)	GBA3	57733
ENSG00000170955	111.016	9.53489	1.18512	8.04548	8.59094e-16	4.97676e-15	CAVIN3	112464	caveolae associated protein 3	CAVIN3	112464
ENSG00000224698	65.4458	9.53324	1.19529	7.97564	1.5159e-15	8.70292e-15	NA	NA	NA	NA	NA
ENSG00000228960	64.2051	9.5308	1.19432	7.98009	1.46231e-15	8.40324e-15	NA	NA	NA	NA	NA
ENSG00000248475	73.7577	9.51715	1.19003	7.99739	1.27087e-15	7.3171e-15	NA	NA	NA	NA	NA
ENSG00000237194	624.457	9.50843	0.724848	13.1178	2.60262e-39	3.6238e-38	NA	NA	NA	NA	NA
ENSG00000196427	75.8202	9.50173	1.1917	7.97323	1.54578e-15	8.86936e-15	NBPF4	148545	NBPF member 4	NBPF4	148545
ENSG00000183813	89.4667	9.48287	1.19407	7.94163	1.99536e-15	1.1386e-14	CCR4	1233	C-C motif chemokine receptor 4	CCR4	1233
ENSG00000250682	51.9894	9.47535	1.19226	7.94738	1.905e-15	1.08848e-14	NA	NA	NA	NA	NA
ENSG00000183166	168.761	9.45693	1.18528	7.97864	1.47954e-15	8.49903e-15	CALN1	83698	calneuron 1	CALN1	83698
ENSG00000189134	80.323	9.44966	1.18819	7.95302	1.82026e-15	1.04125e-14	NKAPL	222698	NFKB activating protein like	NKAPL	222698
ENSG00000051523	556.93	9.43192	0.595407	15.8411	1.61873e-56	3.56299e-55	CYBA	1535	cytochrome b-245 alpha chain	CYBA	1535
ENSG00000111321	202.929	9.4256	1.02564	9.18999	3.92873e-20	2.80388e-19	LTBR	4055	lymphotoxin beta receptor	LTBR	4055
ENSG00000099284	38.7902	9.41834	1.20501	7.81601	5.45249e-15	3.04096e-14	H2AFY2	55506	H2A histone family member Y2	H2AFY2	55506
ENSG00000225226	60.9623	9.40423	1.19436	7.87388	3.43804e-15	1.94048e-14	LINC01795	105374744	long intergenic non-protein coding RNA 1795	LINC01795	105374744
ENSG00000143851	85.2013	9.40322	1.19137	7.8928	2.95478e-15	1.67432e-14	PTPN7	5778	protein tyrosine phosphatase, non-receptor type 7	PTPN7	5778
ENSG00000216307	57.3481	9.40107	1.19699	7.85394	4.03158e-15	2.27038e-14	NA	NA	NA	NA	NA
ENSG00000114115	322.624	9.39554	0.838461	11.2057	3.82359e-29	3.80702e-28	RBP1	5947	retinol binding protein 1	RBP1	5947
ENSG00000238122	59.243	9.37296	1.19617	7.83582	4.65808e-15	2.61194e-14	NA	NA	NA	NA	NA
ENSG00000253642	111.524	9.34001	1.18574	7.87692	3.35547e-15	1.89459e-14	NA	NA	NA	NA	NA
ENSG00000229292	77.2548	9.33399	1.19158	7.83329	4.7527e-15	2.66301e-14	RFPL4AL1	729974	ret finger protein like 4A like 1	RFPL4AL1	729974
ENSG00000197651	62.4068	9.29911	1.19217	7.80015	6.18355e-15	3.44103e-14	CCER1	196477	coiled-coil glutamate rich protein 1	CCER1	196477
ENSG00000127399	57.1683	9.28941	1.19373	7.78186	7.14656e-15	3.9652e-14	LRRC61	65999	leucine rich repeat containing 61	LRRC61	65999
ENSG00000234610	410.285	9.26787	0.837986	11.0597	1.96748e-28	1.91584e-27	NA	NA	NA	NA	NA
ENSG00000249125	71.293	9.25059	1.19018	7.77244	7.69912e-15	4.26549e-14	NA	NA	NA	NA	NA
ENSG00000114487	79.3194	9.2461	1.19246	7.75381	8.91755e-15	4.9215e-14	MORC1	27136	MORC family CW-type zinc finger 1	MORC1	27136
ENSG00000249395	89.6315	9.24259	1.18716	7.78543	6.94743e-15	3.85614e-14	NA	NA	NA	NA	NA
ENSG00000186086	63.583	9.2327	1.19348	7.73592	1.02659e-14	5.64495e-14	NBPF6	653149	NBPF member 6	NBPF6	653149
ENSG00000231991	1131.61	9.21677	0.438681	21.0102	5.29073e-98	2.73058e-96	NA	NA	NA	NA	NA
ENSG00000170927	49.7498	9.21578	1.19528	7.71017	1.2565e-14	6.86899e-14	PKHD1	5314	PKHD1, fibrocystin/polyductin	PKHD1	5314
ENSG00000236044	106.545	9.18619	1.18883	7.72709	1.10035e-14	6.03286e-14	NA	NA	NA	NA	NA
ENSG00000123243	59.9217	9.18324	1.19407	7.69068	1.4636e-14	7.97237e-14	ITIH5	80760	inter-alpha-trypsin inhibitor heavy chain family member 5	ITIH5	80760
ENSG00000146276	43.1929	9.18042	1.19959	7.65297	1.96391e-14	1.06166e-13	GABRR1	2569	gamma-aminobutyric acid type A receptor rho1 subunit	GABRR1	2569
ENSG00000145945	399.885	9.17083	0.838521	10.9369	7.67728e-28	7.31945e-27	FAM50B	26240	family with sequence similarity 50 member B	FAM50B	26240
ENSG00000140955	144.193	9.16034	1.18471	7.73211	1.05781e-14	5.81021e-14	ADAD2	161931	adenosine deaminase domain containing 2	ADAD2	161931
ENSG00000161940	125.354	9.1497	1.18876	7.69682	1.39499e-14	7.60808e-14	BCL6B	255877	B cell CLL/lymphoma 6B	BCL6B	255877
ENSG00000184378	53.8735	9.14851	1.19548	7.6526	1.96959e-14	1.06454e-13	ACTRT3	84517	actin related protein T3	ACTRT3	84517
ENSG00000248131	48.8898	9.14425	1.19455	7.655	1.93317e-14	1.04598e-13	NA	NA	NA	NA	NA
ENSG00000233098	55.9133	9.1094	1.19629	7.61469	2.64323e-14	1.41996e-13	LOC339260	339260	NA	NA	NA
ENSG00000205628	43.0037	9.09253	1.19741	7.59351	3.11343e-14	1.66542e-13	LINC01446	401337	long intergenic non-protein coding RNA 1446	LINC01446	401337
ENSG00000248858	43.7039	9.0898	1.20086	7.56941	3.74909e-14	1.99693e-13	FLJ46284	441369	uncharacterized LOC441369	FLJ46284	441369
ENSG00000168542	198.932	9.08962	1.02699	8.85073	8.69453e-19	5.85387e-18	COL3A1	1281	collagen type III alpha 1 chain	COL3A1	1281
ENSG00000184719	46.1628	9.08394	1.19684	7.58995	3.20029e-14	1.71006e-13	RNLS	55328	renalase, FAD dependent amine oxidase	RNLS	55328
ENSG00000212978	100.76	9.0825	1.18811	7.64451	2.09738e-14	1.133e-13	LOC339803	339803	uncharacterized LOC339803	LOC339803	339803
ENSG00000184860	39.1897	9.05783	1.19834	7.55864	4.0731e-14	2.16422e-13	SDR42E1	93517	short chain dehydrogenase/reductase family 42E, member 1	SDR42E1	93517
ENSG00000251129	109.877	9.04123	1.18654	7.61984	2.5399e-14	1.36665e-13	LINC02506	102723828	long intergenic non-protein coding RNA 2506	LINC02506	102723828
ENSG00000005020	100.956	9.03011	1.18629	7.61205	2.69773e-14	1.44872e-13	SKAP2	8935	src kinase associated phosphoprotein 2	SKAP2	8935
ENSG00000244479	45.0994	9.02494	1.19612	7.5452	4.51603e-14	2.39357e-13	NA	NA	NA	NA	NA
ENSG00000253363	50.0108	9.01659	1.19788	7.52711	5.18768e-14	2.74038e-13	NA	NA	NA	NA	NA
ENSG00000227790	44.8528	9.0115	1.19734	7.52629	5.22043e-14	2.75671e-13	NA	NA	NA	NA	NA
ENSG00000225546	44.2269	8.99172	1.19804	7.50534	6.12697e-14	3.2196e-13	LINC02476	105375475	long intergenic non-protein coding RNA 2476	LINC02476	105375475
ENSG00000101017	94.0354	8.99168	1.19111	7.549	4.38608e-14	2.32592e-13	CD40	958	CD40 molecule	CD40	958
ENSG00000248118	43.235	8.98576	1.19859	7.49695	6.53221e-14	3.42955e-13	LINC01019	285577	long intergenic non-protein coding RNA 1019	LINC01019	285577
ENSG00000010704	44.1893	8.97649	1.19804	7.49266	6.74937e-14	3.53976e-13	HFE	3077	homeostatic iron regulator	HFE	3077
ENSG00000255583	58.5592	8.97496	1.19261	7.5255	5.25187e-14	2.77186e-13	NA	NA	NA	NA	NA
ENSG00000149292	47.8724	8.97476	1.19962	7.48135	7.35614e-14	3.85339e-13	TTC12	54970	tetratricopeptide repeat domain 12	TTC12	54970
ENSG00000248810	53.7381	8.94667	1.1973	7.47239	7.87505e-14	4.11876e-13	NA	NA	NA	NA	NA
ENSG00000173809	1272.7	8.94106	0.405774	22.0346	1.34222e-107	8.44895e-106	TDRD12	91646	tudor domain containing 12	TDRD12	91646
ENSG00000228695	34.8373	8.94023	1.20118	7.44284	9.85425e-14	5.12275e-13	CES1P1	51716	NA	NA	NA
ENSG00000243967	52.4551	8.93179	1.20111	7.43629	1.03551e-13	5.37569e-13	NA	NA	NA	NA	NA
ENSG00000128714	35.0127	8.92859	1.20808	7.39075	1.46001e-13	7.51585e-13	HOXD13	3239	homeobox D13	HOXD13	3239
ENSG00000244468	136.352	8.90462	1.19053	7.47956	7.45696e-14	3.90349e-13	NA	NA	NA	NA	NA
ENSG00000231106	38.9942	8.89668	1.19827	7.42463	1.13094e-13	5.85694e-13	NA	NA	NA	NA	NA
ENSG00000204740	53.3949	8.89106	1.20056	7.40577	1.30396e-13	6.73442e-13	MALRD1	340895	MAM and LDL receptor class A domain containing 1	MALRD1	340895
ENSG00000206337	33.5871	8.88582	1.20441	7.37776	1.60975e-13	8.25562e-13	HCP5	10866	HLA complex P5 (non-protein coding)	HCP5	10866
ENSG00000169515	672.359	8.88042	0.514004	17.2769	7.01681e-67	1.98616e-65	CCDC8	83987	coiled-coil domain containing 8	CCDC8	83987
ENSG00000047936	40.1065	8.87503	1.19989	7.39652	1.39796e-13	7.20752e-13	ROS1	6098	ROS proto-oncogene 1, receptor tyrosine kinase	ROS1	6098
ENSG00000269994	66.3277	8.86143	1.1922	7.43284	1.06289e-13	5.51214e-13	LOC440173	440173	uncharacterized LOC440173	LOC440173	440173
ENSG00000251381	505.99	8.83768	0.551797	16.0162	9.8517e-58	2.26108e-56	LINC00958	100506305	long intergenic non-protein coding RNA 958	LINC00958	100506305
ENSG00000251138	38.787	8.82282	1.19944	7.35578	1.8981e-13	9.69805e-13	LOC100507377	100507377	uncharacterized LOC100507377	LOC100507377	100507377
ENSG00000054219	48.5056	8.82001	1.19504	7.38051	1.57679e-13	8.0921e-13	LY75	4065	lymphocyte antigen 75	LY75	4065
ENSG00000251003	144.255	8.80635	1.02692	8.57547	9.86811e-18	6.26813e-17	NA	NA	NA	NA	NA
ENSG00000237057	40.6692	8.80497	1.20012	7.33675	2.18842e-13	1.11398e-12	LINC02087	101928567	long intergenic non-protein coding RNA 2087	LINC02087	101928567
ENSG00000178814	130.35	8.78736	1.18562	7.41161	1.24776e-13	6.44861e-13	OPLAH	26873	5-oxoprolinase, ATP-hydrolysing	OPLAH	26873
ENSG00000151962	1229.27	8.7844	0.370275	23.724	2.04005e-124	1.77922e-122	RBM46	166863	RNA binding motif protein 46	RBM46	166863
ENSG00000154611	83.281	8.78147	1.19163	7.36931	1.7151e-13	8.77798e-13	PSMA8	143471	proteasome subunit alpha 8	PSMA8	143471
ENSG00000150456	80.6964	8.77736	1.18936	7.37991	1.58393e-13	8.12599e-13	EEF1AKMT1	221143	EEF1A lysine methyltransferase 1	EEF1AKMT1	221143
ENSG00000240122	44.5729	8.77554	1.19842	7.32261	2.43202e-13	1.2338e-12	NA	NA	NA	NA	NA
ENSG00000184814	71.5883	8.77413	1.19256	7.35741	1.87507e-13	9.58526e-13	PRR23B	389151	proline rich 23B	PRR23B	389151
ENSG00000203645	57.8806	8.77201	1.19804	7.32194	2.4441e-13	1.23952e-12	LINC00501	100820709	long intergenic non-protein coding RNA 501	LINC00501	100820709
ENSG00000244198	39.1391	8.76119	1.19849	7.31018	2.66776e-13	1.34976e-12	NA	NA	NA	NA	NA
ENSG00000267374	34.7059	8.75791	1.19974	7.29984	2.8811e-13	1.45403e-12	MIR924HG	647946	MIR924 host gene	MIR924HG	647946
ENSG00000166415	30.5627	8.74894	1.20834	7.24049	4.47071e-13	2.23046e-12	WDR72	256764	WD repeat domain 72	WDR72	256764
ENSG00000163909	48.4897	8.74519	1.19906	7.2934	3.02234e-13	1.52429e-12	HEYL	26508	hes related family bHLH transcription factor with YRPW motif-like	HEYL	26508
ENSG00000249790	189.305	8.74077	1.02759	8.50607	1.79931e-17	1.13121e-16	NA	NA	NA	NA	NA
ENSG00000239589	28.5748	8.73799	1.2049	7.25203	4.10568e-13	2.05346e-12	LINC00879	255025	long intergenic non-protein coding RNA 879	LINC00879	255025
ENSG00000203907	107.327	8.73334	1.1878	7.35256	1.94442e-13	9.92966e-13	OOEP	441161	oocyte expressed protein	OOEP	441161
ENSG00000116785	34.5938	8.72401	1.20379	7.24715	4.2563e-13	2.12667e-12	CFHR3	10878	complement factor H related 3	CFHR3	10878
ENSG00000145692	109.567	8.69234	1.18748	7.32	2.47966e-13	1.25713e-12	BHMT	635	betaine--homocysteine S-methyltransferase	BHMT	635
ENSG00000136931	281.976	8.6724	0.7268	11.9323	8.0318e-33	9.15066e-32	NR5A1	2516	nuclear receptor subfamily 5 group A member 1	NR5A1	2516
ENSG00000272281	29.8241	8.6528	1.2091	7.15641	8.28167e-13	4.07368e-12	NA	NA	NA	NA	NA
ENSG00000250954	36.6436	8.63791	1.20465	7.17049	7.47273e-13	3.68421e-12	LOC101928622	101928622	uncharacterized LOC101928622	LOC101928622	101928622
ENSG00000152092	43.2072	8.63609	1.20223	7.1834	6.80006e-13	3.35807e-12	ASTN1	460	astrotactin 1	ASTN1	460
ENSG00000256802	34.0396	8.63402	1.20144	7.18639	6.65249e-13	3.28681e-12	LOC100130111	100130111	uncharacterized LOC100130111	LOC100130111	100130111
ENSG00000179046	50.0535	8.62191	1.19806	7.19655	6.17562e-13	3.05672e-12	TRIML2	205860	tripartite motif family like 2	TRIML2	205860
ENSG00000188707	36.3177	8.59943	1.20265	7.15043	8.65079e-13	4.24415e-12	ZBED6CL	113763	ZBED6 C-terminal like	ZBED6CL	113763
ENSG00000264334	88.6487	8.5877	1.19048	7.21362	5.44819e-13	2.70379e-12	NA	NA	NA	NA	NA
ENSG00000256615	64.3525	8.56621	1.1967	7.15818	8.17561e-13	4.02283e-12	NA	NA	NA	NA	NA
ENSG00000120093	31.7483	8.56113	1.20745	7.09028	1.33841e-12	6.49119e-12	HOXB3	3213	homeobox B3	HOXB3	3213
ENSG00000248538	266.721	8.55835	0.7282	11.7527	6.83578e-32	7.54242e-31	LOC101929128	101929128	uncharacterized LOC101929128	LOC101929128	101929128
ENSG00000248103	32.8675	8.55744	1.20133	7.12332	1.05359e-12	5.14384e-12	NA	NA	NA	NA	NA
ENSG00000233515	32.0261	8.53629	1.20483	7.08503	1.39017e-12	6.73247e-12	NA	NA	NA	NA	NA
ENSG00000267327	26.2516	8.53206	1.20764	7.06506	1.60547e-12	7.7527e-12	NA	NA	NA	NA	NA
ENSG00000105357	46.115	8.53019	1.20101	7.1025	1.22522e-12	5.96242e-12	MYH14	79784	myosin heavy chain 14	MYH14	79784
ENSG00000255101	47.1327	8.51579	1.19514	7.12537	1.03804e-12	5.06958e-12	NA	NA	NA	NA	NA
ENSG00000267654	44.062	8.51213	1.20057	7.09009	1.34026e-12	6.49914e-12	LINC01882	100996324	long intergenic non-protein coding RNA 1882	LINC01882	100996324
ENSG00000122585	113.577	8.5093	1.03508	8.22091	2.01972e-16	1.2089e-15	NPY	4852	neuropeptide Y	NPY	4852
ENSG00000189223	666.289	8.50275	0.446096	19.0603	5.39233e-81	2.10441e-79	PAX8-AS1	654433	PAX8 antisense RNA 1	PAX8-AS1	654433
ENSG00000144115	30.9152	8.49791	1.20731	7.03874	1.9399e-12	9.31234e-12	THNSL2	55258	threonine synthase like 2	THNSL2	55258
ENSG00000230426	53.6464	8.49327	1.19433	7.11131	1.14948e-12	5.60017e-12	NA	NA	NA	NA	NA
ENSG00000162594	41.3302	8.49212	1.20963	7.02041	2.21221e-12	1.05757e-11	IL23R	149233	interleukin 23 receptor	IL23R	149233
ENSG00000256151	51.8997	8.47756	1.1964	7.0859	1.38147e-12	6.6914e-12	NA	NA	NA	NA	NA
ENSG00000135269	126.523	8.47489	1.02809	8.24332	1.67494e-16	1.0078e-15	TES	26136	testin LIM domain protein	TES	26136
ENSG00000258125	29.7231	8.47214	1.20308	7.04207	1.89403e-12	9.10084e-12	NA	NA	NA	NA	NA
ENSG00000054983	220.088	8.46688	0.72797	11.6308	2.87352e-31	3.10901e-30	GALC	2581	galactosylceramidase	GALC	2581
ENSG00000257893	26.8092	8.46595	1.208	7.00825	2.4132e-12	1.15036e-11	NA	NA	NA	NA	NA
ENSG00000115138	60.2023	8.46505	1.19568	7.0797	1.44463e-12	6.9917e-12	POMC	5443	proopiomelanocortin	POMC	5443
ENSG00000139117	297.119	8.45312	0.65069	12.991	1.37596e-38	1.8742e-37	CPNE8	144402	copine 8	CPNE8	144402
ENSG00000152086	1463.04	8.45124	0.330709	25.5549	4.84358e-144	6.20164e-142	TUBA3E	112714	tubulin alpha 3e	TUBA3E	112714
ENSG00000151475	31.0636	8.44304	1.20494	7.00705	2.43403e-12	1.15992e-11	SLC25A31	83447	solute carrier family 25 member 31	SLC25A31	83447
ENSG00000266996	159.691	8.43749	0.842618	10.0134	1.33083e-23	1.09081e-22	NA	NA	NA	NA	NA
ENSG00000251026	27.3175	8.4276	1.21181	6.95457	3.5363e-12	1.67144e-11	NA	NA	NA	NA	NA
ENSG00000258053	34.1102	8.41756	1.20387	6.99208	2.70849e-12	1.28684e-11	NA	NA	NA	NA	NA
ENSG00000227932	36.289	8.41718	1.20377	6.99237	2.70276e-12	1.28432e-11	NA	NA	NA	NA	NA
ENSG00000185101	36.8842	8.41687	1.20702	6.97326	3.0967e-12	1.46712e-11	ANO9	338440	anoctamin 9	ANO9	338440
ENSG00000138207	28.4914	8.40948	1.21023	6.94865	3.68809e-12	1.74017e-11	RBP4	5950	retinol binding protein 4	RBP4	5950
ENSG00000122691	60.6062	8.40243	1.19364	7.03932	1.93183e-12	9.27505e-12	TWIST1	7291	twist family bHLH transcription factor 1	TWIST1	7291
ENSG00000220908	29.1098	8.39766	1.21257	6.92551	4.34397e-12	2.04132e-11	NA	NA	NA	NA	NA
ENSG00000180353	324.164	8.39483	0.595244	14.1032	3.63003e-45	5.96852e-44	HCLS1	3059	hematopoietic cell-specific Lyn substrate 1	HCLS1	3059
ENSG00000170356	30.1678	8.38524	1.20812	6.94076	3.89996e-12	1.8387e-11	OR2A20P	401428	olfactory receptor family 2 subfamily A member 20 pseudogene	OR2A20P	401428
ENSG00000228065	24.3768	8.37437	1.21434	6.89625	5.33914e-12	2.49611e-11	NA	NA	NA	NA	NA
ENSG00000124557	33.6404	8.36953	1.20384	6.95238	3.59177e-12	1.69606e-11	BTN1A1	696	butyrophilin subfamily 1 member A1	BTN1A1	696
ENSG00000227681	76.054	8.36442	1.18996	7.02914	2.07818e-12	9.95547e-12	NA	NA	NA	NA	NA
ENSG00000165887	32.6846	8.36415	1.21106	6.90644	4.96956e-12	2.32803e-11	ANKRD2	26287	ankyrin repeat domain 2	ANKRD2	26287
ENSG00000234235	28.58	8.3611	1.20566	6.9349	4.06506e-12	1.91312e-11	NA	NA	NA	NA	NA
ENSG00000237978	48.4224	8.35309	1.19901	6.96665	3.24568e-12	1.53625e-11	NA	NA	NA	NA	NA
ENSG00000169248	88.1953	8.35088	1.19401	6.99396	2.67225e-12	1.27103e-11	CXCL11	6373	C-X-C motif chemokine ligand 11	CXCL11	6373
ENSG00000231421	30.8606	8.34892	1.21137	6.89211	5.49702e-12	2.56752e-11	NA	NA	NA	NA	NA
ENSG00000160703	25.6489	8.34614	1.209	6.90332	5.08007e-12	2.37794e-11	NLRX1	79671	NLR family member X1	NLRX1	79671
ENSG00000249423	43.0008	8.32628	1.20011	6.93795	3.97829e-12	1.87358e-11	NA	NA	NA	NA	NA
ENSG00000203908	94.4678	8.31973	1.19138	6.98328	2.88367e-12	1.36835e-11	KHDC3L	154288	KH domain containing 3 like, subcortical maternal complex member	KHDC3L	154288
ENSG00000178836	37.6909	8.30814	1.20476	6.8961	5.34506e-12	2.49848e-11	LOC100286922	100286922	DnaJ heat shock protein family (Hsp40) member B3 pseudogene	LOC100286922	100286922
ENSG00000106536	82.4254	8.30513	1.03187	8.04858	8.37576e-16	4.85397e-15	POU6F2	11281	POU class 6 homeobox 2	POU6F2	11281
ENSG00000030304	38.5232	8.30103	1.20408	6.89411	5.4203e-12	2.53247e-11	MUSK	4593	muscle associated receptor tyrosine kinase	MUSK	4593
ENSG00000101335	46.7062	8.29875	1.19704	6.93275	4.12738e-12	1.94136e-11	MYL9	10398	myosin light chain 9	MYL9	10398
ENSG00000261239	233.55	8.29071	0.733175	11.308	1.19852e-29	1.21586e-28	NA	NA	NA	NA	NA
ENSG00000224163	62.8191	8.28392	1.19117	6.95442	3.54009e-12	1.67297e-11	NA	NA	NA	NA	NA
ENSG00000184292	60.0295	8.25059	1.20295	6.85863	6.95263e-12	3.22836e-11	TACSTD2	4070	tumor associated calcium signal transducer 2	TACSTD2	4070
ENSG00000234298	327.293	8.24403	0.555089	14.8517	6.78074e-50	1.26332e-48	NA	NA	NA	NA	NA
ENSG00000109113	863.893	8.22865	0.329314	24.9872	8.41823e-138	9.66779e-136	RAB34	83871	RAB34, member RAS oncogene family	RAB34	83871
ENSG00000053438	1666.1	8.22704	0.272314	30.2116	1.66898e-200	4.44408e-198	NNAT	4826	neuronatin	NNAT	4826
ENSG00000250102	30.1731	8.22546	1.20532	6.8243	8.83533e-12	4.08303e-11	NA	NA	NA	NA	NA
ENSG00000198028	562.529	8.22149	0.44242	18.583	4.41204e-77	1.56919e-75	ZNF560	147741	zinc finger protein 560	ZNF560	147741
ENSG00000169994	28.8534	8.21643	1.21439	6.76588	1.32499e-11	6.04973e-11	MYO7B	4648	myosin VIIB	MYO7B	4648
ENSG00000198398	25.6031	8.21082	1.20972	6.78739	1.14179e-11	5.23628e-11	TMEM207	131920	transmembrane protein 207	TMEM207	131920
ENSG00000125144	33.3213	8.21022	1.20324	6.8234	8.89125e-12	4.10761e-11	MT1G	4495	metallothionein 1G	MT1G	4495
ENSG00000169174	39.6483	8.20381	1.19871	6.84387	7.70811e-12	3.57089e-11	PCSK9	255738	proprotein convertase subtilisin/kexin type 9	PCSK9	255738
ENSG00000069482	18.5452	8.19811	1.23127	6.65826	2.77094e-11	1.2394e-10	GAL	51083	galanin and GMAP prepropeptide	GAL	51083
ENSG00000056291	21.9041	8.19515	1.21826	6.72694	1.73271e-11	7.85485e-11	NPFFR2	10886	neuropeptide FF receptor 2	NPFFR2	10886
ENSG00000106302	24.6872	8.19361	1.21245	6.75789	1.40015e-11	6.38318e-11	HYAL4	23553	hyaluronoglucosaminidase 4	HYAL4	23553
ENSG00000022556	23.8923	8.1865	1.20979	6.76686	1.31611e-11	6.011e-11	NLRP2	55655	NLR family pyrin domain containing 2	NLRP2	55655
ENSG00000185686	3323.48	8.18569	0.194735	42.0349	0	0	PRAME	23532	preferentially expressed antigen in melanoma	PRAME	23532
ENSG00000177455	34.5803	8.17966	1.20198	6.80518	1.00925e-11	4.6426e-11	CD19	930	CD19 molecule	CD19	930
ENSG00000246582	29.3627	8.17338	1.21115	6.74844	1.49439e-11	6.80354e-11	LOC389641	389641	uncharacterized LOC389641	LOC389641	389641
ENSG00000070190	35.9732	8.16605	1.20504	6.77657	1.23063e-11	5.63086e-11	DAPP1	27071	dual adaptor of phosphotyrosine and 3-phosphoinositides 1	DAPP1	27071
ENSG00000182718	4583.53	8.15833	0.155018	52.6282	0	0	ANXA2	302	annexin A2	ANXA2	302
ENSG00000170421	132.555	8.14789	1.02853	7.92186	2.33993e-15	1.33118e-14	KRT8	3856	keratin 8	KRT8	3856
ENSG00000175538	27.8363	8.13837	1.20931	6.72979	1.69911e-11	7.70527e-11	KCNE3	10008	potassium voltage-gated channel subfamily E regulatory subunit 3	KCNE3	10008
ENSG00000100146	110.385	8.13488	1.02968	7.90039	2.78038e-15	1.57758e-14	SOX10	6663	SRY-box 10	SOX10	6663
ENSG00000168754	165.322	8.12607	0.841335	9.65854	4.52251e-22	3.49186e-21	FAM178B	51252	family with sequence similarity 178 member B	FAM178B	51252
ENSG00000206260	30.7503	8.12514	1.20859	6.72281	1.78256e-11	8.07275e-11	PRR23A	729627	proline rich 23A	PRR23A	729627
ENSG00000183791	453.138	8.12418	1.01166	8.03055	9.70397e-16	5.61505e-15	ELOA3	162699	elongin A3	ELOA3	162699
ENSG00000146857	32.0252	8.12412	1.20481	6.74307	1.55074e-11	7.05585e-11	STRA8	346673	stimulated by retinoic acid 8	STRA8	346673
ENSG00000164256	25.3713	8.12377	1.21883	6.66523	2.64252e-11	1.18302e-10	PRDM9	56979	PR/SET domain 9	PRDM9	56979
ENSG00000170190	24.4009	8.12118	1.22818	6.61237	3.78212e-11	1.67353e-10	SLC16A5	9121	solute carrier family 16 member 5	SLC16A5	9121
ENSG00000153246	31.6687	8.11295	1.20864	6.71244	1.91402e-11	8.64209e-11	PLA2R1	22925	phospholipase A2 receptor 1	PLA2R1	22925
ENSG00000248685	33.4027	8.10987	1.20669	6.72074	1.80802e-11	8.17823e-11	LINC02484	105374394	long intergenic non-protein coding RNA 2484	LINC02484	105374394
ENSG00000248370	29.0156	8.10606	1.20716	6.71497	1.88108e-11	8.49849e-11	NA	NA	NA	NA	NA
ENSG00000165066	82.3503	8.10535	1.03349	7.84273	4.40848e-15	2.47521e-14	NKX6-3	157848	NK6 homeobox 3	NKX6-3	157848
ENSG00000172322	23.389	8.10167	1.21461	6.67017	2.55514e-11	1.14492e-10	CLEC12A	160364	C-type lectin domain family 12 member A	CLEC12A	160364
ENSG00000249196	40.0521	8.10068	1.20219	6.73828	1.60277e-11	7.28485e-11	TMEM132D-AS1	283352	TMEM132D antisense RNA 1	TMEM132D-AS1	283352
ENSG00000167751	34.444	8.09746	1.20199	6.73674	1.61981e-11	7.35898e-11	KLK2	3817	kallikrein related peptidase 2	KLK2	3817
ENSG00000187600	22.6534	8.09125	1.21935	6.63568	3.23013e-11	1.43604e-10	LINC02583	101805491	long intergenic non-protein coding RNA 2583	LINC02583	101805491
ENSG00000163923	152.033	8.08583	0.841496	9.60888	7.33446e-22	5.62832e-21	RPL39L	116832	ribosomal protein L39 like	RPL39L	116832
ENSG00000186148	23.534	8.08291	1.217	6.64164	3.10214e-11	1.38241e-10	LOC440895	440895	two pore channel 3 pseudogene	LOC440895	440895
ENSG00000203740	23.2961	8.08197	1.2161	6.6458	3.01585e-11	1.34555e-10	METTL11B	149281	methyltransferase like 11B	METTL11B	149281
ENSG00000226453	25.5127	8.07821	1.2141	6.65366	2.85898e-11	1.27784e-10	NA	NA	NA	NA	NA
ENSG00000140873	54.2639	8.07792	1.20169	6.72212	1.79099e-11	8.10726e-11	ADAMTS18	170692	ADAM metallopeptidase with thrombospondin type 1 motif 18	ADAMTS18	170692
ENSG00000120708	35.9519	8.07479	1.20283	6.71318	1.90432e-11	8.59958e-11	TGFBI	7045	transforming growth factor beta induced	TGFBI	7045
ENSG00000101204	33.0267	8.07285	1.20419	6.70396	2.02847e-11	9.1479e-11	CHRNA4	1137	cholinergic receptor nicotinic alpha 4 subunit	CHRNA4	1137
ENSG00000115590	73.6803	8.07223	1.1903	6.78168	1.18789e-11	5.44355e-11	IL1R2	7850	interleukin 1 receptor type 2	IL1R2	7850
ENSG00000235711	19.0032	8.07101	1.22592	6.58365	4.59043e-11	2.02109e-10	ANKRD34C	390616	ankyrin repeat domain 34C	ANKRD34C	390616
ENSG00000257636	23.1586	8.06969	1.21482	6.64269	3.08014e-11	1.37321e-10	G2E3-AS1	105370431	G2E3 antisense RNA 1	G2E3-AS1	105370431
ENSG00000185739	70.0909	8.05388	1.19225	6.75518	1.4266e-11	6.5018e-11	SRL	6345	sarcalumenin	SRL	6345
ENSG00000204644	31.5798	8.05247	1.20902	6.66035	2.73175e-11	1.22206e-10	ZFP57	346171	ZFP57 zinc finger protein	ZFP57	346171
ENSG00000198670	20.5215	8.05168	1.23861	6.50059	8.00075e-11	3.4643e-10	LPA	4018	lipoprotein(a)	LPA	4018
ENSG00000152936	48.7618	8.04672	1.19726	6.72094	1.8056e-11	8.16974e-11	LMNTD1	160492	lamin tail domain containing 1	LMNTD1	160492
ENSG00000111432	29.0865	8.04631	1.21288	6.63405	3.26593e-11	1.45132e-10	FZD10	11211	frizzled class receptor 10	FZD10	11211
ENSG00000165078	43.4453	8.03257	1.19705	6.71033	1.94188e-11	8.76657e-11	CPA6	57094	carboxypeptidase A6	CPA6	57094
ENSG00000135111	30.4115	8.02987	1.20835	6.64531	3.0257e-11	1.34975e-10	TBX3	6926	T-box 3	TBX3	6926
ENSG00000234426	20.7465	8.02366	1.21443	6.60693	3.92365e-11	1.73463e-10	NA	NA	NA	NA	NA
ENSG00000260302	65.5219	8.01562	1.19288	6.71955	1.82287e-11	8.24292e-11	NA	NA	NA	NA	NA
ENSG00000231532	23.8182	8.01379	1.21488	6.59637	4.21351e-11	1.85977e-10	LINC01249	727982	long intergenic non-protein coding RNA 1249	LINC01249	727982
ENSG00000157326	49.086	8.01001	1.19439	6.70635	1.99553e-11	9.00472e-11	DHRS4	10901	dehydrogenase/reductase 4	DHRS4	10901
ENSG00000134873	202.386	8.00983	0.842425	9.50806	1.94249e-21	1.46816e-20	CLDN10	9071	claudin 10	CLDN10	9071
ENSG00000229558	402.371	8.00805	0.44133	18.1453	1.39903e-73	4.60562e-72	SACS-AS1	100506680	SACS antisense RNA 1	SACS-AS1	100506680
ENSG00000265717	26.2701	8.00682	1.21072	6.61329	3.75863e-11	1.66387e-10	NA	NA	NA	NA	NA
ENSG00000239642	29.7214	8.00565	1.2073	6.63104	3.33332e-11	1.47995e-10	MEIKIN	728637	meiotic kinetochore factor	MEIKIN	728637
ENSG00000114013	22.5996	8.00178	1.2145	6.58853	4.44197e-11	1.95888e-10	CD86	942	CD86 molecule	CD86	942
ENSG00000164124	22.0825	7.99054	1.21988	6.55024	5.74431e-11	2.51112e-10	TMEM144	55314	transmembrane protein 144	TMEM144	55314
ENSG00000120210	24.3354	7.98147	1.21196	6.58557	4.53146e-11	1.99659e-10	INSL6	11172	insulin like 6	INSL6	11172
ENSG00000250874	19.4538	7.97823	1.22141	6.53196	6.49133e-11	2.82741e-10	NA	NA	NA	NA	NA
ENSG00000215568	17.2057	7.97593	1.23257	6.47096	9.73835e-11	4.19555e-10	GAB4	128954	GRB2 associated binding protein family member 4	GAB4	128954
ENSG00000233854	16.3873	7.96979	1.22859	6.48696	8.75861e-11	3.78374e-10	NA	NA	NA	NA	NA
ENSG00000163145	22.8597	7.96075	1.21231	6.56658	5.14854e-11	2.25823e-10	C1QTNF7	114905	C1q and TNF related 7	C1QTNF7	114905
ENSG00000101460	239.823	7.95876	0.657914	12.097	1.09606e-33	1.27778e-32	MAP1LC3A	84557	microtubule associated protein 1 light chain 3 alpha	MAP1LC3A	84557
ENSG00000163646	22.199	7.95636	1.2172	6.53661	6.2928e-11	2.74292e-10	CLRN1	7401	clarin 1	CLRN1	7401
ENSG00000250060	22.5395	7.94658	1.216	6.535	6.36116e-11	2.77152e-10	NA	NA	NA	NA	NA
ENSG00000233701	39.5216	7.94315	1.2024	6.60611	3.94548e-11	1.74402e-10	PRR23C	389152	proline rich 23C	PRR23C	389152
ENSG00000165643	22.2098	7.93382	1.21515	6.52909	6.61701e-11	2.87965e-10	SOHLH1	402381	spermatogenesis and oogenesis specific basic helix-loop-helix 1	SOHLH1	402381
ENSG00000162543	27.3469	7.92639	1.21326	6.53314	6.44033e-11	2.8056e-10	UBXN10	127733	UBX domain protein 10	UBXN10	127733
ENSG00000271952	35.1552	7.90599	1.20375	6.56779	5.10664e-11	2.24018e-10	LINC01954	101929733	long intergenic non-protein coding RNA 1954	LINC01954	101929733
ENSG00000136944	18.9594	7.8967	1.23105	6.4146	1.41191e-10	6.01741e-10	LMX1B	4010	LIM homeobox transcription factor 1 beta	LMX1B	4010
ENSG00000105852	49.8406	7.89596	1.1941	6.61248	3.77933e-11	1.67254e-10	PON3	5446	paraoxonase 3	PON3	5446
ENSG00000162654	29.1796	7.88803	1.20858	6.52669	6.72391e-11	2.92533e-10	GBP4	115361	guanylate binding protein 4	GBP4	115361
ENSG00000261760	20.8373	7.8876	1.21605	6.48624	8.80077e-11	3.80141e-10	LOC100507334	100507334	two pore channel 3 pseudogene	LOC100507334	100507334
ENSG00000272734	22.8579	7.88607	1.21758	6.47687	9.3647e-11	4.03978e-10	NA	NA	NA	NA	NA
ENSG00000206129	18.8833	7.88592	1.22163	6.45524	1.08047e-10	4.64499e-10	LOC642484	642484	uncharacterized LOC642484	LOC642484	642484
ENSG00000259471	20.6059	7.88507	1.22297	6.44748	1.13723e-10	4.87854e-10	LINC01169	102723165	long intergenic non-protein coding RNA 1169	LINC01169	102723165
ENSG00000131435	693.758	7.87298	0.368119	21.387	1.76485e-101	9.79751e-100	PDLIM4	8572	PDZ and LIM domain 4	PDLIM4	8572
ENSG00000249916	15.8731	7.85461	1.23891	6.33994	2.29859e-10	9.65682e-10	NA	NA	NA	NA	NA
ENSG00000204710	57.0487	7.84269	1.20126	6.52872	6.63333e-11	2.88634e-10	SPDYC	387778	speedy/RINGO cell cycle regulator family member C	SPDYC	387778
ENSG00000118733	181.148	7.84137	0.604338	12.9751	1.69272e-38	2.29736e-37	OLFM3	118427	olfactomedin 3	OLFM3	118427
ENSG00000227674	21.3167	7.8397	1.21627	6.4457	1.15065e-10	4.93402e-10	LINC00355	144766	long intergenic non-protein coding RNA 355	LINC00355	144766
ENSG00000157060	22.6352	7.83913	1.21431	6.45562	1.07777e-10	4.63403e-10	SHCBP1L	81626	SHC binding and spindle associated 1 like	SHCBP1L	81626
ENSG00000241361	24.6165	7.83774	1.21118	6.47116	9.72543e-11	4.19058e-10	NA	NA	NA	NA	NA
ENSG00000162383	60.8358	7.82921	1.041	7.52084	5.44255e-14	2.86746e-13	SLC1A7	6512	solute carrier family 1 member 7	SLC1A7	6512
ENSG00000141255	18.6721	7.82285	1.22466	6.38778	1.6831e-10	7.13882e-10	SPATA22	84690	spermatogenesis associated 22	SPATA22	84690
ENSG00000100842	16.3017	7.8227	1.2398	6.30964	2.79685e-10	1.16881e-09	EFS	10278	embryonal Fyn-associated substrate	EFS	10278
ENSG00000229404	17.0795	7.82181	1.22332	6.3939	1.61709e-10	6.86563e-10	LINC00858	170425	long intergenic non-protein coding RNA 858	LINC00858	170425
ENSG00000239440	21.707	7.82073	1.21369	6.44376	1.16547e-10	4.99258e-10	LINC02008	105377180	long intergenic non-protein coding RNA 2008	LINC02008	105377180
ENSG00000187156	18.5444	7.82061	1.22637	6.37705	1.80528e-10	7.64195e-10	NA	NA	NA	NA	NA
ENSG00000171631	21.8361	7.81941	1.21832	6.4182	1.37897e-10	5.88038e-10	P2RY6	5031	pyrimidinergic receptor P2Y6	P2RY6	5031
ENSG00000250735	17.5661	7.81904	1.22554	6.3801	1.7697e-10	7.49451e-10	NA	NA	NA	NA	NA
ENSG00000228714	16.205	7.81514	1.23272	6.33975	2.30141e-10	9.66734e-10	LOC101928775	101928775	uncharacterized LOC101928775	LOC101928775	101928775
ENSG00000138964	25.4328	7.80979	1.22519	6.37434	1.8375e-10	7.7729e-10	PARVG	64098	parvin gamma	PARVG	64098
ENSG00000164532	23.1125	7.80757	1.21428	6.42978	1.27789e-10	5.4617e-10	TBX20	57057	T-box 20	TBX20	57057
ENSG00000179520	51.2611	7.80563	1.19878	6.5113	7.45047e-11	3.23208e-10	SLC17A8	246213	solute carrier family 17 member 8	SLC17A8	246213
ENSG00000121236	61.0091	7.80498	1.19498	6.53149	6.51176e-11	2.8359e-10	TRIM6	117854	tripartite motif containing 6	TRIM6	117854
ENSG00000197870	36.018	7.80138	1.22643	6.36106	2.00365e-10	8.45435e-10	PRB3	5544	proline rich protein BstNI subfamily 3	PRB3	5544
ENSG00000165091	37.1479	7.78789	1.20134	6.4827	9.00985e-11	3.88949e-10	TMC1	117531	transmembrane channel like 1	TMC1	117531
ENSG00000255262	54.3267	7.78646	1.19554	6.51294	7.36922e-11	3.19729e-10	NA	NA	NA	NA	NA
ENSG00000224141	17.4412	7.78147	1.22213	6.36714	1.92582e-10	8.13392e-10	NA	NA	NA	NA	NA
ENSG00000227135	16.3927	7.78098	1.22834	6.33455	2.38034e-10	9.99053e-10	NA	NA	NA	NA	NA
ENSG00000183060	89.6759	7.78032	1.03477	7.51886	5.52579e-14	2.91081e-13	LYSMD4	145748	LysM domain containing 4	LYSMD4	145748
ENSG00000154415	34.5229	7.75	1.20501	6.4315	1.26354e-10	5.40346e-10	PPP1R3A	5506	protein phosphatase 1 regulatory subunit 3A	PPP1R3A	5506
ENSG00000258927	25.6548	7.74977	1.21083	6.40036	1.5501e-10	6.58677e-10	NA	NA	NA	NA	NA
ENSG00000224303	32.7903	7.74632	1.20467	6.43026	1.27387e-10	5.44606e-10	NA	NA	NA	NA	NA
ENSG00000198915	229.196	7.7404	0.652477	11.8631	1.84027e-32	2.07386e-31	RASGEF1A	221002	RasGEF domain family member 1A	RASGEF1A	221002
ENSG00000248215	19.304	7.73926	1.22455	6.3201	2.61397e-10	1.09436e-09	LINC02505	105374400	long intergenic non-protein coding RNA 2505	LINC02505	105374400
ENSG00000259353	16.7113	7.73753	1.22692	6.30649	2.85429e-10	1.19199e-09	NA	NA	NA	NA	NA
ENSG00000219240	18.4378	7.73658	1.22321	6.32482	2.53527e-10	1.06245e-09	NA	NA	NA	NA	NA
ENSG00000163395	71.5865	7.73295	1.19961	6.44623	1.14667e-10	4.91833e-10	IGFN1	91156	immunoglobulin-like and fibronectin type III domain containing 1	IGFN1	91156
ENSG00000241168	15.1837	7.72887	1.24135	6.2262	4.77895e-10	1.96466e-09	NA	NA	NA	NA	NA
ENSG00000138435	24.4826	7.72828	1.21731	6.34865	2.17218e-10	9.14109e-10	CHRNA1	1134	cholinergic receptor nicotinic alpha 1 subunit	CHRNA1	1134
ENSG00000154438	18.7355	7.72773	1.22829	6.29147	3.14482e-10	1.30896e-09	ASZ1	136991	ankyrin repeat, SAM and basic leucine zipper domain containing 1	ASZ1	136991
ENSG00000250421	16.1566	7.72086	1.23107	6.27165	3.57237e-10	1.48179e-09	NA	NA	NA	NA	NA
ENSG00000169836	22.7364	7.71688	1.21697	6.34109	2.28146e-10	9.58753e-10	TACR3	6870	tachykinin receptor 3	TACR3	6870
ENSG00000225542	15.8642	7.7168	1.2359	6.24386	4.26905e-10	1.76057e-09	ZNF385D-AS1	100874216	ZNF385D antisense RNA 1	ZNF385D-AS1	100874216
ENSG00000248608	20.8992	7.69712	1.21679	6.32577	2.51977e-10	1.0561e-09	NA	NA	NA	NA	NA
ENSG00000165929	46.276	7.69491	1.19925	6.41646	1.39481e-10	5.94624e-10	TC2N	123036	tandem C2 domains, nuclear	TC2N	123036
ENSG00000119431	26.809	7.69456	1.21352	6.3407	2.2872e-10	9.61034e-10	HDHD3	81932	haloacid dehalogenase like hydrolase domain containing 3	HDHD3	81932
ENSG00000171551	21.4189	7.69347	1.23138	6.24786	4.16114e-10	1.71748e-09	ECEL1	9427	endothelin converting enzyme like 1	ECEL1	9427
ENSG00000166148	19.2134	7.69321	1.21874	6.31244	2.74669e-10	1.14865e-09	AVPR1A	552	arginine vasopressin receptor 1A	AVPR1A	552
ENSG00000228235	18.0087	7.69288	1.26962	6.0592	1.36799e-09	5.431e-09	NA	NA	NA	NA	NA
ENSG00000188511	15.0948	7.69139	1.23774	6.21405	5.16345e-10	2.11782e-09	C22orf34	348645	chromosome 22 open reading frame 34	C22orf34	348645
ENSG00000258873	32.7087	7.67413	1.20487	6.36929	1.89906e-10	8.02651e-10	DUXA	503835	double homeobox A	DUXA	503835
ENSG00000260265	14.5667	7.67386	1.23481	6.21461	5.14515e-10	2.1106e-09	NA	NA	NA	NA	NA
ENSG00000232229	16.4523	7.67368	1.23195	6.2289	4.69729e-10	1.93268e-09	LINC00865	643529	long intergenic non-protein coding RNA 865	LINC00865	643529
ENSG00000225087	16.4867	7.67222	1.22991	6.23801	4.43166e-10	1.82588e-09	NA	NA	NA	NA	NA
ENSG00000222004	14.8663	7.66672	1.23564	6.20464	5.48224e-10	2.24398e-09	NA	NA	NA	NA	NA
ENSG00000155052	53.3695	7.66604	1.03703	7.39228	1.44337e-13	7.43403e-13	CNTNAP5	129684	contactin associated protein like 5	CNTNAP5	129684
ENSG00000147926	301.186	7.65255	0.651385	11.7481	7.22042e-32	7.94194e-31	NA	NA	NA	NA	NA
ENSG00000242908	19.1568	7.65073	1.21967	6.27281	3.54598e-10	1.47105e-09	NA	NA	NA	NA	NA
ENSG00000177406	36.5279	7.64875	1.20112	6.36803	1.91473e-10	8.09046e-10	LOC100049716	100049716	uncharacterized LOC100049716	LOC100049716	100049716
ENSG00000159217	113.659	7.64328	0.660515	11.5717	5.73432e-31	6.11627e-30	IGF2BP1	10642	insulin like growth factor 2 mRNA binding protein 1	IGF2BP1	10642
ENSG00000163440	108.041	7.64295	0.844198	9.0535	1.38459e-19	9.64595e-19	PDCL2	132954	phosducin like 2	PDCL2	132954
ENSG00000154451	265.72	7.64074	0.84232	9.07107	1.17852e-19	8.24281e-19	GBP5	115362	guanylate binding protein 5	GBP5	115362
ENSG00000071991	14.5804	7.63584	1.23436	6.18606	6.16874e-10	2.51619e-09	CDH19	28513	cadherin 19	CDH19	28513
ENSG00000027869	81.7286	7.63454	1.03311	7.38988	1.4696e-13	7.56266e-13	SH2D2A	9047	SH2 domain containing 2A	SH2D2A	9047
ENSG00000255099	20.4561	7.62674	1.21743	6.26462	3.73744e-10	1.54791e-09	NA	NA	NA	NA	NA
ENSG00000159618	24.3298	7.62657	1.21095	6.29801	3.01484e-10	1.25694e-09	ADGRG5	221188	adhesion G protein-coupled receptor G5	ADGRG5	221188
ENSG00000179348	39.6231	7.61719	1.20093	6.34273	2.25726e-10	9.48984e-10	GATA2	2624	GATA binding protein 2	GATA2	2624
ENSG00000125730	26.765	7.6161	1.20847	6.30225	2.93354e-10	1.22423e-09	C3	718	complement C3	C3	718
ENSG00000225108	17.7875	7.6155	1.22003	6.24205	4.31886e-10	1.78063e-09	NA	NA	NA	NA	NA
ENSG00000167014	20.996	7.61523	1.22047	6.23959	4.38721e-10	1.80806e-09	TERB2	145645	telomere repeat binding bouquet formation protein 2	TERB2	145645
ENSG00000144852	15.4017	7.60613	1.2316	6.17581	6.58232e-10	2.67751e-09	NR1I2	8856	nuclear receptor subfamily 1 group I member 2	NR1I2	8856
ENSG00000267570	16.3964	7.5968	1.22748	6.18895	6.0566e-10	2.47235e-09	NA	NA	NA	NA	NA
ENSG00000231806	25.6113	7.59563	1.21496	6.25177	4.05832e-10	1.67758e-09	PCAT7	101928099	prostate cancer associated transcript 7 (non-protein coding)	PCAT7	101928099
ENSG00000234948	22.6267	7.58645	1.21916	6.22267	4.88766e-10	2.00854e-09	LINC01524	101927700	long intergenic non-protein coding RNA 1524	LINC01524	101927700
ENSG00000255931	28.5495	7.58369	1.20855	6.27503	3.49559e-10	1.45134e-09	NA	NA	NA	NA	NA
ENSG00000240922	21.3942	7.58047	1.21737	6.22691	4.75736e-10	1.95632e-09	LSAMP-AS1	101926903	LSAMP antisense RNA 1	LSAMP-AS1	101926903
ENSG00000167981	43.3062	7.58039	1.19888	6.32289	2.56719e-10	1.07523e-09	ZNF597	146434	zinc finger protein 597	ZNF597	146434
ENSG00000234214	276.002	7.57976	0.65154	11.6336	2.78135e-31	3.01144e-30	NA	NA	NA	NA	NA
ENSG00000268658	28.6137	7.57958	1.20475	6.29143	3.1456e-10	1.3091e-09	LINC00664	400680	long intergenic non-protein coding RNA 664	LINC00664	400680
ENSG00000183486	292.222	7.5765	0.518666	14.6077	2.50995e-48	4.49e-47	MX2	4600	MX dynamin like GTPase 2	MX2	4600
ENSG00000204848	441.796	7.57124	0.515272	14.6937	7.07779e-49	1.28835e-47	NA	NA	NA	NA	NA
ENSG00000233788	277.914	7.56893	0.651445	11.6187	3.31195e-31	3.57628e-30	NA	NA	NA	NA	NA
ENSG00000204849	433.72	7.56237	0.515489	14.6703	9.99439e-49	1.80939e-47	SPATA31A1	647060	SPATA31 subfamily A member 1	SPATA31A1	647060
ENSG00000234511	22.6654	7.55898	1.21371	6.22798	4.72502e-10	1.94382e-09	C5orf58	133874	chromosome 5 open reading frame 58	C5orf58	133874
ENSG00000234734	437.097	7.55662	0.515397	14.6618	1.13285e-48	2.04846e-47	NA	NA	NA	NA	NA
ENSG00000075886	3743.76	7.55369	0.162318	46.5363	0	0	TUBA3D	113457	tubulin alpha 3d	TUBA3D	113457
ENSG00000148942	76.1586	7.5413	0.853795	8.83268	1.02195e-18	6.84998e-18	SLC5A12	159963	solute carrier family 5 member 12	SLC5A12	159963
ENSG00000222030	16.9902	7.53491	1.22954	6.12826	8.88477e-10	3.58356e-09	LINC01793	101927285	long intergenic non-protein coding RNA 1793	LINC01793	101927285
ENSG00000198054	15.897	7.52291	1.23024	6.11498	9.65701e-10	3.88566e-09	DSCR8	84677	Down syndrome critical region 8 (non-protein coding)	DSCR8	84677
ENSG00000259756	15.1604	7.5224	1.22985	6.1165	9.56513e-10	3.85024e-09	NA	NA	NA	NA	NA
ENSG00000234722	570.974	7.5153	0.323615	23.223	2.66956e-119	2.13062e-117	LINC01287	103724390	long intergenic non-protein coding RNA 1287	LINC01287	103724390
ENSG00000113327	116.195	7.50468	0.657454	11.4147	3.52922e-30	3.65797e-29	GABRG2	2566	gamma-aminobutyric acid type A receptor gamma2 subunit	GABRG2	2566
ENSG00000106538	25.0311	7.49955	1.21632	6.16576	7.0145e-10	2.84984e-09	RARRES2	5919	retinoic acid receptor responder 2	RARRES2	5919
ENSG00000163814	15.6447	7.49696	1.23832	6.05414	1.41167e-09	5.59408e-09	CDCP1	64866	CUB domain containing protein 1	CDCP1	64866
ENSG00000147488	43.7183	7.49513	1.19933	6.24945	4.11908e-10	1.70059e-09	ST18	9705	ST18, C2H2C-type zinc finger	ST18	9705
ENSG00000101282	15.5135	7.49347	1.22971	6.0937	1.10333e-09	4.41581e-09	RSPO4	343637	R-spondin 4	RSPO4	343637
ENSG00000186487	14.0931	7.48908	1.23785	6.05005	1.44797e-09	5.73415e-09	MYT1L	23040	myelin transcription factor 1 like	MYT1L	23040
ENSG00000237643	20.2739	7.48725	1.22659	6.10409	1.03386e-09	4.14603e-09	NA	NA	NA	NA	NA
ENSG00000250564	16.0926	7.48435	1.22988	6.08542	1.16183e-09	4.63885e-09	NA	NA	NA	NA	NA
ENSG00000229510	23.5594	7.47825	1.23157	6.07214	1.26214e-09	5.02403e-09	NA	NA	NA	NA	NA
ENSG00000164175	32.6762	7.47237	1.20516	6.20033	5.63447e-10	2.30535e-09	SLC45A2	51151	solute carrier family 45 member 2	SLC45A2	51151
ENSG00000177910	22.7624	7.46839	1.22072	6.118	9.47543e-10	3.81515e-09	NA	NA	NA	NA	NA
ENSG00000267640	18.9667	7.46815	1.22322	6.1053	1.0261e-09	4.11769e-09	NA	NA	NA	NA	NA
ENSG00000227825	21.1088	7.45799	1.21666	6.12991	8.79304e-10	3.54847e-09	SLC9A7P1	121456	solute carrier family 9 member 7 pseudogene 1	SLC9A7P1	121456
ENSG00000197106	15.7936	7.43792	1.23054	6.04445	1.49922e-09	5.92852e-09	SLC6A17	388662	solute carrier family 6 member 17	SLC6A17	388662
ENSG00000104725	14.9624	7.43533	1.22839	6.05292	1.42244e-09	5.63528e-09	NA	NA	NA	NA	NA
ENSG00000154760	18.7337	7.4342	1.22033	6.09196	1.11538e-09	4.4605e-09	SLFN13	146857	schlafen family member 13	SLFN13	146857
ENSG00000236504	15.3659	7.43293	1.22958	6.04512	1.49303e-09	5.90714e-09	NA	NA	NA	NA	NA
ENSG00000253877	17.3424	7.42921	1.24286	5.97749	2.26601e-09	8.88016e-09	LINC01608	101927459	long intergenic non-protein coding RNA 1608	LINC01608	101927459
ENSG00000115386	12.6031	7.42612	1.24784	5.95117	2.66231e-09	1.03684e-08	REG1A	5967	regenerating family member 1 alpha	REG1A	5967
ENSG00000249379	15.5704	7.42434	1.24495	5.96355	2.46813e-09	9.63336e-09	LOC105375095	105375095	uncharacterized LOC105375095	LOC105375095	105375095
ENSG00000188011	98.4293	7.421	0.848577	8.74523	2.22564e-18	1.47116e-17	RTP5	285093	receptor transporter protein 5 (putative)	RTP5	285093
ENSG00000250590	12.362	7.41898	1.24323	5.96749	2.40924e-09	9.41695e-09	LINC02492	100506272	long intergenic non-protein coding RNA 2492	LINC02492	100506272
ENSG00000249894	15.4779	7.40962	1.22964	6.02585	1.68226e-09	6.64098e-09	NA	NA	NA	NA	NA
ENSG00000250771	17.9779	7.40935	1.23222	6.01298	1.82139e-09	7.18078e-09	LOC100419170	100419170	toll like receptor 2 pseudogene	LOC100419170	100419170
ENSG00000189229	44.708	7.40625	1.03979	7.1228	1.05758e-12	5.16247e-12	NA	NA	NA	NA	NA
ENSG00000253557	30.2874	7.39924	1.2141	6.09443	1.09828e-09	4.3962e-09	NA	NA	NA	NA	NA
ENSG00000228295	10.3023	7.39716	1.25601	5.88941	3.87575e-09	1.49337e-08	NA	NA	NA	NA	NA
ENSG00000127928	12.9138	7.39229	1.23543	5.98358	2.18292e-09	8.56906e-09	GNGT1	2792	G protein subunit gamma transducin 1	GNGT1	2792
ENSG00000138613	373.679	7.38869	0.393938	18.756	1.73085e-78	6.32801e-77	APH1B	83464	aph-1 homolog B, gamma-secretase subunit	APH1B	83464
ENSG00000123201	23.1395	7.3791	1.21432	6.07675	1.22644e-09	4.8845e-09	GUCY1B2	2974	guanylate cyclase 1 soluble subunit beta 2 (pseudogene)	GUCY1B2	2974
ENSG00000181585	14.856	7.37727	1.24578	5.9218	3.18433e-09	1.23391e-08	TMIE	259236	transmembrane inner ear	TMIE	259236
ENSG00000081277	30.1172	7.37721	1.20422	6.12612	9.00505e-10	3.6311e-09	PKP1	5317	plakophilin 1	PKP1	5317
ENSG00000160505	42.6839	7.37267	1.1986	6.15106	7.69652e-10	3.12103e-09	NLRP4	147945	NLR family pyrin domain containing 4	NLRP4	147945
ENSG00000204538	15.1977	7.37133	1.23514	5.968	2.40185e-09	9.39049e-09	PSORS1C2	170680	psoriasis susceptibility 1 candidate 2	PSORS1C2	170680
ENSG00000237513	36.0902	7.37042	1.21011	6.09069	1.12423e-09	4.49529e-09	NA	NA	NA	NA	NA
ENSG00000259240	12.6927	7.36939	1.2541	5.87626	4.19645e-09	1.61322e-08	MIR4713HG	109729174	MIR4713 host gene	MIR4713HG	109729174
ENSG00000122862	46.3459	7.36842	1.20214	6.12941	8.82036e-10	3.55902e-09	SRGN	5552	serglycin	SRGN	5552
ENSG00000183439	34.9238	7.36831	1.205	6.11477	9.66962e-10	3.89021e-09	TRIM61	391712	tripartite motif containing 61	TRIM61	391712
ENSG00000258065	17.5173	7.3679	1.23288	5.97617	2.28451e-09	8.95036e-09	NA	NA	NA	NA	NA
ENSG00000265933	57.8486	7.36283	1.03807	7.09284	1.31392e-12	6.37551e-12	LINC00668	400643	long intergenic non-protein coding RNA 668	LINC00668	400643
ENSG00000181626	14.3838	7.36269	1.24738	5.90251	3.58019e-09	1.38303e-08	ANKRD62	342850	ankyrin repeat domain 62	ANKRD62	342850
ENSG00000158486	742.063	7.35961	0.368226	19.9867	7.19107e-89	3.22462e-87	DNAH3	55567	dynein axonemal heavy chain 3	DNAH3	55567
ENSG00000225778	1156.9	7.35714	0.231095	31.836	2.05343e-222	7.18437e-220	PROSER2-AS1	219731	PROSER2 antisense RNA 1	PROSER2-AS1	219731
ENSG00000231505	13.8423	7.3526	1.2337	5.95981	2.52535e-09	9.85029e-09	NA	NA	NA	NA	NA
ENSG00000233074	21.2458	7.34741	1.22812	5.98263	2.19563e-09	8.61558e-09	NA	NA	NA	NA	NA
ENSG00000230936	13.2942	7.3465	1.24774	5.88784	3.9127e-09	1.50684e-08	NA	NA	NA	NA	NA
ENSG00000271584	15.4667	7.34275	1.23787	5.93177	2.99691e-09	1.16384e-08	LINC02550	105369490	long intergenic non-protein coding RNA 2550	LINC02550	105369490
ENSG00000164932	2506.57	7.33687	0.152565	48.0902	0	0	CTHRC1	115908	collagen triple helix repeat containing 1	CTHRC1	115908
ENSG00000100385	24.4249	7.33525	1.20938	6.06529	1.31719e-09	5.239e-09	IL2RB	3560	interleukin 2 receptor subunit beta	IL2RB	3560
ENSG00000250829	29.6981	7.33	1.22245	5.99618	2.02018e-09	7.94371e-09	NA	NA	NA	NA	NA
ENSG00000255644	27.7727	7.32887	1.21564	6.02883	1.65149e-09	6.52378e-09	NA	NA	NA	NA	NA
ENSG00000254237	17.1753	7.32849	1.22671	5.97411	2.31349e-09	9.06151e-09	NA	NA	NA	NA	NA
ENSG00000138080	487.756	7.32015	0.368549	19.8621	8.66668e-88	3.81803e-86	EMILIN1	11117	elastin microfibril interfacer 1	EMILIN1	11117
ENSG00000124253	9.91253	7.3181	1.28228	5.7071	1.14917e-08	4.28733e-08	PCK1	5105	phosphoenolpyruvate carboxykinase 1	PCK1	5105
ENSG00000188522	60.2064	7.31479	1.03954	7.03654	1.97078e-12	9.45601e-12	FAM83G	644815	family with sequence similarity 83 member G	FAM83G	644815
ENSG00000105278	13.2266	7.31233	1.23595	5.91638	3.29105e-09	1.27363e-08	ZFR2	23217	zinc finger RNA binding protein 2	ZFR2	23217
ENSG00000164411	107.655	7.30948	0.605595	12.0699	1.52272e-33	1.76832e-32	GJB7	375519	gap junction protein beta 7	GJB7	375519
ENSG00000146166	21.3177	7.30224	1.2255	5.95856	2.54465e-09	9.92173e-09	LGSN	51557	lengsin, lens protein with glutamine synthetase domain	LGSN	51557
ENSG00000172824	21.7722	7.30014	1.2232	5.96806	2.40092e-09	9.38809e-09	CES4A	283848	carboxylesterase 4A	CES4A	283848
ENSG00000237452	101.305	7.2966	0.846257	8.62221	6.56741e-18	4.22688e-17	BHMG1	388553	basic helix-loop-helix and HMG-box containing 1	BHMG1	388553
ENSG00000183908	18.3751	7.28714	1.22849	5.93178	2.99673e-09	1.16384e-08	LRRC55	219527	leucine rich repeat containing 55	LRRC55	219527
ENSG00000271109	11.8818	7.28584	1.25617	5.80003	6.63045e-09	2.51518e-08	LOC102723540	102723540	uncharacterized LOC102723540	LOC102723540	102723540
ENSG00000163530	21.9146	7.28216	1.21799	5.97885	2.24716e-09	8.80973e-09	DPPA2	151871	developmental pluripotency associated 2	DPPA2	151871
ENSG00000124749	600.176	7.2776	0.325909	22.3302	1.88111e-110	1.26624e-108	COL21A1	81578	collagen type XXI alpha 1 chain	COL21A1	81578
ENSG00000262874	23.9004	7.26985	1.22206	5.94885	2.70026e-09	1.05107e-08	C19orf84	147646	chromosome 19 open reading frame 84	C19orf84	147646
ENSG00000196954	152.05	7.26742	0.559353	12.9925	1.34867e-38	1.83787e-37	CASP4	837	caspase 4	CASP4	837
ENSG00000152939	42.2298	7.26655	1.04176	6.97526	3.05299e-12	1.44687e-11	MARVELD2	153562	MARVEL domain containing 2	MARVELD2	153562
ENSG00000242193	16.2348	7.2563	1.23535	5.87387	4.25739e-09	1.63602e-08	CRYZL2P	730102	crystallin zeta like 2, pseudogene	CRYZL2P	730102
ENSG00000012504	20.8383	7.25414	1.22572	5.91826	3.25374e-09	1.25967e-08	NR1H4	9971	nuclear receptor subfamily 1 group H member 4	NR1H4	9971
ENSG00000198542	102.108	7.2535	0.84508	8.58321	9.22616e-18	5.87153e-17	ITGBL1	9358	integrin subunit beta like 1	ITGBL1	9358
ENSG00000174899	16.7646	7.24214	1.22994	5.88823	3.90363e-09	1.50373e-08	PQLC2L	152078	PQ loop repeat containing 2 like	PQLC2L	152078
ENSG00000229314	12.7018	7.23922	1.2572	5.75822	8.50037e-09	3.20029e-08	ORM1	5004	orosomucoid 1	ORM1	5004
ENSG00000100156	11.5159	7.23799	1.26423	5.72522	1.033e-08	3.86592e-08	SLC16A8	23539	solute carrier family 16 member 8	SLC16A8	23539
ENSG00000006611	27.1698	7.2378	1.21285	5.96758	2.40798e-09	9.41324e-09	USH1C	10083	USH1 protein network component harmonin	USH1C	10083
ENSG00000256001	12.1892	7.23778	1.24261	5.82464	5.72343e-09	2.18018e-08	NA	NA	NA	NA	NA
ENSG00000229621	14.5862	7.23045	1.24034	5.82942	5.56219e-09	2.12144e-08	LINC01822	645949	long intergenic non-protein coding RNA 1822	LINC01822	645949
ENSG00000232040	13.7681	7.23024	1.24575	5.80394	6.47737e-09	2.45897e-08	ZBED9	114821	zinc finger BED-type containing 9	ZBED9	114821
ENSG00000265217	23.7545	7.22793	1.22013	5.92388	3.14439e-09	1.21907e-08	NA	NA	NA	NA	NA
ENSG00000134365	13.5945	7.22687	1.24612	5.79952	6.65069e-09	2.52254e-08	CFHR4	10877	complement factor H related 4	CFHR4	10877
ENSG00000217455	81.8261	7.22297	0.847202	8.52568	1.51908e-17	9.57631e-17	NA	NA	NA	NA	NA
ENSG00000128591	3193.69	7.21656	0.145344	49.6515	0	0	FLNC	2318	filamin C	FLNC	2318
ENSG00000228340	28.2787	7.21242	1.21068	5.95732	2.56401e-09	9.99333e-09	MIR646HG	284757	MIR646 host gene	MIR646HG	284757
ENSG00000235493	12.2364	7.21093	1.24225	5.80472	6.44752e-09	2.44825e-08	NA	NA	NA	NA	NA
ENSG00000170837	10.3777	7.21034	1.26014	5.72184	1.05379e-08	3.94174e-08	GPR27	2850	G protein-coupled receptor 27	GPR27	2850
ENSG00000267313	40.5446	7.20284	1.0429	6.90652	4.96685e-12	2.32712e-11	KC6	641516	keratoconus gene 6	KC6	641516
ENSG00000251410	29.7413	7.19834	1.2154	5.92259	3.16907e-09	1.22847e-08	NA	NA	NA	NA	NA
ENSG00000172578	19.3409	7.19437	1.22321	5.88155	4.06446e-09	1.56408e-08	KLHL6	89857	kelch like family member 6	KLHL6	89857
ENSG00000185775	427.282	7.18097	0.462956	15.5111	2.91792e-54	6.11827e-53	SPATA31A6	389730	SPATA31 subfamily A member 6	SPATA31A6	389730
ENSG00000230246	18.9841	7.17931	1.22303	5.8701	4.3553e-09	1.67258e-08	NA	NA	NA	NA	NA
ENSG00000205293	82.6462	7.17679	0.73747	9.73164	2.20995e-22	1.72985e-21	LINC01602	100505477	long intergenic non-protein coding RNA 1602	LINC01602	100505477
ENSG00000181481	24.7907	7.16266	1.21575	5.89158	3.82514e-09	1.47425e-08	RNF135	84282	ring finger protein 135	RNF135	84282
ENSG00000150048	21.0827	7.14927	1.22317	5.84488	5.06932e-09	1.93813e-08	CLEC1A	51267	C-type lectin domain family 1 member A	CLEC1A	51267
ENSG00000250584	28.4477	7.14876	1.2141	5.8881	3.90662e-09	1.50469e-08	LINC01511	100506791	long intergenic non-protein coding RNA 1511	LINC01511	100506791
ENSG00000187800	60.6333	7.14099	1.03928	6.87107	6.37202e-12	2.96654e-11	PEAR1	375033	platelet endothelial aggregation receptor 1	PEAR1	375033
ENSG00000196335	707.923	7.14089	0.297364	24.014	1.98697e-127	1.84524e-125	STK31	56164	serine/threonine kinase 31	STK31	56164
ENSG00000141837	121.333	7.14077	0.733306	9.73778	2.08059e-22	1.63199e-21	CACNA1A	773	calcium voltage-gated channel subunit alpha1 A	CACNA1A	773
ENSG00000229481	16.307	7.13106	1.23129	5.79155	6.97405e-09	2.64085e-08	NA	NA	NA	NA	NA
ENSG00000267413	20.6442	7.12985	1.21581	5.86426	4.51144e-09	1.73012e-08	NA	NA	NA	NA	NA
ENSG00000126549	62.2351	7.12809	1.03555	6.8834	5.84417e-12	2.7267e-11	STATH	6779	statherin	STATH	6779
ENSG00000133454	104.11	7.12577	0.847752	8.40549	4.26079e-17	2.63088e-16	MYO18B	84700	myosin XVIIIB	MYO18B	84700
ENSG00000266602	14.1542	7.11999	1.24704	5.7095	1.13307e-08	4.23043e-08	NA	NA	NA	NA	NA
ENSG00000259738	10.3517	7.10973	1.26415	5.62412	1.86461e-08	6.84867e-08	NA	NA	NA	NA	NA
ENSG00000246876	10.7595	7.10398	1.26885	5.59877	2.15882e-08	7.89266e-08	LINC02466	101927282	long intergenic non-protein coding RNA 2466	LINC02466	101927282
ENSG00000170571	133.33	7.10235	0.561938	12.639	1.28635e-36	1.64562e-35	EMB	133418	embigin	EMB	133418
ENSG00000093072	219.437	7.10027	0.491649	14.4418	2.82502e-47	4.90774e-46	ADA2	51816	adenosine deaminase 2	ADA2	51816
ENSG00000136155	171.252	7.10027	0.6008	11.818	3.14992e-32	3.5155e-31	SCEL	8796	sciellin	SCEL	8796
ENSG00000253706	112.637	7.09981	0.605146	11.7324	8.6964e-32	9.54289e-31	NA	NA	NA	NA	NA
ENSG00000249001	12.7913	7.0991	1.24829	5.68707	1.29239e-08	4.80558e-08	NA	NA	NA	NA	NA
ENSG00000224099	35.5432	7.09899	1.20663	5.8833	4.02156e-09	1.54797e-08	NA	NA	NA	NA	NA
ENSG00000175946	36.706	7.09795	1.20631	5.88403	4.00385e-09	1.54135e-08	KLHL38	340359	kelch like family member 38	KLHL38	340359
ENSG00000172460	13.8251	7.09768	1.24453	5.70312	1.17637e-08	4.38447e-08	PRSS30P	124221	serine protease 30, pseudogene	PRSS30P	124221
ENSG00000228784	20.1055	7.08765	1.24308	5.7017	1.18617e-08	4.42046e-08	LINC00954	400946	long intergenic non-protein coding RNA 954	LINC00954	400946
ENSG00000235726	25.1019	7.08752	1.20768	5.86869	4.39257e-09	1.68668e-08	NA	NA	NA	NA	NA
ENSG00000253293	9.97302	7.08621	1.28657	5.50783	3.63283e-08	1.30424e-07	HOXA10	3206	homeobox A10	HOXA10	3206
ENSG00000170748	185.962	7.08418	0.530152	13.3625	1.00097e-40	1.45149e-39	RBMXL2	27288	RNA binding motif protein, X-linked like 2	RBMXL2	27288
ENSG00000164283	7.52795	7.08413	1.2877	5.50137	3.76849e-08	1.34988e-07	ESM1	11082	endothelial cell specific molecule 1	ESM1	11082
ENSG00000164299	10.9703	7.08261	1.25093	5.66189	1.49718e-08	5.53696e-08	SPZ1	84654	spermatogenic leucine zipper 1	SPZ1	84654
ENSG00000267906	11.6053	7.06459	1.24746	5.66319	1.48586e-08	5.49712e-08	NA	NA	NA	NA	NA
ENSG00000237523	11.4461	7.06455	1.24407	5.67856	1.35831e-08	5.04258e-08	LINC00857	439990	long intergenic non-protein coding RNA 857	LINC00857	439990
ENSG00000133710	48.9262	7.06427	0.859476	8.21927	2.04742e-16	1.22426e-15	SPINK5	11005	serine peptidase inhibitor, Kazal type 5	SPINK5	11005
ENSG00000134343	21.3645	7.06389	1.21477	5.815	6.06354e-09	2.30673e-08	ANO3	63982	anoctamin 3	ANO3	63982
ENSG00000255051	11.7636	7.0537	1.25064	5.64006	1.69991e-08	6.25978e-08	NA	NA	NA	NA	NA
ENSG00000063015	29.6176	7.05227	1.20643	5.84557	5.0485e-09	1.93066e-08	SEZ6	124925	seizure related 6 homolog	SEZ6	124925
ENSG00000166863	15.2358	7.04841	1.23779	5.69435	1.23845e-08	4.61071e-08	TAC3	6866	tachykinin 3	TAC3	6866
ENSG00000272328	10.2183	7.04744	1.25474	5.61664	1.94704e-08	7.13837e-08	NA	NA	NA	NA	NA
ENSG00000196872	313.587	7.04516	0.410166	17.1764	3.992e-66	1.10705e-64	KIAA1211L	343990	KIAA1211 like	KIAA1211L	343990
ENSG00000251629	38.6775	7.02103	1.04381	6.72636	1.73961e-11	7.88418e-11	LINC02241	105374676	long intergenic non-protein coding RNA 2241	LINC02241	105374676
ENSG00000125798	10.0492	7.01925	1.27586	5.50159	3.76379e-08	1.34852e-07	FOXA2	3170	forkhead box A2	FOXA2	3170
ENSG00000265519	21.8082	7.01816	1.21383	5.78181	7.3899e-09	2.79375e-08	NA	NA	NA	NA	NA
ENSG00000249413	8.74906	7.01731	1.27399	5.50812	3.6268e-08	1.30223e-07	NA	NA	NA	NA	NA
ENSG00000248869	11.6153	7.01626	1.25128	5.60726	2.05554e-08	7.52148e-08	NA	NA	NA	NA	NA
ENSG00000248347	15.1551	7.01353	1.23804	5.66503	1.46995e-08	5.43958e-08	NA	NA	NA	NA	NA
ENSG00000134709	22.9456	7.01272	1.22373	5.73063	1.00057e-08	3.74873e-08	HOOK1	51361	hook microtubule tethering protein 1	HOOK1	51361
ENSG00000223831	21.2632	6.99715	1.23274	5.67608	1.37812e-08	5.11236e-08	NA	NA	NA	NA	NA
ENSG00000107099	11.6145	6.99672	1.24631	5.61396	1.97744e-08	7.24718e-08	DOCK8	81704	dedicator of cytokinesis 8	DOCK8	81704
ENSG00000232756	15.3264	6.99342	1.24173	5.63202	1.78115e-08	6.54932e-08	NA	NA	NA	NA	NA
ENSG00000233827	12.43	6.98359	1.25885	5.5476	2.89612e-08	1.04863e-07	NA	NA	NA	NA	NA
ENSG00000239311	12.7537	6.97987	1.23945	5.63143	1.78725e-08	6.56934e-08	NA	NA	NA	NA	NA
ENSG00000166510	9.36412	6.97934	1.26158	5.53222	3.16206e-08	1.14067e-07	CCDC68	80323	coiled-coil domain containing 68	CCDC68	80323
ENSG00000254302	10.4001	6.9761	1.25017	5.58012	2.40353e-08	8.75119e-08	NA	NA	NA	NA	NA
ENSG00000107485	10.0593	6.97573	1.25983	5.53705	3.07607e-08	1.11165e-07	GATA3	2625	GATA binding protein 3	GATA3	2625
ENSG00000170893	13.0147	6.97526	1.24886	5.5853	2.333e-08	8.50367e-08	TRH	7200	thyrotropin releasing hormone	TRH	7200
ENSG00000260868	12.5353	6.97516	1.25104	5.57551	2.46809e-08	8.97866e-08	LINC01960	100128905	long intergenic non-protein coding RNA 1960	LINC01960	100128905
ENSG00000074370	128.164	6.97082	0.733987	9.4972	2.15611e-21	1.62554e-20	ATP2A3	489	ATPase sarcoplasmic/endoplasmic reticulum Ca2+ transporting 3	ATP2A3	489
ENSG00000235774	11.1628	6.96795	1.26927	5.48971	4.02592e-08	1.43952e-07	NA	NA	NA	NA	NA
ENSG00000197320	9.41656	6.96715	1.2683	5.49332	3.94443e-08	1.41156e-07	NA	NA	NA	NA	NA
ENSG00000167895	31.2427	6.96353	1.20594	5.77434	7.72539e-09	2.91619e-08	TMC8	147138	transmembrane channel like 8	TMC8	147138
ENSG00000261754	8.58281	6.96217	1.27584	5.45695	4.84394e-08	1.72158e-07	NA	NA	NA	NA	NA
ENSG00000258028	12.0166	6.96206	1.24717	5.5823	2.37355e-08	8.64413e-08	NA	NA	NA	NA	NA
ENSG00000159307	36.4408	6.96126	1.2022	5.79044	7.02002e-09	2.65726e-08	SCUBE1	80274	signal peptide, CUB domain and EGF like domain containing 1	SCUBE1	80274
ENSG00000253164	75.4266	6.96023	0.848054	8.20731	2.26208e-16	1.34806e-15	NA	NA	NA	NA	NA
ENSG00000135355	10.1457	6.95895	1.25656	5.53808	3.05804e-08	1.1054e-07	GJA10	84694	gap junction protein alpha 10	GJA10	84694
ENSG00000248973	10.0751	6.949	1.26179	5.50727	3.64447e-08	1.30826e-07	NA	NA	NA	NA	NA
ENSG00000132517	10.25	6.94689	1.2641	5.49551	3.89579e-08	1.39482e-07	SLC52A1	55065	solute carrier family 52 member 1	SLC52A1	55065
ENSG00000249645	9.79251	6.94674	1.27321	5.45606	4.86818e-08	1.72959e-07	NA	NA	NA	NA	NA
ENSG00000130600	139.771	6.94665	0.528109	13.1538	1.61785e-39	2.26311e-38	H19	283120	H19, imprinted maternally expressed transcript (non-protein coding)	H19	283120
ENSG00000198384	22.3542	6.94446	1.21175	5.73093	9.98833e-09	3.7427e-08	NA	NA	NA	NA	NA
ENSG00000186417	18.1798	6.92599	1.21884	5.68242	1.328e-08	4.93189e-08	GLDN	342035	gliomedin	GLDN	342035
ENSG00000234086	9.93414	6.92553	1.2671	5.46566	4.61198e-08	1.64164e-07	NA	NA	NA	NA	NA
ENSG00000131668	35.0387	6.91967	1.05528	6.55721	5.48225e-11	2.40145e-10	BARX1	56033	BARX homeobox 1	BARX1	56033
ENSG00000169594	11.7832	6.91591	1.2659	5.46325	4.67505e-08	1.66333e-07	BNC1	646	basonuclin 1	BNC1	646
ENSG00000198844	15.411	6.91353	1.25648	5.50228	3.74907e-08	1.34373e-07	ARHGEF15	22899	Rho guanine nucleotide exchange factor 15	ARHGEF15	22899
ENSG00000204365	11.3787	6.91166	1.25907	5.4895	4.03079e-08	1.44109e-07	C10orf126	283080	chromosome 10 open reading frame 126	C10orf126	283080
ENSG00000188338	45.7278	6.91146	1.04203	6.63272	3.29562e-11	1.46429e-10	SLC38A3	10991	solute carrier family 38 member 3	SLC38A3	10991
ENSG00000229746	16.3647	6.91054	1.23525	5.59445	2.21321e-08	8.08761e-08	NA	NA	NA	NA	NA
ENSG00000225258	13.8439	6.90707	1.23547	5.59064	2.2624e-08	8.25833e-08	NA	NA	NA	NA	NA
ENSG00000231419	6.98163	6.89653	1.30749	5.27464	1.33015e-07	4.57403e-07	LINC00689	154822	long intergenic non-protein coding RNA 689	LINC00689	154822
ENSG00000215689	129.17	6.89215	0.659009	10.4583	1.34183e-25	1.18504e-24	NA	NA	NA	NA	NA
ENSG00000243347	29.7411	6.88986	1.21743	5.65934	1.51955e-08	5.61552e-08	NA	NA	NA	NA	NA
ENSG00000223865	16.6881	6.88705	1.23211	5.58966	2.27518e-08	8.30395e-08	HLA-DPB1	3115	major histocompatibility complex, class II, DP beta 1	HLA-DPB1	3115
ENSG00000165118	130.249	6.88325	0.603066	11.4137	3.57021e-30	3.69917e-29	C9orf64	84267	chromosome 9 open reading frame 64	C9orf64	84267
ENSG00000255298	14.8982	6.87149	1.24477	5.5203	3.38427e-08	1.2182e-07	OR8G5	219865	olfactory receptor family 8 subfamily G member 5	OR8G5	219865
ENSG00000182040	18.0925	6.86972	1.23274	5.57271	2.50805e-08	9.11961e-08	USH1G	124590	USH1 protein network component sans	USH1G	124590
ENSG00000255257	10.163	6.86964	1.26774	5.41879	6.00028e-08	2.12004e-07	NA	NA	NA	NA	NA
ENSG00000161681	58.6232	6.86905	1.03894	6.6116	3.80184e-11	1.68201e-10	SHANK1	50944	SH3 and multiple ankyrin repeat domains 1	SHANK1	50944
ENSG00000167077	60.8872	6.8624	0.862049	7.96056	1.71261e-15	9.80793e-15	MEI1	150365	meiotic double-stranded break formation protein 1	MEI1	150365
ENSG00000232694	12.7863	6.85418	1.24756	5.49407	3.92785e-08	1.40596e-07	NA	NA	NA	NA	NA
ENSG00000160013	22.1446	6.85217	1.22822	5.57893	2.42003e-08	8.80912e-08	PTGIR	5739	prostaglandin I2 receptor	PTGIR	5739
ENSG00000259070	8.001	6.85148	1.27892	5.35722	8.451e-08	2.95059e-07	LINC00639	283547	long intergenic non-protein coding RNA 639	LINC00639	283547
ENSG00000123360	34.2038	6.85011	1.05171	6.51328	7.35285e-11	3.19065e-10	PDE1B	5153	phosphodiesterase 1B	PDE1B	5153
ENSG00000177414	32.2927	6.84786	1.05313	6.50241	7.90408e-11	3.42343e-10	UBE2U	148581	ubiquitin conjugating enzyme E2 U	UBE2U	148581
ENSG00000139144	38.3817	6.83989	1.20267	5.68728	1.29082e-08	4.80033e-08	PIK3C2G	5288	phosphatidylinositol-4-phosphate 3-kinase catalytic subunit type 2 gamma	PIK3C2G	5288
ENSG00000130038	65.2702	6.8371	0.744606	9.18217	4.22479e-20	3.01089e-19	CRACR2A	84766	calcium release activated channel regulator 2A	CRACR2A	84766
ENSG00000231254	20.7227	6.83587	1.21793	5.6127	1.99194e-08	7.29942e-08	NA	NA	NA	NA	NA
ENSG00000001617	71.3578	6.83505	0.852481	8.01783	1.07627e-15	6.21454e-15	SEMA3F	6405	semaphorin 3F	SEMA3F	6405
ENSG00000177098	13.9312	6.8311	1.24136	5.50291	3.73572e-08	1.33942e-07	SCN4B	6330	sodium voltage-gated channel beta subunit 4	SCN4B	6330
ENSG00000132204	34.2271	6.83032	1.05014	6.50423	7.80935e-11	3.38338e-10	NA	NA	NA	NA	NA
ENSG00000233215	8.04461	6.82988	1.28349	5.32134	1.03005e-07	3.5756e-07	LINC01687	101927843	long intergenic non-protein coding RNA 1687	LINC01687	101927843
ENSG00000226191	11.4402	6.82958	1.25006	5.4634	4.67109e-08	1.66212e-07	NA	NA	NA	NA	NA
ENSG00000180767	8.72204	6.82838	1.26227	5.4096	6.31642e-08	2.22729e-07	CHST13	166012	carbohydrate sulfotransferase 13	CHST13	166012
ENSG00000231426	12.6261	6.82823	1.24477	5.48554	4.12211e-08	1.47227e-07	NA	NA	NA	NA	NA
ENSG00000115194	11.3435	6.82751	1.26144	5.41245	6.21669e-08	2.19367e-07	SLC30A3	7781	solute carrier family 30 member 3	SLC30A3	7781
ENSG00000147588	23.4289	6.82749	1.21822	5.60446	2.089e-08	7.63926e-08	PMP2	5375	peripheral myelin protein 2	PMP2	5375
ENSG00000163833	12.0942	6.82723	1.24983	5.46251	4.69443e-08	1.66983e-07	FBXO40	51725	F-box protein 40	FBXO40	51725
ENSG00000255085	38.5803	6.82654	1.04611	6.52563	6.77171e-11	2.94527e-10	NA	NA	NA	NA	NA
ENSG00000110455	35.3443	6.82587	1.06116	6.43247	1.25549e-10	5.36978e-10	ACCS	84680	1-aminocyclopropane-1-carboxylate synthase homolog (inactive)	ACCS	84680
ENSG00000182022	38.2493	6.82573	1.04938	6.50455	7.79248e-11	3.37655e-10	CHST15	51363	carbohydrate sulfotransferase 15	CHST15	51363
ENSG00000138669	15.3948	6.82464	1.2275	5.55979	2.70094e-08	9.80085e-08	PRKG2	5593	protein kinase, cGMP-dependent, type II	PRKG2	5593
ENSG00000236366	10.2249	6.82107	1.26347	5.3987	6.71273e-08	2.36233e-07	LOC153910	153910	uncharacterized LOC153910	LOC153910	153910
ENSG00000186603	668.741	6.81978	0.254839	26.7611	9.16446e-158	1.34512e-155	HPDL	84842	4-hydroxyphenylpyruvate dioxygenase like	HPDL	84842
ENSG00000258815	10.1213	6.81477	1.26247	5.39796	6.74045e-08	2.37153e-07	NA	NA	NA	NA	NA
ENSG00000228496	28.2433	6.81259	1.2182	5.59235	2.24023e-08	8.18136e-08	LOC100506405	100506405	uncharacterized LOC100506405	LOC100506405	100506405
ENSG00000255282	10.3264	6.80881	1.25753	5.41441	6.14908e-08	2.17057e-07	WTAPP1	100288077	Wilms tumor 1 associated protein pseudogene 1	WTAPP1	100288077
ENSG00000196242	8.22958	6.80841	1.29137	5.27225	1.34761e-07	4.63197e-07	OR2C3	81472	olfactory receptor family 2 subfamily C member 3	OR2C3	81472
ENSG00000259760	30.5581	6.80697	1.20504	5.64875	1.61623e-08	5.96256e-08	NA	NA	NA	NA	NA
ENSG00000250390	45.7772	6.80687	1.0449	6.51435	7.3004e-11	3.16881e-10	NA	NA	NA	NA	NA
ENSG00000125378	20.6786	6.80094	1.22326	5.5597	2.70235e-08	9.80477e-08	BMP4	652	bone morphogenetic protein 4	BMP4	652
ENSG00000073146	152.035	6.80069	0.602672	11.2842	1.57012e-29	1.58695e-28	MOV10L1	54456	Mov10 RISC complex RNA helicase like 1	MOV10L1	54456
ENSG00000236761	22.7111	6.8001	1.22589	5.54708	2.90476e-08	1.05163e-07	CTAGE9	643854	CTAGE family member 9	CTAGE9	643854
ENSG00000197181	1252.23	6.79175	0.190879	35.5814	2.71902e-277	2.04532e-274	PIWIL2	55124	piwi like RNA-mediated gene silencing 2	PIWIL2	55124
ENSG00000214429	9.01915	6.78897	1.26165	5.38105	7.4053e-08	2.59604e-07	NA	NA	NA	NA	NA
ENSG00000259345	10.3877	6.77325	1.25953	5.37761	7.54806e-08	2.64454e-07	NA	NA	NA	NA	NA
ENSG00000157005	7.0355	6.77093	1.30588	5.18495	2.1607e-07	7.31445e-07	SST	6750	somatostatin	SST	6750
ENSG00000248515	11.1788	6.76944	1.2509	5.41167	6.2439e-08	2.20249e-07	NA	NA	NA	NA	NA
ENSG00000182050	10.3266	6.76856	1.24883	5.41991	5.96278e-08	2.10753e-07	MGAT4C	25834	MGAT4 family member C	MGAT4C	25834
ENSG00000009765	9.95607	6.76748	1.2699	5.32915	9.86749e-08	3.42923e-07	IYD	389434	iodotyrosine deiodinase	IYD	389434
ENSG00000178919	10.4812	6.76726	1.27117	5.32365	1.01706e-07	3.53211e-07	FOXE1	2304	forkhead box E1	FOXE1	2304
ENSG00000178222	10.1725	6.76408	1.28127	5.27918	1.29762e-07	4.46676e-07	RNF212	285498	ring finger protein 212	RNF212	285498
ENSG00000258168	51.9353	6.7614	0.856652	7.89282	2.95442e-15	1.67432e-14	NA	NA	NA	NA	NA
ENSG00000187144	33.8659	6.76044	1.05129	6.43059	1.27111e-10	5.43506e-10	SPATA21	374955	spermatogenesis associated 21	SPATA21	374955
ENSG00000235725	7.9578	6.75677	1.30178	5.19039	2.09851e-07	7.1098e-07	NA	NA	NA	NA	NA
ENSG00000248783	8.52242	6.75371	1.30762	5.16489	2.40578e-07	8.10974e-07	NA	NA	NA	NA	NA
ENSG00000248238	11.3504	6.7513	1.253	5.38809	7.121e-08	2.49987e-07	NA	NA	NA	NA	NA
ENSG00000268799	9.45467	6.75121	1.26092	5.35421	8.59291e-08	2.99875e-07	NA	NA	NA	NA	NA
ENSG00000132530	20.7086	6.74939	1.22683	5.50151	3.76548e-08	1.34896e-07	XAF1	54739	XIAP associated factor 1	XAF1	54739
ENSG00000249721	8.56965	6.74919	1.30743	5.16217	2.4411e-07	8.2251e-07	NA	NA	NA	NA	NA
ENSG00000260734	9.88142	6.74868	1.26914	5.3175	1.05203e-07	3.65019e-07	NA	NA	NA	NA	NA
ENSG00000255193	9.20717	6.74837	1.25999	5.35589	8.51344e-08	2.97205e-07	NA	NA	NA	NA	NA
ENSG00000224070	9.22594	6.74709	1.26547	5.3317	9.72966e-08	3.38368e-07	NA	NA	NA	NA	NA
ENSG00000042493	90.48	6.74689	0.849323	7.94384	1.96023e-15	1.11898e-14	CAPG	822	capping actin protein, gelsolin like	CAPG	822
ENSG00000215533	13.9509	6.74328	1.25263	5.38329	7.31357e-08	2.56568e-07	LINC00189	193629	long intergenic non-protein coding RNA 189	LINC00189	193629
ENSG00000152463	72.9293	6.74014	0.740381	9.10362	8.73716e-20	6.14809e-19	OLAH	55301	oleoyl-ACP hydrolase	OLAH	55301
ENSG00000269404	7.87231	6.73374	1.29555	5.19758	2.019e-07	6.84611e-07	SPIB	6689	Spi-B transcription factor	SPIB	6689
ENSG00000213232	8.36995	6.72979	1.27131	5.29358	1.19945e-07	4.13926e-07	NA	NA	NA	NA	NA
ENSG00000157703	8.78879	6.72843	1.26747	5.30857	1.10491e-07	3.82528e-07	SVOPL	136306	SVOP like	SVOPL	136306
ENSG00000128340	11.0369	6.72793	1.25714	5.35178	8.7093e-08	3.0369e-07	RAC2	5880	Rac family small GTPase 2	RAC2	5880
ENSG00000255748	10.6497	6.7268	1.24975	5.38249	7.34609e-08	2.57588e-07	NA	NA	NA	NA	NA
ENSG00000137809	7.5665	6.72676	1.28699	5.22673	1.72531e-07	5.87914e-07	ITGA11	22801	integrin subunit alpha 11	ITGA11	22801
ENSG00000248431	18.4728	6.72665	1.23414	5.45048	5.02343e-08	1.78369e-07	NA	NA	NA	NA	NA
ENSG00000251199	10.1944	6.72617	1.25737	5.3494	8.82442e-08	3.07597e-07	NA	NA	NA	NA	NA
ENSG00000092929	171.394	6.71856	0.470423	14.2819	2.83594e-46	4.79385e-45	UNC13D	201294	unc-13 homolog D	UNC13D	201294
ENSG00000009709	7.08648	6.71559	1.30546	5.14425	2.68595e-07	9.02889e-07	PAX7	5081	paired box 7	PAX7	5081
ENSG00000007933	41.5072	6.71404	1.04359	6.4336	1.24617e-10	5.33146e-10	FMO3	2328	flavin containing monooxygenase 3	FMO3	2328
ENSG00000125816	20.861	6.71292	1.21921	5.50594	3.67206e-08	1.31769e-07	NKX2-4	644524	NK2 homeobox 4	NKX2-4	644524
ENSG00000139797	19.5553	6.7117	1.22141	5.49505	3.90608e-08	1.39834e-07	RNF113B	140432	ring finger protein 113B	RNF113B	140432
ENSG00000087237	22.133	6.70847	1.2238	5.48167	4.2132e-08	1.50363e-07	CETP	1071	cholesteryl ester transfer protein	CETP	1071
ENSG00000139629	17.0713	6.70838	1.23747	5.42105	5.92509e-08	2.0947e-07	GALNT6	11226	polypeptide N-acetylgalactosaminyltransferase 6	GALNT6	11226
ENSG00000197503	13.2229	6.70247	1.24067	5.40232	6.57851e-08	2.31591e-07	LINC00477	144360	long intergenic non-protein coding RNA 477	LINC00477	144360
ENSG00000222764	15.3142	6.70229	1.23428	5.43014	5.63104e-08	1.99379e-07	NA	NA	NA	NA	NA
ENSG00000003400	68.7985	6.70182	0.743321	9.01605	1.94992e-19	1.35062e-18	CASP10	843	caspase 10	CASP10	843
ENSG00000185988	17.8707	6.70057	1.22961	5.44936	5.05506e-08	1.79471e-07	PLK5	126520	polo like kinase 5	PLK5	126520
ENSG00000269009	12.8165	6.70009	1.25629	5.33325	9.64717e-08	3.35654e-07	NA	NA	NA	NA	NA
ENSG00000231031	10.0482	6.69249	1.28898	5.19208	2.07958e-07	7.04646e-07	LINC01804	101926966	long intergenic non-protein coding RNA 1804	LINC01804	101926966
ENSG00000137699	10.4605	6.69203	1.27601	5.24451	1.567e-07	5.35972e-07	TRIM29	23650	tripartite motif containing 29	TRIM29	23650
ENSG00000115598	15.5	6.68964	1.23001	5.4387	5.36717e-08	1.90305e-07	IL1RL2	8808	interleukin 1 receptor like 2	IL1RL2	8808
ENSG00000259308	10.7664	6.68778	1.26764	5.27579	1.32184e-07	4.54652e-07	NA	NA	NA	NA	NA
ENSG00000140798	67.0228	6.68743	0.746217	8.96178	3.19493e-19	2.18781e-18	ABCC12	94160	ATP binding cassette subfamily C member 12	ABCC12	94160
ENSG00000248975	10.497	6.68728	1.25914	5.311	1.09025e-07	3.77757e-07	NA	NA	NA	NA	NA
ENSG00000257869	8.86491	6.6869	1.27691	5.23679	1.63391e-07	5.57589e-07	NA	NA	NA	NA	NA
ENSG00000132464	10.0124	6.68627	1.27324	5.25139	1.50952e-07	5.17136e-07	ENAM	10117	enamelin	ENAM	10117
ENSG00000204520	17.2034	6.68441	1.23092	5.43042	5.62214e-08	1.99111e-07	MICA	100507436	MHC class I polypeptide-related sequence A	MICA	100507436
ENSG00000263946	9.68203	6.6809	1.25832	5.3094	1.09988e-07	3.80962e-07	NA	NA	NA	NA	NA
ENSG00000160111	16.1832	6.67925	1.23499	5.40832	6.36184e-08	2.24252e-07	CPAMD8	27151	C3 and PZP like, alpha-2-macroglobulin domain containing 8	CPAMD8	27151
ENSG00000107859	47.3149	6.67658	1.04257	6.40398	1.51375e-10	6.44051e-10	PITX3	5309	paired like homeodomain 3	PITX3	5309
ENSG00000100285	1171.84	6.6747	0.190375	35.0608	2.67032e-269	1.82607e-266	NEFH	4744	neurofilament heavy	NEFH	4744
ENSG00000201321	6.46882	6.66642	3.11354	2.14111	0.0322655	0.0585406	RNA5S9	100169760	RNA, 5S ribosomal 9	RNA5S9	100169760
ENSG00000258368	6.0182	6.66626	1.34202	4.96732	6.78837e-07	2.20364e-06	NA	NA	NA	NA	NA
ENSG00000260765	6.74656	6.66452	1.29999	5.12659	2.95044e-07	9.89367e-07	NA	NA	NA	NA	NA
ENSG00000163046	9.93053	6.66417	1.25768	5.29877	1.16585e-07	4.02978e-07	ANKRD30BL	554226	ankyrin repeat domain 30B like	ANKRD30BL	554226
ENSG00000205221	27.0736	6.66395	1.22025	5.46112	4.73127e-08	1.68233e-07	VIT	5212	vitrin	VIT	5212
ENSG00000248191	9.8277	6.66199	1.2578	5.29654	1.18017e-07	4.07601e-07	NA	NA	NA	NA	NA
ENSG00000220267	43.715	6.65822	0.867049	7.67917	1.60118e-14	8.70263e-14	NA	NA	NA	NA	NA
ENSG00000267301	9.45367	6.65774	1.27544	5.21997	1.78954e-07	6.0932e-07	NA	NA	NA	NA	NA
ENSG00000226933	9.3877	6.64076	1.26461	5.25123	1.51084e-07	5.17411e-07	NA	NA	NA	NA	NA
ENSG00000256980	8.78367	6.63728	1.27586	5.20218	1.96962e-07	6.6859e-07	KHDC1L	100129128	KH domain containing 1 like	KHDC1L	100129128
ENSG00000116661	167.112	6.63618	0.733008	9.05336	1.38639e-19	9.65627e-19	FBXO2	26232	F-box protein 2	FBXO2	26232
ENSG00000230258	15.001	6.61683	1.23942	5.33867	9.36325e-08	3.25964e-07	NA	NA	NA	NA	NA
ENSG00000253554	7.12492	6.61569	1.30307	5.077	3.83433e-07	1.27299e-06	LOC102724623	102724623	uncharacterized LOC102724623	LOC102724623	102724623
ENSG00000167642	38.6831	6.61494	1.0453	6.32827	2.47929e-10	1.03942e-09	SPINT2	10653	serine peptidase inhibitor, Kunitz type 2	SPINT2	10653
ENSG00000085871	119.849	6.61369	0.560384	11.8021	3.80861e-32	4.2318e-31	MGST2	4258	microsomal glutathione S-transferase 2	MGST2	4258
ENSG00000136147	66.8069	6.6132	0.665288	9.94035	2.77836e-23	2.24786e-22	PHF11	51131	PHD finger protein 11	PHF11	51131
ENSG00000173156	13.4204	6.61095	1.25396	5.27204	1.34916e-07	4.63677e-07	RHOD	29984	ras homolog family member D	RHOD	29984
ENSG00000104903	19.3529	6.60892	1.22432	5.39805	6.73702e-08	2.3706e-07	LYL1	4066	LYL1, basic helix-loop-helix family member	LYL1	4066
ENSG00000113249	23.9551	6.60044	1.21827	5.41787	6.03131e-08	2.13075e-07	HAVCR1	26762	hepatitis A virus cellular receptor 1	HAVCR1	26762
ENSG00000232006	14.4277	6.59822	1.23267	5.35279	8.66096e-08	3.0211e-07	NA	NA	NA	NA	NA
ENSG00000170289	14.3532	6.59739	1.24285	5.30829	1.10656e-07	3.83056e-07	CNGB3	54714	cyclic nucleotide gated channel beta 3	CNGB3	54714
ENSG00000258131	22.4831	6.59654	1.21633	5.42332	5.85027e-08	2.06898e-07	NA	NA	NA	NA	NA
ENSG00000206075	11.2874	6.59628	1.26388	5.21907	1.79824e-07	6.12141e-07	SERPINB5	5268	serpin family B member 5	SERPINB5	5268
ENSG00000223601	14.8053	6.59627	1.23816	5.32748	9.95829e-08	3.46039e-07	EBLN1	340900	endogenous Bornavirus like nucleoprotein 1	EBLN1	340900
ENSG00000224714	8.357	6.5961	1.28919	5.11649	3.11281e-07	1.04184e-06	LOC101928887	101928887	uncharacterized LOC101928887	LOC101928887	101928887
ENSG00000116329	6.37275	6.5957	1.31284	5.02401	5.0604e-07	1.66062e-06	OPRD1	4985	opioid receptor delta 1	OPRD1	4985
ENSG00000231689	9.01967	6.59508	1.26711	5.2048	1.94202e-07	6.59594e-07	LINC01090	104355152	long intergenic non-protein coding RNA 1090	LINC01090	104355152
ENSG00000251676	18.8499	6.59302	1.22191	5.39566	6.82729e-08	2.40068e-07	NA	NA	NA	NA	NA
ENSG00000213708	8.97624	6.59259	1.26082	5.22882	1.70592e-07	5.8157e-07	NA	NA	NA	NA	NA
ENSG00000188389	10.3929	6.59117	1.25728	5.24241	1.58497e-07	5.4181e-07	PDCD1	5133	programmed cell death 1	PDCD1	5133
ENSG00000169291	7.08002	6.59039	1.29531	5.08787	3.62111e-07	1.2042e-06	SHE	126669	Src homology 2 domain containing E	SHE	126669
ENSG00000232846	8.16329	6.59034	1.27921	5.15188	2.57893e-07	8.67689e-07	NA	NA	NA	NA	NA
ENSG00000134516	7.99835	6.58939	1.27724	5.15907	2.48177e-07	8.35745e-07	DOCK2	1794	dedicator of cytokinesis 2	DOCK2	1794
ENSG00000111341	9.07228	6.58573	1.28164	5.13851	2.76922e-07	9.30464e-07	MGP	4256	matrix Gla protein	MGP	4256
ENSG00000226816	26.791	6.58004	1.05471	6.23872	4.41168e-10	1.8179e-09	NA	NA	NA	NA	NA
ENSG00000234407	14.383	6.57387	1.24126	5.29614	1.18276e-07	4.08448e-07	NA	NA	NA	NA	NA
ENSG00000163599	968.99	6.56704	0.206032	31.8739	6.14016e-223	2.25307e-220	CTLA4	1493	cytotoxic T-lymphocyte associated protein 4	CTLA4	1493
ENSG00000137252	11.7745	6.56625	1.26164	5.20452	1.94499e-07	6.60527e-07	HCRTR2	3062	hypocretin receptor 2	HCRTR2	3062
ENSG00000197083	49.1227	6.5618	0.749651	8.75315	2.07485e-18	1.3736e-17	NA	NA	NA	NA	NA
ENSG00000152804	20.5033	6.5592	1.22428	5.35758	8.43448e-08	2.94551e-07	HHEX	3087	hematopoietically expressed homeobox	HHEX	3087
ENSG00000233056	156.783	6.55904	0.55817	11.751	6.98156e-32	7.6948e-31	NA	NA	NA	NA	NA
ENSG00000054179	138.757	6.5526	0.523699	12.5121	6.40754e-36	8.00982e-35	ENTPD2	954	ectonucleoside triphosphate diphosphohydrolase 2	ENTPD2	954
ENSG00000259485	8.34963	6.54713	1.30749	5.00741	5.51686e-07	1.80353e-06	NA	NA	NA	NA	NA
ENSG00000126264	14.0597	6.54528	1.23632	5.29416	1.19563e-07	4.12657e-07	HCST	10870	hematopoietic cell signal transducer	HCST	10870
ENSG00000122375	6.56863	6.52903	1.30574	5.00026	5.72545e-07	1.8703e-06	OPN4	94233	opsin 4	OPN4	94233
ENSG00000261787	9.60322	6.52527	1.26363	5.16392	2.41829e-07	8.15008e-07	TCF24	100129654	transcription factor 24	TCF24	100129654
ENSG00000238284	8.63834	6.52387	1.26747	5.14718	2.64432e-07	8.89293e-07	LINC01448	101928795	long intergenic non-protein coding RNA 1448	LINC01448	101928795
ENSG00000231976	48.9099	6.52209	0.862866	7.55863	4.07324e-14	2.16422e-13	NA	NA	NA	NA	NA
ENSG00000100060	26.8854	6.52169	1.2186	5.35179	8.70882e-08	3.0369e-07	MFNG	4242	MFNG O-fucosylpeptide 3-beta-N-acetylglucosaminyltransferase	MFNG	4242
ENSG00000148482	12.4538	6.52087	1.2499	5.21711	1.81739e-07	6.1852e-07	SLC39A12	221074	solute carrier family 39 member 12	SLC39A12	221074
ENSG00000141506	24.0158	6.52073	1.21414	5.37065	7.84551e-08	2.74461e-07	PIK3R5	23533	phosphoinositide-3-kinase regulatory subunit 5	PIK3R5	23533
ENSG00000213115	9.2185	6.5197	1.27445	5.1157	3.12584e-07	1.04597e-06	NA	NA	NA	NA	NA
ENSG00000165553	10.6835	6.51896	1.25847	5.18005	2.21822e-07	7.5027e-07	NGB	58157	neuroglobin	NGB	58157
ENSG00000151778	8.02164	6.51867	1.30902	4.9798	6.36512e-07	2.07171e-06	SERP2	387923	stress associated endoplasmic reticulum protein family member 2	SERP2	387923
ENSG00000183072	5.82562	6.50728	1.32977	4.89356	9.90304e-07	3.16689e-06	NKX2-5	1482	NK2 homeobox 5	NKX2-5	1482
ENSG00000258743	7.83509	6.50559	1.28896	5.04716	4.48425e-07	1.47914e-06	LINC02301	101928599	long intergenic non-protein coding RNA 2301	LINC02301	101928599
ENSG00000227777	13.3604	6.50148	1.24107	5.23862	1.61778e-07	5.52273e-07	NA	NA	NA	NA	NA
ENSG00000170044	65.9104	6.50093	1.03839	6.26058	3.8354e-10	1.58696e-09	ZPLD1	131368	zona pellucida like domain containing 1	ZPLD1	131368
ENSG00000215467	8.70137	6.50014	1.27608	5.09383	3.50903e-07	1.1686e-06	NA	NA	NA	NA	NA
ENSG00000112837	8.1425	6.497	1.28768	5.0455	4.52336e-07	1.49154e-06	TBX18	9096	T-box 18	TBX18	9096
ENSG00000232001	6.50021	6.49675	1.29502	5.01671	5.25634e-07	1.72267e-06	NA	NA	NA	NA	NA
ENSG00000182759	209.257	6.49536	0.500092	12.9883	1.42498e-38	1.93922e-37	MAFA	389692	MAF bZIP transcription factor A	MAFA	389692
ENSG00000224930	8.70762	6.49501	1.27283	5.10281	3.34643e-07	1.1173e-06	NA	NA	NA	NA	NA
ENSG00000186777	63.2212	6.48947	0.74571	8.7024	3.24939e-18	2.12916e-17	ZNF732	654254	zinc finger protein 732	ZNF732	654254
ENSG00000138615	59.1318	6.48632	1.04068	6.23276	4.58288e-10	1.8869e-09	CILP	8483	cartilage intermediate layer protein	CILP	8483
ENSG00000171227	13.8218	6.47573	1.24797	5.18901	2.11419e-07	7.16129e-07	TMEM37	140738	transmembrane protein 37	TMEM37	140738
ENSG00000185187	102.646	6.4638	0.662248	9.7604	1.66499e-22	1.30906e-21	SIGIRR	59307	single Ig and TIR domain containing	SIGIRR	59307
ENSG00000145103	22.3426	6.46374	1.05891	6.10413	1.03364e-09	4.14572e-09	ILDR1	286676	immunoglobulin like domain containing receptor 1	ILDR1	286676
ENSG00000269067	96.7972	6.4631	0.566383	11.4112	3.67745e-30	3.80897e-29	ZNF728	388523	zinc finger protein 728	ZNF728	388523
ENSG00000048545	72.8037	6.45883	0.740242	8.7253	2.65469e-18	1.74747e-17	GUCA1A	2978	guanylate cyclase activator 1A	GUCA1A	2978
ENSG00000105976	46.9759	6.45154	0.752434	8.57423	9.9754e-18	6.33494e-17	MET	4233	MET proto-oncogene, receptor tyrosine kinase	MET	4233
ENSG00000272620	152.184	6.4487	0.433472	14.8768	4.66033e-50	8.72586e-49	AFAP1-AS1	84740	AFAP1 antisense RNA 1	AFAP1-AS1	84740
ENSG00000245662	30.0711	6.44845	1.05092	6.136	8.46245e-10	3.41964e-09	NA	NA	NA	NA	NA
ENSG00000111291	29.9066	6.44829	1.05756	6.09732	1.07863e-09	4.32098e-09	GPRC5D	55507	G protein-coupled receptor class C group 5 member D	GPRC5D	55507
ENSG00000269633	7.98451	6.44821	1.28328	5.0248	5.03967e-07	1.65454e-06	NA	NA	NA	NA	NA
ENSG00000147432	21.001	6.44749	1.21977	5.28584	1.25132e-07	4.31135e-07	CHRNB3	1142	cholinergic receptor nicotinic beta 3 subunit	CHRNB3	1142
ENSG00000184730	12.0488	6.44715	1.25479	5.13803	2.77639e-07	9.32768e-07	APOBR	55911	apolipoprotein B receptor	APOBR	55911
ENSG00000250427	7.84115	6.44663	1.28554	5.01471	5.31141e-07	1.73901e-06	LINC02148	100505811	long intergenic non-protein coding RNA 2148	LINC02148	100505811
ENSG00000159640	9.35361	6.44628	1.27101	5.07176	3.94144e-07	1.30711e-06	ACE	1636	angiotensin I converting enzyme	ACE	1636
ENSG00000228952	5.88949	6.44553	1.30135	4.95297	7.3088e-07	2.36544e-06	NA	NA	NA	NA	NA
ENSG00000142583	11.9089	6.44551	1.24436	5.17977	2.22159e-07	7.51326e-07	SLC2A5	6518	solute carrier family 2 member 5	SLC2A5	6518
ENSG00000181143	9.65969	6.44512	1.2646	5.09655	3.45895e-07	1.15282e-06	MUC16	94025	mucin 16, cell surface associated	MUC16	94025
ENSG00000177238	9.91618	6.44468	1.28153	5.0289	4.93294e-07	1.62109e-06	TRIM72	493829	tripartite motif containing 72	TRIM72	493829
ENSG00000169548	54.3978	6.44365	0.852944	7.5546	4.20157e-14	2.23043e-13	ZNF280A	129025	zinc finger protein 280A	ZNF280A	129025
ENSG00000166143	5.97607	6.44331	1.31863	4.88637	1.02712e-06	3.27906e-06	PPP1R14D	54866	protein phosphatase 1 regulatory inhibitor subunit 14D	PPP1R14D	54866
ENSG00000155754	82.9957	6.43304	0.610842	10.5314	6.18956e-26	5.54609e-25	C2CD6	151254	C2 calcium dependent domain containing 6	C2CD6	151254
ENSG00000269466	15.4862	6.43195	1.22752	5.23977	1.60776e-07	5.49102e-07	H3.Y	391769	histone cluster 2, H3c pseudogene	H3.Y	391769
ENSG00000251574	7.69618	6.424	1.29051	4.97788	6.42859e-07	2.09113e-06	NA	NA	NA	NA	NA
ENSG00000174837	6.45583	6.4239	1.2994	4.94374	7.66399e-07	2.47639e-06	ADGRE1	2015	adhesion G protein-coupled receptor E1	ADGRE1	2015
ENSG00000261780	10.9294	6.42303	1.2633	5.08434	3.68899e-07	1.22636e-06	LINC02582	100505817	long intergenic non-protein coding RNA 2582	LINC02582	100505817
ENSG00000255425	12.5887	6.42198	1.25726	5.1079	3.25756e-07	1.08871e-06	NA	NA	NA	NA	NA
ENSG00000229201	7.61577	6.42134	1.28611	4.99283	5.95001e-07	1.94154e-06	NA	NA	NA	NA	NA
ENSG00000100739	9.4093	6.42093	1.25908	5.09971	3.40175e-07	1.13457e-06	BDKRB1	623	bradykinin receptor B1	BDKRB1	623
ENSG00000236056	10.167	6.42028	1.25498	5.11584	3.12348e-07	1.04529e-06	NA	NA	NA	NA	NA
ENSG00000243935	8.39267	6.42018	1.28767	4.98591	6.16712e-07	2.00978e-06	NA	NA	NA	NA	NA
ENSG00000198944	82.9888	6.41745	0.61896	10.3681	3.46255e-25	3.01635e-24	SOWAHA	134548	sosondowah ankyrin repeat domain family member A	SOWAHA	134548
ENSG00000223700	7.47935	6.41668	1.30078	4.93293	8.10039e-07	2.61208e-06	NA	NA	NA	NA	NA
ENSG00000007314	74.9646	6.41606	0.738965	8.68249	3.87192e-18	2.52552e-17	SCN4A	6329	sodium voltage-gated channel alpha subunit 4	SCN4A	6329
ENSG00000254885	8.98529	6.41559	1.26846	5.05778	4.24155e-07	1.40231e-06	NA	NA	NA	NA	NA
ENSG00000231817	72.0951	6.41543	0.614066	10.4475	1.50507e-25	1.3257e-24	NA	NA	NA	NA	NA
ENSG00000264265	7.444	6.40849	1.3646	4.69625	2.64984e-06	8.16332e-06	LINC01925	105376854	long intergenic non-protein coding RNA 1925	LINC01925	105376854
ENSG00000211829	14.1749	6.40552	1.23768	5.17542	2.27399e-07	7.68183e-07	NA	NA	NA	NA	NA
ENSG00000004468	136.015	6.40117	0.473665	13.5141	1.29084e-41	1.93138e-40	CD38	952	CD38 molecule	CD38	952
ENSG00000254130	17.3363	6.39966	1.23848	5.16737	2.37414e-07	8.00486e-07	LINC01947	102557615	long intergenic non-protein coding RNA 1947	LINC01947	102557615
ENSG00000225813	9.01496	6.39959	1.27399	5.02327	5.08003e-07	1.66688e-06	NA	NA	NA	NA	NA
ENSG00000253584	10.3004	6.39544	1.25816	5.08318	3.71171e-07	1.23364e-06	NA	NA	NA	NA	NA
ENSG00000231391	8.24517	6.39501	1.29646	4.93266	8.11189e-07	2.6155e-06	NA	NA	NA	NA	NA
ENSG00000152034	8.1927	6.39358	1.2946	4.93864	7.86684e-07	2.53949e-06	MCHR2	84539	melanin concentrating hormone receptor 2	MCHR2	84539
ENSG00000231208	12.2669	6.39136	1.25157	5.10669	3.27856e-07	1.09537e-06	NA	NA	NA	NA	NA
ENSG00000226043	6.74637	6.39071	1.3048	4.89785	9.68897e-07	3.1014e-06	NA	NA	NA	NA	NA
ENSG00000130595	7.11766	6.39014	1.30297	4.90427	9.37743e-07	3.00551e-06	TNNT3	7140	troponin T3, fast skeletal type	TNNT3	7140
ENSG00000206043	6.86431	6.38938	1.30269	4.90477	9.35356e-07	2.99818e-06	C18orf63	644041	chromosome 18 open reading frame 63	C18orf63	644041
ENSG00000248874	6.91496	6.38748	1.30874	4.88063	1.05749e-06	3.3742e-06	C5orf17	439936	chromosome 5 open reading frame 17 (putative)	C5orf17	439936
ENSG00000126467	19.9406	6.38732	1.23215	5.1839	2.17289e-07	7.35351e-07	TSKS	60385	testis specific serine kinase substrate	TSKS	60385
ENSG00000176204	34.4763	6.38725	1.05404	6.0598	1.36292e-09	5.41159e-09	LRRTM4	80059	leucine rich repeat transmembrane neuronal 4	LRRTM4	80059
ENSG00000183888	7.90036	6.38575	1.30771	4.88315	1.04403e-06	3.33161e-06	SRARP	149563	steroid receptor associated and regulated protein	SRARP	149563
ENSG00000182866	46.7634	6.37672	0.864615	7.37521	1.6408e-13	8.40485e-13	LCK	3932	LCK proto-oncogene, Src family tyrosine kinase	LCK	3932
ENSG00000135547	8.22055	6.37394	1.30902	4.86924	1.12028e-06	3.56587e-06	HEY2	23493	hes related family bHLH transcription factor with YRPW motif 2	HEY2	23493
ENSG00000004948	5.74816	6.37113	1.32909	4.79358	1.63827e-06	5.13586e-06	CALCR	799	calcitonin receptor	CALCR	799
ENSG00000196611	11.551	6.36964	1.24911	5.09932	3.40869e-07	1.1367e-06	MMP1	4312	matrix metallopeptidase 1	MMP1	4312
ENSG00000163114	10.5804	6.36867	1.27451	4.99697	5.82393e-07	1.90185e-06	PDHA2	5161	pyruvate dehydrogenase E1 alpha 2 subunit	PDHA2	5161
ENSG00000242741	6.50336	6.36746	1.29917	4.90118	9.52636e-07	3.05194e-06	NA	NA	NA	NA	NA
ENSG00000130720	8.40332	6.36482	1.27586	4.98865	6.0804e-07	1.98259e-06	FIBCD1	84929	fibrinogen C domain containing 1	FIBCD1	84929
ENSG00000171804	7.33212	6.36436	1.28985	4.93418	8.0487e-07	2.59735e-06	WDR87	83889	WD repeat domain 87	WDR87	83889
ENSG00000149451	10.1597	6.36321	1.29963	4.89618	9.77174e-07	3.12623e-06	ADAM33	80332	ADAM metallopeptidase domain 33	ADAM33	80332
ENSG00000228918	46.5381	6.36202	1.04427	6.09233	1.11279e-09	4.45131e-09	LINC01344	400799	long intergenic non-protein coding RNA 1344	LINC01344	400799
ENSG00000148156	44.4813	6.36026	0.869989	7.31074	2.65679e-13	1.34444e-12	ACTL7B	10880	actin like 7B	ACTL7B	10880
ENSG00000250658	26.4949	6.3567	1.05864	6.0046	1.91808e-09	7.55011e-09	NA	NA	NA	NA	NA
ENSG00000184058	121.734	6.35239	0.535949	11.8526	2.08607e-32	2.34558e-31	TBX1	6899	T-box 1	TBX1	6899
ENSG00000089327	144.229	6.34757	0.449727	14.1143	3.1024e-45	5.12339e-44	FXYD5	53827	FXYD domain containing ion transport regulator 5	FXYD5	53827
ENSG00000226240	7.15126	6.3436	1.3031	4.86807	1.12695e-06	3.58556e-06	LINC00381	100874151	long intergenic non-protein coding RNA 381	LINC00381	100874151
ENSG00000124493	8.66138	6.34321	1.28335	4.94271	7.70458e-07	2.48897e-06	GRM4	2914	glutamate metabotropic receptor 4	GRM4	2914
ENSG00000233828	10.0294	6.34313	1.26486	5.01488	5.30673e-07	1.73786e-06	NA	NA	NA	NA	NA
ENSG00000134760	14.6539	6.34193	1.24107	5.11004	3.22085e-07	1.0768e-06	DSG1	1828	desmoglein 1	DSG1	1828
ENSG00000111046	9.27993	6.34136	1.27043	4.99152	5.99062e-07	1.95416e-06	MYF6	4618	myogenic factor 6	MYF6	4618
ENSG00000248510	18.8015	6.34133	1.22791	5.16434	2.41283e-07	8.13261e-07	NA	NA	NA	NA	NA
ENSG00000110848	23.3776	6.33928	1.06238	5.96705	2.41581e-09	9.4414e-09	CD69	969	CD69 molecule	CD69	969
ENSG00000143921	7.88558	6.33867	1.27789	4.96026	7.03974e-07	2.28229e-06	ABCG8	64241	ATP binding cassette subfamily G member 8	ABCG8	64241
ENSG00000122367	244.445	6.33817	0.337242	18.7941	8.43663e-79	3.11472e-77	LDB3	11155	LIM domain binding 3	LDB3	11155
ENSG00000138100	6.04088	6.33784	1.29877	4.87989	1.06146e-06	3.38581e-06	TRIM54	57159	tripartite motif containing 54	TRIM54	57159
ENSG00000172073	15.2456	6.33634	1.24523	5.08847	3.60969e-07	1.20093e-06	TEX37	200523	testis expressed 37	TEX37	200523
ENSG00000138039	10.4231	6.33603	1.25933	5.03126	4.87255e-07	1.60191e-06	LHCGR	3973	luteinizing hormone/choriogonadotropin receptor	LHCGR	3973
ENSG00000167311	75.9046	6.33537	0.66546	9.52029	1.72695e-21	1.30755e-20	ART5	116969	ADP-ribosyltransferase 5	ART5	116969
ENSG00000255130	7.72029	6.33529	1.28397	4.93413	8.05099e-07	2.59781e-06	NA	NA	NA	NA	NA
ENSG00000253958	7.27911	6.33264	1.3008	4.86825	1.12589e-06	3.58297e-06	CLDN23	137075	claudin 23	CLDN23	137075
ENSG00000225899	21.6583	6.33223	1.21813	5.1983	2.01117e-07	6.82158e-07	FRG2B	441581	FSHD region gene 2 family member B	FRG2B	441581
ENSG00000142319	7.56118	6.33176	1.29572	4.88668	1.02549e-06	3.2742e-06	SLC6A3	6531	solute carrier family 6 member 3	SLC6A3	6531
ENSG00000205359	20.3846	6.32685	1.0625	5.9547	2.60549e-09	1.01524e-08	SLCO6A1	133482	solute carrier organic anion transporter family member 6A1	SLCO6A1	133482
ENSG00000251487	21.9924	6.32188	1.21572	5.20009	1.99188e-07	6.75843e-07	NA	NA	NA	NA	NA
ENSG00000148828	22.3549	6.31874	1.22174	5.17194	2.31672e-07	7.8218e-07	NA	NA	NA	NA	NA
ENSG00000271369	5.58063	6.31695	1.31315	4.81053	1.50533e-06	4.73437e-06	NA	NA	NA	NA	NA
ENSG00000240219	7.03779	6.31618	1.30953	4.82324	1.41245e-06	4.45624e-06	NA	NA	NA	NA	NA
ENSG00000174015	5.48988	6.31348	1.31076	4.81666	1.45979e-06	4.59885e-06	SPERT	220082	spermatid associated	SPERT	220082
ENSG00000236384	11.2593	6.30921	1.25574	5.02428	5.05314e-07	1.6586e-06	LINC00479	150135	long intergenic non-protein coding RNA 479	LINC00479	150135
ENSG00000258376	42.9266	6.30699	0.871892	7.23369	4.7004e-13	2.34234e-12	NA	NA	NA	NA	NA
ENSG00000153303	20.3858	6.30568	1.21925	5.17178	2.31879e-07	7.8279e-07	FRMD1	79981	FERM domain containing 1	FRMD1	79981
ENSG00000183770	10.5472	6.30322	1.24984	5.04322	4.57758e-07	1.50876e-06	FOXL2	668	forkhead box L2	FOXL2	668
ENSG00000112343	224.25	6.29675	0.335709	18.7566	1.71029e-78	6.26044e-77	TRIM38	10475	tripartite motif containing 38	TRIM38	10475
ENSG00000144063	23.0941	6.29549	1.06109	5.93303	2.97393e-09	1.15536e-08	MALL	7851	mal, T cell differentiation protein like	MALL	7851
ENSG00000236030	6.01088	6.29205	1.31992	4.76701	1.86979e-06	5.83309e-06	LINC01036	104169671	long intergenic non-protein coding RNA 1036	LINC01036	104169671
ENSG00000204960	7.17939	6.2917	1.33173	4.72444	2.30749e-06	7.15258e-06	BLACE	338436	B cell acute lymphoblastic leukemia expressed	BLACE	338436
ENSG00000171540	14.927	6.29158	1.23442	5.09677	3.45498e-07	1.15162e-06	OTP	23440	orthopedia homeobox	OTP	23440
ENSG00000064886	97.8174	6.29137	0.53685	11.7191	1.01804e-31	1.11469e-30	CHI3L2	1117	chitinase 3 like 2	CHI3L2	1117
ENSG00000120156	41.9955	6.28969	0.861527	7.30063	2.86424e-13	1.44601e-12	TEK	7010	TEK receptor tyrosine kinase	TEK	7010
ENSG00000124818	7.0524	6.28651	1.30328	4.82362	1.40979e-06	4.44833e-06	OPN5	221391	opsin 5	OPN5	221391
ENSG00000101160	132.41	6.28639	0.453644	13.8575	1.14531e-43	1.80143e-42	CTSZ	1522	cathepsin Z	CTSZ	1522
ENSG00000259434	8.16015	6.28574	1.27319	4.93699	7.93385e-07	2.56084e-06	NA	NA	NA	NA	NA
ENSG00000130957	13.9432	6.28347	1.25288	5.01524	5.29676e-07	1.73478e-06	FBP2	8789	fructose-bisphosphatase 2	FBP2	8789
ENSG00000084674	10.561	6.28306	1.2611	4.98221	6.28606e-07	2.04698e-06	APOB	338	apolipoprotein B	APOB	338
ENSG00000253880	16.3836	6.2802	1.23992	5.06501	4.08382e-07	1.35254e-06	NA	NA	NA	NA	NA
ENSG00000058335	6.5274	6.28009	1.29705	4.84185	1.28639e-06	4.07519e-06	RASGRF1	5923	Ras protein specific guanine nucleotide releasing factor 1	RASGRF1	5923
ENSG00000121552	10.7886	6.27901	1.28668	4.88002	1.06076e-06	3.38394e-06	CSTA	1475	cystatin A	CSTA	1475
ENSG00000228742	5.03458	6.27333	1.36268	4.60367	4.15111e-06	1.25657e-05	NA	NA	NA	NA	NA
ENSG00000167880	163.81	6.26634	0.422136	14.8443	7.5685e-50	1.40834e-48	EVPL	2125	envoplakin	EVPL	2125
ENSG00000234919	12.7439	6.26626	1.24873	5.01809	5.21864e-07	1.71087e-06	LINC01827	105373818	long intergenic non-protein coding RNA 1827	LINC01827	105373818
ENSG00000111199	38.7038	6.2654	0.868988	7.21	5.59517e-13	2.77536e-12	TRPV4	59341	transient receptor potential cation channel subfamily V member 4	TRPV4	59341
ENSG00000133116	10.0067	6.26423	1.28783	4.86418	1.14932e-06	3.65405e-06	KL	9365	klotho	KL	9365
ENSG00000196289	20.5196	6.26315	1.21988	5.13423	2.83305e-07	9.50956e-07	BECN2	441925	beclin 2	BECN2	441925
ENSG00000272727	10.0613	6.26158	1.27381	4.91564	8.84933e-07	2.84292e-06	LINC02266	105377466	long intergenic non-protein coding RNA 2266	LINC02266	105377466
ENSG00000165816	25.5463	6.26151	1.05977	5.90839	3.45477e-09	1.33612e-08	VWA2	340706	von Willebrand factor A domain containing 2	VWA2	340706
ENSG00000134538	6.31814	6.26023	1.30785	4.78665	1.69589e-06	5.3082e-06	SLCO1B1	10599	solute carrier organic anion transporter family member 1B1	SLCO1B1	10599
ENSG00000171303	12.3478	6.25975	1.25454	4.98967	6.04814e-07	1.97228e-06	KCNK3	3777	potassium two pore domain channel subfamily K member 3	KCNK3	3777
ENSG00000162399	9.13004	6.25841	1.28595	4.86677	1.13435e-06	3.60873e-06	BSND	7809	barttin CLCNK type accessory beta subunit	BSND	7809
ENSG00000256660	6.48646	6.25729	1.30181	4.8066	1.53521e-06	4.82383e-06	CLEC12B	387837	C-type lectin domain family 12 member B	CLEC12B	387837
ENSG00000135625	6.50978	6.25643	1.2952	4.83047	1.36213e-06	4.30698e-06	EGR4	1961	early growth response 4	EGR4	1961
ENSG00000132872	10.4561	6.25625	1.25927	4.96815	6.75935e-07	2.19493e-06	SYT4	6860	synaptotagmin 4	SYT4	6860
ENSG00000101115	265.08	6.25506	0.355791	17.5807	3.46143e-69	1.03018e-67	SALL4	57167	spalt like transcription factor 4	SALL4	57167
ENSG00000231332	8.9762	6.255	1.26791	4.93331	8.0849e-07	2.60736e-06	NA	NA	NA	NA	NA
ENSG00000186827	56.8819	6.25435	0.684536	9.13663	6.4431e-20	4.55727e-19	TNFRSF4	7293	TNF receptor superfamily member 4	TNFRSF4	7293
ENSG00000165072	77.5896	6.25394	0.579487	10.7922	3.74711e-27	3.49494e-26	MAMDC2	256691	MAM domain containing 2	MAMDC2	256691
ENSG00000110934	14.2702	6.24917	1.23462	5.0616	4.15743e-07	1.3754e-06	BIN2	51411	bridging integrator 2	BIN2	51411
ENSG00000169006	46.3887	6.24769	0.863572	7.23471	4.66538e-13	2.32566e-12	NTSR2	23620	neurotensin receptor 2	NTSR2	23620
ENSG00000115085	47.1124	6.24248	0.858969	7.26741	3.66454e-13	1.83931e-12	ZAP70	7535	zeta chain of T cell receptor associated protein kinase 70	ZAP70	7535
ENSG00000170324	9.78561	6.22512	1.27785	4.87156	1.10723e-06	3.52617e-06	FRMPD2	143162	FERM and PDZ domain containing 2	FRMPD2	143162
ENSG00000235240	7.27995	6.22278	1.31311	4.73898	2.148e-06	6.66781e-06	NA	NA	NA	NA	NA
ENSG00000134545	9.15908	6.22247	1.26967	4.90086	9.54193e-07	3.05596e-06	KLRC1	3821	killer cell lectin like receptor C1	KLRC1	3821
ENSG00000250806	15.0792	6.2221	1.24815	4.98506	6.19426e-07	2.01818e-06	NA	NA	NA	NA	NA
ENSG00000231240	9.75678	6.22097	1.2773	4.87043	1.11358e-06	3.54567e-06	NA	NA	NA	NA	NA
ENSG00000151364	33.5679	6.21121	0.864871	7.18167	6.88671e-13	3.39918e-12	KCTD14	65987	potassium channel tetramerization domain containing 14	KCTD14	65987
ENSG00000171557	6.70291	6.20417	1.31964	4.70142	2.58357e-06	7.96731e-06	FGG	2266	fibrinogen gamma chain	FGG	2266
ENSG00000146453	121.073	6.19992	0.474481	13.0667	5.10084e-39	7.04356e-38	PNLDC1	154197	PARN like, ribonuclease domain containing 1	PNLDC1	154197
ENSG00000258763	10.224	6.19986	1.27766	4.85252	1.219e-06	3.86905e-06	NA	NA	NA	NA	NA
ENSG00000249174	11.186	6.19875	1.26212	4.91139	9.0434e-07	2.90278e-06	NA	NA	NA	NA	NA
ENSG00000168530	8.38491	6.19792	1.28805	4.81184	1.49545e-06	4.70576e-06	MYL1	4632	myosin light chain 1	MYL1	4632
ENSG00000253574	6.65256	6.19675	1.29278	4.79335	1.64015e-06	5.14122e-06	NA	NA	NA	NA	NA
ENSG00000258435	12.0448	6.19573	1.2686	4.88393	1.03991e-06	3.31882e-06	NA	NA	NA	NA	NA
ENSG00000204791	7.21857	6.19567	1.30274	4.75587	1.9759e-06	6.15207e-06	NA	NA	NA	NA	NA
ENSG00000005073	6.05802	6.19377	1.30106	4.76057	1.93047e-06	6.0174e-06	HOXA11	3207	homeobox A11	HOXA11	3207
ENSG00000244048	4.90137	6.19323	1.32287	4.68166	2.84563e-06	8.74588e-06	NA	NA	NA	NA	NA
ENSG00000069812	41.4129	6.19139	1.05239	5.88319	4.02424e-09	1.5488e-08	HES2	54626	hes family bHLH transcription factor 2	HES2	54626
ENSG00000165462	11.986	6.19116	1.25012	4.95246	7.32802e-07	2.37115e-06	PHOX2A	401	paired like homeobox 2a	PHOX2A	401
ENSG00000182308	2971.43	6.18316	0.114156	54.164	0	0	DCAF4L1	285429	DDB1 and CUL4 associated factor 4 like 1	DCAF4L1	285429
ENSG00000111057	68.852	6.18075	0.61596	10.0343	1.07683e-23	8.84785e-23	KRT18	3875	keratin 18	KRT18	3875
ENSG00000180644	785.356	6.17023	0.242486	25.4457	7.8709e-143	9.86782e-141	PRF1	5551	perforin 1	PRF1	5551
ENSG00000137273	21.1203	6.16947	1.07602	5.73361	9.83128e-09	3.68569e-08	FOXF2	2295	forkhead box F2	FOXF2	2295
ENSG00000233434	10.7783	6.16856	1.261	4.89179	9.99243e-07	3.19344e-06	NA	NA	NA	NA	NA
ENSG00000121388	7.49881	6.16615	1.30189	4.7363	2.1765e-06	6.75351e-06	NA	NA	NA	NA	NA
ENSG00000271654	5.81908	6.16578	1.32737	4.6451	3.39908e-06	1.03811e-05	NA	NA	NA	NA	NA
ENSG00000249797	6.1002	6.16338	1.30413	4.72603	2.28951e-06	7.09829e-06	NA	NA	NA	NA	NA
ENSG00000206549	15.2141	6.16111	1.24397	4.95277	7.31627e-07	2.3676e-06	NA	NA	NA	NA	NA
ENSG00000170786	8.91008	6.1609	1.28512	4.79402	1.6347e-06	5.1252e-06	SDR16C5	195814	short chain dehydrogenase/reductase family 16C member 5	SDR16C5	195814
ENSG00000253569	6.32072	6.15881	1.2994	4.73974	2.13996e-06	6.6449e-06	NA	NA	NA	NA	NA
ENSG00000260062	9.01722	6.15823	1.32383	4.65181	3.2903e-06	1.00591e-05	NA	NA	NA	NA	NA
ENSG00000154783	15.6936	6.15535	1.2284	5.01088	5.41828e-07	1.77226e-06	FGD5	152273	FYVE, RhoGEF and PH domain containing 5	FGD5	152273
ENSG00000108798	5.85701	6.15274	1.33856	4.59655	4.29554e-06	1.2982e-05	ABI3	51225	ABI family member 3	ABI3	51225
ENSG00000095713	107.417	6.15234	0.567378	10.8435	2.1422e-27	2.01239e-26	CRTAC1	55118	cartilage acidic protein 1	CRTAC1	55118
ENSG00000147443	47.4796	6.15205	0.749024	8.21342	2.14968e-16	1.28286e-15	DOK2	9046	docking protein 2	DOK2	9046
ENSG00000259723	11.723	6.15074	1.2472	4.93163	8.1545e-07	2.6284e-06	NA	NA	NA	NA	NA
ENSG00000253781	5.27931	6.14248	1.4112	4.35266	1.34497e-05	3.87929e-05	NA	NA	NA	NA	NA
ENSG00000204844	11.0781	6.13862	1.27169	4.82712	1.38519e-06	4.37573e-06	NA	NA	NA	NA	NA
ENSG00000168079	15.3471	6.13709	1.22981	4.99029	6.02899e-07	1.96646e-06	SCARA5	286133	scavenger receptor class A member 5	SCARA5	286133
ENSG00000176160	10.5304	6.13679	1.25815	4.87761	1.07379e-06	3.42403e-06	HSF5	124535	heat shock transcription factor 5	HSF5	124535
ENSG00000235038	6.90211	6.1326	1.29249	4.7448	2.08716e-06	6.48899e-06	NA	NA	NA	NA	NA
ENSG00000253189	11.122	6.13138	1.26514	4.84639	1.25727e-06	3.98546e-06	NA	NA	NA	NA	NA
ENSG00000187630	30.006	6.11841	1.0566	5.79065	7.01139e-09	2.65432e-08	DHRS4L2	317749	dehydrogenase/reductase 4 like 2	DHRS4L2	317749
ENSG00000182511	118.039	6.10954	0.456598	13.3806	7.85429e-41	1.14334e-39	FES	2242	FES proto-oncogene, tyrosine kinase	FES	2242
ENSG00000196533	8.29153	6.10916	1.31491	4.64608	3.3831e-06	1.03355e-05	NA	NA	NA	NA	NA
ENSG00000170279	4.75465	6.10817	1.43257	4.26379	2.00991e-05	5.6918e-05	C7orf33	202865	chromosome 7 open reading frame 33	C7orf33	202865
ENSG00000171772	5.38734	6.10697	1.3455	4.53883	5.65685e-06	1.68975e-05	SYCE1	93426	synaptonemal complex central element protein 1	SYCE1	93426
ENSG00000253868	43.0312	6.10682	0.866277	7.04951	1.79555e-12	8.64559e-12	FER1L6-AS2	157376	FER1L6 antisense RNA 2	FER1L6-AS2	157376
ENSG00000166923	6.93943	6.10595	1.34923	4.52551	6.02511e-06	1.79583e-05	GREM1	26585	gremlin 1, DAN family BMP antagonist	GREM1	26585
ENSG00000171903	5.83926	6.10497	1.31562	4.64037	3.47788e-06	1.06067e-05	CYP4F11	57834	cytochrome P450 family 4 subfamily F member 11	CYP4F11	57834
ENSG00000268460	9.62583	6.10443	1.27309	4.79496	1.6271e-06	5.1035e-06	LOC93429	93429	uncharacterized LOC93429	LOC93429	93429
ENSG00000102755	11.2864	6.10405	1.26937	4.80871	1.51908e-06	4.77564e-06	FLT1	2321	fms related tyrosine kinase 1	FLT1	2321
ENSG00000218561	4.85001	6.10395	1.35872	4.49243	7.0415e-06	2.08638e-05	NA	NA	NA	NA	NA
ENSG00000206262	5.07317	6.10324	1.32577	4.60354	4.15378e-06	1.25725e-05	FOXL2NB	401089	FOXL2 neighbor	FOXL2NB	401089
ENSG00000187553	13.3261	6.10301	1.23565	4.93911	7.84816e-07	2.534e-06	CYP26C1	340665	cytochrome P450 family 26 subfamily C member 1	CYP26C1	340665
ENSG00000228566	6.82427	6.10153	1.29827	4.69973	2.6051e-06	8.02877e-06	NA	NA	NA	NA	NA
ENSG00000197704	10.2963	6.10138	1.26756	4.81347	1.48333e-06	4.66909e-06	NA	NA	NA	NA	NA
ENSG00000135114	7.09601	6.10057	1.28611	4.74345	2.10109e-06	6.52963e-06	OASL	8638	2'-5'-oligoadenylate synthetase like	OASL	8638
ENSG00000004846	8.35676	6.09847	1.29155	4.72182	2.33742e-06	7.23864e-06	ABCB5	340273	ATP binding cassette subfamily B member 5	ABCB5	340273
ENSG00000228980	13.5713	6.08628	1.24029	4.90713	9.24193e-07	2.96335e-06	LINC01205	401082	long intergenic non-protein coding RNA 1205	LINC01205	401082
ENSG00000101144	5.42035	6.07596	1.33433	4.55355	5.27473e-06	1.58095e-05	BMP7	655	bone morphogenetic protein 7	BMP7	655
ENSG00000234429	5.36175	6.07489	1.36322	4.45628	8.33956e-06	2.45359e-05	NA	NA	NA	NA	NA
ENSG00000251095	22.9719	6.07409	1.22322	4.96567	6.84644e-07	2.22153e-06	NA	NA	NA	NA	NA
ENSG00000136960	187.105	6.07074	0.414853	14.6335	1.71821e-48	3.09206e-47	ENPP2	5168	ectonucleotide pyrophosphatase/phosphodiesterase 2	ENPP2	5168
ENSG00000226065	45.8014	6.07067	0.750636	8.08737	6.09673e-16	3.5572e-15	NA	NA	NA	NA	NA
ENSG00000225868	6.10158	6.07059	1.31461	4.61779	3.87855e-06	1.17714e-05	LOC100631378	100631378	uncharacterized 100631378	LOC100631378	100631378
ENSG00000230666	13.4351	6.07042	1.2616	4.81166	1.49679e-06	4.70949e-06	CEACAM22P	388550	carcinoembryonic antigen related cell adhesion molecule 22, pseudogene	CEACAM22P	388550
ENSG00000133962	5.27431	6.06859	1.3253	4.57904	4.67118e-06	1.40706e-05	CATSPERB	79820	cation channel sperm associated auxiliary subunit beta	CATSPERB	79820
ENSG00000243620	10.3571	6.06681	1.26182	4.80798	1.52466e-06	4.79219e-06	NA	NA	NA	NA	NA
ENSG00000179913	6.01253	6.06675	1.30243	4.65802	3.19268e-06	9.77359e-06	B3GNT3	10331	UDP-GlcNAc:betaGal beta-1,3-N-acetylglucosaminyltransferase 3	B3GNT3	10331
ENSG00000236849	6.52434	6.06414	1.31503	4.61139	3.99984e-06	1.21285e-05	LINC01474	101927258	long intergenic non-protein coding RNA 1474	LINC01474	101927258
ENSG00000226846	5.03418	6.06303	1.32772	4.56648	4.95973e-06	1.49025e-05	LINC00348	100885781	long intergenic non-protein coding RNA 348	LINC00348	100885781
ENSG00000162040	7.88325	6.0624	1.28727	4.70949	2.48339e-06	7.67016e-06	HS3ST6	64711	heparan sulfate-glucosamine 3-sulfotransferase 6	HS3ST6	64711
ENSG00000266795	7.89644	6.06228	1.2893	4.70201	2.57618e-06	7.94697e-06	NA	NA	NA	NA	NA
ENSG00000233860	6.39135	6.06182	1.30163	4.65711	3.20677e-06	9.81273e-06	NA	NA	NA	NA	NA
ENSG00000103490	8.94601	6.05704	1.29409	4.68055	2.86112e-06	8.789e-06	PYCARD	29108	PYD and CARD domain containing	PYCARD	29108
ENSG00000124134	62.4405	6.0554	0.578658	10.4646	1.25668e-25	1.11114e-24	KCNS1	3787	potassium voltage-gated channel modifier subfamily S member 1	KCNS1	3787
ENSG00000147689	20.9349	6.0538	1.07737	5.61907	1.91987e-08	7.04134e-08	FAM83A	84985	family with sequence similarity 83 member A	FAM83A	84985
ENSG00000119147	12.3629	6.05373	1.24854	4.84864	1.24314e-06	3.94357e-06	C2orf40	84417	chromosome 2 open reading frame 40	C2orf40	84417
ENSG00000188958	22.0345	6.05155	1.21833	4.9671	6.79613e-07	2.20592e-06	UTS2B	257313	urotensin 2B	UTS2B	257313
ENSG00000092054	12.856	6.05047	1.236	4.8952	9.82079e-07	3.14159e-06	MYH7	4625	myosin heavy chain 7	MYH7	4625
ENSG00000105048	150.392	6.04758	0.47385	12.7627	2.65002e-37	3.47132e-36	TNNT1	7138	troponin T1, slow skeletal type	TNNT1	7138
ENSG00000173200	30.7178	6.04657	0.867942	6.96656	3.24779e-12	1.537e-11	PARP15	165631	poly(ADP-ribose) polymerase family member 15	PARP15	165631
ENSG00000115828	201.129	6.04089	0.418523	14.4338	3.16977e-47	5.49396e-46	QPCT	25797	glutaminyl-peptide cyclotransferase	QPCT	25797
ENSG00000223518	72.838	6.04044	0.576063	10.4857	1.00479e-25	8.93678e-25	NA	NA	NA	NA	NA
ENSG00000240108	16.1654	6.03878	1.23207	4.90133	9.51899e-07	3.04991e-06	NCOR1P1	149934	nuclear receptor corepressor 1 pseudogene 1	NCOR1P1	149934
ENSG00000268080	7.77184	6.03685	1.29225	4.67158	2.98892e-06	9.17035e-06	NA	NA	NA	NA	NA
ENSG00000269210	6.11171	6.03621	1.31048	4.60609	4.10303e-06	1.24314e-05	LOC375196	375196	uncharacterized LOC375196	LOC375196	375196
ENSG00000150175	9.83168	6.03384	1.27787	4.72179	2.33777e-06	7.23897e-06	NA	NA	NA	NA	NA
ENSG00000241721	10.6243	6.03215	1.27157	4.74384	2.09704e-06	6.51838e-06	NA	NA	NA	NA	NA
ENSG00000205449	6.42396	6.0319	1.31338	4.59267	4.37613e-06	1.32136e-05	NA	NA	NA	NA	NA
ENSG00000248429	6.78113	6.03178	1.32612	4.54845	5.40437e-06	1.61787e-05	FAM198B-AS1	285505	FAM198B antisense RNA 1	FAM198B-AS1	285505
ENSG00000082556	7.54901	6.03054	1.29835	4.64477	3.40459e-06	1.03959e-05	OPRK1	4986	opioid receptor kappa 1	OPRK1	4986
ENSG00000139344	61.1665	6.02595	0.61633	9.77715	1.41131e-22	1.1134e-21	AMDHD1	144193	amidohydrolase domain containing 1	AMDHD1	144193
ENSG00000100867	831.27	6.01997	0.246491	24.4226	9.83189e-132	9.92724e-130	DHRS2	10202	dehydrogenase/reductase 2	DHRS2	10202
ENSG00000213931	42.6866	6.01881	0.758181	7.93848	2.04673e-15	1.16703e-14	HBE1	3046	hemoglobin subunit epsilon 1	HBE1	3046
ENSG00000161905	29.4036	6.01812	1.21191	4.96581	6.84149e-07	2.22016e-06	ALOX15	246	arachidonate 15-lipoxygenase	ALOX15	246
ENSG00000205502	142.604	6.01782	0.472278	12.7421	3.44959e-37	4.49717e-36	C2CD4B	388125	C2 calcium dependent domain containing 4B	C2CD4B	388125
ENSG00000225611	27.299	6.01648	1.21389	4.95636	7.18251e-07	2.32656e-06	LINC02158	729083	long intergenic non-protein coding RNA 2158	LINC02158	729083
ENSG00000149654	18.6147	6.0161	1.22256	4.92093	8.61354e-07	2.76953e-06	CDH22	64405	cadherin 22	CDH22	64405
ENSG00000226383	4.91756	6.00612	1.35173	4.4433	8.85899e-06	2.5993e-05	LINC01876	101929378	long intergenic non-protein coding RNA 1876	LINC01876	101929378
ENSG00000250120	37.6192	6.00418	0.876454	6.85053	7.35766e-12	3.41432e-11	PCDHA10	56139	protocadherin alpha 10	PCDHA10	56139
ENSG00000258785	5.45288	6.00402	1.3461	4.46029	8.18495e-06	2.4107e-05	LINC01580	101927129	long intergenic non-protein coding RNA 1580	LINC01580	101927129
ENSG00000231171	5.58776	6.00206	1.31614	4.56036	5.10668e-06	1.53226e-05	LINC01098	285501	long intergenic non-protein coding RNA 1098	LINC01098	285501
ENSG00000110665	8.81906	6.00026	1.29322	4.63979	3.4876e-06	1.06353e-05	C11orf21	29125	chromosome 11 open reading frame 21	C11orf21	29125
ENSG00000123364	7.53194	5.99871	1.2819	4.67953	2.87534e-06	8.82998e-06	HOXC13	3229	homeobox C13	HOXC13	3229
ENSG00000229131	6.30231	5.99702	1.31356	4.56548	4.98352e-06	1.49698e-05	NA	NA	NA	NA	NA
ENSG00000184908	12.0815	5.99693	1.24216	4.82783	1.38027e-06	4.36159e-06	CLCNKB	1188	chloride voltage-gated channel Kb	CLCNKB	1188
ENSG00000250514	6.47456	5.99551	1.30094	4.60859	4.054e-06	1.2289e-05	LINC02125	101928203	long intergenic non-protein coding RNA 2125	LINC02125	101928203
ENSG00000157303	10.2453	5.99491	1.27123	4.71584	2.40718e-06	7.44243e-06	SUSD3	203328	sushi domain containing 3	SUSD3	203328
ENSG00000235277	4.99963	5.99461	1.34888	4.44415	8.82408e-06	2.58982e-05	NA	NA	NA	NA	NA
ENSG00000109610	16.1242	5.99163	1.09467	5.47345	4.41368e-08	1.57331e-07	SOD3	6649	superoxide dismutase 3	SOD3	6649
ENSG00000091181	7.27134	5.99006	1.29144	4.63829	3.51297e-06	1.07072e-05	IL5RA	3568	interleukin 5 receptor subunit alpha	IL5RA	3568
ENSG00000188730	16.2373	5.98621	1.07616	5.56257	2.65828e-08	9.64954e-08	VWC2	375567	von Willebrand factor C domain containing 2	VWC2	375567
ENSG00000073861	25.129	5.98603	1.07101	5.58912	2.28225e-08	8.32471e-08	TBX21	30009	T-box 21	TBX21	30009
ENSG00000230829	18.2402	5.98102	1.07365	5.57071	2.53697e-08	9.22143e-08	NA	NA	NA	NA	NA
ENSG00000163958	25.5724	5.97654	1.21959	4.90045	9.5618e-07	3.06199e-06	ZDHHC19	131540	zinc finger DHHC-type containing 19	ZDHHC19	131540
ENSG00000165633	29.4968	5.97418	1.0556	5.6595	1.51812e-08	5.61162e-08	VSTM4	196740	V-set and transmembrane domain containing 4	VSTM4	196740
ENSG00000269699	8.26495	5.96731	1.28875	4.63029	3.6515e-06	1.11069e-05	ZIM2	23619	zinc finger imprinted 2	ZIM2	23619
ENSG00000234026	5.72673	5.96649	1.32392	4.50668	6.58487e-06	1.95648e-05	NA	NA	NA	NA	NA
ENSG00000205274	10.797	5.96374	1.26574	4.71168	2.45683e-06	7.59203e-06	NA	NA	NA	NA	NA
ENSG00000215148	6.20404	5.96101	1.32396	4.50241	6.71857e-06	1.99423e-05	PRSS41	360226	serine protease 41	PRSS41	360226
ENSG00000270038	6.79712	5.96032	1.30381	4.57145	4.84369e-06	1.45669e-05	NA	NA	NA	NA	NA
ENSG00000166670	6.7818	5.95798	1.38571	4.29959	1.71118e-05	4.88358e-05	MMP10	4319	matrix metallopeptidase 10	MMP10	4319
ENSG00000259831	8.03096	5.95671	1.29126	4.6131	3.96701e-06	1.20326e-05	LINC00567	283486	long intergenic non-protein coding RNA 567	LINC00567	283486
ENSG00000205097	29.6043	5.95585	1.05682	5.63565	1.74397e-08	6.41889e-08	FRG2	448831	FSHD region gene 2	FRG2	448831
ENSG00000164303	32.5878	5.95571	1.05274	5.65734	1.53737e-08	5.67929e-08	ENPP6	133121	ectonucleotide pyrophosphatase/phosphodiesterase 6	ENPP6	133121
ENSG00000166104	63.3716	5.95195	0.688104	8.64978	5.15975e-18	3.3409e-17	NA	NA	NA	NA	NA
ENSG00000178522	29.1482	5.94697	1.23093	4.83128	1.35659e-06	4.29079e-06	AMBN	258	ameloblastin	AMBN	258
ENSG00000152430	66.0876	5.94263	0.670229	8.86658	7.54284e-19	5.09328e-18	BOLL	66037	boule homolog, RNA binding protein	BOLL	66037
ENSG00000267284	30.0317	5.93906	0.871993	6.81091	9.69846e-12	4.46613e-11	NA	NA	NA	NA	NA
ENSG00000064787	141.945	5.93833	0.561609	10.5738	3.94296e-26	3.55848e-25	BCAS1	8537	breast carcinoma amplified sequence 1	BCAS1	8537
ENSG00000087245	98.0187	5.93525	0.482858	12.2919	1.00106e-34	1.20724e-33	MMP2	4313	matrix metallopeptidase 2	MMP2	4313
ENSG00000251226	6.82404	5.93405	1.3119	4.52324	6.0901e-06	1.81431e-05	LOC729305	729305	uncharacterized LOC729305	LOC729305	729305
ENSG00000187786	39.0025	5.93232	0.75468	7.8607	3.8198e-15	2.15232e-14	NA	NA	NA	NA	NA
ENSG00000246082	25.2471	5.93213	0.886565	6.69115	2.21429e-11	9.95604e-11	NUDT16P1	152195	nudix hydrolase 16 pseudogene 1	NUDT16P1	152195
ENSG00000121075	6.03682	5.93132	1.31734	4.5025	6.71575e-06	1.99359e-05	TBX4	9496	T-box 4	TBX4	9496
ENSG00000178852	6.38355	5.92966	1.31324	4.5153	6.32275e-06	1.88175e-05	EFCAB13	124989	EF-hand calcium binding domain 13	EFCAB13	124989
ENSG00000248176	8.0336	5.92928	1.28891	4.60023	4.22018e-06	1.27658e-05	NA	NA	NA	NA	NA
ENSG00000251185	5.26554	5.92746	1.33662	4.43466	9.22157e-06	2.70094e-05	NA	NA	NA	NA	NA
ENSG00000235538	14.839	5.9258	1.24117	4.77438	1.80263e-06	5.62882e-06	NA	NA	NA	NA	NA
ENSG00000169129	7.88584	5.92471	1.29123	4.58841	4.46624e-06	1.34749e-05	AFAP1L2	84632	actin filament associated protein 1 like 2	AFAP1L2	84632
ENSG00000217783	10.4247	5.92424	1.2718	4.65815	3.19057e-06	9.76811e-06	NA	NA	NA	NA	NA
ENSG00000095596	10.5822	5.92411	1.25213	4.73124	2.23157e-06	6.92151e-06	CYP26A1	1592	cytochrome P450 family 26 subfamily A member 1	CYP26A1	1592
ENSG00000247345	18.0346	5.92318	1.07108	5.53008	3.20089e-08	1.15426e-07	NA	NA	NA	NA	NA
ENSG00000163394	11.9648	5.92266	1.25718	4.71107	2.46422e-06	7.61331e-06	CCKAR	886	cholecystokinin A receptor	CCKAR	886
ENSG00000107807	5.11868	5.922	1.34061	4.41738	9.99047e-06	2.91621e-05	TLX1	3195	T cell leukemia homeobox 1	TLX1	3195
ENSG00000021355	239.132	5.92154	0.287968	20.5632	5.86344e-94	2.83641e-92	SERPINB1	1992	serpin family B member 1	SERPINB1	1992
ENSG00000197977	36.5992	5.92009	1.04897	5.64373	1.66405e-08	6.13148e-08	ELOVL2	54898	ELOVL fatty acid elongase 2	ELOVL2	54898
ENSG00000139567	26.2429	5.91707	1.05899	5.58746	2.30419e-08	8.39964e-08	ACVRL1	94	activin A receptor like type 1	ACVRL1	94
ENSG00000175084	191.435	5.91225	0.357143	16.5543	1.49026e-61	3.7336e-60	DES	1674	desmin	DES	1674
ENSG00000131771	84.4803	5.91132	0.609646	9.69632	3.12568e-22	2.43334e-21	PPP1R1B	84152	protein phosphatase 1 regulatory inhibitor subunit 1B	PPP1R1B	84152
ENSG00000206181	89.1085	5.90721	0.512162	11.5339	8.9058e-31	9.44875e-30	ELOA2	51224	elongin A2	ELOA2	51224
ENSG00000229618	41.185	5.89477	0.757972	7.77703	7.42449e-15	4.11561e-14	NA	NA	NA	NA	NA
ENSG00000135253	118.712	5.89437	0.511551	11.5225	1.0157e-30	1.07421e-29	KCP	375616	kielin/chordin-like protein	KCP	375616
ENSG00000047617	4.07526	5.89371	1.37527	4.28548	1.82344e-05	5.18656e-05	ANO2	57101	anoctamin 2	ANO2	57101
ENSG00000196092	4.80042	5.89367	1.34342	4.38706	1.14894e-05	3.33497e-05	PAX5	5079	paired box 5	PAX5	5079
ENSG00000244625	20.4365	5.89355	1.064	5.53902	3.04163e-08	1.0996e-07	NA	NA	NA	NA	NA
ENSG00000254111	6.86189	5.89248	1.31194	4.49143	7.07477e-06	2.09541e-05	NA	NA	NA	NA	NA
ENSG00000172116	9.06394	5.89167	1.27966	4.60411	4.14236e-06	1.2543e-05	CD8B	926	CD8b molecule	CD8B	926
ENSG00000129654	305.463	5.89095	0.321144	18.3436	3.71074e-75	1.27167e-73	FOXJ1	2302	forkhead box J1	FOXJ1	2302
ENSG00000163508	6.54464	5.89021	1.29663	4.54271	5.55354e-06	1.66038e-05	EOMES	8320	eomesodermin	EOMES	8320
ENSG00000161249	10.3434	5.88893	1.26427	4.65799	3.19317e-06	9.7741e-06	DMKN	93099	dermokine	DMKN	93099
ENSG00000179088	4.11406	5.88852	1.36884	4.30184	1.69387e-05	4.83787e-05	C12orf42	374470	chromosome 12 open reading frame 42	C12orf42	374470
ENSG00000255305	10.6524	5.8876	1.26409	4.65757	3.19958e-06	9.79271e-06	NA	NA	NA	NA	NA
ENSG00000232746	13.9256	5.88708	1.24961	4.71113	2.46345e-06	7.61171e-06	LINC02022	105376955	long intergenic non-protein coding RNA 2022	LINC02022	105376955
ENSG00000185823	5.01137	5.88699	1.33901	4.39653	1.09995e-05	3.19833e-05	NPAP1	23742	nuclear pore associated protein 1	NPAP1	23742
ENSG00000224817	4.77426	5.88542	1.33212	4.4181	9.95728e-06	2.90737e-05	NA	NA	NA	NA	NA
ENSG00000187094	22.2815	5.88409	1.06987	5.49983	3.80165e-08	1.36143e-07	CCK	885	cholecystokinin	CCK	885
ENSG00000166394	28.5512	5.87861	0.876659	6.7057	2.00449e-11	9.04379e-11	CYB5R2	51700	cytochrome b5 reductase 2	CYB5R2	51700
ENSG00000107165	69.0275	5.87056	0.512574	11.4531	2.26907e-30	2.36816e-29	TYRP1	7306	tyrosinase related protein 1	TYRP1	7306
ENSG00000248713	386.211	5.86735	0.266618	22.0066	2.48892e-107	1.56019e-105	C4orf54	285556	chromosome 4 open reading frame 54	C4orf54	285556
ENSG00000064195	10.6105	5.86286	1.25951	4.65488	3.24169e-06	9.91654e-06	DLX3	1747	distal-less homeobox 3	DLX3	1747
ENSG00000174807	86.1658	5.86148	0.609846	9.61141	7.15592e-22	5.49272e-21	CD248	57124	CD248 molecule	CD248	57124
ENSG00000228966	5.97624	5.85816	1.34399	4.35877	1.30794e-05	3.7761e-05	NA	NA	NA	NA	NA
ENSG00000172969	56.0004	5.85694	0.750106	7.80815	5.80323e-15	3.23358e-14	FRG2C	100288801	FSHD region gene 2 family member C	FRG2C	100288801
ENSG00000203722	8.30787	5.85561	1.30002	4.50425	6.66062e-06	1.9782e-05	RAET1G	353091	retinoic acid early transcript 1G	RAET1G	353091
ENSG00000089250	4.42469	5.85473	1.38941	4.21382	2.5109e-05	7.04105e-05	NOS1	4842	nitric oxide synthase 1	NOS1	4842
ENSG00000182348	3.7295	5.85469	1.3829	4.23363	2.29949e-05	6.47234e-05	ZNF804B	219578	zinc finger protein 804B	ZNF804B	219578
ENSG00000072657	8.23495	5.85434	1.28233	4.56539	4.98559e-06	1.49727e-05	TRHDE	29953	thyrotropin releasing hormone degrading enzyme	TRHDE	29953
ENSG00000267761	6.99463	5.85405	1.30911	4.47179	7.75685e-06	2.28999e-05	MIR4527HG	110175910	MIR4527 host gene	MIR4527HG	110175910
ENSG00000254768	3.90722	5.85386	1.39102	4.20831	2.57291e-05	7.20688e-05	NA	NA	NA	NA	NA
ENSG00000229855	6.10065	5.85291	1.30907	4.47103	7.78426e-06	2.29741e-05	NA	NA	NA	NA	NA
ENSG00000268708	5.573	5.85274	1.31603	4.44726	8.69739e-06	2.55463e-05	NA	NA	NA	NA	NA
ENSG00000206105	4.03014	5.85273	1.36565	4.28568	1.82181e-05	5.18261e-05	KRTAP20-4	100151643	keratin associated protein 20-4	KRTAP20-4	100151643
ENSG00000115165	4.73387	5.85152	1.34815	4.34041	1.42214e-05	4.09561e-05	CYTIP	9595	cytohesin 1 interacting protein	CYTIP	9595
ENSG00000243944	4.8875	5.85144	1.33325	4.38886	1.13946e-05	3.30842e-05	NA	NA	NA	NA	NA
ENSG00000079931	9.99019	5.85087	1.27246	4.59808	4.26394e-06	1.28878e-05	MOXD1	26002	monooxygenase DBH like 1	MOXD1	26002
ENSG00000231552	5.15474	5.85037	1.33388	4.38599	1.1546e-05	3.35011e-05	NA	NA	NA	NA	NA
ENSG00000100234	37.9199	5.84921	0.757122	7.72558	1.11342e-14	6.10231e-14	TIMP3	7078	TIMP metallopeptidase inhibitor 3	TIMP3	7078
ENSG00000166961	11.3493	5.84861	1.26006	4.64152	3.45854e-06	1.0552e-05	MS4A15	219995	membrane spanning 4-domains A15	MS4A15	219995
ENSG00000173769	6.23298	5.84653	1.32352	4.4174	9.98952e-06	2.91621e-05	TOPAZ1	375337	testis and ovary specific PAZ domain containing 1	TOPAZ1	375337
ENSG00000220903	55.6258	5.84613	0.750589	7.78872	6.76915e-15	3.75857e-14	NA	NA	NA	NA	NA
ENSG00000259639	9.62837	5.84286	1.27949	4.56656	4.95803e-06	1.48989e-05	NA	NA	NA	NA	NA
ENSG00000152910	50.6586	5.8399	0.746922	7.81862	5.34047e-15	2.9807e-14	CNTNAP4	85445	contactin associated protein like 4	CNTNAP4	85445
ENSG00000186377	3.62308	5.83806	1.39965	4.1711	3.03132e-05	8.43203e-05	CYP4X1	260293	cytochrome P450 family 4 subfamily X member 1	CYP4X1	260293
ENSG00000233359	6.74815	5.83744	1.33668	4.36712	1.25896e-05	3.6396e-05	NA	NA	NA	NA	NA
ENSG00000237136	7.7247	5.83594	1.3174	4.42988	9.42834e-06	2.75813e-05	C4orf51	646603	chromosome 4 open reading frame 51	C4orf51	646603
ENSG00000170577	101.319	5.8358	0.486882	11.9861	4.20413e-33	4.83001e-32	SIX2	10736	SIX homeobox 2	SIX2	10736
ENSG00000004776	171.391	5.83402	0.339634	17.1774	3.92211e-66	1.08868e-64	HSPB6	126393	heat shock protein family B (small) member 6	HSPB6	126393
ENSG00000160886	22.0876	5.83086	1.07015	5.44864	5.0756e-08	1.80179e-07	LY6K	54742	lymphocyte antigen 6 family member K	LY6K	54742
ENSG00000258081	14.1427	5.83012	1.23769	4.71048	2.47138e-06	7.63407e-06	NA	NA	NA	NA	NA
ENSG00000215869	8.95722	5.82697	1.27262	4.5787	4.67866e-06	1.40903e-05	LOC100129138	100129138	THAP domain containing 3 pseudogene	LOC100129138	100129138
ENSG00000182111	14.7156	5.82609	1.24201	4.69086	2.72053e-06	8.37422e-06	ZNF716	441234	zinc finger protein 716	ZNF716	441234
ENSG00000127530	4.10155	5.82212	1.40055	4.15702	3.22429e-05	8.94319e-05	OR7C1	26664	olfactory receptor family 7 subfamily C member 1	OR7C1	26664
ENSG00000229191	8.43469	5.81745	1.29276	4.50003	6.79433e-06	2.01592e-05	NA	NA	NA	NA	NA
ENSG00000146151	5.31514	5.81447	1.32803	4.37828	1.1962e-05	3.46682e-05	HMGCLL1	54511	3-hydroxymethyl-3-methylglutaryl-CoA lyase like 1	HMGCLL1	54511
ENSG00000215475	9.21221	5.81325	1.28207	4.53426	5.78058e-06	1.72449e-05	SIAH3	283514	siah E3 ubiquitin protein ligase family member 3	SIAH3	283514
ENSG00000151365	3.8541	5.81261	1.43305	4.05612	4.9895e-05	0.000135876	THRSP	7069	thyroid hormone responsive	THRSP	7069
ENSG00000151650	4.73023	5.81077	1.34465	4.32139	1.55047e-05	4.44687e-05	VENTX	27287	VENT homeobox	VENTX	27287
ENSG00000103710	11.3619	5.81013	1.26745	4.58411	4.55929e-06	1.37418e-05	RASL12	51285	RAS like family 12	RASL12	51285
ENSG00000232866	8.66587	5.81007	1.27263	4.56541	4.98522e-06	1.49727e-05	NA	NA	NA	NA	NA
ENSG00000227019	4.62004	5.80895	1.36051	4.26968	1.95755e-05	5.55145e-05	NA	NA	NA	NA	NA
ENSG00000266869	6.72426	5.80819	1.30843	4.43906	9.03525e-06	2.64843e-05	NA	NA	NA	NA	NA
ENSG00000139209	17.0391	5.80742	1.06997	5.42767	5.70958e-08	2.02065e-07	SLC38A4	55089	solute carrier family 38 member 4	SLC38A4	55089
ENSG00000223760	6.21852	5.80654	1.3055	4.44774	8.6779e-06	2.54915e-05	MED15P9	285103	mediator complex subunit 15 pseudogene 9	MED15P9	285103
ENSG00000248596	62.5488	5.80628	0.750365	7.73794	1.01043e-14	5.55808e-14	LOC643201	643201	centrosomal protein 192kDa pseudogene	LOC643201	643201
ENSG00000164294	10.041	5.80593	1.26418	4.59264	4.37669e-06	1.3214e-05	GPX8	493869	glutathione peroxidase 8 (putative)	GPX8	493869
ENSG00000268257	4.97396	5.80577	1.3416	4.32749	1.50818e-05	4.33013e-05	AIRN	100271873	antisense of IGF2R non-protein coding RNA	AIRN	100271873
ENSG00000231140	8.24344	5.80521	1.28448	4.5195	6.19864e-06	1.84628e-05	NA	NA	NA	NA	NA
ENSG00000237975	9.55973	5.80488	1.27273	4.56095	5.09217e-06	1.52822e-05	FLG-AS1	339400	FLG antisense RNA 1	FLG-AS1	339400
ENSG00000158865	24.5109	5.80473	0.886207	6.55009	5.7504e-11	2.51305e-10	SLC5A11	115584	solute carrier family 5 member 11	SLC5A11	115584
ENSG00000186891	12.1649	5.80286	1.25132	4.63739	3.5284e-06	1.0751e-05	TNFRSF18	8784	TNF receptor superfamily member 18	TNFRSF18	8784
ENSG00000260242	4.7184	5.80266	1.34563	4.31224	1.61612e-05	4.6259e-05	NA	NA	NA	NA	NA
ENSG00000111335	53.3558	5.78576	0.687692	8.4133	3.98618e-17	2.46435e-16	OAS2	4939	2'-5'-oligoadenylate synthetase 2	OAS2	4939
ENSG00000204179	6.34028	5.78167	1.34675	4.29307	1.76222e-05	5.02115e-05	PTPN20	26095	protein tyrosine phosphatase, non-receptor type 20	PTPN20	26095
ENSG00000248144	9.99862	5.77373	1.28753	4.48433	7.31429e-06	2.16316e-05	ADH1C	126	alcohol dehydrogenase 1C (class I), gamma polypeptide	ADH1C	126
ENSG00000215112	6.13204	5.7711	1.31653	4.38356	1.16756e-05	3.38708e-05	FAM74A1	401507	family with sequence similarity 74 member A1	FAM74A1	401507
ENSG00000149243	66.2707	5.77107	0.547644	10.538	5.77198e-26	5.17964e-25	KLHL35	283212	kelch like family member 35	KLHL35	283212
ENSG00000232555	4.49754	5.76985	1.3431	4.29592	1.73967e-05	4.95972e-05	NA	NA	NA	NA	NA
ENSG00000270837	5.19702	5.76969	1.33865	4.31007	1.63204e-05	4.66959e-05	NA	NA	NA	NA	NA
ENSG00000110799	12.049	5.76961	1.25448	4.59922	4.24078e-06	1.28255e-05	VWF	7450	von Willebrand factor	VWF	7450
ENSG00000248485	15.4727	5.76948	1.24687	4.62716	3.70714e-06	1.12659e-05	PCP4L1	654790	Purkinje cell protein 4 like 1	PCP4L1	654790
ENSG00000248740	4.33201	5.76948	1.37783	4.18736	2.82215e-05	7.87568e-05	LINC02428	101929448	long intergenic non-protein coding RNA 2428	LINC02428	101929448
ENSG00000173917	4.13407	5.76873	1.36055	4.23999	2.23532e-05	6.29997e-05	HOXB2	3212	homeobox B2	HOXB2	3212
ENSG00000105967	8.46668	5.76867	1.29343	4.45999	8.19625e-06	2.41379e-05	TFEC	22797	transcription factor EC	TFEC	22797
ENSG00000136574	4.93277	5.76784	1.35561	4.2548	2.09234e-05	5.91641e-05	GATA4	2626	GATA binding protein 4	GATA4	2626
ENSG00000232044	5.32595	5.76599	1.32406	4.35479	1.33196e-05	3.8425e-05	NA	NA	NA	NA	NA
ENSG00000166157	26.5852	5.76563	0.876914	6.57491	4.86818e-11	2.13963e-10	NA	NA	NA	NA	NA
ENSG00000120054	6.42443	5.76542	1.30886	4.40492	1.05825e-05	3.08215e-05	CPN1	1369	carboxypeptidase N subunit 1	CPN1	1369
ENSG00000227145	4.24174	5.7652	1.36395	4.22685	2.36989e-05	6.65989e-05	IL21-AS1	100996941	IL21 antisense RNA 1	IL21-AS1	100996941
ENSG00000224893	5.44236	5.76512	1.32918	4.33734	1.44216e-05	4.15008e-05	NA	NA	NA	NA	NA
ENSG00000269043	4.71231	5.76251	1.34045	4.29892	1.71633e-05	4.89736e-05	NA	NA	NA	NA	NA
ENSG00000233207	101.117	5.7623	0.532473	10.8218	2.71495e-27	2.54091e-26	NA	NA	NA	NA	NA
ENSG00000187186	7.82476	5.76181	1.30067	4.42988	9.42873e-06	2.75813e-05	LOC730098	730098	uncharacterized LOC730098	LOC730098	730098
ENSG00000259129	57.704	5.75944	0.573704	10.039	1.02663e-23	8.44227e-23	LINC00648	100506433	long intergenic non-protein coding RNA 648	LINC00648	100506433
ENSG00000250049	7.36424	5.7559	1.31033	4.3927	1.1195e-05	3.25329e-05	NA	NA	NA	NA	NA
ENSG00000162882	26.3384	5.75291	0.894847	6.42893	1.28502e-10	5.48985e-10	HAAO	23498	3-hydroxyanthranilate 3,4-dioxygenase	HAAO	23498
ENSG00000167641	97.2742	5.74715	0.609829	9.4242	4.33393e-21	3.22622e-20	PPP1R14A	94274	protein phosphatase 1 regulatory inhibitor subunit 14A	PPP1R14A	94274
ENSG00000260172	11.0181	5.74349	1.25241	4.58594	4.51939e-06	1.36243e-05	NA	NA	NA	NA	NA
ENSG00000117122	236.229	5.74312	0.347521	16.526	2.38466e-61	5.95947e-60	MFAP2	4237	microfibril associated protein 2	MFAP2	4237
ENSG00000230191	3.24148	5.74253	1.45707	3.94116	8.1089e-05	0.000215348	NA	NA	NA	NA	NA
ENSG00000230623	3.54681	5.73351	1.38198	4.14875	3.34288e-05	9.25677e-05	NA	NA	NA	NA	NA
ENSG00000232508	4.45965	5.73251	1.37325	4.17442	2.98746e-05	8.31771e-05	NA	NA	NA	NA	NA
ENSG00000255994	3.96663	5.72858	1.38051	4.14962	3.33024e-05	9.22431e-05	NA	NA	NA	NA	NA
ENSG00000183729	6.2947	5.72778	1.30733	4.38129	1.17977e-05	3.42083e-05	NPBWR1	2831	neuropeptides B and W receptor 1	NPBWR1	2831
ENSG00000242574	8.76036	5.72718	1.27554	4.48999	7.1225e-06	2.10892e-05	HLA-DMB	3109	major histocompatibility complex, class II, DM beta	HLA-DMB	3109
ENSG00000251188	11.5181	5.72582	1.24719	4.59097	4.41181e-06	1.33146e-05	NA	NA	NA	NA	NA
ENSG00000242828	4.75515	5.7244	1.35139	4.23594	2.27598e-05	6.40977e-05	NA	NA	NA	NA	NA
ENSG00000249053	4.07875	5.7234	1.37188	4.17195	3.01998e-05	8.40439e-05	NA	NA	NA	NA	NA
ENSG00000224999	4.00111	5.72337	1.38004	4.14724	3.36514e-05	9.31496e-05	NA	NA	NA	NA	NA
ENSG00000261235	3.51884	5.72135	1.44085	3.97082	7.16266e-05	0.000191265	NA	NA	NA	NA	NA
ENSG00000159450	7.4351	5.72087	1.27247	4.49589	6.92786e-06	2.05372e-05	TCHH	7062	trichohyalin	TCHH	7062
ENSG00000168824	172.233	5.71765	0.32143	17.7882	8.73106e-71	2.70277e-69	NSG1	27065	neuronal vesicle trafficking associated 1	NSG1	27065
ENSG00000229921	84.0422	5.71177	0.504959	11.3114	1.153e-29	1.17046e-28	KIF25-AS1	100505879	KIF25 antisense RNA 1	KIF25-AS1	100505879
ENSG00000167434	70.9439	5.7105	0.615972	9.27071	1.84915e-20	1.3407e-19	CA4	762	carbonic anhydrase 4	CA4	762
ENSG00000250697	8.23618	5.69613	1.28239	4.44179	8.92117e-06	2.61652e-05	NA	NA	NA	NA	NA
ENSG00000153071	33.5128	5.69489	0.867761	6.56274	5.2828e-11	2.31644e-10	DAB2	1601	NA	NA	NA
ENSG00000137672	15.921	5.69297	1.07258	5.30773	1.11001e-07	3.84162e-07	TRPC6	7225	transient receptor potential cation channel subfamily C member 6	TRPC6	7225
ENSG00000183675	6.40721	5.69088	1.31823	4.31706	1.58124e-05	4.53123e-05	NA	NA	NA	NA	NA
ENSG00000176092	5.095	5.68921	1.32802	4.28397	1.83586e-05	5.21961e-05	CRYBG2	55057	crystallin beta-gamma domain containing 2	CRYBG2	55057
ENSG00000132793	257.112	5.68805	0.309195	18.3963	1.40545e-75	4.85519e-74	LPIN3	64900	lipin 3	LPIN3	64900
ENSG00000130558	4.55183	5.68776	1.38414	4.10925	3.96948e-05	0.000109195	OLFM1	10439	olfactomedin 1	OLFM1	10439
ENSG00000237375	3.56055	5.68746	1.42899	3.98005	6.8902e-05	0.000184431	NA	NA	NA	NA	NA
ENSG00000227012	3.4108	5.68658	1.40664	4.04267	5.28463e-05	0.000143383	NA	NA	NA	NA	NA
ENSG00000255276	4.75175	5.68524	1.332	4.2682	1.97053e-05	5.58666e-05	NA	NA	NA	NA	NA
ENSG00000253799	13.2899	5.68466	1.25309	4.53651	5.71931e-06	1.70723e-05	LINC01030	101937451	long intergenic non-protein coding RNA 1030	LINC01030	101937451
ENSG00000167494	5.70727	5.68435	1.32124	4.30227	1.69055e-05	4.82928e-05	NA	NA	NA	NA	NA
ENSG00000254558	8.86548	5.68362	1.27858	4.44525	8.77879e-06	2.57677e-05	NA	NA	NA	NA	NA
ENSG00000258700	4.51826	5.68353	1.37619	4.1299	3.6292e-05	0.000100091	LINC00871	100506412	long intergenic non-protein coding RNA 871	LINC00871	100506412
ENSG00000215616	4.4366	5.68292	1.34116	4.23732	2.26204e-05	6.3723e-05	NA	NA	NA	NA	NA
ENSG00000141485	5.62157	5.68276	1.34226	4.23371	2.29863e-05	6.47053e-05	SLC13A5	284111	solute carrier family 13 member 5	SLC13A5	284111
ENSG00000254365	6.21866	5.68253	1.31878	4.30891	1.64058e-05	4.69279e-05	NA	NA	NA	NA	NA
ENSG00000268696	68.6372	5.68228	0.490493	11.5848	4.91922e-31	5.25806e-30	ZNF723	646864	zinc finger protein 723	ZNF723	646864
ENSG00000081237	15.5275	5.6819	1.23865	4.58718	4.49266e-06	1.35487e-05	PTPRC	5788	protein tyrosine phosphatase, receptor type C	PTPRC	5788
ENSG00000157368	5.00861	5.68131	1.33751	4.24767	2.16005e-05	6.09811e-05	IL34	146433	interleukin 34	IL34	146433
ENSG00000226321	6.37163	5.68129	1.31693	4.31405	1.60291e-05	4.58983e-05	CROCC2	728763	ciliary rootlet coiled-coil, rootletin family member 2	CROCC2	728763
ENSG00000224965	12.4978	5.6811	1.25199	4.53765	5.68857e-06	1.69889e-05	NA	NA	NA	NA	NA
ENSG00000250453	3.79702	5.68039	1.37434	4.13318	3.5778e-05	9.87817e-05	NA	NA	NA	NA	NA
ENSG00000226505	5.164	5.68035	1.32972	4.27183	1.93873e-05	5.50014e-05	NA	NA	NA	NA	NA
ENSG00000260854	5.46624	5.67481	1.34169	4.2296	2.34112e-05	6.58397e-05	LINC02184	100505948	long intergenic non-protein coding RNA 2184	LINC02184	100505948
ENSG00000231599	4.61297	5.6742	1.36088	4.1695	3.05269e-05	8.48836e-05	LINC01037	106144535	long intergenic non-protein coding RNA 1037	LINC01037	106144535
ENSG00000129910	166.065	5.67166	0.44137	12.8501	8.5868e-38	1.13668e-36	CDH15	1013	cadherin 15	CDH15	1013
ENSG00000066056	87.0016	5.66996	0.668913	8.47637	2.32336e-17	1.45308e-16	TIE1	7075	tyrosine kinase with immunoglobulin like and EGF like domains 1	TIE1	7075
ENSG00000173546	183.404	5.668	0.362844	15.6211	5.23358e-55	1.11367e-53	CSPG4	1464	chondroitin sulfate proteoglycan 4	CSPG4	1464
ENSG00000182053	8.2523	5.66492	1.28798	4.39828	1.0911e-05	3.17353e-05	TRIM49B	283116	tripartite motif containing 49B	TRIM49B	283116
ENSG00000060140	14.8664	5.65672	1.2445	4.54537	5.48387e-06	1.64102e-05	STYK1	55359	serine/threonine/tyrosine kinase 1	STYK1	55359
ENSG00000197134	203.4	5.65112	0.30844	18.3216	5.56359e-75	1.89584e-73	ZNF257	113835	zinc finger protein 257	ZNF257	113835
ENSG00000233695	11.0184	5.64563	1.271	4.44187	8.91787e-06	2.61581e-05	NA	NA	NA	NA	NA
ENSG00000142619	4.84983	5.6437	1.35291	4.17152	3.02574e-05	8.41886e-05	PADI3	51702	peptidyl arginine deiminase 3	PADI3	51702
ENSG00000261606	6.1281	5.643	1.31322	4.29706	1.73075e-05	4.93571e-05	NA	NA	NA	NA	NA
ENSG00000231757	5.6203	5.64202	1.32988	4.2425	2.21044e-05	6.23512e-05	NA	NA	NA	NA	NA
ENSG00000147883	79.3955	5.64173	0.509444	11.0743	1.67197e-28	1.63179e-27	CDKN2B	1030	cyclin dependent kinase inhibitor 2B	CDKN2B	1030
ENSG00000166145	18.6823	5.64058	1.06971	5.27302	1.34199e-07	4.61372e-07	SPINT1	6692	serine peptidase inhibitor, Kunitz type 1	SPINT1	6692
ENSG00000166796	6.92013	5.64017	1.30262	4.32988	1.4919e-05	4.28543e-05	LDHC	3948	lactate dehydrogenase C	LDHC	3948
ENSG00000182912	3.34972	5.63943	1.40594	4.01114	6.04258e-05	0.000162786	NA	NA	NA	NA	NA
ENSG00000168619	5.29985	5.6391	1.32179	4.26626	1.98775e-05	5.63282e-05	ADAM18	8749	ADAM metallopeptidase domain 18	ADAM18	8749
ENSG00000229970	36.4938	5.63904	0.691796	8.15131	3.60001e-16	2.1256e-15	NA	NA	NA	NA	NA
ENSG00000111339	4.56693	5.63765	1.37188	4.10943	3.96645e-05	0.000109132	ART4	420	ADP-ribosyltransferase 4 (Dombrock blood group)	ART4	420
ENSG00000053328	24.4179	5.63756	1.06735	5.28184	1.27893e-07	4.40497e-07	METTL24	728464	methyltransferase like 24	METTL24	728464
ENSG00000108622	5.46947	5.63723	1.32247	4.26266	2.0201e-05	5.71696e-05	ICAM2	3384	intercellular adhesion molecule 2	ICAM2	3384
ENSG00000173535	61.3681	5.63674	0.541768	10.4043	2.36911e-25	2.07463e-24	TNFRSF10C	8794	NA	NA	NA
ENSG00000120669	225.689	5.63535	0.28577	19.7199	1.45651e-86	6.26965e-85	SOHLH2	54937	spermatogenesis and oogenesis specific basic helix-loop-helix 2	SOHLH2	54937
ENSG00000114771	3.79379	5.63414	1.39966	4.02536	5.68875e-05	0.000153763	AADAC	13	arylacetamide deacetylase	AADAC	13
ENSG00000259123	5.22006	5.63406	1.33494	4.22047	2.43791e-05	6.84402e-05	NA	NA	NA	NA	NA
ENSG00000236532	4.06926	5.62821	1.41621	3.97415	7.06321e-05	0.000188794	LINC01695	101927973	long intergenic non-protein coding RNA 1695	LINC01695	101927973
ENSG00000231346	226.904	5.62678	0.27504	20.458	5.09694e-93	2.39628e-91	NA	NA	NA	NA	NA
ENSG00000184185	34.746	5.61009	0.764075	7.34233	2.09913e-13	1.06962e-12	KCNJ12	3768	potassium voltage-gated channel subfamily J member 12	KCNJ12	3768
ENSG00000254187	28.0998	5.60846	0.767633	7.30618	2.74846e-13	1.38919e-12	NA	NA	NA	NA	NA
ENSG00000075884	18.053	5.60649	1.22848	4.56378	5.02408e-06	1.50868e-05	ARHGAP15	55843	Rho GTPase activating protein 15	ARHGAP15	55843
ENSG00000177143	4.54795	5.60565	1.39449	4.01985	5.82362e-05	0.000157267	CETN1	1068	centrin 1	CETN1	1068
ENSG00000165272	95.9713	5.60386	0.540145	10.3747	3.23072e-25	2.81848e-24	AQP3	360	aquaporin 3 (Gill blood group)	AQP3	360
ENSG00000125998	7.80207	5.60311	1.28165	4.37179	1.23235e-05	3.5675e-05	FAM83C	128876	family with sequence similarity 83 member C	FAM83C	128876
ENSG00000165685	10.3102	5.60281	1.29131	4.33887	1.4322e-05	4.1226e-05	TMEM52B	120939	transmembrane protein 52B	TMEM52B	120939
ENSG00000255314	12.0855	5.60254	1.25727	4.45611	8.34599e-06	2.45524e-05	LOC101928894	101928894	uncharacterized LOC101928894	LOC101928894	101928894
ENSG00000213512	4.84735	5.60234	1.38377	4.0486	5.15256e-05	0.000140037	GBP7	388646	guanylate binding protein 7	GBP7	388646
ENSG00000235532	4.68368	5.60107	1.34933	4.15099	3.31047e-05	9.17207e-05	LINC00402	100507612	long intergenic non-protein coding RNA 402	LINC00402	100507612
ENSG00000113946	5.18587	5.60059	1.34886	4.15208	3.29463e-05	9.12987e-05	CLDN16	10686	claudin 16	CLDN16	10686
ENSG00000173702	4.01894	5.59587	1.37417	4.07218	4.65743e-05	0.000127317	MUC13	56667	mucin 13, cell surface associated	MUC13	56667
ENSG00000154188	249.692	5.59537	0.278988	20.056	1.78986e-89	8.13521e-88	ANGPT1	284	angiopoietin 1	ANGPT1	284
ENSG00000109424	7.43013	5.59506	1.3035	4.29232	1.76814e-05	5.03708e-05	UCP1	7350	uncoupling protein 1	UCP1	7350
ENSG00000266729	3.1739	5.59294	1.41369	3.95628	7.61261e-05	0.000202686	DSG1-AS1	101927718	DSG1 antisense RNA 1	DSG1-AS1	101927718
ENSG00000256084	6.3857	5.59284	1.31584	4.25038	2.13409e-05	6.02709e-05	NA	NA	NA	NA	NA
ENSG00000162390	7.2692	5.59273	1.29707	4.31181	1.61926e-05	4.63402e-05	ACOT11	26027	acyl-CoA thioesterase 11	ACOT11	26027
ENSG00000167355	5.56489	5.59251	1.33817	4.17923	2.925e-05	8.14835e-05	OR51B5	282763	olfactory receptor family 51 subfamily B member 5	OR51B5	282763
ENSG00000261166	22.7946	5.59187	1.24023	4.50872	6.5219e-06	1.93872e-05	NA	NA	NA	NA	NA
ENSG00000269842	5.2374	5.59179	1.32675	4.21465	2.50165e-05	7.01641e-05	NA	NA	NA	NA	NA
ENSG00000254297	7.96395	5.5854	1.31485	4.24793	2.15754e-05	6.0916e-05	NA	NA	NA	NA	NA
ENSG00000183773	13.2284	5.58422	1.24609	4.48141	7.41517e-06	2.19213e-05	AIFM3	150209	apoptosis inducing factor, mitochondria associated 3	AIFM3	150209
ENSG00000178934	14.5375	5.56274	1.24021	4.48531	7.28091e-06	2.15413e-05	LGALS7	3963	NA	NA	NA
ENSG00000125878	43.4255	5.5621	0.766764	7.254	4.0465e-13	2.02453e-12	TCF15	6939	transcription factor 15	TCF15	6939
ENSG00000182230	20.4653	5.55836	1.07202	5.18494	2.16086e-07	7.31445e-07	FAM153B	202134	NA	NA	NA
ENSG00000185056	4.02468	5.55549	1.39037	3.99568	6.45077e-05	0.000173193	C5orf47	133491	chromosome 5 open reading frame 47	C5orf47	133491
ENSG00000203372	6.5945	5.55424	1.37236	4.04722	5.18291e-05	0.000140824	NA	NA	NA	NA	NA
ENSG00000243810	4.29835	5.55324	1.46011	3.80329	0.000142787	0.00036948	NA	NA	NA	NA	NA
ENSG00000177335	3.70425	5.55309	1.4346	3.87083	0.000108465	0.000284213	C8orf31	286122	chromosome 8 open reading frame 31 (putative)	C8orf31	286122
ENSG00000267659	4.42926	5.5519	1.36793	4.05862	4.93631e-05	0.000134525	LINC01482	101928104	long intergenic non-protein coding RNA 1482	LINC01482	101928104
ENSG00000267121	4.28023	5.55164	1.36023	4.08139	4.47662e-05	0.00012263	LOC339192	339192	uncharacterized LOC339192	LOC339192	339192
ENSG00000206579	14.1693	5.55162	1.09457	5.07195	3.93764e-07	1.30599e-06	XKR4	114786	XK related 4	XKR4	114786
ENSG00000140678	4.9406	5.55113	1.35828	4.08687	4.37231e-05	0.000119882	ITGAX	3687	integrin subunit alpha X	ITGAX	3687
ENSG00000188176	5.8624	5.55112	1.31904	4.20845	2.57123e-05	7.20285e-05	SMTNL2	342527	smoothelin like 2	SMTNL2	342527
ENSG00000184029	4.30148	5.54874	1.36567	4.06302	4.84425e-05	0.000132159	DSCR4	10281	Down syndrome critical region 4	DSCR4	10281
ENSG00000264080	5.15248	5.54851	1.32563	4.18556	2.84466e-05	7.93408e-05	NA	NA	NA	NA	NA
ENSG00000250244	5.56326	5.54847	1.31983	4.20392	2.62337e-05	7.34129e-05	NA	NA	NA	NA	NA
ENSG00000160180	4.16656	5.54789	1.35695	4.08849	4.34189e-05	0.000119102	TFF3	7033	trefoil factor 3	TFF3	7033
ENSG00000167600	3.36335	5.5475	1.40323	3.95338	7.70565e-05	0.000205055	CYP2S1	29785	cytochrome P450 family 2 subfamily S member 1	CYP2S1	29785
ENSG00000230882	3.96594	5.54747	1.38856	3.99513	6.4658e-05	0.000173565	NA	NA	NA	NA	NA
ENSG00000234717	2.96196	5.54612	1.42244	3.89903	9.65799e-05	0.000254488	TMEM212-AS1	100874219	TMEM212 antisense RNA 1	TMEM212-AS1	100874219
ENSG00000178602	4.59615	5.5461	1.36414	4.06563	4.79025e-05	0.000130769	OTOS	150677	otospiralin	OTOS	150677
ENSG00000249345	4.07595	5.54578	1.37708	4.0272	5.64452e-05	0.000152636	LINC02405	101927592	long intergenic non-protein coding RNA 2405	LINC02405	101927592
ENSG00000163914	5.14002	5.54534	1.32828	4.17484	2.98201e-05	8.30487e-05	RHO	6010	rhodopsin	RHO	6010
ENSG00000229876	3.98416	5.54527	1.38491	4.00407	6.22623e-05	0.000167523	CASC20	101929244	cancer susceptibility 20 (non-protein coding)	CASC20	101929244
ENSG00000234842	4.87138	5.54512	1.35764	4.08437	4.41959e-05	0.000121112	NA	NA	NA	NA	NA
ENSG00000238118	3.13344	5.54335	1.47957	3.74661	0.000179242	0.000457944	NA	NA	NA	NA	NA
ENSG00000260139	4.47835	5.54334	1.36145	4.07166	4.66794e-05	0.000127546	NA	NA	NA	NA	NA
ENSG00000204241	6.78595	5.54259	1.31482	4.21546	2.49266e-05	6.99315e-05	LOC100128239	100128239	uncharacterized LOC100128239	LOC100128239	100128239
ENSG00000269086	3.96279	5.54009	1.39824	3.96221	7.42607e-05	0.000197895	NA	NA	NA	NA	NA
ENSG00000099337	11.3209	5.53649	1.26113	4.39011	1.13294e-05	3.29014e-05	KCNK6	9424	potassium two pore domain channel subfamily K member 6	KCNK6	9424
ENSG00000150722	38.4754	5.52933	0.68376	8.08665	6.1327e-16	3.57749e-15	PPP1R1C	151242	protein phosphatase 1 regulatory inhibitor subunit 1C	PPP1R1C	151242
ENSG00000231560	56.1533	5.52831	0.566249	9.76304	1.62224e-22	1.27605e-21	CLEC12A-AS1	400002	CLEC12A antisense RNA 1	CLEC12A-AS1	400002
ENSG00000132437	151.54	5.52481	0.328013	16.8433	1.17559e-63	3.08391e-62	DDC	1644	dopa decarboxylase	DDC	1644
ENSG00000142700	46.99	5.52455	0.561896	9.83198	8.19931e-23	6.52152e-22	DMRTA2	63950	DMRT like family A2	DMRTA2	63950
ENSG00000178033	37.4455	5.52404	0.75423	7.32407	2.40555e-13	1.22099e-12	CALHM5	254228	calcium homeostasis modulator family member 5	CALHM5	254228
ENSG00000238033	14.4943	5.52179	1.09749	5.03126	4.87255e-07	1.60191e-06	LOC401312	401312	uncharacterized LOC401312	LOC401312	401312
ENSG00000104814	205.22	5.51668	0.347439	15.8781	8.98082e-57	1.9884e-55	MAP4K1	11184	mitogen-activated protein kinase kinase kinase kinase 1	MAP4K1	11184
ENSG00000167037	12.0339	5.5163	1.26315	4.3671	1.25909e-05	3.63962e-05	SGSM1	129049	small G protein signaling modulator 1	SGSM1	129049
ENSG00000119888	70.0877	5.51204	0.450541	12.2343	2.03962e-34	2.43242e-33	EPCAM	4072	epithelial cell adhesion molecule	EPCAM	4072
ENSG00000184144	13.6685	5.50853	1.08815	5.0623	4.14221e-07	1.37052e-06	CNTN2	6900	contactin 2	CNTN2	6900
ENSG00000079393	11.129	5.50722	1.2557	4.38578	1.1557e-05	3.35298e-05	DUSP13	51207	dual specificity phosphatase 13	DUSP13	51207
ENSG00000253930	4.04725	5.50627	1.4239	3.86703	0.000110168	0.000288424	NA	NA	NA	NA	NA
ENSG00000198574	4.91247	5.50622	1.36208	4.04251	5.2881e-05	0.000143462	SH2D1B	117157	SH2 domain containing 1B	SH2D1B	117157
ENSG00000228534	6.41192	5.50585	1.38553	3.97382	7.07291e-05	0.000189036	NA	NA	NA	NA	NA
ENSG00000225597	5.41409	5.5052	1.36141	4.04376	5.26018e-05	0.000142784	NA	NA	NA	NA	NA
ENSG00000256779	36.2252	5.50469	0.775388	7.09927	1.25418e-12	6.09548e-12	NA	NA	NA	NA	NA
ENSG00000136883	11.6538	5.50329	1.27312	4.32269	1.54138e-05	4.42165e-05	KIF12	113220	kinesin family member 12	KIF12	113220
ENSG00000184571	3.96872	5.50228	1.37017	4.01576	5.92542e-05	0.000159844	PIWIL3	440822	piwi like RNA-mediated gene silencing 3	PIWIL3	440822
ENSG00000260833	65.6017	5.50189	0.520427	10.5719	4.02344e-26	3.62785e-25	NA	NA	NA	NA	NA
ENSG00000225606	3.8436	5.50189	1.38749	3.96535	7.32886e-05	0.000195495	NA	NA	NA	NA	NA
ENSG00000146047	3.96948	5.50147	1.37538	3.99996	6.33531e-05	0.000170245	HIST1H2BA	255626	histone cluster 1 H2B family member a	HIST1H2BA	255626
ENSG00000226096	3.46949	5.50081	1.41584	3.88519	0.000102248	0.000268693	NA	NA	NA	NA	NA
ENSG00000198680	88.7702	5.49921	0.444085	12.3832	3.22081e-35	3.94749e-34	TUSC1	286319	tumor suppressor candidate 1	TUSC1	286319
ENSG00000233424	4.16992	5.49906	1.3749	3.99961	6.34461e-05	0.000170464	NA	NA	NA	NA	NA
ENSG00000115665	6.92493	5.4989	1.30766	4.20515	2.60906e-05	7.30201e-05	SLC5A7	60482	solute carrier family 5 member 7	SLC5A7	60482
ENSG00000237361	5.47448	5.49888	1.3286	4.13885	3.49044e-05	9.65026e-05	TUSC8	400128	tumor suppressor candidate 8 (non-protein coding)	TUSC8	400128
ENSG00000250374	5.53377	5.49887	1.32623	4.14625	3.3796e-05	9.35242e-05	NA	NA	NA	NA	NA
ENSG00000171840	33.8227	5.49858	0.765052	7.18719	6.61359e-13	3.26813e-12	NINJ2	4815	ninjurin 2	NINJ2	4815
ENSG00000264015	3.42672	5.4983	1.44641	3.80135	0.000143912	0.000372072	NA	NA	NA	NA	NA
ENSG00000167749	16.514	5.498	1.25109	4.39457	1.10994e-05	3.22644e-05	KLK4	9622	kallikrein related peptidase 4	KLK4	9622
ENSG00000089116	4.1013	5.49598	1.3787	3.98635	6.70985e-05	0.000179796	LHX5	64211	LIM homeobox 5	LHX5	64211
ENSG00000125823	3.05897	5.49558	1.41152	3.89339	9.88546e-05	0.000260231	CSTL1	128817	cystatin like 1	CSTL1	128817
ENSG00000183784	4.87925	5.49421	1.35364	4.05885	4.93154e-05	0.000134407	C9orf66	157983	chromosome 9 open reading frame 66	C9orf66	157983
ENSG00000110347	3.94454	5.49369	1.38815	3.95757	7.57148e-05	0.000201663	NA	NA	NA	NA	NA
ENSG00000224940	30.038	5.49238	0.877217	6.26115	3.82148e-10	1.58185e-09	PRRT4	401399	proline rich transmembrane protein 4	PRRT4	401399
ENSG00000197992	5.92866	5.49137	1.33296	4.11969	3.79383e-05	0.000104468	CLEC9A	283420	C-type lectin domain containing 9A	CLEC9A	283420
ENSG00000164695	3.69138	5.491	1.39702	3.93051	8.47658e-05	0.000224775	CHMP4C	92421	charged multivesicular body protein 4C	CHMP4C	92421
ENSG00000248268	5.8607	5.49059	1.32082	4.15695	3.22526e-05	8.94504e-05	NA	NA	NA	NA	NA
ENSG00000219448	4.48146	5.4902	1.37038	4.00632	6.16709e-05	0.000165976	NA	NA	NA	NA	NA
ENSG00000269514	4.21779	5.48995	1.36481	4.02249	5.75869e-05	0.000155569	NA	NA	NA	NA	NA
ENSG00000140279	5.04652	5.489	1.3596	4.03722	5.40876e-05	0.000146564	DUOX2	50506	dual oxidase 2	DUOX2	50506
ENSG00000166825	40.3201	5.48882	0.694644	7.90163	2.75273e-15	1.56218e-14	ANPEP	290	alanyl aminopeptidase, membrane	ANPEP	290
ENSG00000272094	4.61111	5.48787	1.37878	3.98022	6.88504e-05	0.000184342	NA	NA	NA	NA	NA
ENSG00000257883	85.6789	5.48516	0.568617	9.6465	5.08642e-22	3.92123e-21	NA	NA	NA	NA	NA
ENSG00000128313	9.0098	5.48457	1.26371	4.34004	1.42455e-05	4.10176e-05	APOL5	80831	apolipoprotein L5	APOL5	80831
ENSG00000171954	27.2559	5.48426	1.21969	4.49644	6.91011e-06	2.04866e-05	CYP4F22	126410	cytochrome P450 family 4 subfamily F member 22	CYP4F22	126410
ENSG00000137869	7.24455	5.48376	1.29249	4.24277	2.20773e-05	6.22804e-05	CYP19A1	1588	cytochrome P450 family 19 subfamily A member 1	CYP19A1	1588
ENSG00000204540	5.52219	5.48294	1.36868	4.006	6.17552e-05	0.000166188	PSORS1C1	170679	psoriasis susceptibility 1 candidate 1	PSORS1C1	170679
ENSG00000225140	33.5244	5.48289	0.869302	6.30724	2.8406e-10	1.18643e-09	LOC101930421	101930421	uncharacterized LOC101930421	LOC101930421	101930421
ENSG00000175793	507.895	5.48007	0.199542	27.4633	4.82339e-166	8.06283e-164	SFN	2810	stratifin	SFN	2810
ENSG00000171502	270.932	5.47703	0.260044	21.0619	1.77851e-98	9.2265e-97	COL24A1	255631	collagen type XXIV alpha 1 chain	COL24A1	255631
ENSG00000103184	8.58565	5.47648	1.29188	4.23915	2.2437e-05	6.3224e-05	SEC14L5	9717	SEC14 like lipid binding 5	SEC14L5	9717
ENSG00000133246	66.8531	5.46632	0.57374	9.52752	1.61081e-21	1.22023e-20	PRAM1	84106	PML-RARA regulated adaptor molecule 1	PRAM1	84106
ENSG00000186510	13.8367	5.45791	1.24438	4.38604	1.15433e-05	3.34966e-05	CLCNKA	1187	chloride voltage-gated channel Ka	CLCNKA	1187
ENSG00000267230	3.54238	5.45782	1.40141	3.89453	9.83886e-05	0.000259072	NA	NA	NA	NA	NA
ENSG00000084636	64.6606	5.45642	0.539568	10.1126	4.8595e-24	4.0481e-23	COL16A1	1307	collagen type XVI alpha 1 chain	COL16A1	1307
ENSG00000235615	6.99678	5.45521	1.31654	4.1436	3.41892e-05	9.45601e-05	NA	NA	NA	NA	NA
ENSG00000155886	10.8206	5.45515	1.11445	4.89492	9.83436e-07	3.14559e-06	SLC24A2	25769	solute carrier family 24 member 2	SLC24A2	25769
ENSG00000137441	5.38326	5.45298	1.34554	4.05263	5.06452e-05	0.000137794	FGFBP2	83888	fibroblast growth factor binding protein 2	FGFBP2	83888
ENSG00000166035	10.5724	5.45049	1.27064	4.28955	1.79036e-05	5.097e-05	LIPC	3990	lipase C, hepatic type	LIPC	3990
ENSG00000237534	3.53893	5.45011	1.38676	3.9301	8.49094e-05	0.000225135	NA	NA	NA	NA	NA
ENSG00000254348	3.78349	5.45007	1.37903	3.95211	7.7464e-05	0.000206103	NA	NA	NA	NA	NA
ENSG00000183571	9.62596	5.44878	1.27792	4.26377	2.01007e-05	5.6918e-05	PGPEP1L	145814	pyroglutamyl-peptidase I like	PGPEP1L	145814
ENSG00000124233	4.2943	5.44709	1.39042	3.9176	8.9436e-05	0.000236409	SEMG1	6406	semenogelin 1	SEMG1	6406
ENSG00000160654	3.9366	5.4462	1.3941	3.9066	9.36031e-05	0.000246925	CD3G	917	CD3g molecule	CD3G	917
ENSG00000150594	5.27187	5.44557	1.33016	4.09392	4.24147e-05	0.000116496	ADRA2A	150	adrenoceptor alpha 2A	ADRA2A	150
ENSG00000156219	56.9283	5.44511	0.619742	8.78609	1.54851e-18	1.03013e-17	ART3	419	ADP-ribosyltransferase 3	ART3	419
ENSG00000261353	3.0684	5.44413	1.42285	3.82621	0.000130133	0.000338161	NA	NA	NA	NA	NA
ENSG00000205592	4.57896	5.44389	1.34514	4.04708	5.18613e-05	0.000140899	NA	NA	NA	NA	NA
ENSG00000253577	3.54601	5.44368	1.38779	3.92254	8.76186e-05	0.00023189	NA	NA	NA	NA	NA
ENSG00000205436	5.35407	5.44327	1.32172	4.11832	3.81645e-05	0.000105062	EXOC3L4	91828	exocyst complex component 3 like 4	EXOC3L4	91828
ENSG00000179776	3.28909	5.44311	1.39319	3.90693	9.34764e-05	0.000246612	CDH5	1003	cadherin 5	CDH5	1003
ENSG00000112333	3.79217	5.43922	1.40356	3.87529	0.000106496	0.000279394	NR2E1	7101	nuclear receptor subfamily 2 group E member 1	NR2E1	7101
ENSG00000240990	3.43581	5.43905	1.42257	3.82341	0.000131621	0.000341851	HOXA11-AS	221883	HOXA11 antisense RNA	HOXA11-AS	221883
ENSG00000256671	15.1975	5.43148	1.08082	5.02533	5.02571e-07	1.6505e-06	LIMS4	100288695	LIM zinc finger domain containing 4	LIMS4	100288695
ENSG00000175264	14.3599	5.43039	1.24252	4.37048	1.23975e-05	3.58717e-05	CHST1	8534	carbohydrate sulfotransferase 1	CHST1	8534
ENSG00000185436	6.27783	5.42907	1.30989	4.14469	3.40273e-05	9.41296e-05	IFNLR1	163702	interferon lambda receptor 1	IFNLR1	163702
ENSG00000272622	15.9653	5.42826	1.07224	5.06253	4.13721e-07	1.36916e-06	NA	NA	NA	NA	NA
ENSG00000197471	41.2029	5.42819	0.868582	6.24948	4.11817e-10	1.70045e-09	SPN	6693	NA	NA	NA
ENSG00000197859	8.12666	5.42793	1.28814	4.21376	2.51156e-05	7.04224e-05	ADAMTSL2	9719	ADAMTS like 2	ADAMTSL2	9719
ENSG00000173805	170.354	5.42588	0.277203	19.5737	2.5933e-85	1.08677e-83	HAP1	9001	huntingtin associated protein 1	HAP1	9001
ENSG00000163600	23.1695	5.4236	0.880162	6.16205	7.18083e-10	2.91506e-09	ICOS	29851	inducible T cell costimulator	ICOS	29851
ENSG00000108556	55.9101	5.42243	0.672224	8.0664	7.24005e-16	4.21202e-15	CHRNE	1145	cholinergic receptor nicotinic epsilon subunit	CHRNE	1145
ENSG00000176884	18.2516	5.42208	1.08133	5.01426	5.32379e-07	1.74287e-06	GRIN1	2902	glutamate ionotropic receptor NMDA type subunit 1	GRIN1	2902
ENSG00000204103	33.7767	5.41135	0.691413	7.82651	5.01615e-15	2.80645e-14	MAFB	9935	MAF bZIP transcription factor B	MAFB	9935
ENSG00000224810	14.9649	5.41	1.2552	4.31005	1.63216e-05	4.66959e-05	NA	NA	NA	NA	NA
ENSG00000188991	8.95436	5.40863	1.27168	4.25313	2.10799e-05	5.95674e-05	SLC15A5	729025	solute carrier family 15 member 5	SLC15A5	729025
ENSG00000019505	11.6713	5.40772	1.25539	4.30762	1.65023e-05	4.71816e-05	SYT13	57586	synaptotagmin 13	SYT13	57586
ENSG00000248746	12.2863	5.40665	1.2468	4.33641	1.44826e-05	4.16604e-05	ACTN3	89	actinin alpha 3 (gene/pseudogene)	ACTN3	89
ENSG00000260913	28.4937	5.40638	0.763918	7.07717	1.47133e-12	7.11635e-12	LINC01254	101927350	long intergenic non-protein coding RNA 1254	LINC01254	101927350
ENSG00000215160	3.6889	5.40424	1.39481	3.87455	0.000106823	0.00028013	NA	NA	NA	NA	NA
ENSG00000266105	4.21264	5.4033	1.41017	3.83166	0.00012728	0.000331062	NA	NA	NA	NA	NA
ENSG00000253500	4.75053	5.40283	1.36246	3.96548	7.32478e-05	0.000195403	NA	NA	NA	NA	NA
ENSG00000233708	3.98259	5.40235	1.39107	3.88358	0.00010293	0.00027039	NA	NA	NA	NA	NA
ENSG00000230524	8.37865	5.40223	1.27677	4.23117	2.3248e-05	6.53869e-05	COL6A4P1	344875	collagen type VI alpha 4 pseudogene 1	COL6A4P1	344875
ENSG00000162598	10.1974	5.40069	1.28408	4.20587	2.60082e-05	7.28236e-05	C1orf87	127795	chromosome 1 open reading frame 87	C1orf87	127795
ENSG00000198092	12.6716	5.40032	1.1084	4.87217	1.10379e-06	3.51634e-06	TMPRSS11F	389208	transmembrane serine protease 11F	TMPRSS11F	389208
ENSG00000166351	2.84146	5.39917	1.44863	3.72709	0.000193706	0.000492932	POTED	317754	POTE ankyrin domain family member D	POTED	317754
ENSG00000229205	17.3463	5.39841	0.923648	5.84466	5.07606e-09	1.94046e-08	LINC00200	399706	long intergenic non-protein coding RNA 200	LINC00200	399706
ENSG00000249515	12.996	5.39781	1.08574	4.97154	6.6424e-07	2.15858e-06	NA	NA	NA	NA	NA
ENSG00000144010	5.5125	5.39744	1.32815	4.06386	4.82668e-05	0.000131692	TRIM43B	653192	tripartite motif containing 43B	TRIM43B	653192
ENSG00000233917	3.89138	5.39696	1.38045	3.90956	9.24657e-05	0.00024416	POTEB	100996331	POTE ankyrin domain family member B	POTEB	100996331
ENSG00000116833	4.34644	5.39544	1.35751	3.97451	7.0525e-05	0.000188524	NR5A2	2494	nuclear receptor subfamily 5 group A member 2	NR5A2	2494
ENSG00000249444	3.04871	5.39503	1.4437	3.73694	0.000186274	0.000475065	NA	NA	NA	NA	NA
ENSG00000108753	4.37733	5.39351	1.36847	3.94127	8.10498e-05	0.000215262	NA	NA	NA	NA	NA
ENSG00000250968	3.77889	5.39311	1.40568	3.83667	0.000124715	0.00032467	LINC02382	100506107	long intergenic non-protein coding RNA 2382	LINC02382	100506107
ENSG00000238212	10.4854	5.3924	1.3059	4.12927	3.63913e-05	0.000100337	LINC02096	107984977	long intergenic non-protein coding RNA 2096	LINC02096	107984977
ENSG00000272218	5.35731	5.38887	1.33965	4.02258	5.75634e-05	0.00015552	NA	NA	NA	NA	NA
ENSG00000104324	146.832	5.38696	0.338054	15.9352	3.6099e-57	8.13619e-56	CPQ	10404	carboxypeptidase Q	CPQ	10404
ENSG00000185905	4.31993	5.38682	1.41613	3.80389	0.000142443	0.000368684	C16orf54	283897	NA	NA	NA
ENSG00000234828	6.25945	5.38383	1.34739	3.99576	6.44874e-05	0.000173154	IQCM	285423	IQ motif containing M	IQCM	285423
ENSG00000163864	10.7508	5.38166	1.25558	4.28618	1.81769e-05	5.17187e-05	NMNAT3	349565	nicotinamide nucleotide adenylyltransferase 3	NMNAT3	349565
ENSG00000129667	385.295	5.38138	0.211098	25.4923	2.39949e-143	3.03354e-141	RHBDF2	79651	rhomboid 5 homolog 2	RHBDF2	79651
ENSG00000101470	12.3487	5.37825	1.24872	4.30702	1.65471e-05	4.72962e-05	TNNC2	7125	troponin C2, fast skeletal type	TNNC2	7125
ENSG00000184922	25.4985	5.37791	0.878105	6.12445	9.09977e-10	3.66733e-09	FMNL1	752	formin like 1	FMNL1	752
ENSG00000151790	18.2856	5.3767	1.07292	5.01125	5.40764e-07	1.76917e-06	TDO2	6999	tryptophan 2,3-dioxygenase	TDO2	6999
ENSG00000238086	7.32847	5.37413	1.3179	4.07778	4.5467e-05	0.000124448	NA	NA	NA	NA	NA
ENSG00000235974	34.3505	5.37262	0.873804	6.14855	7.81964e-10	3.16925e-09	NA	NA	NA	NA	NA
ENSG00000187730	32.0462	5.3682	0.870473	6.167	6.95984e-10	2.82802e-09	GABRD	2563	gamma-aminobutyric acid type A receptor delta subunit	GABRD	2563
ENSG00000153064	10.4748	5.36505	1.11239	4.82297	1.41436e-06	4.46179e-06	BANK1	55024	B cell scaffold protein with ankyrin repeats 1	BANK1	55024
ENSG00000116254	627.048	5.35779	0.186008	28.8041	1.90814e-182	4.10099e-180	CHD5	26038	chromodomain helicase DNA binding protein 5	CHD5	26038
ENSG00000204542	1.99295	5.35235	4.25637	1.25749	0.208576	0.298565	C6orf15	29113	chromosome 6 open reading frame 15	C6orf15	29113
ENSG00000083814	218.79	5.35229	0.266917	20.0523	1.92786e-89	8.7492e-88	ZNF671	79891	zinc finger protein 671	ZNF671	79891
ENSG00000225826	11.1962	5.35171	1.25169	4.27557	1.90647e-05	5.41167e-05	LINC00626	79100	long intergenic non-protein coding RNA 626	LINC00626	79100
ENSG00000141526	413.038	5.34925	0.218939	24.4326	7.70922e-132	7.83658e-130	SLC16A3	9123	solute carrier family 16 member 3	SLC16A3	9123
ENSG00000120057	5.531	5.34895	1.30893	4.08651	4.37903e-05	0.000120044	SFRP5	6425	secreted frizzled related protein 5	SFRP5	6425
ENSG00000158125	2.81914	5.34836	1.51913	3.52067	0.00043046	0.00105156	XDH	7498	xanthine dehydrogenase	XDH	7498
ENSG00000118004	47.1171	5.3471	0.685078	7.80509	5.94588e-15	3.31061e-14	COLEC11	78989	collectin subfamily member 11	COLEC11	78989
ENSG00000231918	4.58425	5.34586	1.36083	3.92839	8.55167e-05	0.000226666	LOC730100	730100	uncharacterized LOC730100	LOC730100	730100
ENSG00000263745	2.77438	5.34564	1.48851	3.59127	0.000329065	0.000814983	NA	NA	NA	NA	NA
ENSG00000143032	3.9443	5.34523	1.38697	3.8539	0.000116252	0.000303533	BARHL2	343472	BarH like homeobox 2	BARHL2	343472
ENSG00000267260	163.034	5.34407	0.349864	15.2747	1.12737e-52	2.24943e-51	LOC728485	728485	uncharacterized LOC728485	LOC728485	728485
ENSG00000236253	4.45191	5.34405	1.3809	3.86999	0.000108841	0.000285097	SLC25A3P1	163742	solute carrier family 25 member 3 pseudogene 1	SLC25A3P1	163742
ENSG00000204282	38.898	5.34401	0.76383	6.99634	2.62739e-12	1.25009e-11	TNRC6C-AS1	100131096	TNRC6C antisense RNA 1	TNRC6C-AS1	100131096
ENSG00000251152	5.96242	5.34295	1.33506	4.00203	6.28014e-05	0.000168913	NA	NA	NA	NA	NA
ENSG00000115263	6.85266	5.34291	1.30554	4.09249	4.26761e-05	0.000117161	GCG	2641	glucagon	GCG	2641
ENSG00000179133	2.83892	5.34238	1.43212	3.73039	0.000191187	0.000486973	C10orf67	256815	chromosome 10 open reading frame 67	C10orf67	256815
ENSG00000225718	4.37869	5.34123	1.37064	3.8969	9.74333e-05	0.000256646	NA	NA	NA	NA	NA
ENSG00000269072	3.22731	5.34079	1.44539	3.69505	0.000219844	0.000556387	LOC101928517	101928517	uncharacterized LOC101928517	LOC101928517	101928517
ENSG00000240654	19.9457	5.34048	0.889738	6.0023	1.94541e-09	7.65668e-09	C1QTNF9	338872	C1q and TNF related 9	C1QTNF9	338872
ENSG00000170866	5.24262	5.33905	1.34907	3.95759	7.57086e-05	0.000201663	NA	NA	NA	NA	NA
ENSG00000235113	4.55495	5.33746	1.3524	3.94666	7.92481e-05	0.000210607	NA	NA	NA	NA	NA
ENSG00000172548	11.8001	5.33725	1.10184	4.84395	1.27281e-06	4.03387e-06	NIPAL4	348938	NIPA like domain containing 4	NIPAL4	348938
ENSG00000235749	3.61791	5.33636	1.39226	3.83286	0.00012666	0.000329505	NA	NA	NA	NA	NA
ENSG00000237271	5.42024	5.33624	1.33212	4.00582	6.18014e-05	0.000166298	NA	NA	NA	NA	NA
ENSG00000229848	3.52517	5.33586	1.46083	3.65262	0.000259575	0.000650918	NA	NA	NA	NA	NA
ENSG00000260549	3.41933	5.33489	1.41622	3.76701	0.000165218	0.000423805	MT1L	4500	metallothionein 1L, pseudogene	MT1L	4500
ENSG00000128709	3.57351	5.33438	1.40332	3.80127	0.000143955	0.000372151	HOXD9	3235	homeobox D9	HOXD9	3235
ENSG00000263567	6.91985	5.33364	1.32805	4.01615	5.91567e-05	0.000159595	NA	NA	NA	NA	NA
ENSG00000228772	2.51059	5.33338	1.4711	3.62544	0.000288472	0.000718529	NA	NA	NA	NA	NA
ENSG00000174749	37.5126	5.33256	0.867508	6.14699	7.89661e-10	3.19786e-09	FAM241A	132720	family with sequence similarity 241 member A	FAM241A	132720
ENSG00000185037	4.62233	5.33119	1.3811	3.8601	0.000113342	0.00029632	ZNF733P	643955	zinc finger protein 733, pseudogene	ZNF733P	643955
ENSG00000233080	7.50464	5.32992	1.29633	4.11154	3.93036e-05	0.000108159	LINC01399	104310353	long intergenic non-protein coding RNA 1399	LINC01399	104310353
ENSG00000214645	42.7956	5.32946	0.603229	8.83489	1.00196e-18	6.71893e-18	NA	NA	NA	NA	NA
ENSG00000188677	82.9825	5.32713	0.414934	12.8385	9.98029e-38	1.31883e-36	PARVB	29780	parvin beta	PARVB	29780
ENSG00000162367	36.8136	5.32344	0.628783	8.46627	2.53387e-17	1.58112e-16	TAL1	6886	TAL bHLH transcription factor 1, erythroid differentiation factor	TAL1	6886
ENSG00000135373	7.3938	5.32337	1.28072	4.15655	3.23085e-05	8.95889e-05	EHF	26298	ETS homologous factor	EHF	26298
ENSG00000233421	76.5094	5.31661	0.516222	10.2991	7.11392e-25	6.12624e-24	LINC01783	100132147	long intergenic non-protein coding RNA 1783	LINC01783	100132147
ENSG00000133110	22.8535	5.30647	1.0649	4.98309	6.25783e-07	2.03823e-06	POSTN	10631	periostin	POSTN	10631
ENSG00000150281	64.4941	5.30459	0.542019	9.78673	1.28385e-22	1.0139e-21	CTF1	1489	cardiotrophin 1	CTF1	1489
ENSG00000124107	4.37728	5.29939	1.43305	3.69798	0.000217325	0.000550151	SLPI	6590	secretory leukocyte peptidase inhibitor	SLPI	6590
ENSG00000235111	3.19564	5.29376	1.44118	3.67322	0.000239514	0.00060314	NA	NA	NA	NA	NA
ENSG00000227066	11.5416	5.2926	1.25137	4.22945	2.34266e-05	6.58645e-05	NA	NA	NA	NA	NA
ENSG00000166126	202.402	5.29259	0.342267	15.4633	6.13383e-54	1.27635e-52	AMN	81693	amnion associated transmembrane protein	AMN	81693
ENSG00000228858	5.68797	5.28938	1.39009	3.80506	0.000141768	0.000367033	NA	NA	NA	NA	NA
ENSG00000130201	5.01357	5.28931	1.34263	3.93951	8.16487e-05	0.000216776	NA	NA	NA	NA	NA
ENSG00000233355	10.1691	5.28861	1.25953	4.19886	2.6826e-05	7.50085e-05	CHRM3-AS2	100506915	CHRM3 antisense RNA 2	CHRM3-AS2	100506915
ENSG00000214794	5.18553	5.28785	1.33907	3.9489	7.85096e-05	0.000208718	NA	NA	NA	NA	NA
ENSG00000241163	4.32559	5.28769	1.373	3.85118	0.00011755	0.000306815	LINC00877	285286	long intergenic non-protein coding RNA 877	LINC00877	285286
ENSG00000149380	20.6239	5.28556	0.888392	5.94958	2.68837e-09	1.04658e-08	P4HA3	283208	prolyl 4-hydroxylase subunit alpha 3	P4HA3	283208
ENSG00000257718	5.6313	5.28384	1.33654	3.95338	7.70562e-05	0.000205055	NA	NA	NA	NA	NA
ENSG00000230031	3.73447	5.28336	1.38776	3.80711	0.000140598	0.00036416	POTEB2	100287399	POTE ankyrin domain family member B2	POTEB2	100287399
ENSG00000264660	5.25914	5.28333	1.34324	3.93328	8.37954e-05	0.00022228	NA	NA	NA	NA	NA
ENSG00000146374	6.75818	5.28282	1.30921	4.03511	5.45759e-05	0.00014782	RSPO3	84870	R-spondin 3	RSPO3	84870
ENSG00000104818	6.29645	5.28281	1.31583	4.0148	5.94953e-05	0.000160451	CGB2	114336	chorionic gonadotropin beta subunit 2	CGB2	114336
ENSG00000250986	4.68925	5.28279	1.35084	3.91075	9.20099e-05	0.000243004	NA	NA	NA	NA	NA
ENSG00000272046	3.57494	5.28277	1.40118	3.77023	0.000163096	0.000418541	NA	NA	NA	NA	NA
ENSG00000077935	68.058	5.28271	0.490561	10.7687	4.83634e-27	4.49971e-26	SMC1B	27127	structural maintenance of chromosomes 1B	SMC1B	27127
ENSG00000137745	176.118	5.282	0.330568	15.9786	1.80278e-57	4.10937e-56	MMP13	4322	matrix metallopeptidase 13	MMP13	4322
ENSG00000186204	6.17573	5.28145	1.32972	3.97184	7.13187e-05	0.00019051	CYP4F12	66002	cytochrome P450 family 4 subfamily F member 12	CYP4F12	66002
ENSG00000114638	6.26006	5.28007	1.33143	3.96571	7.31784e-05	0.000195235	UPK1B	7348	uroplakin 1B	UPK1B	7348
ENSG00000235268	5.33606	5.27994	1.34787	3.91724	8.95697e-05	0.000236741	KDM4E	390245	lysine demethylase 4E	KDM4E	390245
ENSG00000197915	178.873	5.27888	0.400381	13.1846	1.07558e-39	1.51371e-38	HRNR	388697	hornerin	HRNR	388697
ENSG00000233985	3.68803	5.27816	1.41178	3.73865	0.000185014	0.000471971	NA	NA	NA	NA	NA
ENSG00000163623	44.9398	5.27701	0.8714	6.05578	1.3974e-09	5.54044e-09	NKX6-1	4825	NK6 homeobox 1	NKX6-1	4825
ENSG00000228636	4.00538	5.27694	1.39132	3.79277	0.000148978	0.00038441	NA	NA	NA	NA	NA
ENSG00000251172	5.34875	5.27656	1.33717	3.94608	7.94424e-05	0.000211105	NA	NA	NA	NA	NA
ENSG00000228166	2.57015	5.27575	1.46731	3.59552	0.000323749	0.000802412	NA	NA	NA	NA	NA
ENSG00000204449	6.72776	5.27245	1.32384	3.9827	6.81376e-05	0.000182515	TRIM49C	642612	tripartite motif containing 49C	TRIM49C	642612
ENSG00000138795	6.88678	5.26805	1.30009	4.05208	5.0765e-05	0.000138082	LEF1	51176	lymphoid enhancer binding factor 1	LEF1	51176
ENSG00000146122	8.45207	5.26775	1.29455	4.06918	4.71784e-05	0.000128828	DAAM2	23500	dishevelled associated activator of morphogenesis 2	DAAM2	23500
ENSG00000234352	64.7529	5.26505	0.477918	11.0166	3.17726e-28	3.07003e-27	LOC349160	349160	uncharacterized LOC349160	LOC349160	349160
ENSG00000102802	12.2807	5.26489	1.09816	4.7943	1.63241e-06	5.11855e-06	MEDAG	84935	mesenteric estrogen dependent adipogenesis	MEDAG	84935
ENSG00000110076	110.88	5.26485	0.442958	11.8857	1.40509e-32	1.5876e-31	NRXN2	9379	neurexin 2	NRXN2	9379
ENSG00000250714	7.27472	5.26446	1.28702	4.09042	4.30593e-05	0.000118161	NA	NA	NA	NA	NA
ENSG00000002746	90.7188	5.26443	0.403572	13.0446	6.82174e-39	9.38542e-38	HECW1	23072	HECT, C2 and WW domain containing E3 ubiquitin protein ligase 1	HECW1	23072
ENSG00000152213	8.62137	5.26395	1.28551	4.09482	4.2249e-05	0.000116062	11	115761	ADP ribosylation factor like GTPase 11	11	115761
ENSG00000181333	7.98217	5.26133	1.27124	4.13874	3.49212e-05	9.65401e-05	HEPHL1	341208	hephaestin like 1	HEPHL1	341208
ENSG00000105122	28.8597	5.25932	0.763642	6.88715	5.69196e-12	2.65651e-11	RASAL3	64926	RAS protein activator like 3	RASAL3	64926
ENSG00000166897	6.43577	5.25913	1.30518	4.02942	5.59147e-05	0.000151242	ELFN2	114794	extracellular leucine rich repeat and fibronectin type III domain containing 2	ELFN2	114794
ENSG00000260903	11.1645	5.25901	1.25438	4.19252	2.75868e-05	7.70428e-05	XKR7	343702	XK related 7	XKR7	343702
ENSG00000039600	81.4974	5.25875	0.437698	12.0146	2.97961e-33	3.43631e-32	SOX30	11063	SRY-box 30	SOX30	11063
ENSG00000221844	8.02158	5.25825	1.2823	4.10064	4.12006e-05	0.000113213	NA	NA	NA	NA	NA
ENSG00000197616	8.70042	5.25738	1.27635	4.11907	3.80403e-05	0.00010474	MYH6	4624	myosin heavy chain 6	MYH6	4624
ENSG00000260209	6.93404	5.25693	1.29737	4.052	5.07818e-05	0.000138116	NA	NA	NA	NA	NA
ENSG00000120645	35.6783	5.25257	0.590128	8.90074	5.54779e-19	3.77175e-18	IQSEC3	440073	IQ motif and Sec7 domain 3	IQSEC3	440073
ENSG00000258128	83.7052	5.25108	0.415391	12.6413	1.24945e-36	1.5991e-35	NA	NA	NA	NA	NA
ENSG00000144488	83.9289	5.24511	0.444916	11.789	4.44753e-32	4.92898e-31	ESPNL	339768	espin like	ESPNL	339768
ENSG00000165181	59.4531	5.23818	0.51349	10.2011	1.95949e-24	1.66222e-23	C9orf84	158401	chromosome 9 open reading frame 84	C9orf84	158401
ENSG00000197629	3.13028	5.23755	1.50135	3.48855	0.000485641	0.00117861	MPEG1	219972	macrophage expressed 1	MPEG1	219972
ENSG00000121743	23.3299	5.23597	0.894942	5.85063	4.89729e-09	1.87402e-08	GJA3	2700	gap junction protein alpha 3	GJA3	2700
ENSG00000136250	16.1767	5.23418	1.09567	4.77714	1.77802e-06	5.55427e-06	AOAH	313	acyloxyacyl hydrolase	AOAH	313
ENSG00000184507	24.3311	5.23308	0.886608	5.90236	3.5834e-09	1.38391e-08	NUTM1	256646	NUT midline carcinoma family member 1	NUTM1	256646
ENSG00000236740	2.15544	5.23208	1.6954	3.08605	0.00202834	0.0045403	LOC101927189	101927189	uncharacterized LOC101927189	LOC101927189	101927189
ENSG00000163285	24.6332	5.23176	0.779886	6.70836	1.9682e-11	8.88274e-11	GABRG1	2565	gamma-aminobutyric acid type A receptor gamma1 subunit	GABRG1	2565
ENSG00000224177	3.86638	5.23103	1.40711	3.71758	0.000201144	0.000511081	LINC00570	100874055	long intergenic non-protein coding RNA 570	LINC00570	100874055
ENSG00000167261	3.53804	5.23087	1.43631	3.64188	0.000270654	0.000676556	DPEP2	64174	dipeptidase 2	DPEP2	64174
ENSG00000204677	4.53816	5.23038	1.35458	3.86126	0.000112806	0.000295149	FAM153C	653316	family with sequence similarity 153 member C	FAM153C	653316
ENSG00000135898	3.4142	5.22995	1.40108	3.7328	0.00018936	0.000482524	GPR55	9290	G protein-coupled receptor 55	GPR55	9290
ENSG00000258117	3.19828	5.22972	1.42246	3.67653	0.00023643	0.000595956	NA	NA	NA	NA	NA
ENSG00000242357	3.43133	5.2289	1.39627	3.7449	0.000180468	0.000460919	NA	NA	NA	NA	NA
ENSG00000186329	5.68382	5.22866	1.34712	3.88137	0.000103869	0.000272785	TMEM212	389177	transmembrane protein 212	TMEM212	389177
ENSG00000215644	3.51022	5.22764	1.49264	3.50227	0.000461314	0.00112302	GCGR	2642	glucagon receptor	GCGR	2642
ENSG00000005243	4.02588	5.22752	1.37076	3.81361	0.000136954	0.000355119	COPZ2	51226	coatomer protein complex subunit zeta 2	COPZ2	51226
ENSG00000144015	5.99613	5.22749	1.34424	3.8888	0.000100741	0.000264989	TRIM43	129868	tripartite motif containing 43	TRIM43	129868
ENSG00000260976	2.68593	5.22738	1.48587	3.51805	0.000434732	0.00106166	LINC01633	101929069	long intergenic non-protein coding RNA 1633	LINC01633	101929069
ENSG00000203386	17.5376	5.22734	1.07153	4.87841	1.06944e-06	3.41053e-06	LINC01317	104355287	long intergenic non-protein coding RNA 1317	LINC01317	104355287
ENSG00000166111	3.49644	5.22731	1.39986	3.73416	0.000188346	0.000480023	SVOP	55530	SV2 related protein	SVOP	55530
ENSG00000259560	5.14764	5.2266	1.3791	3.78986	0.000150732	0.000388568	NA	NA	NA	NA	NA
ENSG00000168621	4.99741	5.22635	1.33535	3.91385	9.08366e-05	0.000239984	GDNF	2668	glial cell derived neurotrophic factor	GDNF	2668
ENSG00000176571	3.59124	5.22626	1.39012	3.75957	0.000170208	0.000435899	CNBD1	168975	cyclic nucleotide binding domain containing 1	CNBD1	168975
ENSG00000270325	4.1788	5.22615	1.36298	3.83436	0.000125893	0.000327567	NA	NA	NA	NA	NA
ENSG00000183654	28.3608	5.226	0.693298	7.53788	4.7767e-14	2.52683e-13	MARCH11	441061	membrane associated ring-CH-type finger 11	MARCH11	441061
ENSG00000239473	3.598	5.22561	1.37524	3.79978	0.000144827	0.000374276	NA	NA	NA	NA	NA
ENSG00000241416	3.44296	5.22507	1.40423	3.72095	0.000198477	0.000504474	NA	NA	NA	NA	NA
ENSG00000120659	4.03159	5.22491	1.41784	3.68513	0.000228586	0.000577347	TNFSF11	8600	TNF superfamily member 11	TNFSF11	8600
ENSG00000198570	4.05072	5.22465	1.38401	3.77501	0.000159999	0.000411189	RD3	343035	retinal degeneration 3	RD3	343035
ENSG00000236318	7.98903	5.2245	1.29818	4.02447	5.71039e-05	0.00015432	NA	NA	NA	NA	NA
ENSG00000253143	5.24831	5.2237	1.33639	3.90881	9.27522e-05	0.00024479	NA	NA	NA	NA	NA
ENSG00000248360	35.848	5.22336	0.590852	8.84039	9.53854e-19	6.40351e-18	LINC00504	201853	long intergenic non-protein coding RNA 504	LINC00504	201853
ENSG00000122733	3.21555	5.22319	1.49673	3.48972	0.000483522	0.00117366	PHF24	23349	PHD finger protein 24	PHF24	23349
ENSG00000223523	7.02249	5.22293	1.30929	3.98913	6.63154e-05	0.000177777	NA	NA	NA	NA	NA
ENSG00000225044	3.49733	5.22172	1.42922	3.65355	0.000258637	0.000648728	NA	NA	NA	NA	NA
ENSG00000157119	4.78163	5.2213	1.35	3.86763	0.000109898	0.000287741	KLHL40	131377	kelch like family member 40	KLHL40	131377
ENSG00000086288	4.10082	5.22089	1.38378	3.77292	0.000161349	0.000414413	NME8	51314	NME/NM23 family member 8	NME8	51314
ENSG00000029559	2.90926	5.21983	1.43249	3.64388	0.00026856	0.000671992	IBSP	3381	integrin binding sialoprotein	IBSP	3381
ENSG00000070915	4.43185	5.21875	1.36227	3.83091	0.000127669	0.000331987	SLC12A3	6559	solute carrier family 12 member 3	SLC12A3	6559
ENSG00000149781	295.547	5.2186	0.206727	25.244	1.31917e-140	1.59408e-138	FERMT3	83706	fermitin family member 3	FERMT3	83706
ENSG00000180806	2.64774	5.21463	1.49072	3.49806	0.000468663	0.00114008	HOXC9	3225	homeobox C9	HOXC9	3225
ENSG00000185215	124.336	5.21379	0.340464	15.3138	6.18638e-53	1.24343e-51	TNFAIP2	7127	TNF alpha induced protein 2	TNFAIP2	7127
ENSG00000047457	38.642	5.21246	0.591629	8.81035	1.24755e-18	8.33054e-18	CP	1356	ceruloplasmin	CP	1356
ENSG00000179873	78.3045	5.21137	0.43498	11.9807	4.48411e-33	5.14186e-32	NLRP11	204801	NLR family pyrin domain containing 11	NLRP11	204801
ENSG00000130035	18.7928	5.21096	0.897232	5.80782	6.3291e-09	2.4045e-08	KCNA6	3742	NA	NA	NA
ENSG00000168930	6.9832	5.21086	1.33484	3.90375	9.47142e-05	0.000249768	TRIM49	57093	tripartite motif containing 49	TRIM49	57093
ENSG00000138356	51.2988	5.20894	0.524687	9.92772	3.15386e-23	2.54346e-22	AOX1	316	aldehyde oxidase 1	AOX1	316
ENSG00000225872	3.80944	5.20876	1.45924	3.56951	0.000357647	0.000882214	LINC01529	644050	long intergenic non-protein coding RNA 1529	LINC01529	644050
ENSG00000083307	6.93275	5.20267	1.2852	4.04814	5.16263e-05	0.000140298	GRHL2	79977	grainyhead like transcription factor 2	GRHL2	79977
ENSG00000104888	227.145	5.19888	0.307153	16.9261	2.89133e-64	7.68526e-63	SLC17A7	57030	solute carrier family 17 member 7	SLC17A7	57030
ENSG00000179826	6.14131	5.19878	1.30617	3.98018	6.88641e-05	0.000184363	MRGPRX3	117195	MAS related GPR family member X3	MRGPRX3	117195
ENSG00000187135	7.79372	5.19878	1.27612	4.07391	4.62307e-05	0.000126435	VSTM2B	342865	V-set and transmembrane domain containing 2B	VSTM2B	342865
ENSG00000184139	31.0327	5.19676	0.641445	8.10164	5.42233e-16	3.1717e-15	NA	NA	NA	NA	NA
ENSG00000185028	6.00811	5.19646	1.31144	3.96242	7.41948e-05	0.000197754	LRRC14B	389257	leucine rich repeat containing 14B	LRRC14B	389257
ENSG00000226445	12.5557	5.19644	1.09113	4.76242	1.91288e-06	5.96503e-06	LOC101929523	101929523	uncharacterized LOC101929523	LOC101929523	101929523
ENSG00000242950	126.433	5.19579	0.326237	15.9264	4.15363e-57	9.3407e-56	ERVW-1	30816	endogenous retrovirus group W member 1, envelope	ERVW-1	30816
ENSG00000131015	86.7763	5.18667	0.464615	11.1634	6.16155e-29	6.09251e-28	ULBP2	80328	UL16 binding protein 2	ULBP2	80328
ENSG00000142449	7.55444	5.18073	1.31057	3.95303	7.7167e-05	0.000205331	FBN3	84467	fibrillin 3	FBN3	84467
ENSG00000116771	40.6311	5.18055	0.558055	9.28321	1.64444e-20	1.19487e-19	AGMAT	79814	agmatinase	AGMAT	79814
ENSG00000259630	25.2005	5.1783	0.778699	6.64994	2.93215e-11	1.30937e-10	NA	NA	NA	NA	NA
ENSG00000207643	2.45991	5.1757	1.50491	3.43921	0.000583406	0.00140298	NA	NA	NA	NA	NA
ENSG00000235343	3.54063	5.17531	1.46795	3.52554	0.000422614	0.00103332	LINC01665	101929350	long intergenic non-protein coding RNA 1665	LINC01665	101929350
ENSG00000249849	5.41142	5.17489	1.3569	3.81376	0.000136868	0.000354926	NA	NA	NA	NA	NA
ENSG00000205176	30.9621	5.17233	0.775663	6.66827	2.58831e-11	1.15944e-10	REXO1L1P	254958	REXO1 like 1, pseudogene	REXO1L1P	254958
ENSG00000242911	2.88346	5.17122	1.46448	3.5311	0.000413835	0.00101342	NA	NA	NA	NA	NA
ENSG00000228140	6.39839	5.17111	1.29054	4.00694	6.15093e-05	0.000165571	NA	NA	NA	NA	NA
ENSG00000251598	3.06554	5.17111	1.45081	3.5643	0.000364834	0.00089891	NA	NA	NA	NA	NA
ENSG00000109991	8.31837	5.16889	1.31756	3.92309	8.74219e-05	0.00023139	P2RX3	5024	purinergic receptor P2X 3	P2RX3	5024
ENSG00000132911	9.07374	5.16846	1.26502	4.08567	4.39497e-05	0.00012047	NMUR2	56923	neuromedin U receptor 2	NMUR2	56923
ENSG00000254486	3.96616	5.16745	1.3591	3.80211	0.00014347	0.000371024	LINC02547	105376554	long intergenic non-protein coding RNA 2547	LINC02547	105376554
ENSG00000163254	9.05607	5.1668	1.29911	3.97719	6.97336e-05	0.000186541	CRYGC	1420	crystallin gamma C	CRYGC	1420
ENSG00000227059	2.63957	5.16537	1.47158	3.51009	0.00044796	0.00109245	ANHX	647589	anomalous homeobox	ANHX	647589
ENSG00000108691	2.94172	5.16508	1.45631	3.5467	0.000390085	0.000957833	CCL2	6347	C-C motif chemokine ligand 2	CCL2	6347
ENSG00000257512	3.55297	5.16455	1.41451	3.65112	0.000261099	0.000654521	NA	NA	NA	NA	NA
ENSG00000137757	3.44853	5.16449	1.39137	3.71181	0.000205786	0.000522258	CASP5	838	caspase 5	CASP5	838
ENSG00000104237	3.45706	5.1641	1.39874	3.69196	0.000222531	0.000562952	RP1	6101	RP1, axonemal microtubule associated	RP1	6101
ENSG00000261097	4.79067	5.16074	1.35222	3.81649	0.000135363	0.000351207	LINC00563	100861554	long intergenic non-protein coding RNA 563	LINC00563	100861554
ENSG00000165985	3.03082	5.16025	1.43016	3.60816	0.000308376	0.000765761	C1QL3	389941	complement C1q like 3	C1QL3	389941
ENSG00000198796	6.89119	5.15932	1.31368	3.92739	8.58716e-05	0.000227526	ALPK2	115701	alpha kinase 2	ALPK2	115701
ENSG00000258986	3.48399	5.15915	1.38853	3.71555	0.000202762	0.000514932	TMEM179	388021	transmembrane protein 179	TMEM179	388021
ENSG00000231877	2.97972	5.15849	1.43141	3.60379	0.000313608	0.000778238	NA	NA	NA	NA	NA
ENSG00000250316	8.10703	5.15829	1.30668	3.94764	7.89239e-05	0.000209801	NA	NA	NA	NA	NA
ENSG00000228189	3.06419	5.15778	1.43969	3.58257	0.000340228	0.000841522	LOC286238	286238	uncharacterized LOC286238	LOC286238	286238
ENSG00000184856	3.76008	5.1574	1.39975	3.68453	0.000229129	0.000578474	LINC00308	54143	long intergenic non-protein coding RNA 308	LINC00308	54143
ENSG00000166396	3.09356	5.15603	1.58367	3.25575	0.00113091	0.00261795	SERPINB7	8710	serpin family B member 7	SERPINB7	8710
ENSG00000130182	3.06013	5.15574	1.4798	3.48408	0.000493833	0.00119753	ZSCAN10	84891	zinc finger and SCAN domain containing 10	ZSCAN10	84891
ENSG00000166501	33.5243	5.15561	0.761912	6.76668	1.31774e-11	6.01753e-11	PRKCB	5579	protein kinase C beta	PRKCB	5579
ENSG00000013725	30.534	5.15381	0.889758	5.79238	6.93965e-09	2.62816e-08	CD6	923	CD6 molecule	CD6	923
ENSG00000257114	2.95046	5.15301	1.45175	3.54952	0.000385941	0.000948353	LINC02450	105369739	long intergenic non-protein coding RNA 2450	LINC02450	105369739
ENSG00000259761	3.96233	5.15278	1.4152	3.64102	0.000271558	0.000678479	NA	NA	NA	NA	NA
ENSG00000038945	122.361	5.14823	0.340611	15.1147	1.29519e-51	2.51751e-50	MSR1	4481	macrophage scavenger receptor 1	MSR1	4481
ENSG00000157103	27.08	5.14712	0.785797	6.55019	5.74643e-11	2.51169e-10	SLC6A1	6529	solute carrier family 6 member 1	SLC6A1	6529
ENSG00000180043	2.45501	5.14453	1.72109	2.98911	0.00279794	0.0061294	FAM71E2	284418	family with sequence similarity 71 member E2	FAM71E2	284418
ENSG00000205076	11.4374	5.14069	1.25722	4.08893	4.33377e-05	0.00011889	LGALS7	3963	NA	NA	NA
ENSG00000183206	5.92775	5.1394	1.31483	3.90881	9.2753e-05	0.00024479	POTEC	388468	POTE ankyrin domain family member C	POTEC	388468
ENSG00000105641	10.6919	5.13825	1.27011	4.04551	5.22087e-05	0.000141753	SLC5A5	6528	solute carrier family 5 member 5	SLC5A5	6528
ENSG00000170476	13.3778	5.13026	1.0985	4.67026	3.00819e-06	9.22666e-06	MZB1	51237	marginal zone B and B1 cell specific protein	MZB1	51237
ENSG00000253417	19.064	5.12548	0.810433	6.32437	2.54263e-10	1.06538e-09	LINC02159	285629	long intergenic non-protein coding RNA 2159	LINC02159	285629
ENSG00000107738	27.1584	5.12509	0.883925	5.7981	6.70696e-09	2.54292e-08	VSIR	64115	V-set immunoregulatory receptor	VSIR	64115
ENSG00000102466	52.3017	5.12146	0.545858	9.3824	6.44879e-21	4.77103e-20	FGF14	2259	fibroblast growth factor 14	FGF14	2259
ENSG00000244693	31.9188	5.11928	0.710323	7.20697	5.72097e-13	2.83588e-12	CTAGE8	100142659	CTAGE family member 8	CTAGE8	100142659
ENSG00000100604	54.4466	5.11867	0.515159	9.9361	2.89962e-23	2.34282e-22	CHGA	1113	chromogranin A	CHGA	1113
ENSG00000105880	15.7923	5.11496	0.805371	6.35107	2.13828e-10	9.00221e-10	DLX5	1749	distal-less homeobox 5	DLX5	1749
ENSG00000170074	14.3098	5.11265	1.09513	4.66852	3.03377e-06	9.30322e-06	FAM153A	285596	family with sequence similarity 153 member A	FAM153A	285596
ENSG00000089199	32.2203	5.11085	0.60492	8.4488	2.94302e-17	1.82998e-16	CHGB	1114	chromogranin B	CHGB	1114
ENSG00000182586	8.80286	5.10919	1.1202	4.56095	5.0922e-06	1.52822e-05	LINC00334	114042	long intergenic non-protein coding RNA 334	LINC00334	114042
ENSG00000118245	2.93412	5.10912	1.50648	3.39143	0.000695295	0.00165565	TNP1	7141	transition protein 1	TNP1	7141
ENSG00000235386	25.9825	5.10843	0.882723	5.78713	7.16e-09	2.70854e-08	NA	NA	NA	NA	NA
ENSG00000241912	8.93468	5.10657	1.31786	3.8749	0.000106667	0.000279793	NA	NA	NA	NA	NA
ENSG00000188269	2.32756	5.10643	1.61166	3.16843	0.00153264	0.00348567	OR7A5	26659	olfactory receptor family 7 subfamily A member 5	OR7A5	26659
ENSG00000159337	2.13065	5.1061	1.52825	3.34113	0.000834381	0.00196476	PLA2G4D	283748	phospholipase A2 group IVD	PLA2G4D	283748
ENSG00000205364	2.8863	5.10567	1.61908	3.15344	0.00161359	0.00365621	MT1M	4499	metallothionein 1M	MT1M	4499
ENSG00000259124	3.62417	5.10559	1.40154	3.64283	0.000269657	0.000674345	NA	NA	NA	NA	NA
ENSG00000164047	2.92506	5.10481	1.4365	3.55364	0.000379933	0.000934429	CAMP	820	cathelicidin antimicrobial peptide	CAMP	820
ENSG00000132749	6.36044	5.10406	1.29857	3.93053	8.47595e-05	0.000224775	TESMIN	9633	testis expressed metallothionein like protein	TESMIN	9633
ENSG00000234460	7.23785	5.10405	1.29706	3.93509	8.3164e-05	0.000220702	NA	NA	NA	NA	NA
ENSG00000115705	3.26754	5.1036	1.46613	3.48099	0.000499568	0.00121075	TPO	7173	thyroid peroxidase	TPO	7173
ENSG00000228685	4.99566	5.1035	1.36547	3.73754	0.000185826	0.000473961	NA	NA	NA	NA	NA
ENSG00000141748	5.99315	5.10348	1.32662	3.84699	0.000119576	0.00031186	ARL5C	390790	ADP ribosylation factor like GTPase 5C	ARL5C	390790
ENSG00000157766	3.72905	5.10282	1.40721	3.62619	0.000287636	0.000716566	ACAN	176	aggrecan	ACAN	176
ENSG00000259078	5.37914	5.10278	1.33993	3.80823	0.000139965	0.000362614	NA	NA	NA	NA	NA
ENSG00000203523	3.88976	5.10278	1.40073	3.64293	0.000269551	0.000674134	NA	NA	NA	NA	NA
ENSG00000224299	3.15949	5.10201	1.47688	3.45459	0.000551131	0.00132983	NA	NA	NA	NA	NA
ENSG00000253376	2.68943	5.10124	1.45503	3.50593	0.000455014	0.00110858	NA	NA	NA	NA	NA
ENSG00000213435	3.3076	5.10116	1.42877	3.5703	0.000356567	0.000879621	NA	NA	NA	NA	NA
ENSG00000239572	2.06338	5.10051	1.56735	3.25422	0.00113704	0.0026307	NA	NA	NA	NA	NA
ENSG00000232265	4.80578	5.10038	1.34581	3.78983	0.00015075	0.000388581	LOC100505824	100505824	uncharacterized LOC100505824	LOC100505824	100505824
ENSG00000250447	9.25286	5.10006	1.12888	4.51781	6.24824e-06	1.8605e-05	LINC02105	105378966	long intergenic non-protein coding RNA 2105	LINC02105	105378966
ENSG00000111863	3.10766	5.10002	1.42059	3.59008	0.000330582	0.000818652	ADTRP	84830	androgen dependent TFPI regulating protein	ADTRP	84830
ENSG00000228278	3.47859	5.09999	1.40392	3.63267	0.000280507	0.000700022	ORM2	5005	orosomucoid 2	ORM2	5005
ENSG00000248583	2.92613	5.09937	1.43937	3.54277	0.000395942	0.000971817	NA	NA	NA	NA	NA
ENSG00000227579	2.86332	5.09893	1.4466	3.52476	0.000423867	0.00103621	NA	NA	NA	NA	NA
ENSG00000138755	4.94253	5.09888	1.36188	3.744	0.000181113	0.000462488	CXCL9	4283	C-X-C motif chemokine ligand 9	CXCL9	4283
ENSG00000223646	3.97589	5.09848	1.39043	3.66683	0.000245576	0.000617511	LOC101928012	101928012	uncharacterized LOC101928012	LOC101928012	101928012
ENSG00000233309	3.35918	5.09783	1.40282	3.63397	0.000279088	0.000696714	NA	NA	NA	NA	NA
ENSG00000055732	2.2034	5.09621	1.54146	3.30609	0.000946086	0.00221325	MCOLN3	55283	mucolipin 3	MCOLN3	55283
ENSG00000237378	3.40298	5.09501	1.40428	3.62819	0.000285419	0.000711454	NA	NA	NA	NA	NA
ENSG00000224383	4.62327	5.0946	1.3713	3.71515	0.000203081	0.000515698	PRR29	92340	proline rich 29	PRR29	92340
ENSG00000141200	2.3692	5.09458	1.50952	3.37498	0.000738214	0.00174995	KIF2B	84643	kinesin family member 2B	KIF2B	84643
ENSG00000230196	2.76669	5.09411	1.44549	3.52414	0.000424856	0.00103838	NA	NA	NA	NA	NA
ENSG00000188162	5.49025	5.09335	1.35768	3.75151	0.00017577	0.000449495	OTOG	340990	otogelin	OTOG	340990
ENSG00000254560	56.3207	5.09228	0.457884	11.1213	9.87897e-29	9.714e-28	BBOX1-AS1	103695435	BBOX1 antisense RNA 1	BBOX1-AS1	103695435
ENSG00000254367	4.08937	5.09181	1.38166	3.68528	0.000228456	0.000577065	NA	NA	NA	NA	NA
ENSG00000229305	3.35883	5.09164	1.43755	3.54189	0.000397269	0.000974756	NA	NA	NA	NA	NA
ENSG00000162595	337.764	5.0884	0.207401	24.5341	6.39872e-133	6.59353e-131	DIRAS3	9077	DIRAS family GTPase 3	DIRAS3	9077
ENSG00000206532	195.66	5.08348	0.277687	18.3065	7.34115e-75	2.49028e-73	NA	NA	NA	NA	NA
ENSG00000161638	643.577	5.08183	0.148316	34.2634	2.75031e-257	1.52239e-254	ITGA5	3678	integrin subunit alpha 5	ITGA5	3678
ENSG00000135902	5.64382	5.07326	1.35068	3.75608	0.000172594	0.000441709	CHRND	1144	cholinergic receptor nicotinic delta subunit	CHRND	1144
ENSG00000154997	52.4021	5.07087	0.585196	8.66525	4.50511e-18	2.92458e-17	SEPT14	346288	septin 14	SEPT14	346288
ENSG00000269761	5.83789	5.07026	1.33245	3.80521	0.000141686	0.000366852	NA	NA	NA	NA	NA
ENSG00000253457	5.22125	5.06942	1.31033	3.86883	0.00010936	0.000286358	SMIM18	100507341	small integral membrane protein 18	SMIM18	100507341
ENSG00000126218	7.02614	5.06655	1.29327	3.91764	8.94206e-05	0.000236389	F10	2159	coagulation factor X	F10	2159
ENSG00000187037	7.3175	5.06584	1.30695	3.87606	0.00010616	0.00027856	GPR141	353345	G protein-coupled receptor 141	GPR141	353345
ENSG00000100558	56.4393	5.05915	0.522397	9.6845	3.50937e-22	2.72219e-21	PLEK2	26499	pleckstrin 2	PLEK2	26499
ENSG00000153283	116.615	5.05468	0.398141	12.6957	6.24641e-37	8.08728e-36	CD96	10225	CD96 molecule	CD96	10225
ENSG00000134627	749.599	5.05295	0.142334	35.5007	4.78706e-276	3.51312e-273	PIWIL4	143689	piwi like RNA-mediated gene silencing 4	PIWIL4	143689
ENSG00000144460	28.1983	5.04913	0.70503	7.16158	7.9753e-13	3.92748e-12	NYAP2	57624	neuronal tyrosine-phosphorylated phosphoinositide-3-kinase adaptor 2	NYAP2	57624
ENSG00000229862	5.64048	5.04769	1.38461	3.64558	0.000266788	0.000667948	NA	NA	NA	NA	NA
ENSG00000159648	3.09001	5.04611	1.56132	3.23194	0.00122952	0.00283056	TEPP	374739	testis, prostate and placenta expressed	TEPP	374739
ENSG00000256209	4.5891	5.04288	1.40116	3.59907	0.000319358	0.000791854	NA	NA	NA	NA	NA
ENSG00000250786	133.406	5.04272	0.374608	13.4613	2.64153e-41	3.9097e-40	SNHG18	100505806	small nucleolar RNA host gene 18	SNHG18	100505806
ENSG00000257823	3.31635	5.04222	1.42916	3.5281	0.000418548	0.00102404	NA	NA	NA	NA	NA
ENSG00000168453	154.329	5.04183	0.382353	13.1863	1.05196e-39	1.48324e-38	HR	55806	HR, lysine demethylase and nuclear receptor corepressor	HR	55806
ENSG00000264151	2.51306	5.04117	1.51698	3.32316	0.000890037	0.00208928	LOC105372038	105372038	NA	NA	NA
ENSG00000162511	30.6966	5.03932	0.702715	7.17121	7.43353e-13	3.66548e-12	LAPTM5	7805	lysosomal protein transmembrane 5	LAPTM5	7805
ENSG00000273388	3.0811	5.03866	1.58524	3.17848	0.00148047	0.00337213	NA	NA	NA	NA	NA
ENSG00000255399	2.72552	5.03831	1.46067	3.44931	0.000562025	0.00135503	NA	NA	NA	NA	NA
ENSG00000200058	3.73074	5.03776	1.39991	3.59863	0.000319898	0.000793064	NA	NA	NA	NA	NA
ENSG00000251689	3.19229	5.0375	1.44906	3.47639	0.000508207	0.0012307	NA	NA	NA	NA	NA
ENSG00000272908	2.74495	5.03591	1.46161	3.44545	0.000570103	0.00137297	NA	NA	NA	NA	NA
ENSG00000240563	3.61742	5.03491	1.40495	3.58369	0.000338777	0.000838141	L1TD1	54596	LINE1 type transposase domain containing 1	L1TD1	54596
ENSG00000168671	5.35887	5.03489	1.33343	3.77588	0.000159444	0.000409868	UGT3A2	167127	UDP glycosyltransferase family 3 member A2	UGT3A2	167127
ENSG00000248663	4.33398	5.03464	1.36637	3.68469	0.000228979	0.000578192	NA	NA	NA	NA	NA
ENSG00000173641	4.50842	5.03456	1.38511	3.63478	0.000278222	0.000694665	HSPB7	27129	heat shock protein family B (small) member 7	HSPB7	27129
ENSG00000249803	2.85889	5.03446	1.46323	3.44065	0.000580327	0.00139569	NA	NA	NA	NA	NA
ENSG00000104537	2.74691	5.03437	1.43748	3.50222	0.000461393	0.00112312	ANXA13	312	annexin A13	ANXA13	312
ENSG00000251436	3.01546	5.03393	1.44443	3.48507	0.000492011	0.0011933	NA	NA	NA	NA	NA
ENSG00000224848	5.46987	5.03386	1.34289	3.74852	0.00017788	0.00045462	NA	NA	NA	NA	NA
ENSG00000121905	37.0403	5.03347	0.762982	6.5971	4.19265e-11	1.85083e-10	HPCA	3208	hippocalcin	HPCA	3208
ENSG00000231791	3.44545	5.03342	1.42616	3.52934	0.000416592	0.00101967	NA	NA	NA	NA	NA
ENSG00000213934	4.56227	5.03305	1.38216	3.64143	0.000271131	0.000677637	HBG1	3047	hemoglobin subunit gamma 1	HBG1	3047
ENSG00000236562	2.79669	5.03278	1.45924	3.44891	0.000562854	0.00135684	NA	NA	NA	NA	NA
ENSG00000226358	3.27741	5.03252	1.46038	3.44604	0.000568866	0.0013702	NA	NA	NA	NA	NA
ENSG00000141738	5.4576	5.03244	1.33057	3.78218	0.00015546	0.000400002	GRB7	2886	growth factor receptor bound protein 7	GRB7	2886
ENSG00000187621	8.52264	5.03206	1.2825	3.92364	8.72217e-05	0.0002309	TCL6	27004	T cell leukemia/lymphoma 6 (non-protein coding)	TCL6	27004
ENSG00000182187	3.76286	5.03133	1.39426	3.60861	0.00030784	0.000764557	CRYGB	1419	crystallin gamma B	CRYGB	1419
ENSG00000246100	2.87215	5.03132	1.4556	3.45653	0.000547175	0.00132092	NA	NA	NA	NA	NA
ENSG00000249357	10.1173	5.03088	1.28158	3.92552	8.65415e-05	0.00022918	NA	NA	NA	NA	NA
ENSG00000179600	2.37339	5.0301	1.47541	3.40928	0.000651338	0.0015554	GPHB5	122876	glycoprotein hormone beta 5	GPHB5	122876
ENSG00000231996	2.24995	5.02997	1.61495	3.11463	0.00184176	0.00414268	NA	NA	NA	NA	NA
ENSG00000257931	3.34077	5.02989	1.44043	3.49195	0.000479516	0.00116406	NA	NA	NA	NA	NA
ENSG00000159184	2.9273	5.02893	1.45636	3.45308	0.000554218	0.00133707	HOXB13	10481	homeobox B13	HOXB13	10481
ENSG00000231758	2.49026	5.02885	1.48642	3.38319	0.000716479	0.00170218	NA	NA	NA	NA	NA
ENSG00000237061	3.67416	5.02665	1.40228	3.58464	0.000337549	0.000835308	NA	NA	NA	NA	NA
ENSG00000226887	232.487	5.02629	0.24467	20.5431	8.86818e-94	4.2762e-92	ERVMER34-1	100288413	endogenous retrovirus group MER34 member 1, envelope	ERVMER34-1	100288413
ENSG00000237013	4.42935	5.0249	1.36733	3.67496	0.000237885	0.000599273	LINC01812	101927701	long intergenic non-protein coding RNA 1812	LINC01812	101927701
ENSG00000140968	2.87232	5.02396	1.44643	3.47335	0.000514008	0.00124435	IRF8	3394	interferon regulatory factor 8	IRF8	3394
ENSG00000185615	1004.57	5.02263	0.13339	37.6537	0	0	PDIA2	64714	protein disulfide isomerase family A member 2	PDIA2	64714
ENSG00000261434	2.41149	5.02234	1.49517	3.35906	0.000782094	0.00184756	NA	NA	NA	NA	NA
ENSG00000236301	1.92541	5.02228	1.67405	3.00009	0.00269903	0.00592653	MRGPRG-AS1	283303	MRGPRG antisense RNA 1	MRGPRG-AS1	283303
ENSG00000134240	5.16352	5.02226	1.36499	3.67934	0.000233836	0.000589913	HMGCS2	3158	3-hydroxy-3-methylglutaryl-CoA synthase 2	HMGCS2	3158
ENSG00000238125	2.69755	5.02124	1.73774	2.88952	0.00385835	0.00827057	NA	NA	NA	NA	NA
ENSG00000235180	14.8234	5.01275	0.912706	5.49219	3.96988e-08	1.42033e-07	LINC00601	101101772	long intergenic non-protein coding RNA 601	LINC00601	101101772
ENSG00000204624	92.2571	5.0069	0.379742	13.185	1.0707e-39	1.50755e-38	DISP3	57540	dispatched RND transporter family member 3	DISP3	57540
ENSG00000261655	19.1439	5.0066	0.896728	5.58319	2.36153e-08	8.60347e-08	NA	NA	NA	NA	NA
ENSG00000105664	26.0241	5.00657	0.776769	6.44539	1.15307e-10	4.94297e-10	COMP	1311	cartilage oligomeric matrix protein	COMP	1311
ENSG00000101298	27.7666	5.00552	0.880342	5.68588	1.30142e-08	4.83676e-08	SNPH	9751	syntaphilin	SNPH	9751
ENSG00000172716	8.76359	5.00431	1.27495	3.92512	8.66873e-05	0.000229546	SLFN11	91607	schlafen family member 11	SLFN11	91607
ENSG00000267353	8.29374	5.00398	1.28472	3.89501	9.81931e-05	0.000258602	NA	NA	NA	NA	NA
ENSG00000168546	7.90527	5.00161	1.27946	3.90916	9.2616e-05	0.000244492	GFRA2	2675	GDNF family receptor alpha 2	GFRA2	2675
ENSG00000127472	6.12485	5.00156	1.32044	3.78782	0.000151978	0.000391512	PLA2G5	5322	phospholipase A2 group V	PLA2G5	5322
ENSG00000236347	11.2313	5.00079	1.10347	4.53188	5.84615e-06	1.74353e-05	NA	NA	NA	NA	NA
ENSG00000131914	8.6785	5.00014	1.26716	3.94593	7.94909e-05	0.000211215	LIN28A	79727	lin-28 homolog A	LIN28A	79727
ENSG00000241224	5.18802	4.99997	1.31989	3.78817	0.000151761	0.000390988	C3orf85	401081	chromosome 3 open reading frame 85	C3orf85	401081
ENSG00000219926	6.19758	4.99852	1.30612	3.82699	0.00012972	0.000337117	LOC102723968	102723968	uncharacterized LOC102723968	LOC102723968	102723968
ENSG00000253159	301.133	4.9964	0.215003	23.2387	1.84954e-119	1.48008e-117	PCDHGA12	26025	protocadherin gamma subfamily A, 12	PCDHGA12	26025
ENSG00000128833	395.21	4.99586	0.202294	24.696	1.17981e-134	1.2862e-132	MYO5C	55930	myosin VC	MYO5C	55930
ENSG00000184795	8.16513	4.99452	1.28824	3.87702	0.000105742	0.000277513	NA	NA	NA	NA	NA
ENSG00000181378	7.53764	4.99424	1.28502	3.8865	0.000101702	0.000267398	CFAP65	255101	cilia and flagella associated protein 65	CFAP65	255101
ENSG00000167767	12.152	4.98953	0.950474	5.24951	1.52502e-07	5.22206e-07	KRT80	144501	keratin 80	KRT80	144501
ENSG00000272468	17.744	4.98765	0.81707	6.10432	1.03239e-09	4.1418e-09	NA	NA	NA	NA	NA
ENSG00000006283	38.9584	4.98499	0.697081	7.15124	8.59972e-13	4.22185e-12	CACNA1G	8913	calcium voltage-gated channel subunit alpha1 G	CACNA1G	8913
ENSG00000136383	264.982	4.98338	0.229956	21.6711	3.84863e-104	2.27508e-102	ALPK3	57538	alpha kinase 3	ALPK3	57538
ENSG00000134830	3.36156	4.98241	1.51874	3.28063	0.00103576	0.00240768	C5AR2	27202	complement component 5a receptor 2	C5AR2	27202
ENSG00000127324	13.7128	4.97956	1.11115	4.48146	7.41342e-06	2.19183e-05	TSPAN8	7103	tetraspanin 8	TSPAN8	7103
ENSG00000139351	249.267	4.97799	0.262668	18.9516	4.28323e-80	1.62931e-78	SYCP3	50511	synaptonemal complex protein 3	SYCP3	50511
ENSG00000182218	90.0889	4.97607	0.392261	12.6856	7.10664e-37	9.17732e-36	HHIPL1	84439	HHIP like 1	HHIPL1	84439
ENSG00000227863	2.97278	4.97501	1.47107	3.3819	0.000719873	0.00170971	NA	NA	NA	NA	NA
ENSG00000138792	2.26479	4.97106	1.54164	3.22453	0.00126178	0.00289992	ENPEP	2028	glutamyl aminopeptidase	ENPEP	2028
ENSG00000179008	2.53127	4.96979	1.47842	3.36155	0.000775061	0.00183181	C14orf39	317761	chromosome 14 open reading frame 39	C14orf39	317761
ENSG00000134817	10.2172	4.96948	1.27907	3.88524	0.00010223	0.000268669	APLNR	187	apelin receptor	APLNR	187
ENSG00000259995	3.37379	4.96873	1.42088	3.49694	0.000470622	0.00114429	NA	NA	NA	NA	NA
ENSG00000182742	2.00763	4.96861	1.58642	3.13197	0.0017364	0.00391976	HOXB4	3214	homeobox B4	HOXB4	3214
ENSG00000249364	2.30706	4.96856	1.48256	3.35134	0.000804224	0.00189687	LOC101928858	101928858	uncharacterized LOC101928858	LOC101928858	101928858
ENSG00000235496	3.00403	4.96819	1.5024	3.30683	0.000943589	0.00220792	NA	NA	NA	NA	NA
ENSG00000227685	1.97718	4.96817	1.55705	3.19077	0.00141896	0.00324085	LINC02088	105371582	long intergenic non-protein coding RNA 2088	LINC02088	105371582
ENSG00000163873	4.14717	4.96784	1.42856	3.4775	0.000506106	0.00122581	GRIK3	2899	glutamate ionotropic receptor kainate type subunit 3	GRIK3	2899
ENSG00000235917	2.83756	4.96705	1.63238	3.04283	0.00234362	0.00519312	NA	NA	NA	NA	NA
ENSG00000228211	3.01157	4.96694	1.43338	3.46519	0.000529865	0.00128119	NA	NA	NA	NA	NA
ENSG00000246541	2.43209	4.96672	1.52744	3.25165	0.00114735	0.00265294	LOC101929210	101929210	uncharacterized LOC101929210	LOC101929210	101929210
ENSG00000181634	3.68579	4.96599	1.40503	3.53442	0.000408667	0.00100125	TNFSF15	9966	TNF superfamily member 15	TNFSF15	9966
ENSG00000161609	3.73295	4.96523	1.39737	3.55327	0.000380475	0.000935685	CCDC155	147872	coiled-coil domain containing 155	CCDC155	147872
ENSG00000224466	3.27095	4.96487	1.41108	3.5185	0.000433995	0.00106003	NA	NA	NA	NA	NA
ENSG00000185888	3.87571	4.96466	1.41628	3.50543	0.000455876	0.00111053	PRSS38	339501	serine protease 38	PRSS38	339501
ENSG00000198250	2.85964	4.96442	1.4685	3.38061	0.000723241	0.00171703	NA	NA	NA	NA	NA
ENSG00000222404	2.91775	4.9638	1.432	3.46635	0.000527572	0.00127595	NA	NA	NA	NA	NA
ENSG00000130675	5.32131	4.9637	1.32021	3.75978	0.000170064	0.000435626	MNX1	3110	motor neuron and pancreas homeobox 1	MNX1	3110
ENSG00000235568	4.86966	4.96316	1.39012	3.57032	0.000356552	0.000879621	NFAM1	150372	NFAT activating protein with ITAM motif 1	NFAM1	150372
ENSG00000128645	3.55062	4.96294	1.39279	3.56331	0.000366214	0.000901983	HOXD1	3231	homeobox D1	HOXD1	3231
ENSG00000255440	6.3297	4.96206	1.32857	3.73489	0.0001878	0.000478671	NA	NA	NA	NA	NA
ENSG00000227141	4.19652	4.96172	1.34918	3.67759	0.000235446	0.000593676	NA	NA	NA	NA	NA
ENSG00000161798	4.27293	4.96159	1.39729	3.55087	0.000383964	0.000943727	AQP5	362	aquaporin 5	AQP5	362
ENSG00000155918	11.9687	4.96081	1.11978	4.43018	9.41546e-06	2.75505e-05	RAET1L	154064	retinoic acid early transcript 1L	RAET1L	154064
ENSG00000267506	5.67656	4.96024	1.38903	3.57102	0.000355599	0.000877522	NA	NA	NA	NA	NA
ENSG00000118729	3.42012	4.96	1.39827	3.54725	0.000389274	0.000956074	CASQ2	845	calsequestrin 2	CASQ2	845
ENSG00000224271	2.39676	4.95984	1.51557	3.27259	0.00106567	0.00247433	LOC284930	284930	uncharacterized LOC284930	LOC284930	284930
ENSG00000197757	3.42759	4.95965	1.44762	3.42607	0.000612382	0.00146785	HOXC6	3223	homeobox C6	HOXC6	3223
ENSG00000233997	3.33268	4.95948	1.42388	3.48308	0.000495677	0.0012019	LINC01425	101927821	long intergenic non-protein coding RNA 1425	LINC01425	101927821
ENSG00000196620	4.78471	4.95946	1.35871	3.65014	0.000262098	0.000656914	UGT2B15	7366	UDP glucuronosyltransferase family 2 member B15	UGT2B15	7366
ENSG00000156076	3.65317	4.95932	1.39439	3.55662	0.000375651	0.000924653	WIF1	11197	WNT inhibitory factor 1	WIF1	11197
ENSG00000165092	30.5242	4.9593	0.88052	5.63224	1.77886e-08	6.5421e-08	ALDH1A1	216	aldehyde dehydrogenase 1 family member A1	ALDH1A1	216
ENSG00000241213	2.56037	4.95649	1.49798	3.30879	0.00093701	0.00219338	LINC02024	105374057	long intergenic non-protein coding RNA 2024	LINC02024	105374057
ENSG00000198851	2.674	4.95642	1.51717	3.26688	0.00108739	0.00252165	CD3E	916	CD3e molecule	CD3E	916
ENSG00000186732	3.6878	4.95636	1.39605	3.55027	0.000384838	0.000945718	MPPED1	758	metallophosphoesterase domain containing 1	MPPED1	758
ENSG00000163485	3.70617	4.95581	1.40675	3.52287	0.000426901	0.00104329	ADORA1	134	adenosine A1 receptor	ADORA1	134
ENSG00000233569	3.15042	4.95571	1.41824	3.49426	0.000475371	0.00115509	LOC101928797	101928797	uncharacterized LOC101928797	LOC101928797	101928797
ENSG00000234593	3.20614	4.95491	1.42802	3.46978	0.000520883	0.00126059	NA	NA	NA	NA	NA
ENSG00000254444	1.89292	4.9547	1.63387	3.0325	0.00242535	0.00536313	NA	NA	NA	NA	NA
ENSG00000170608	58.264	4.95457	0.493153	10.0467	9.49742e-24	7.82069e-23	FOXA3	3171	forkhead box A3	FOXA3	3171
ENSG00000230628	5.64375	4.95426	1.34877	3.67317	0.00023956	0.00060314	NA	NA	NA	NA	NA
ENSG00000101098	224.347	4.95385	0.267781	18.4996	2.07943e-76	7.30082e-75	RIMS4	140730	regulating synaptic membrane exocytosis 4	RIMS4	140730
ENSG00000205922	2.59316	4.95366	1.49212	3.31989	0.00090054	0.00211278	ONECUT3	390874	one cut homeobox 3	ONECUT3	390874
ENSG00000182584	45.8938	4.95346	0.552053	8.97279	2.89086e-19	1.9841e-18	ACTL10	170487	actin like 10	ACTL10	170487
ENSG00000268119	38.1966	4.95124	0.558981	8.85762	8.17389e-19	5.50703e-18	NA	NA	NA	NA	NA
ENSG00000172243	4.05401	4.95098	1.43403	3.45249	0.000555428	0.00133988	CLEC7A	64581	C-type lectin domain containing 7A	CLEC7A	64581
ENSG00000158525	23.5919	4.94991	0.882556	5.60861	2.03958e-08	7.4658e-08	CPA5	93979	carboxypeptidase A5	CPA5	93979
ENSG00000242779	343.091	4.94635	0.213219	23.1984	4.72128e-119	3.74824e-117	ZNF702P	79986	zinc finger protein 702, pseudogene	ZNF702P	79986
ENSG00000132031	54.4391	4.9463	0.500218	9.8883	4.67898e-23	3.74929e-22	MATN3	4148	matrilin 3	MATN3	4148
ENSG00000104327	435.254	4.94458	0.154041	32.0991	4.54464e-226	1.73093e-223	CALB1	793	calbindin 1	CALB1	793
ENSG00000179930	34.1605	4.94364	0.762392	6.48439	8.90937e-11	3.84722e-10	ZNF648	127665	zinc finger protein 648	ZNF648	127665
ENSG00000064300	145.037	4.94107	0.366975	13.4643	2.53672e-41	3.76553e-40	NGFR	4804	nerve growth factor receptor	NGFR	4804
ENSG00000023892	31.4605	4.93994	0.640905	7.70776	1.28047e-14	6.99495e-14	DEF6	50619	DEF6, guanine nucleotide exchange factor	DEF6	50619
ENSG00000236081	7.95587	4.93746	1.13106	4.36535	1.26922e-05	3.66749e-05	ELFN1-AS1	101927125	ELFN1 antisense RNA 1	ELFN1-AS1	101927125
ENSG00000260057	5.93096	4.93714	1.33983	3.68489	0.000228799	0.000577835	LINC01571	101927364	long intergenic non-protein coding RNA 1571	LINC01571	101927364
ENSG00000259692	5.46295	4.93668	1.33678	3.69296	0.000221661	0.000560844	NA	NA	NA	NA	NA
ENSG00000256417	3.81413	4.93356	1.40447	3.51275	0.000443488	0.00108198	NA	NA	NA	NA	NA
ENSG00000171819	6.6216	4.93237	1.19621	4.12333	3.73429e-05	0.000102898	ANGPTL7	10218	angiopoietin like 7	ANGPTL7	10218
ENSG00000234720	76.9331	4.9321	0.53917	9.14758	5.82244e-20	4.12409e-19	NA	NA	NA	NA	NA
ENSG00000233532	66.8609	4.92995	0.540777	9.11642	7.76452e-20	5.47135e-19	NA	NA	NA	NA	NA
ENSG00000177096	45.2958	4.92952	0.53032	9.29536	1.46712e-20	1.06964e-19	PHETA2	150368	PH domain containing endocytic trafficking adaptor 2	PHETA2	150368
ENSG00000232383	22.8229	4.92828	0.701131	7.02903	2.07969e-12	9.96113e-12	NA	NA	NA	NA	NA
ENSG00000184108	8.89467	4.92638	1.27202	3.87287	0.000107563	0.000281994	TRIML1	339976	tripartite motif family like 1	TRIML1	339976
ENSG00000188001	23.9835	4.91955	0.710558	6.92351	4.40597e-12	2.06981e-11	TPRG1	285386	tumor protein p63 regulated 1	TPRG1	285386
ENSG00000124721	195.079	4.91945	0.251667	19.5475	4.3364e-85	1.80968e-83	DNAH8	1769	dynein axonemal heavy chain 8	DNAH8	1769
ENSG00000232347	5.14669	4.91923	1.3278	3.70478	0.00021157	0.00053635	NA	NA	NA	NA	NA
ENSG00000137265	50.5873	4.91745	0.472264	10.4125	2.17422e-25	1.90563e-24	IRF4	3662	interferon regulatory factor 4	IRF4	3662
ENSG00000211697	8.27732	4.91636	1.29704	3.79044	0.000150384	0.000387737	NA	NA	NA	NA	NA
ENSG00000128242	142.395	4.91345	0.438872	11.1956	4.28365e-29	4.25804e-28	GAL3ST1	9514	galactose-3-O-sulfotransferase 1	GAL3ST1	9514
ENSG00000174844	23.351	4.90859	1.08085	4.5414	5.58814e-06	1.67023e-05	DNAH12	201625	dynein axonemal heavy chain 12	DNAH12	201625
ENSG00000171101	2.54517	4.90095	1.50791	3.25016	0.00115339	0.0026665	SIGLEC17P	284367	sialic acid binding Ig like lectin 17, pseudogene	SIGLEC17P	284367
ENSG00000125207	4.16354	4.89841	1.42254	3.44342	0.000574415	0.0013828	PIWIL1	9271	piwi like RNA-mediated gene silencing 1	PIWIL1	9271
ENSG00000111249	2.96492	4.89805	1.48783	3.29207	0.000994535	0.00231686	CUX2	23316	cut like homeobox 2	CUX2	23316
ENSG00000267107	3.59463	4.89699	1.42602	3.43403	0.000594681	0.00142861	PCAT19	100505495	prostate cancer associated transcript 19 (non-protein coding)	PCAT19	100505495
ENSG00000227582	2.6738	4.89698	1.49037	3.28575	0.00101712	0.00236692	NA	NA	NA	NA	NA
ENSG00000235641	2.23382	4.89649	1.56622	3.12631	0.00177013	0.00399194	NA	NA	NA	NA	NA
ENSG00000235283	2.5878	4.89608	1.50606	3.25092	0.00115032	0.0026596	NA	NA	NA	NA	NA
ENSG00000260761	2.9518	4.89531	1.56796	3.12209	0.00179574	0.00404643	NA	NA	NA	NA	NA
ENSG00000232310	3.01467	4.8953	1.45113	3.37345	0.00074233	0.00175901	NA	NA	NA	NA	NA
ENSG00000170162	2.23934	4.89529	1.51051	3.24081	0.00119192	0.0027488	VGLL2	245806	vestigial like family member 2	VGLL2	245806
ENSG00000239498	2.87533	4.89427	1.4824	3.30158	0.00096143	0.002246	NA	NA	NA	NA	NA
ENSG00000138622	3.78868	4.89402	1.38836	3.52503	0.000423434	0.00103524	HCN4	10021	hyperpolarization activated cyclic nucleotide gated potassium channel 4	HCN4	10021
ENSG00000223512	4.86578	4.89392	1.382	3.54119	0.000398334	0.000977128	NA	NA	NA	NA	NA
ENSG00000177992	2.78066	4.8937	1.47475	3.31833	0.000905584	0.00212444	SPATA31E1	286234	SPATA31 subfamily E member 1	SPATA31E1	286234
ENSG00000226258	2.70925	4.89347	1.48263	3.30052	0.000965047	0.00225392	GRM7-AS3	101927347	GRM7 antisense RNA 3	GRM7-AS3	101927347
ENSG00000236580	3.54906	4.89311	1.40809	3.47499	0.000510866	0.00123684	NA	NA	NA	NA	NA
ENSG00000121446	2.55094	4.8918	1.52007	3.21815	0.00129021	0.00296232	RGSL1	353299	regulator of G protein signaling like 1	RGSL1	353299
ENSG00000267631	4.37651	4.89141	1.38098	3.54198	0.000397132	0.000974579	CGB1	114335	chorionic gonadotropin beta subunit 1	CGB1	114335
ENSG00000254813	2.44246	4.89072	1.54435	3.16684	0.00154107	0.00350379	LOC340357	340357	uncharacterized LOC340357	LOC340357	340357
ENSG00000244128	2.28647	4.8901	1.50782	3.24315	0.00118214	0.00272751	NA	NA	NA	NA	NA
ENSG00000214860	2.37522	4.88961	1.52754	3.20096	0.00136968	0.00313545	EVPLL	645027	envoplakin like	EVPLL	645027
ENSG00000134539	10.5452	4.88944	1.11411	4.38863	1.14065e-05	3.31157e-05	KLRD1	3824	killer cell lectin like receptor D1	KLRD1	3824
ENSG00000255372	2.32276	4.88875	1.50789	3.2421	0.00118652	0.00273719	NA	NA	NA	NA	NA
ENSG00000010030	6.89039	4.88872	1.29049	3.78827	0.000151698	0.000390859	ETV7	51513	ETS variant 7	ETV7	51513
ENSG00000167874	230.718	4.88865	0.257669	18.9726	2.87214e-80	1.09531e-78	TMEM88	92162	transmembrane protein 88	TMEM88	92162
ENSG00000223553	8.38097	4.88843	1.2824	3.81193	0.000137888	0.000357388	NA	NA	NA	NA	NA
ENSG00000254777	2.61432	4.88817	1.46434	3.33814	0.00084342	0.00198511	NA	NA	NA	NA	NA
ENSG00000227482	6.63756	4.88783	1.32539	3.68784	0.000226165	0.000571518	NA	NA	NA	NA	NA
ENSG00000250439	4.61622	4.88724	1.32888	3.67771	0.000235339	0.000593507	NA	NA	NA	NA	NA
ENSG00000242569	3.29467	4.88687	1.44334	3.3858	0.000709719	0.00168746	NA	NA	NA	NA	NA
ENSG00000236283	2.52455	4.88687	1.48622	3.28811	0.00100861	0.00234819	NA	NA	NA	NA	NA
ENSG00000166183	2.00863	4.88687	1.56546	3.12168	0.00179824	0.00405147	ASPG	374569	asparaginase	ASPG	374569
ENSG00000162692	14.2329	4.8868	1.10374	4.42748	9.53409e-06	2.78742e-05	VCAM1	7412	vascular cell adhesion molecule 1	VCAM1	7412
ENSG00000230086	5.28863	4.88668	1.35541	3.60531	0.000311783	0.000773965	NA	NA	NA	NA	NA
ENSG00000185177	4.1431	4.88665	1.38414	3.53045	0.000414849	0.00101557	ZNF479	90827	zinc finger protein 479	ZNF479	90827
ENSG00000163499	6.07785	4.8862	1.31165	3.72524	0.000195133	0.000496395	CRYBA2	1412	crystallin beta A2	CRYBA2	1412
ENSG00000137090	2.21623	4.88607	1.48117	3.29879	0.000971017	0.00226681	DMRT1	1761	doublesex and mab-3 related transcription factor 1	DMRT1	1761
ENSG00000231412	4.65276	4.88594	1.39385	3.50536	0.00045599	0.00111068	NA	NA	NA	NA	NA
ENSG00000224710	6.34728	4.88581	1.35947	3.59391	0.000325749	0.000807102	NA	NA	NA	NA	NA
ENSG00000236795	3.04934	4.8858	1.4701	3.32345	0.000889109	0.00208726	LOC101928700	101928700	uncharacterized LOC101928700	LOC101928700	101928700
ENSG00000249815	2.07368	4.88514	1.56827	3.11498	0.00183959	0.00413874	NA	NA	NA	NA	NA
ENSG00000181291	8.14	4.88482	1.27719	3.82465	0.000130958	0.000340216	TMEM132E	124842	transmembrane protein 132E	TMEM132E	124842
ENSG00000254946	18.3165	4.88477	1.24392	3.92693	8.60378e-05	0.000227947	NA	NA	NA	NA	NA
ENSG00000184937	1.74184	4.88369	1.58457	3.08202	0.00205599	0.00459673	WT1	7490	Wilms tumor 1	WT1	7490
ENSG00000112299	2.54887	4.88297	1.52966	3.19218	0.00141202	0.00322574	1	8876	vanin 1	1	8876
ENSG00000105370	4.25459	4.8826	1.37892	3.54089	0.000398782	0.00097807	LIM2	3982	lens intrinsic membrane protein 2	LIM2	3982
ENSG00000253681	2.47977	4.88246	1.52154	3.20889	0.00133248	0.00305424	NA	NA	NA	NA	NA
ENSG00000233085	2.32599	4.8813	1.48042	3.29724	0.000976399	0.00227796	NA	NA	NA	NA	NA
ENSG00000214652	2.20668	4.88118	1.50381	3.24587	0.00117093	0.00270371	ZNF727	442319	zinc finger protein 727	ZNF727	442319
ENSG00000232532	4.80397	4.88038	1.3635	3.57931	0.0003445	0.000851528	NA	NA	NA	NA	NA
ENSG00000154342	2.97397	4.87916	1.52549	3.19843	0.00138178	0.00316075	WNT3A	89780	Wnt family member 3A	WNT3A	89780
ENSG00000232896	3.11059	4.87878	1.44064	3.38654	0.000707791	0.00168327	NA	NA	NA	NA	NA
ENSG00000255666	3.17657	4.8787	1.44786	3.36958	0.000752825	0.00178234	NA	NA	NA	NA	NA
ENSG00000269345	1.94891	4.87828	1.64564	2.96436	0.00303314	0.00660569	NA	NA	NA	NA	NA
ENSG00000228549	167.563	4.87511	0.303108	16.0837	3.31819e-58	7.70974e-57	NA	NA	NA	NA	NA
ENSG00000148357	3.09488	4.87467	1.4612	3.33608	0.000849673	0.0019992	HMCN2	256158	hemicentin 2	HMCN2	256158
ENSG00000203883	32.4466	4.8746	0.599009	8.13778	4.02603e-16	2.37202e-15	SOX18	54345	SRY-box 18	SOX18	54345
ENSG00000112303	88.4875	4.87453	0.363946	13.3935	6.59681e-41	9.63083e-40	2	8875	vanin 2	2	8875
ENSG00000227745	1.97312	4.8745	1.63241	2.98608	0.00282577	0.0061845	NA	NA	NA	NA	NA
ENSG00000185038	19.1124	4.87165	0.800227	6.08783	1.14451e-09	4.57454e-09	MROH2A	339766	maestro heat like repeat family member 2A	MROH2A	339766
ENSG00000186205	258.392	4.86534	0.240027	20.27	2.36729e-91	1.09415e-89	MARC1	64757	mitochondrial amidoxime reducing component 1	MARC1	64757
ENSG00000182575	13.9969	4.86335	1.09333	4.4482	8.6593e-06	2.54418e-05	NXPH3	11248	neurexophilin 3	NXPH3	11248
ENSG00000250208	6.79585	4.85307	1.30203	3.72732	0.000193527	0.000492518	FZD10-DT	440119	FZD10 divergent transcript	FZD10-DT	440119
ENSG00000127824	621.441	4.85244	0.185759	26.1223	2.03394e-150	2.8333e-148	TUBA4A	7277	tubulin alpha 4a	TUBA4A	7277
ENSG00000160223	34.9599	4.85106	0.644584	7.52588	5.23672e-14	2.76434e-13	ICOSLG	23308	inducible T cell costimulator ligand	ICOSLG	23308
ENSG00000159189	5.56778	4.84973	1.32767	3.6528	0.000259395	0.00065052	C1QC	714	complement C1q C chain	C1QC	714
ENSG00000197587	13.0114	4.84932	1.09465	4.43004	9.42168e-06	2.7566e-05	DMBX1	127343	diencephalon/mesencephalon homeobox 1	DMBX1	127343
ENSG00000134853	358.098	4.84872	0.244224	19.8536	1.02591e-87	4.4998e-86	PDGFRA	5156	platelet derived growth factor receptor alpha	PDGFRA	5156
ENSG00000184945	5.28083	4.8485	1.32514	3.65886	0.000253342	0.000636029	AQP12A	375318	aquaporin 12A	AQP12A	375318
ENSG00000206538	14.4593	4.84697	1.10432	4.38908	1.13829e-05	3.30534e-05	VGLL3	389136	vestigial like family member 3	VGLL3	389136
ENSG00000228100	7.05911	4.84678	1.30731	3.70745	0.000209356	0.000530871	LINC01820	105374582	long intergenic non-protein coding RNA 1820	LINC01820	105374582
ENSG00000100342	64.2283	4.8424	0.435936	11.1081	1.1463e-28	1.12532e-27	APOL1	8542	apolipoprotein L1	APOL1	8542
ENSG00000250292	8.56992	4.84196	1.28183	3.77737	0.000158495	0.000407533	NA	NA	NA	NA	NA
ENSG00000233436	106.878	4.83747	0.399936	12.0956	1.11379e-33	1.29794e-32	BTBD18	643376	BTB domain containing 18	BTBD18	643376
ENSG00000115896	25.9662	4.83722	0.685473	7.05675	1.70437e-12	8.2197e-12	PLCL1	5334	phospholipase C like 1 (inactive)	PLCL1	5334
ENSG00000125618	123.261	4.83698	0.34911	13.8552	1.18378e-43	1.86079e-42	PAX8	7849	paired box 8	PAX8	7849
ENSG00000164078	32.8117	4.83622	0.778085	6.21555	5.11461e-10	2.09836e-09	MST1R	4486	macrophage stimulating 1 receptor	MST1R	4486
ENSG00000214772	27.2169	4.83207	0.777257	6.21682	5.07333e-10	2.08256e-09	NA	NA	NA	NA	NA
ENSG00000112619	9.27565	4.82804	1.12513	4.29111	1.77784e-05	5.0628e-05	PRPH2	5961	peripherin 2	PRPH2	5961
ENSG00000149599	44.2424	4.82299	0.76201	6.3293	2.46273e-10	1.03291e-09	DUSP15	128853	dual specificity phosphatase 15	DUSP15	128853
ENSG00000229311	65.8249	4.82105	0.472755	10.1978	2.02876e-24	1.71905e-23	LOC101927827	101927827	uncharacterized LOC101927827	LOC101927827	101927827
ENSG00000228221	3.85267	4.82037	1.42841	3.37464	0.00073911	0.00175194	NA	NA	NA	NA	NA
ENSG00000226683	3.20597	4.81994	1.44966	3.32487	0.000884602	0.00207749	NA	NA	NA	NA	NA
ENSG00000223732	4.6468	4.81885	1.38987	3.46714	0.000526037	0.00127244	NA	NA	NA	NA	NA
ENSG00000175294	11.9914	4.81858	0.932288	5.16856	2.35907e-07	7.95943e-07	CATSPER1	117144	cation channel sperm associated 1	CATSPER1	117144
ENSG00000203801	2.33885	4.81846	1.51541	3.17964	0.00147458	0.00336024	LINC00222	387111	long intergenic non-protein coding RNA 222	LINC00222	387111
ENSG00000224520	4.25622	4.81833	1.39979	3.44217	0.000577064	0.00138873	NA	NA	NA	NA	NA
ENSG00000134160	14.079	4.81824	1.09178	4.41318	1.01864e-05	2.9714e-05	TRPM1	4308	transient receptor potential cation channel subfamily M member 1	TRPM1	4308
ENSG00000251526	12.5612	4.81811	1.09184	4.41281	1.02036e-05	2.97583e-05	NA	NA	NA	NA	NA
ENSG00000232827	52.9184	4.81791	0.521907	9.23137	2.67203e-20	1.92112e-19	NA	NA	NA	NA	NA
ENSG00000157111	1.7955	4.81694	1.70074	2.83226	0.00462205	0.00979644	TMEM171	134285	transmembrane protein 171	TMEM171	134285
ENSG00000182631	2.37257	4.81579	1.54476	3.1175	0.00182394	0.00410566	RXFP3	51289	relaxin family peptide receptor 3	RXFP3	51289
ENSG00000233608	1.96981	4.81573	1.61271	2.98612	0.00282546	0.00618427	TWIST2	117581	twist family bHLH transcription factor 2	TWIST2	117581
ENSG00000255082	6.01471	4.81347	1.32582	3.63055	0.000282814	0.000705372	GRM5-AS1	100873989	GRM5 antisense RNA 1	GRM5-AS1	100873989
ENSG00000272720	8.3951	4.81297	1.13925	4.22467	2.39291e-05	6.72208e-05	NA	NA	NA	NA	NA
ENSG00000253659	3.85838	4.81203	1.40382	3.42782	0.000608455	0.00145949	NA	NA	NA	NA	NA
ENSG00000165682	2.89064	4.81178	1.45984	3.2961	0.000980367	0.00228651	CLEC1B	51266	C-type lectin domain family 1 member B	CLEC1B	51266
ENSG00000256633	4.51558	4.81151	1.46653	3.28087	0.00103486	0.00240596	NA	NA	NA	NA	NA
ENSG00000257016	2.09309	4.81115	1.56233	3.07947	0.00207369	0.00463251	NA	NA	NA	NA	NA
ENSG00000196119	2.28559	4.81106	1.50653	3.19347	0.00140574	0.00321312	OR8A1	390275	olfactory receptor family 8 subfamily A member 1	OR8A1	390275
ENSG00000173093	2.67624	4.81095	1.45329	3.31038	0.000931694	0.00218212	CCDC63	160762	coiled-coil domain containing 63	CCDC63	160762
ENSG00000185149	15.2072	4.81053	0.803024	5.99052	2.09177e-09	8.2209e-09	NPY2R	4887	neuropeptide Y receptor Y2	NPY2R	4887
ENSG00000250782	5.41996	4.80999	1.3704	3.50992	0.000448245	0.00109306	NA	NA	NA	NA	NA
ENSG00000167850	1.58269	4.80973	1.67229	2.87614	0.00402572	0.00860726	CD300C	10871	CD300c molecule	CD300C	10871
ENSG00000164900	2.68361	4.80963	1.46734	3.27779	0.00104624	0.00243053	GBX1	2636	gastrulation brain homeobox 1	GBX1	2636
ENSG00000236742	4.39842	4.80908	1.39344	3.45124	0.000558021	0.00134581	NA	NA	NA	NA	NA
ENSG00000231768	2.57122	4.80827	1.4816	3.24533	0.00117314	0.00270819	LINC01354	100506795	long intergenic non-protein coding RNA 1354	LINC01354	100506795
ENSG00000171560	3.73727	4.80764	1.39262	3.45223	0.000555967	0.00134107	FGA	2243	fibrinogen alpha chain	FGA	2243
ENSG00000225614	2.05857	4.80737	1.52198	3.15864	0.00158508	0.0035964	ZNF469	84627	zinc finger protein 469	ZNF469	84627
ENSG00000143318	41.2251	4.80599	0.528781	9.08881	1.00126e-19	7.02751e-19	CASQ1	844	calsequestrin 1	CASQ1	844
ENSG00000255910	9.55171	4.80537	1.10729	4.33977	1.42634e-05	4.10652e-05	NA	NA	NA	NA	NA
ENSG00000232306	2.91281	4.80494	1.43484	3.34876	0.000811731	0.00191367	NA	NA	NA	NA	NA
ENSG00000060566	4.65338	4.80476	1.42245	3.3778	0.000730689	0.00173348	CREB3L3	84699	cAMP responsive element binding protein 3 like 3	CREB3L3	84699
ENSG00000227844	2.30652	4.80376	1.49868	3.20533	0.0013491	0.00309139	NA	NA	NA	NA	NA
ENSG00000231638	14.2129	4.8033	0.926431	5.18474	2.16313e-07	7.32131e-07	LUARIS	100506895	lncRNA upregulator of antiviral response interferon signaling	LUARIS	100506895
ENSG00000264103	1.44584	4.80296	4.26069	1.12727	0.259627	0.35874	NA	NA	NA	NA	NA
ENSG00000257654	3.27314	4.80289	1.43112	3.35604	0.00079066	0.00186579	NA	NA	NA	NA	NA
ENSG00000157554	5.74808	4.80224	1.34483	3.57089	0.000355771	0.000877875	ERG	2078	ERG, ETS transcription factor	ERG	2078
ENSG00000117322	1.8854	4.80199	1.56835	3.06181	0.00220003	0.0048962	CR2	1380	complement C3d receptor 2	CR2	1380
ENSG00000236094	2.86182	4.8017	1.47452	3.25644	0.00112819	0.00261185	LINC00545	440132	long intergenic non-protein coding RNA 545	LINC00545	440132
ENSG00000230400	3.25129	4.80156	1.43502	3.34599	0.000819885	0.00193229	LINC01747	105372566	long intergenic non-protein coding RNA 1747	LINC01747	105372566
ENSG00000267336	20.4282	4.8007	0.780677	6.14941	7.77713e-10	3.15287e-09	NA	NA	NA	NA	NA
ENSG00000169495	5.06486	4.7979	1.38861	3.45518	0.000549933	0.00132715	HTRA4	203100	HtrA serine peptidase 4	HTRA4	203100
ENSG00000256597	2.19188	4.79532	1.83809	2.60886	0.00908453	0.0183403	LINC02393	400087	long intergenic non-protein coding RNA 2393	LINC02393	400087
ENSG00000262267	10.4271	4.79298	1.11741	4.28936	1.79188e-05	5.10036e-05	NA	NA	NA	NA	NA
ENSG00000184574	20.3649	4.77591	0.89253	5.35098	8.74804e-08	3.0497e-07	LPAR5	57121	lysophosphatidic acid receptor 5	LPAR5	57121
ENSG00000172497	16.9928	4.76845	0.904894	5.26963	1.36701e-07	4.69758e-07	ACOT12	134526	acyl-CoA thioesterase 12	ACOT12	134526
ENSG00000207205	8.76299	4.76746	1.12397	4.24162	2.21908e-05	6.25655e-05	RNVU1-15	101954267	RNA, variant U1 small nuclear 15	RNVU1-15	101954267
ENSG00000100918	729.236	4.76728	0.138241	34.4852	1.3367e-260	8.044e-258	REC8	9985	REC8 meiotic recombination protein	REC8	9985
ENSG00000248632	31.5817	4.76654	0.652959	7.29991	2.8797e-13	1.45357e-12	NA	NA	NA	NA	NA
ENSG00000237945	243.137	4.76626	0.22056	21.6098	1.45268e-103	8.47088e-102	LINC00649	100506334	long intergenic non-protein coding RNA 649	LINC00649	100506334
ENSG00000162998	111.313	4.76526	0.349708	13.6264	2.79041e-42	4.22976e-41	FRZB	2487	frizzled related protein	FRZB	2487
ENSG00000258240	13.9941	4.76376	1.0952	4.34968	1.36339e-05	3.93093e-05	LOC105369980	105369980	uncharacterized LOC105369980	LOC105369980	105369980
ENSG00000250685	4.95123	4.76339	1.33224	3.57549	0.000349576	0.000863083	LOC654780	654780	splicing factor proline/glutamine-rich	LOC654780	654780
ENSG00000272628	6.96856	4.76219	1.32228	3.60149	0.000316397	0.000785015	NA	NA	NA	NA	NA
ENSG00000235781	11.7094	4.76212	1.2861	3.70277	0.00021326	0.000540316	NA	NA	NA	NA	NA
ENSG00000105383	13.1809	4.76117	0.912746	5.21631	1.82521e-07	6.21113e-07	CD33	945	CD33 molecule	CD33	945
ENSG00000119121	247.891	4.75816	0.221903	21.4425	5.36114e-102	3.00604e-100	TRPM6	140803	transient receptor potential cation channel subfamily M member 6	TRPM6	140803
ENSG00000232194	7.56682	4.75783	1.1796	4.03342	5.49697e-05	0.000148847	NA	NA	NA	NA	NA
ENSG00000234861	63.07	4.75667	0.5794	8.20964	2.2185e-16	1.32262e-15	NA	NA	NA	NA	NA
ENSG00000183748	125.823	4.75419	0.787613	6.0362	1.57787e-09	6.23706e-09	NA	NA	NA	NA	NA
ENSG00000227195	128.709	4.75216	0.309652	15.3468	3.72201e-53	7.55169e-52	MIR663AHG	284801	MIR663A host gene	MIR663AHG	284801
ENSG00000230522	1.51818	4.74812	1.98475	2.3923	0.0167433	0.0322281	MBD3L2	125997	methyl-CpG binding domain protein 3 like 2	MBD3L2	125997
ENSG00000154678	17.7415	4.74355	0.892706	5.31368	1.07433e-07	3.72415e-07	PDE1C	5137	phosphodiesterase 1C	PDE1C	5137
ENSG00000235172	3.01809	4.74233	1.48187	3.20024	0.00137315	0.00314243	NA	NA	NA	NA	NA
ENSG00000011465	200.658	4.74056	0.293409	16.1568	1.01659e-58	2.40095e-57	DCN	1634	decorin	DCN	1634
ENSG00000267909	9.95463	4.73982	1.11864	4.23712	2.26407e-05	6.37742e-05	CCDC177	56936	coiled-coil domain containing 177	CCDC177	56936
ENSG00000163492	56.85	4.73969	0.516397	9.17839	4.37602e-20	3.11572e-19	CCDC141	285025	coiled-coil domain containing 141	CCDC141	285025
ENSG00000270495	2.18459	4.73937	1.54678	3.06402	0.00218382	0.00486194	NA	NA	NA	NA	NA
ENSG00000164082	34.2725	4.73845	0.567594	8.34832	6.92424e-17	4.23548e-16	GRM2	2912	glutamate metabotropic receptor 2	GRM2	2912
ENSG00000099812	6.71499	4.73683	1.34109	3.53208	0.000412302	0.00100991	MISP	126353	mitotic spindle positioning	MISP	126353
ENSG00000232230	2.04353	4.73661	1.58513	2.98816	0.00280666	0.00614581	NA	NA	NA	NA	NA
ENSG00000234580	3.41699	4.73627	1.41941	3.33679	0.000847522	0.00199445	NA	NA	NA	NA	NA
ENSG00000254533	3.02728	4.73559	1.49553	3.16649	0.00154289	0.00350741	NA	NA	NA	NA	NA
ENSG00000124212	3.17219	4.73455	1.44858	3.26842	0.0010815	0.00250859	PTGIS	5740	prostaglandin I2 synthase	PTGIS	5740
ENSG00000255162	4.3069	4.7337	1.38912	3.4077	0.000655134	0.00156422	NA	NA	NA	NA	NA
ENSG00000267476	3.00246	4.73258	1.47728	3.20357	0.00135733	0.00310859	NA	NA	NA	NA	NA
ENSG00000238275	2.78249	4.73233	1.44554	3.27374	0.00106133	0.00246503	NA	NA	NA	NA	NA
ENSG00000222533	1.85078	4.7317	1.61693	2.92636	0.00342959	0.00741275	NA	NA	NA	NA	NA
ENSG00000259306	1.95055	4.73159	1.58002	2.99463	0.00274778	0.00602741	NA	NA	NA	NA	NA
ENSG00000225460	2.94704	4.73158	1.45608	3.24955	0.0011559	0.00267146	NA	NA	NA	NA	NA
ENSG00000229628	4.28195	4.73127	1.39108	3.40116	0.000671017	0.00160049	NA	NA	NA	NA	NA
ENSG00000253583	3.14683	4.73108	1.46373	3.23221	0.00122835	0.00282827	NA	NA	NA	NA	NA
ENSG00000219088	1.95071	4.73069	1.60172	2.9535	0.00314193	0.00682977	NA	NA	NA	NA	NA
ENSG00000066735	183.296	4.73056	0.275564	17.1668	4.705e-66	1.30238e-64	KIF26A	26153	kinesin family member 26A	KIF26A	26153
ENSG00000164616	1.29484	4.73008	1.97208	2.39852	0.0164614	0.0317213	NA	NA	NA	NA	NA
ENSG00000197475	2.11997	4.72963	1.54892	3.0535	0.00226186	0.00502526	ADAM3A	1587	ADAM metallopeptidase domain 3A (pseudogene)	ADAM3A	1587
ENSG00000237268	5.81335	4.72937	1.32526	3.56864	0.000358841	0.000884795	NA	NA	NA	NA	NA
ENSG00000250712	1.7174	4.72918	1.64456	2.87564	0.00403205	0.00861772	NA	NA	NA	NA	NA
ENSG00000165025	1.92436	4.72898	1.52164	3.10781	0.00188479	0.00423599	SYK	6850	spleen associated tyrosine kinase	SYK	6850
ENSG00000169247	3.55764	4.72876	1.44261	3.27792	0.00104576	0.00242961	SH3TC2	79628	SH3 domain and tetratricopeptide repeats 2	SH3TC2	79628
ENSG00000204475	4.11306	4.7285	1.37933	3.42811	0.00060781	0.00145806	NCR3	259197	natural cytotoxicity triggering receptor 3	NCR3	259197
ENSG00000189001	3.1788	4.7278	1.39654	3.38537	0.000710817	0.00168966	SBSN	374897	suprabasin	SBSN	374897
ENSG00000129990	20.3788	4.72747	0.891129	5.30503	1.12653e-07	3.89567e-07	SYT5	6861	synaptotagmin 5	SYT5	6861
ENSG00000173612	2.48332	4.72746	1.48721	3.17875	0.0014791	0.00336926	GPRC6A	222545	G protein-coupled receptor class C group 6 member A	GPRC6A	222545
ENSG00000231649	4.73861	4.72727	1.36647	3.45949	0.000541203	0.00130692	NA	NA	NA	NA	NA
ENSG00000253901	1.69121	4.72659	1.60017	2.95381	0.00313874	0.0068238	NA	NA	NA	NA	NA
ENSG00000232164	2.11715	4.7245	1.53515	3.07756	0.00208705	0.00466097	LINC01873	729348	long intergenic non-protein coding RNA 1873	LINC01873	729348
ENSG00000127533	1.97143	4.72415	1.54368	3.06032	0.00221098	0.00491876	F2RL3	9002	F2R like thrombin or trypsin receptor 3	F2RL3	9002
ENSG00000250887	1.69881	4.72401	1.63437	2.89042	0.00384733	0.00824929	NA	NA	NA	NA	NA
ENSG00000136541	3.77631	4.72382	1.42061	3.32521	0.00088353	0.00207513	ERMN	57471	ermin	ERMN	57471
ENSG00000253130	4.78825	4.72314	1.36468	3.46098	0.000538203	0.00130031	NA	NA	NA	NA	NA
ENSG00000261296	2.67212	4.72299	1.45481	3.24647	0.00116847	0.00269824	NA	NA	NA	NA	NA
ENSG00000134668	14.0797	4.72236	1.09705	4.30458	1.67302e-05	4.78011e-05	SPOCD1	90853	SPOC domain containing 1	SPOCD1	90853
ENSG00000271696	2.60987	4.72142	1.48483	3.17976	0.00147396	0.00335907	NA	NA	NA	NA	NA
ENSG00000237471	6.52857	4.72093	1.29882	3.63478	0.000278222	0.000694665	NA	NA	NA	NA	NA
ENSG00000187416	5.69928	4.7209	1.30772	3.61003	0.000306163	0.000760706	LHFPL3	375612	LHFPL tetraspan subfamily member 3	LHFPL3	375612
ENSG00000198569	5.23948	4.72024	1.3385	3.52651	0.000421078	0.00102973	SLC34A3	142680	solute carrier family 34 member 3	SLC34A3	142680
ENSG00000234464	2.47246	4.71988	1.49945	3.14773	0.00164544	0.00372448	NA	NA	NA	NA	NA
ENSG00000106123	59.6802	4.71953	0.515289	9.15901	5.2375e-20	3.71677e-19	EPHB6	2051	EPH receptor B6	EPHB6	2051
ENSG00000229150	5.08035	4.71934	1.31966	3.57617	0.000348659	0.00086096	NA	NA	NA	NA	NA
ENSG00000133477	8.37498	4.7191	1.27831	3.69168	0.000222777	0.000563526	FAM83F	113828	family with sequence similarity 83 member F	FAM83F	113828
ENSG00000253108	2.20894	4.71895	1.55564	3.03344	0.0024178	0.00534882	NA	NA	NA	NA	NA
ENSG00000248311	2.04405	4.71865	1.54848	3.04728	0.00230926	0.00512225	NA	NA	NA	NA	NA
ENSG00000180438	4.5771	4.71685	1.35945	3.46968	0.000521086	0.00126098	TPRXL	348825	tetrapeptide repeat homeobox like	TPRXL	348825
ENSG00000204460	2.20869	4.71662	1.63248	2.88924	0.00386173	0.00827664	LINC01854	151121	long intergenic non-protein coding RNA 1854	LINC01854	151121
ENSG00000221882	2.46063	4.71648	1.51632	3.11047	0.00186787	0.00419921	OR3A2	4995	olfactory receptor family 3 subfamily A member 2	OR3A2	4995
ENSG00000258710	45.2926	4.71359	0.632744	7.44944	9.37392e-14	4.87979e-13	LINC01193	348120	long intergenic non-protein coding RNA 1193	LINC01193	348120
ENSG00000013297	642.936	4.71347	0.169603	27.7912	5.54408e-170	1.02341e-167	CLDN11	5010	NA	NA	NA
ENSG00000267279	2.60384	4.7133	1.53392	3.07272	0.00212118	0.00473227	NA	NA	NA	NA	NA
ENSG00000251209	3.59509	4.71204	1.46094	3.22535	0.00125817	0.00289233	LINC00923	91948	long intergenic non-protein coding RNA 923	LINC00923	91948
ENSG00000136842	426.768	4.70388	0.156175	30.1192	2.71434e-199	7.16418e-197	TMOD1	7111	tropomodulin 1	TMOD1	7111
ENSG00000117148	191.539	4.7009	0.239148	19.6569	5.04687e-86	2.16627e-84	ACTL8	81569	actin like 8	ACTL8	81569
ENSG00000241684	9.31921	4.69681	1.12746	4.16582	3.10238e-05	8.62094e-05	ADAMTS9-AS2	100507098	ADAMTS9 antisense RNA 2	ADAMTS9-AS2	100507098
ENSG00000243268	60.8004	4.69527	0.581093	8.08006	6.47327e-16	3.7725e-15	NA	NA	NA	NA	NA
ENSG00000188505	16.4086	4.6939	0.922554	5.08794	3.61967e-07	1.20385e-06	NCCRP1	342897	non-specific cytotoxic cell receptor protein 1 homolog (zebrafish)	NCCRP1	342897
ENSG00000231389	18.8512	4.69342	0.894503	5.24696	1.5463e-07	5.29072e-07	HLA-DPA1	3113	major histocompatibility complex, class II, DP alpha 1	HLA-DPA1	3113
ENSG00000160973	11.4741	4.68766	1.10508	4.24193	2.21602e-05	6.24851e-05	FOXH1	8928	forkhead box H1	FOXH1	8928
ENSG00000242419	83.181	4.68634	0.405436	11.5588	6.66692e-31	7.09088e-30	PCDHGC4	56098	protocadherin gamma subfamily C, 4	PCDHGC4	56098
ENSG00000142089	612.013	4.68519	0.134324	34.8798	1.50406e-266	9.83818e-264	IFITM3	10410	interferon induced transmembrane protein 3	IFITM3	10410
ENSG00000253873	272.698	4.68323	0.204766	22.8711	9.0089e-116	6.7937e-114	PCDHGA11	56105	protocadherin gamma subfamily A, 11	PCDHGA11	56105
ENSG00000249430	97.4774	4.68266	0.311784	15.0189	5.52034e-51	1.06e-49	NA	NA	NA	NA	NA
ENSG00000015413	7.15287	4.68171	1.30048	3.59998	0.000318243	0.00078935	DPEP1	1800	dipeptidase 1	DPEP1	1800
ENSG00000236361	6.289	4.67877	1.33093	3.51541	0.000439073	0.00107173	NA	NA	NA	NA	NA
ENSG00000165983	149.065	4.67858	0.273578	17.1014	1.44792e-65	3.94624e-64	PTER	9317	phosphotriesterase related	PTER	9317
ENSG00000253622	3.51443	4.67844	1.38823	3.37007	0.000751483	0.00177944	NA	NA	NA	NA	NA
ENSG00000006042	255.654	4.67735	0.245578	19.0463	7.05451e-81	2.73535e-79	TMEM98	26022	transmembrane protein 98	TMEM98	26022
ENSG00000162706	46.1692	4.67689	0.628378	7.44279	9.85782e-14	5.12372e-13	CADM3	57863	cell adhesion molecule 3	CADM3	57863
ENSG00000256870	5.32225	4.67689	1.31212	3.56437	0.000364728	0.000898723	SLC5A8	160728	solute carrier family 5 member 8	SLC5A8	160728
ENSG00000232745	13.3652	4.67677	0.928588	5.03644	4.7428e-07	1.56099e-06	NA	NA	NA	NA	NA
ENSG00000232023	4.72192	4.67463	1.33734	3.49546	0.000473238	0.00115009	LINC01807	101928765	long intergenic non-protein coding RNA 1807	LINC01807	101928765
ENSG00000253315	10.5226	4.67136	1.12318	4.15905	3.19568e-05	8.86545e-05	LINC01932	105377682	long intergenic non-protein coding RNA 1932	LINC01932	105377682
ENSG00000175879	12.1718	4.66821	1.09453	4.26503	1.99879e-05	5.66146e-05	HOXD8	3234	homeobox D8	HOXD8	3234
ENSG00000115297	5.50035	4.66246	1.38177	3.37427	0.000740109	0.00175417	TLX2	3196	T cell leukemia homeobox 2	TLX2	3196
ENSG00000159409	100.131	4.6556	0.360902	12.8999	4.50764e-38	6.01999e-37	CELF3	11189	CUGBP Elav-like family member 3	CELF3	11189
ENSG00000219702	1.89542	4.65521	1.63093	2.85433	0.00431271	0.00917717	NA	NA	NA	NA	NA
ENSG00000262097	2.23727	4.65498	1.68742	2.75864	0.00580429	0.0121155	LINC02185	101927311	long intergenic non-protein coding RNA 2185	LINC02185	101927311
ENSG00000249484	7.3216	4.6546	1.14916	4.05044	5.1121e-05	0.000138975	LINC01470	101927134	long intergenic non-protein coding RNA 1470	LINC01470	101927134
ENSG00000124635	207.379	4.65401	0.223666	20.8078	3.67719e-96	1.84098e-94	HIST1H2BJ	8970	histone cluster 1 H2B family member j	HIST1H2BJ	8970
ENSG00000133980	3.42177	4.65091	1.47423	3.15481	0.00160605	0.00364053	VRTN	55237	vertebrae development associated	VRTN	55237
ENSG00000248676	2.1634	4.65005	1.52747	3.04429	0.00233231	0.00516996	NA	NA	NA	NA	NA
ENSG00000180953	2.28977	4.64858	1.5887	2.92602	0.00343329	0.00742022	ST20	400410	suppressor of tumorigenicity 20	ST20	400410
ENSG00000174562	2.0937	4.64821	1.75003	2.65607	0.00790573	0.0161483	KLK15	55554	kallikrein related peptidase 15	KLK15	55554
ENSG00000233973	1.93656	4.64698	1.59544	2.91267	0.00358349	0.00772241	LINC01360	101927295	long intergenic non-protein coding RNA 1360	LINC01360	101927295
ENSG00000164438	10.2095	4.64631	0.944191	4.92094	8.61287e-07	2.76953e-06	TLX3	30012	T cell leukemia homeobox 3	TLX3	30012
ENSG00000105991	2.18777	4.64562	1.57479	2.95	0.00317778	0.0069032	HOXA1	3198	homeobox A1	HOXA1	3198
ENSG00000251112	1.82597	4.64537	1.60046	2.90251	0.00370182	0.00795714	NA	NA	NA	NA	NA
ENSG00000249736	1.78814	4.64471	1.59446	2.91303	0.00357946	0.00771617	LINC02242	105379006	long intergenic non-protein coding RNA 2242	LINC02242	105379006
ENSG00000136297	2.97709	4.64454	1.45232	3.19802	0.00138374	0.00316475	MMD2	221938	monocyte to macrophage differentiation associated 2	MMD2	221938
ENSG00000213030	4.88909	4.64441	1.37325	3.38206	0.00071944	0.00170881	CGB8	94115	chorionic gonadotropin beta subunit 8	CGB8	94115
ENSG00000204091	1.96305	4.64439	1.61099	2.88295	0.00393976	0.00843545	TDRG1	732253	testis development related 1	TDRG1	732253
ENSG00000254854	15.2668	4.64428	1.09601	4.23743	2.2609e-05	6.36968e-05	LOC102724301	102724301	uncharacterized LOC102724301	LOC102724301	102724301
ENSG00000240929	2.6929	4.64336	1.50068	3.09417	0.00197361	0.00442438	NA	NA	NA	NA	NA
ENSG00000167800	3.26345	4.64251	1.44591	3.21079	0.0013237	0.00303551	TBX10	347853	T-box 10	TBX10	347853
ENSG00000226364	3.94084	4.64198	1.40268	3.30937	0.000935061	0.0021895	LINC02089	105371831	long intergenic non-protein coding RNA 2089	LINC02089	105371831
ENSG00000153923	2.14471	4.64187	1.50903	3.07607	0.00209748	0.00468288	CLCA3P	9629	chloride channel accessory 3, pseudogene	CLCA3P	9629
ENSG00000259929	2.6827	4.64169	1.45499	3.19018	0.00142186	0.00324649	LOC107984893	107984893	uncharacterized LOC107984893	LOC107984893	107984893
ENSG00000142677	4.53932	4.6414	1.39446	3.32845	0.000873316	0.00205226	IL22RA1	58985	interleukin 22 receptor subunit alpha 1	IL22RA1	58985
ENSG00000224413	1.94864	4.64106	1.59016	2.91862	0.00351587	0.00758889	NA	NA	NA	NA	NA
ENSG00000196420	2.39671	4.64031	1.48805	3.11837	0.00181852	0.0040947	S100A5	6276	S100 calcium binding protein A5	S100A5	6276
ENSG00000255815	3.00316	4.64022	1.43696	3.2292	0.00124137	0.0028565	NA	NA	NA	NA	NA
[truncated: 35,327 more rows]

## Sheet: HSJD-DIPG-007
Supp. Table 6b: HSJD-DIPG-007 DAC vs. DMSO
	baseMean	log2FoldChange	lfcSE	stat	pvalue	padj	symbol	entrez	genename	hgnc_symbol	entrezgene
ENSG00000060718	1170.59	12.9169	1.17939	10.9522	6.48682e-28	4.93086e-27	COL11A1	1301	collagen type XI alpha 1 chain	COL11A1	1301
ENSG00000092345	999.208	12.706	1.17927	10.7744	4.54492e-27	3.37361e-26	DAZL	1618	deleted in azoospermia like	DAZL	1618
ENSG00000183715	414.316	12.3418	1.18074	10.4526	1.42524e-25	1.00623e-24	OPCML	4978	opioid binding protein/cell adhesion molecule like	OPCML	4978
ENSG00000251381	432.368	12.3366	1.18121	10.444	1.56072e-25	1.10059e-24	LINC00958	100506305	long intergenic non-protein coding RNA 958	LINC00958	100506305
ENSG00000156414	384.059	12.107	1.18219	10.2412	1.29661e-24	8.88929e-24	TDRD9	122402	tudor domain containing 9	TDRD9	122402
ENSG00000135457	436.15	12.0757	1.1811	10.2241	1.54648e-24	1.05689e-23	TFCP2	7024	transcription factor CP2	TFCP2	7024
ENSG00000150244	262.649	11.9816	1.18241	10.1332	3.93579e-24	2.65451e-23	TRIM48	79097	tripartite motif containing 48	TRIM48	79097
ENSG00000137948	417.059	11.8651	1.18081	10.0482	9.35146e-24	6.23506e-23	BRDT	676	bromodomain testis associated	BRDT	676
ENSG00000145945	312.972	11.7609	1.18293	9.94223	2.7264e-23	1.78951e-22	FAM50B	26240	family with sequence similarity 50 member B	FAM50B	26240
ENSG00000170627	390.013	11.7556	1.18074	9.95611	2.37161e-23	1.55865e-22	GTSF1	121355	gametocyte specific factor 1	GTSF1	121355
ENSG00000143006	224.42	11.745	1.18286	9.92925	3.10598e-23	2.0338e-22	DMRTB1	63948	DMRT like family B with proline rich C-terminal 1	DMRTB1	63948
ENSG00000074695	316.607	11.743	1.18181	9.93653	2.88718e-23	1.89298e-22	LMAN1	3998	lectin, mannose binding 1	LMAN1	3998
ENSG00000164687	542.213	11.689	1.18033	9.90319	4.03217e-23	2.62949e-22	FABP5	2171	fatty acid binding protein 5	FABP5	2171
ENSG00000183117	294.622	11.6395	1.18254	9.84277	7.36577e-23	4.75235e-22	CSMD1	64478	CUB and Sushi multiple domains 1	CSMD1	64478
ENSG00000189058	1223.29	11.5172	0.835671	13.782	3.27054e-43	3.83824e-42	APOD	347	apolipoprotein D	APOD	347
ENSG00000143452	230.573	11.4615	1.18289	9.68947	3.34243e-22	2.11087e-21	HORMAD1	84072	HORMA domain containing 1	HORMAD1	84072
ENSG00000112273	537.565	11.445	1.18003	9.6989	3.04761e-22	1.92816e-21	HDGFL1	154150	HDGF like 1	HDGFL1	154150
ENSG00000165496	266.755	11.4021	1.18169	9.64901	4.96311e-22	3.11408e-21	RPL10L	140801	ribosomal protein L10 like	RPL10L	140801
ENSG00000162639	190.912	11.3708	1.18327	9.60966	7.27902e-22	4.53902e-21	HENMT1	113802	HEN methyltransferase 1	HENMT1	113802
ENSG00000101335	235.775	11.3604	1.18422	9.59316	8.54236e-22	5.31153e-21	MYL9	10398	myosin light chain 9	MYL9	10398
ENSG00000095627	254.279	11.3379	1.18189	9.59304	8.55273e-22	5.31689e-21	TDRD1	56165	tudor domain containing 1	TDRD1	56165
ENSG00000179059	299.442	11.31	1.18161	9.5717	1.05165e-21	6.52433e-21	ZFP42	132625	ZFP42 zinc finger protein	ZFP42	132625
ENSG00000196335	390.086	11.2765	1.18088	9.5492	1.30696e-21	8.08507e-21	STK31	56164	serine/threonine kinase 31	STK31	56164
ENSG00000234964	399.029	11.2382	1.18114	9.51469	1.82257e-21	1.12107e-20	NA	NA	NA	NA	NA
ENSG00000236719	267.313	11.2303	1.18225	9.49911	2.11684e-21	1.2984e-20	OVAAL	148756	ovarian adenocarcinoma amplified long non-coding RNA	OVAAL	148756
ENSG00000170516	197.54	10.9133	1.18323	9.22332	2.88049e-20	1.70116e-19	COX7B2	170712	cytochrome c oxidase subunit 7B2	COX7B2	170712
ENSG00000156269	171.992	10.908	1.18352	9.21655	3.06813e-20	1.80874e-19	NAA11	84779	N(alpha)-acetyltransferase 11, NatA catalytic subunit	NAA11	84779
ENSG00000164692	16096.7	10.835	0.221816	48.8471	0	0	COL1A2	1278	collagen type I alpha 2 chain	COL1A2	1278
ENSG00000168542	945.3	10.7968	0.72399	14.9128	2.71905e-50	3.72237e-49	COL3A1	1281	collagen type III alpha 1 chain	COL3A1	1281
ENSG00000246705	188.972	10.7157	1.18528	9.04066	1.55729e-19	8.95273e-19	H2AFJ	55766	H2A histone family member J	H2AFJ	55766
ENSG00000022556	198.659	10.679	1.18425	9.01757	1.9231e-19	1.10202e-18	NLRP2	55655	NLR family pyrin domain containing 2	NLRP2	55655
ENSG00000240280	135.052	10.6517	1.18466	8.99137	2.4417e-19	1.39578e-18	TCAM1P	146771	testicular cell adhesion molecule 1, pseudogene	TCAM1P	146771
ENSG00000121966	117.92	10.6453	1.18671	8.97041	2.95425e-19	1.68306e-18	CXCR4	7852	C-X-C motif chemokine receptor 4	CXCR4	7852
ENSG00000198797	91.3012	10.641	1.18724	8.96287	3.16342e-19	1.80054e-18	BRINP2	57795	BMP/retinoic acid inducible neural specific 2	BRINP2	57795
ENSG00000138449	157.279	10.6364	1.18424	8.98162	2.66808e-19	1.52318e-18	SLC40A1	30061	solute carrier family 40 member 1	SLC40A1	30061
ENSG00000176566	300.405	10.6316	1.18279	8.98859	2.50421e-19	1.43097e-18	DCAF4L2	138009	DDB1 and CUL4 associated factor 4 like 2	DCAF4L2	138009
ENSG00000182315	122.877	10.5663	1.19553	8.83814	9.7329e-19	5.4297e-18	MBD3L3	653657	methyl-CpG binding domain protein 3 like 3	MBD3L3	653657
ENSG00000180113	339.355	10.5584	1.18163	8.93549	4.05384e-19	2.29486e-18	TDRD6	221400	tudor domain containing 6	TDRD6	221400
ENSG00000151962	165.861	10.5532	1.1844	8.91022	5.09307e-19	2.87779e-18	RBM46	166863	RNA binding motif protein 46	RBM46	166863
ENSG00000218819	112.897	10.4932	1.18713	8.83916	9.64429e-19	5.38126e-18	TDRD15	100129278	tudor domain containing 15	TDRD15	100129278
ENSG00000173530	370.503	10.4137	1.02405	10.1691	2.72365e-24	1.8489e-23	TNFRSF10D	8793	TNF receptor superfamily member 10d	TNFRSF10D	8793
ENSG00000124721	225.658	10.4116	1.18216	8.80732	1.28168e-18	7.10959e-18	DNAH8	1769	dynein axonemal heavy chain 8	DNAH8	1769
ENSG00000168843	171.889	10.3953	1.18427	8.77778	1.66737e-18	9.20864e-18	FSTL5	56884	follistatin like 5	FSTL5	56884
ENSG00000206337	397.603	10.3814	1.02418	10.1363	3.81321e-24	2.57471e-23	HCP5	10866	HLA complex P5 (non-protein coding)	HCP5	10866
ENSG00000265843	123.951	10.3523	1.18783	8.71528	2.90039e-18	1.58739e-17	NA	NA	NA	NA	NA
ENSG00000230522	103.335	10.3299	1.19324	8.65699	4.84386e-18	2.63206e-17	MBD3L2	125997	methyl-CpG binding domain protein 3 like 2	MBD3L2	125997
ENSG00000196589	99.8224	10.2624	1.19424	8.59326	8.45328e-18	4.55016e-17	NA	NA	NA	NA	NA
ENSG00000162618	147.375	10.257	1.18549	8.65214	5.05434e-18	2.74447e-17	ADGRL4	64123	adhesion G protein-coupled receptor L4	ADGRL4	64123
ENSG00000169550	96.0066	10.2556	1.1878	8.63411	5.9184e-18	3.20676e-17	MUC15	143662	mucin 15, cell surface associated	MUC15	143662
ENSG00000263711	106.555	10.2407	1.18774	8.62196	6.58165e-18	3.55977e-17	LOC400655	400655	uncharacterized LOC400655	LOC400655	400655
ENSG00000157765	108.329	10.2063	1.18962	8.57949	9.5291e-18	5.11744e-17	SLC34A2	10568	solute carrier family 34 member 2	SLC34A2	10568
ENSG00000204832	103.196	10.1999	1.1877	8.58794	8.854e-18	4.76079e-17	ST8SIA6-AS1	100128098	ST8SIA6 antisense RNA 1	ST8SIA6-AS1	100128098
ENSG00000197702	313.229	10.1898	1.025	9.94129	2.75241e-23	1.80579e-22	PARVA	55742	parvin alpha	PARVA	55742
ENSG00000235750	137.726	10.1815	1.18443	8.59612	8.24564e-18	4.44076e-17	KIAA0040	9674	KIAA0040	KIAA0040	9674
ENSG00000136931	670.301	10.1644	0.724326	14.033	9.79512e-45	1.18957e-43	NR5A1	2516	nuclear receptor subfamily 5 group A member 1	NR5A1	2516
ENSG00000205718	93.232	10.1627	1.19834	8.48068	2.23875e-17	1.18446e-16	MBD3L4	653656	methyl-CpG binding domain protein 3 like 4	MBD3L4	653656
ENSG00000126803	564.44	10.1568	1.02355	9.92314	3.30214e-23	2.16039e-22	HSPA2	3306	heat shock protein family A (Hsp70) member 2	HSPA2	3306
ENSG00000232694	95.1566	10.1396	1.1874	8.53934	1.34985e-17	7.19693e-17	NA	NA	NA	NA	NA
ENSG00000237247	92.0134	10.1287	1.1988	8.44905	2.93679e-17	1.54488e-16	MBD3L5	284428	methyl-CpG binding domain protein 3 like 5	MBD3L5	284428
ENSG00000188257	626.271	10.1092	1.02363	9.87578	5.30207e-23	3.43988e-22	PLA2G2A	5320	phospholipase A2 group IIA	PLA2G2A	5320
ENSG00000173077	132.493	10.0951	1.18548	8.51561	1.65714e-17	8.79971e-17	DEC1	50514	deleted in esophageal cancer 1	DEC1	50514
ENSG00000239620	198.766	10.0837	1.18485	8.51057	1.73077e-17	9.18589e-17	NA	NA	NA	NA	NA
ENSG00000197956	1133.39	10.0336	0.550103	18.2395	2.507e-74	5.57997e-73	S100A6	6277	S100 calcium binding protein A6	S100A6	6277
ENSG00000109854	200.14	10.0237	1.18353	8.4693	2.46874e-17	1.30342e-16	HTATIP2	10553	HIV-1 Tat interactive protein 2	HTATIP2	10553
ENSG00000110057	126.102	9.99877	1.1866	8.42639	3.56506e-17	1.87181e-16	UNC93B1	81622	unc-93 homolog B1, TLR signaling regulator	UNC93B1	81622
ENSG00000253967	91.5036	9.9816	1.18917	8.39378	4.70774e-17	2.46409e-16	LOC101926892	101926892	uncharacterized LOC101926892	LOC101926892	101926892
ENSG00000180543	79.9595	9.97248	1.19454	8.34838	6.92074e-17	3.60313e-16	TSPYL5	85453	TSPY like 5	TSPYL5	85453
ENSG00000168497	79.5689	9.96832	1.18916	8.38268	5.17375e-17	2.7066e-16	CAVIN2	8436	caveolae associated protein 2	CAVIN2	8436
ENSG00000160349	1034.4	9.96496	0.836314	11.9153	9.84705e-33	8.77069e-32	LCN1	3933	lipocalin 1	LCN1	3933
ENSG00000234610	127.431	9.93382	1.18686	8.36983	5.76992e-17	3.01381e-16	NA	NA	NA	NA	NA
ENSG00000237510	142.713	9.89238	1.18512	8.34716	6.99235e-17	3.63979e-16	NA	NA	NA	NA	NA
ENSG00000121207	70.6171	9.88316	1.19031	8.30301	1.01504e-16	5.25663e-16	LRAT	9227	lecithin retinol acyltransferase	LRAT	9227
ENSG00000212978	72.4646	9.88161	1.19223	8.28831	1.14873e-16	5.93681e-16	LOC339803	339803	uncharacterized LOC339803	LOC339803	339803
ENSG00000007038	75.5721	9.87954	1.19315	8.28018	1.22985e-16	6.34849e-16	PRSS21	10942	serine protease 21	PRSS21	10942
ENSG00000147872	687.638	9.87602	0.725261	13.6172	3.16499e-42	3.61643e-41	PLIN2	123	perilipin 2	PLIN2	123
ENSG00000112182	172.669	9.87304	1.18341	8.34289	7.24955e-17	3.77108e-16	BACH2	60468	BTB domain and CNC homolog 2	BACH2	60468
ENSG00000152670	91.0825	9.86732	1.18954	8.29505	1.08541e-16	5.61527e-16	DDX4	54514	DEAD-box helicase 4	DDX4	54514
ENSG00000140067	48.8625	9.83581	1.19695	8.21737	2.08021e-16	1.06331e-15	FAM181A	90050	family with sequence similarity 181 member A	FAM181A	90050
ENSG00000173040	76.4463	9.82888	1.19323	8.23724	1.76229e-16	9.03542e-16	EVC2	132884	EvC ciliary complex subunit 2	EVC2	132884
ENSG00000236279	82.1014	9.8287	1.18959	8.26225	1.42956e-16	7.35432e-16	CLEC2L	154790	C-type lectin domain family 2 member L	CLEC2L	154790
ENSG00000187566	67.654	9.81383	1.19304	8.22589	1.93747e-16	9.91182e-16	NHLRC1	378884	NHL repeat containing E3 ubiquitin protein ligase 1	NHLRC1	378884
ENSG00000253898	157.972	9.79376	1.18703	8.25065	1.57535e-16	8.09886e-16	LINC01419	103352670	long intergenic non-protein coding RNA 1419	LINC01419	103352670
ENSG00000182308	2321.01	9.75005	0.36384	26.7977	3.44039e-158	2.52104e-156	DCAF4L1	285429	DDB1 and CUL4 associated factor 4 like 1	DCAF4L1	285429
ENSG00000251129	163.378	9.71729	1.18388	8.20804	2.24835e-16	1.1477e-15	LINC02506	102723828	long intergenic non-protein coding RNA 2506	LINC02506	102723828
ENSG00000258927	77.6753	9.71346	1.18933	8.16717	3.15696e-16	1.59941e-15	NA	NA	NA	NA	NA
ENSG00000225778	389.32	9.70228	0.836884	11.5933	4.45385e-31	3.74387e-30	PROSER2-AS1	219731	PROSER2 antisense RNA 1	PROSER2-AS1	219731
ENSG00000132972	145.353	9.67447	1.1847	8.16614	3.18408e-16	1.61288e-15	RNF17	56163	ring finger protein 17	RNF17	56163
ENSG00000231976	80.8653	9.66549	1.18928	8.12721	4.39287e-16	2.21189e-15	NA	NA	NA	NA	NA
ENSG00000137558	231.494	9.65218	1.0264	9.40389	5.25817e-21	3.1897e-20	PI15	51050	peptidase inhibitor 15	PI15	51050
ENSG00000212916	65.8922	9.63378	1.19448	8.06528	7.30656e-16	3.64391e-15	MAP10	54627	microtubule associated protein 10	MAP10	54627
ENSG00000250038	65.8226	9.62149	1.19204	8.07142	6.9486e-16	3.46881e-15	NA	NA	NA	NA	NA
ENSG00000173809	819.108	9.57341	0.550443	17.3922	9.45544e-68	1.87852e-66	TDRD12	91646	tudor domain containing 12	TDRD12	91646
ENSG00000215568	54.6996	9.56221	1.19539	7.99927	1.25164e-15	6.18722e-15	GAB4	128954	GRB2 associated binding protein family member 4	GAB4	128954
ENSG00000027075	80.8115	9.5621	1.18981	8.03669	9.22967e-16	4.57742e-15	PRKCH	5583	protein kinase C eta	PRKCH	5583
ENSG00000160505	87.0758	9.51165	1.19095	7.9866	1.38714e-15	6.84034e-15	NLRP4	147945	NLR family pyrin domain containing 4	NLRP4	147945
ENSG00000104611	55.5624	9.49449	1.19697	7.93208	2.15503e-15	1.05464e-14	SH2D4A	63898	SH2 domain containing 4A	SH2D4A	63898
ENSG00000224287	131.562	9.48582	1.18597	7.99837	1.26076e-15	6.23029e-15	MSL3P1	151507	MSL complex subunit 3 pseudogene 1	MSL3P1	151507
ENSG00000251258	426.265	9.47617	0.837157	11.3195	1.05111e-29	8.517e-29	RFPL4B	442247	ret finger protein like 4B	RFPL4B	442247
ENSG00000172123	66.4065	9.46004	1.19354	7.92605	2.26235e-15	1.10662e-14	SLFN12	55106	schlafen family member 12	SLFN12	55106
ENSG00000133101	61.4971	9.45722	1.19803	7.89398	2.927e-15	1.42485e-14	CCNA1	8900	cyclin A1	CCNA1	8900
ENSG00000249357	62.4784	9.45604	1.19309	7.92569	2.26892e-15	1.10948e-14	NA	NA	NA	NA	NA
ENSG00000254656	65.2345	9.45206	1.1934	7.92031	2.36928e-15	1.15744e-14	RTL1	388015	retrotransposon Gag like 1	RTL1	388015
ENSG00000115138	78.6808	9.44302	1.19014	7.93437	2.11571e-15	1.03573e-14	POMC	5443	proopiomelanocortin	POMC	5443
ENSG00000251138	64.7155	9.43167	1.1945	7.89592	2.88185e-15	1.40354e-14	LOC100507377	100507377	uncharacterized LOC100507377	LOC100507377	100507377
ENSG00000198054	56.7345	9.43158	1.19342	7.90301	2.7224e-15	1.32781e-14	DSCR8	84677	Down syndrome critical region 8 (non-protein coding)	DSCR8	84677
ENSG00000165643	59.9534	9.42796	1.19557	7.88575	3.1265e-15	1.52074e-14	SOHLH1	402381	spermatogenesis and oogenesis specific basic helix-loop-helix 1	SOHLH1	402381
ENSG00000154451	187.836	9.42415	1.1845	7.95624	1.77351e-15	8.70178e-15	GBP5	115362	guanylate binding protein 5	GBP5	115362
ENSG00000261239	217.217	9.41721	1.02687	9.17081	4.69485e-20	2.75223e-19	NA	NA	NA	NA	NA
ENSG00000198033	197.448	9.41665	1.02609	9.1772	4.42466e-20	2.59734e-19	TUBA3C	7278	tubulin alpha 3c	TUBA3C	7278
ENSG00000257893	49.9452	9.38429	1.19628	7.84459	4.34376e-15	2.09969e-14	NA	NA	NA	NA	NA
ENSG00000162493	45.1485	9.34999	1.20032	7.78959	6.72261e-15	3.22288e-14	PDPN	10630	podoplanin	PDPN	10630
ENSG00000163909	86.3035	9.34493	1.19133	7.84409	4.36109e-15	2.10773e-14	HEYL	26508	hes related family bHLH transcription factor with YRPW motif-like	HEYL	26508
ENSG00000135373	45.5905	9.34246	1.19626	7.80974	5.73081e-15	2.75393e-14	EHF	26298	ETS homologous factor	EHF	26298
ENSG00000021645	42.9588	9.338	1.20145	7.77229	7.70781e-15	3.68587e-14	NRXN3	9369	neurexin 3	NRXN3	9369
ENSG00000211448	39.9446	9.29197	1.20016	7.74226	9.76628e-15	4.63952e-14	DIO2	1734	iodothyronine deiodinase 2	DIO2	1734
ENSG00000183166	385.956	9.29009	0.837133	11.0975	1.29004e-28	1.00374e-27	CALN1	83698	calneuron 1	CALN1	83698
ENSG00000188511	46.8257	9.28789	1.19858	7.7491	9.25431e-15	4.4032e-14	C22orf34	348645	chromosome 22 open reading frame 34	C22orf34	348645
ENSG00000255583	53.6299	9.28722	1.19619	7.76399	8.22977e-15	3.92805e-14	NA	NA	NA	NA	NA
ENSG00000236972	102.347	9.23578	1.18898	7.76782	7.98506e-15	3.81364e-14	NA	NA	NA	NA	NA
ENSG00000187156	44.8987	9.2335	1.19742	7.71117	1.24665e-14	5.88542e-14	NA	NA	NA	NA	NA
ENSG00000257951	45.0599	9.23206	1.20906	7.6357	2.2459e-14	1.04741e-13	NA	NA	NA	NA	NA
ENSG00000111321	1016.82	9.23152	0.438773	21.0394	2.86046e-98	9.51509e-97	LTBR	4055	lymphotoxin beta receptor	LTBR	4055
ENSG00000244791	81.2323	9.21645	1.19108	7.73792	1.01053e-14	4.79659e-14	LOC101927657	101927657	uncharacterized LOC101927657	LOC101927657	101927657
ENSG00000264265	55.6869	9.21404	1.20884	7.62224	2.49311e-14	1.16056e-13	LINC01925	105376854	long intergenic non-protein coding RNA 1925	LINC01925	105376854
ENSG00000171714	49.8178	9.21394	1.19811	7.69037	1.46711e-14	6.90468e-14	ANO5	203859	anoctamin 5	ANO5	203859
ENSG00000164113	61.425	9.21018	1.19319	7.71894	1.17299e-14	5.54629e-14	ADAD1	132612	adenosine deaminase domain containing 1	ADAD1	132612
ENSG00000101115	74.7538	9.18853	1.19287	7.70289	1.33021e-14	6.27113e-14	SALL4	57167	spalt like transcription factor 4	SALL4	57167
ENSG00000203907	60.8711	9.18485	1.19315	7.69796	1.38258e-14	6.51394e-14	OOEP	441161	oocyte expressed protein	OOEP	441161
ENSG00000107593	90.8855	9.17257	1.18878	7.71594	1.20097e-14	5.67595e-14	PKD2L1	9033	polycystin 2 like 1, transient receptor potential cation channel	PKD2L1	9033
ENSG00000164073	49.3038	9.1651	1.19553	7.66616	1.77222e-14	8.30328e-14	MFSD8	256471	major facilitator superfamily domain containing 8	MFSD8	256471
ENSG00000005020	55.7503	9.16085	1.19542	7.6633	1.81219e-14	8.48533e-14	SKAP2	8935	src kinase associated phosphoprotein 2	SKAP2	8935
ENSG00000164756	52.0585	9.15707	1.19586	7.65731	1.89864e-14	8.88465e-14	SLC30A8	169026	solute carrier family 30 member 8	SLC30A8	169026
ENSG00000233802	43.3189	9.13458	1.20026	7.61049	2.73057e-14	1.2674e-13	TRIM49D2	729384	tripartite motif containing 49D2	TRIM49D2	729384
ENSG00000080573	117.105	9.12893	1.03049	8.85882	8.08632e-19	4.52944e-18	COL5A3	50509	collagen type V alpha 3 chain	COL5A3	50509
ENSG00000223417	43.2374	9.12119	1.20001	7.60092	2.94042e-14	1.36334e-13	TRIM49D1	399939	tripartite motif containing 49D1	TRIM49D1	399939
ENSG00000250658	50.2601	9.11755	1.1952	7.62847	2.37557e-14	1.10652e-13	NA	NA	NA	NA	NA
ENSG00000169715	52.3557	9.11196	1.19644	7.61591	2.61847e-14	1.21779e-13	MT1E	4493	metallothionein 1E	MT1E	4493
ENSG00000104689	103.302	9.1092	1.18713	7.67328	1.67653e-14	7.86712e-14	TNFRSF10A	8797	TNF receptor superfamily member 10a	TNFRSF10A	8797
ENSG00000056291	63.1041	9.07686	1.19436	7.59977	2.96664e-14	1.37487e-13	NPFFR2	10886	neuropeptide FF receptor 2	NPFFR2	10886
ENSG00000050327	47.8848	9.067	1.19666	7.5769	3.53897e-14	1.63462e-13	ARHGEF5	7984	Rho guanine nucleotide exchange factor 5	ARHGEF5	7984
ENSG00000133067	46.7273	9.05329	1.19703	7.5631	3.9357e-14	1.81538e-13	LGR6	59352	leucine rich repeat containing G protein-coupled receptor 6	LGR6	59352
ENSG00000230257	248.701	9.05314	0.838406	10.798	3.51611e-27	2.62213e-26	NFE4	58160	nuclear factor, erythroid 4	NFE4	58160
ENSG00000144015	36.1665	9.04337	1.20705	7.49214	6.77601e-14	3.08932e-13	TRIM43	129868	tripartite motif containing 43	TRIM43	129868
ENSG00000198535	60.0745	9.03055	1.19479	7.55825	4.08515e-14	1.88288e-13	C2CD4A	145741	C2 calcium dependent domain containing 4A	C2CD4A	145741
ENSG00000254919	37.1731	9.02865	1.20378	7.50022	6.37113e-14	2.90867e-13	NA	NA	NA	NA	NA
ENSG00000147588	110.684	9.02741	1.19004	7.5858	3.30452e-14	1.52796e-13	PMP2	5375	peripheral myelin protein 2	PMP2	5375
ENSG00000183486	238.557	9.01543	1.02843	8.7662	1.84804e-18	1.01842e-17	MX2	4600	MX dynamin like GTPase 2	MX2	4600
ENSG00000144010	35.805	9.00864	1.20619	7.46865	8.10209e-14	3.67514e-13	TRIM43B	653192	tripartite motif containing 43B	TRIM43B	653192
ENSG00000238129	54.3619	9.0045	1.19696	7.52281	5.36121e-14	2.45499e-13	NA	NA	NA	NA	NA
ENSG00000132204	41.611	9.00106	1.20488	7.47048	7.99014e-14	3.62544e-13	NA	NA	NA	NA	NA
ENSG00000253868	65.4908	8.99982	1.19456	7.53401	4.92072e-14	2.25669e-13	FER1L6-AS2	157376	FER1L6 antisense RNA 2	FER1L6-AS2	157376
ENSG00000253706	42.7121	8.99598	1.19815	7.50825	5.99235e-14	2.73698e-13	NA	NA	NA	NA	NA
ENSG00000250420	96.5733	8.99082	1.18885	7.56262	3.95029e-14	1.82155e-13	AACSP1	729522	acetoacetyl-CoA synthetase pseudogene 1	AACSP1	729522
ENSG00000139364	86.1326	8.98615	1.1901	7.55074	4.32797e-14	1.99147e-13	TMEM132B	114795	transmembrane protein 132B	TMEM132B	114795
ENSG00000189134	100.459	8.9715	1.18724	7.55663	4.13652e-14	1.90569e-13	NKAPL	222698	NFKB activating protein like	NKAPL	222698
ENSG00000145526	53.5502	8.96025	1.19714	7.48469	7.17152e-14	3.26327e-13	CDH18	1016	cadherin 18	CDH18	1016
ENSG00000153822	301.224	8.94565	0.651753	13.7255	7.14266e-43	8.33411e-42	KCNJ16	3773	potassium voltage-gated channel subfamily J member 16	KCNJ16	3773
ENSG00000269067	44.216	8.92216	1.201	7.42894	1.09469e-13	4.93016e-13	ZNF728	388523	zinc finger protein 728	ZNF728	388523
ENSG00000204959	43.2441	8.91745	1.19821	7.44232	9.89287e-14	4.46873e-13	NA	NA	NA	NA	NA
ENSG00000233215	43.4466	8.91603	1.20066	7.42595	1.11972e-13	5.03992e-13	LINC01687	101927843	long intergenic non-protein coding RNA 1687	LINC01687	101927843
ENSG00000227802	53.9444	8.89285	1.19573	7.43715	1.02879e-13	4.64234e-13	NA	NA	NA	NA	NA
ENSG00000258125	35.89	8.87022	1.20415	7.36638	1.75326e-13	7.83339e-13	NA	NA	NA	NA	NA
ENSG00000188662	37.3425	8.86235	1.20382	7.36184	1.81387e-13	8.09581e-13	NA	NA	NA	NA	NA
ENSG00000118432	38.6445	8.85573	1.20194	7.36787	1.73371e-13	7.74719e-13	CNR1	1268	cannabinoid receptor 1	CNR1	1268
ENSG00000269994	69.2103	8.85098	1.19385	7.41383	1.22703e-13	5.51634e-13	LOC440173	440173	uncharacterized LOC440173	LOC440173	440173
ENSG00000258168	38.8061	8.84603	1.20421	7.34592	2.0435e-13	9.09797e-13	NA	NA	NA	NA	NA
ENSG00000158786	254.208	8.84103	0.839095	10.5364	5.87065e-26	4.19054e-25	PLA2G2F	64600	phospholipase A2 group IIF	PLA2G2F	64600
ENSG00000269466	42.753	8.80756	1.19947	7.34291	2.09002e-13	9.29963e-13	H3.Y	391769	histone cluster 2, H3c pseudogene	H3.Y	391769
ENSG00000205628	34.7273	8.79847	1.20237	7.31763	2.52385e-13	1.11808e-12	LINC01446	401337	long intergenic non-protein coding RNA 1446	LINC01446	401337
ENSG00000150782	683.699	8.79637	0.48606	18.0973	3.34743e-73	7.31109e-72	IL18	3606	interleukin 18	IL18	3606
ENSG00000160180	33.6275	8.78264	1.20838	7.26812	3.6452e-13	1.60383e-12	TFF3	7033	trefoil factor 3	TFF3	7033
ENSG00000228714	31.5892	8.77288	1.20501	7.28031	3.33057e-13	1.4686e-12	LOC101928775	101928775	uncharacterized LOC101928775	LOC101928775	101928775
ENSG00000127399	37.9948	8.7533	1.20384	7.27112	3.56512e-13	1.56906e-12	LRRC61	65999	leucine rich repeat containing 61	LRRC61	65999
ENSG00000228549	53.8223	8.74535	1.19814	7.2991	2.89689e-13	1.28016e-12	NA	NA	NA	NA	NA
ENSG00000158270	29.2824	8.73834	1.21018	7.22069	5.1723e-13	2.25903e-12	COLEC12	81035	collectin subfamily member 12	COLEC12	81035
ENSG00000249196	83.9487	8.73617	1.18906	7.34711	2.02536e-13	9.01988e-13	TMEM132D-AS1	283352	TMEM132D antisense RNA 1	TMEM132D-AS1	283352
ENSG00000163599	81.0016	8.73084	1.18994	7.33721	2.18088e-13	9.69255e-13	CTLA4	1493	cytotoxic T-lymphocyte associated protein 4	CTLA4	1493
ENSG00000198879	35.8103	8.71159	1.20235	7.24546	4.30959e-13	1.88876e-12	SFMBT2	57713	Scm like with four mbt domains 2	SFMBT2	57713
ENSG00000120210	33.2999	8.70947	1.20962	7.20015	6.01459e-13	2.61711e-12	INSL6	11172	insulin like 6	INSL6	11172
ENSG00000106484	863.284	8.69737	0.370309	23.4868	5.56951e-122	2.57564e-120	MEST	4232	mesoderm specific transcript	MEST	4232
ENSG00000064886	163.471	8.68896	0.842234	10.3166	5.9309e-25	4.1004e-24	CHI3L2	1117	chitinase 3 like 2	CHI3L2	1117
ENSG00000131126	49.2503	8.68582	1.20323	7.21873	5.24765e-13	2.29128e-12	TEX101	83639	testis expressed 101	TEX101	83639
ENSG00000249395	31.7958	8.67466	1.20446	7.20213	5.92778e-13	2.58081e-12	NA	NA	NA	NA	NA
ENSG00000244468	91.7384	8.67123	1.19343	7.26583	3.70765e-13	1.63013e-12	NA	NA	NA	NA	NA
ENSG00000255442	24.3314	8.65987	1.21623	7.12025	1.0773e-12	4.62657e-12	NA	NA	NA	NA	NA
ENSG00000259129	64.2682	8.65425	1.19146	7.26354	3.77089e-13	1.65673e-12	LINC00648	100506433	long intergenic non-protein coding RNA 648	LINC00648	100506433
ENSG00000110455	37.0296	8.64525	1.20467	7.17646	7.15417e-13	3.1014e-12	ACCS	84680	1-aminocyclopropane-1-carboxylate synthase homolog (inactive)	ACCS	84680
ENSG00000198633	107.671	8.63134	1.03128	8.36951	5.78562e-17	3.02149e-16	ZNF534	147658	zinc finger protein 534	ZNF534	147658
ENSG00000249948	47.1933	8.63113	1.19967	7.19457	6.26594e-13	2.72374e-12	GBA3	57733	glucosylceramidase beta 3 (gene/pseudogene)	GBA3	57733
ENSG00000249156	33.8948	8.62521	1.21048	7.12546	1.03734e-12	4.46001e-12	NA	NA	NA	NA	NA
ENSG00000169248	47.477	8.62235	1.19903	7.19111	6.42688e-13	2.7913e-12	CXCL11	6373	C-X-C motif chemokine ligand 11	CXCL11	6373
ENSG00000133710	29.5287	8.60686	1.20784	7.12581	1.03468e-12	4.44919e-12	SPINK5	11005	serine peptidase inhibitor, Kazal type 5	SPINK5	11005
ENSG00000248837	39.9036	8.60269	1.21026	7.10816	1.17602e-12	5.04197e-12	LOC105374524	105374524	uncharacterized LOC105374524	LOC105374524	105374524
ENSG00000146453	52.9539	8.59259	1.19859	7.1689	7.56053e-13	3.27242e-12	PNLDC1	154197	PARN like, ribonuclease domain containing 1	PNLDC1	154197
ENSG00000162543	36.4106	8.58909	1.20332	7.13783	9.4813e-13	4.08339e-12	UBXN10	127733	UBX domain protein 10	UBXN10	127733
ENSG00000237194	46.7611	8.58757	1.19816	7.16728	7.65013e-13	3.31025e-12	NA	NA	NA	NA	NA
ENSG00000249790	616.499	8.57532	0.515436	16.637	3.75942e-62	6.66567e-61	NA	NA	NA	NA	NA
ENSG00000239440	34.0887	8.57492	1.2061	7.10961	1.16369e-12	4.99053e-12	LINC02008	105377180	long intergenic non-protein coding RNA 2008	LINC02008	105377180
ENSG00000149292	28.8147	8.57013	1.20673	7.10195	1.23007e-12	5.26626e-12	TTC12	54970	tetratricopeptide repeat domain 12	TTC12	54970
ENSG00000113327	30.2294	8.56314	1.21753	7.03318	2.01873e-12	8.52957e-12	GABRG2	2566	gamma-aminobutyric acid type A receptor gamma2 subunit	GABRG2	2566
ENSG00000102539	34.1977	8.55613	1.20332	7.11044	1.15673e-12	4.96207e-12	MLNR	2862	motilin receptor	MLNR	2862
ENSG00000248370	39.3995	8.54256	1.20423	7.09377	1.30503e-12	5.58007e-12	NA	NA	NA	NA	NA
ENSG00000137745	39.9443	8.53084	1.20667	7.06971	1.55255e-12	6.61051e-12	MMP13	4322	matrix metallopeptidase 13	MMP13	4322
ENSG00000021355	245.681	8.52693	0.72827	11.7085	1.15324e-31	9.8858e-31	SERPINB1	1992	serpin family B member 1	SERPINB1	1992
ENSG00000153283	189.446	8.51762	0.839992	10.1401	3.66663e-24	2.4796e-23	CD96	10225	CD96 molecule	CD96	10225
ENSG00000065833	68.2257	8.48962	1.1956	7.10075	1.2408e-12	5.30994e-12	ME1	4199	malic enzyme 1	ME1	4199
ENSG00000163646	33.0289	8.48244	1.20444	7.04264	1.88637e-12	7.99032e-12	CLRN1	7401	clarin 1	CLRN1	7401
ENSG00000215808	55.3193	8.48104	1.19414	7.10219	1.22796e-12	5.25795e-12	LINC01139	339535	long intergenic non-protein coding RNA 1139	LINC01139	339535
ENSG00000164074	32.5235	8.46435	1.20671	7.01438	2.30966e-12	9.72764e-12	ABHD18	80167	abhydrolase domain containing 18	ABHD18	80167
ENSG00000229970	28.715	8.46139	1.21814	6.94615	3.75398e-12	1.56284e-11	NA	NA	NA	NA	NA
ENSG00000182111	39.5533	8.45887	1.20301	7.03143	2.0443e-12	8.63518e-12	ZNF716	441234	zinc finger protein 716	ZNF716	441234
ENSG00000132623	26.1676	8.45312	1.2148	6.95844	3.44068e-12	1.43537e-11	ANKEF1	63926	ankyrin repeat and EF-hand domain containing 1	ANKEF1	63926
ENSG00000132840	37.9641	8.45104	1.20342	7.02254	2.17876e-12	9.19162e-12	BHMT2	23743	betaine--homocysteine S-methyltransferase 2	BHMT2	23743
ENSG00000176979	40.0737	8.45066	1.20097	7.03656	1.97045e-12	8.33487e-12	TRIM60	166655	tripartite motif containing 60	TRIM60	166655
ENSG00000100867	848.166	8.43223	0.464041	18.1713	8.70981e-74	1.91888e-72	DHRS2	10202	dehydrogenase/reductase 2	DHRS2	10202
ENSG00000168930	27.2051	8.42671	1.21421	6.94008	3.91865e-12	1.62939e-11	TRIM49	57093	tripartite motif containing 49	TRIM49	57093
ENSG00000163735	32.9793	8.42447	1.20631	6.98366	2.87579e-12	1.20501e-11	CXCL5	6374	C-X-C motif chemokine ligand 5	CXCL5	6374
ENSG00000197651	40.505	8.4232	1.20172	7.00929	2.39531e-12	1.00772e-11	CCER1	196477	coiled-coil glutamate rich protein 1	CCER1	196477
ENSG00000183748	118.063	8.38369	1.03084	8.1329	4.19143e-16	2.11222e-15	NA	NA	NA	NA	NA
ENSG00000196090	123.114	8.37717	0.733506	11.4207	3.29467e-30	2.6999e-29	PTPRT	11122	protein tyrosine phosphatase, receptor type T	PTPRT	11122
ENSG00000123243	37.1511	8.37254	1.20545	6.94558	3.76911e-12	1.5685e-11	ITIH5	80760	inter-alpha-trypsin inhibitor heavy chain family member 5	ITIH5	80760
ENSG00000196109	96.1471	8.368	1.03614	8.07614	6.68474e-16	3.33984e-15	ZNF676	163223	zinc finger protein 676	ZNF676	163223
ENSG00000135426	42.9325	8.36638	1.20297	6.95479	3.53097e-12	1.47222e-11	TESPA1	9840	thymocyte expressed, positive selection associated 1	TESPA1	9840
ENSG00000107165	21.6533	8.36633	1.21682	6.87557	6.17442e-12	2.54122e-11	TYRP1	7306	tyrosinase related protein 1	TYRP1	7306
ENSG00000230628	44.6972	8.36506	1.19962	6.97306	3.1011e-12	1.29656e-11	NA	NA	NA	NA	NA
ENSG00000134463	33.3198	8.36317	1.20564	6.93669	4.01407e-12	1.66815e-11	ECHDC3	79746	enoyl-CoA hydratase domain containing 3	ECHDC3	79746
ENSG00000187323	39.735	8.35002	1.20146	6.94989	3.65559e-12	1.52251e-11	DCC	1630	DCC netrin 1 receptor	DCC	1630
ENSG00000075429	22.419	8.34945	1.21748	6.85797	6.98463e-12	2.8638e-11	CACNG5	27091	calcium voltage-gated channel auxiliary subunit gamma 5	CACNG5	27091
ENSG00000120586	63.0498	8.34842	1.19311	6.9972	2.6113e-12	1.09691e-11	NA	NA	NA	NA	NA
ENSG00000234722	519.653	8.34528	0.462807	18.0319	1.09474e-72	2.36885e-71	LINC01287	103724390	long intergenic non-protein coding RNA 1287	LINC01287	103724390
ENSG00000273388	33.3926	8.33986	1.20707	6.90918	4.8748e-12	2.01866e-11	NA	NA	NA	NA	NA
ENSG00000146857	36.308	8.33921	1.20701	6.90896	4.88237e-12	2.02151e-11	STRA8	346673	stimulated by retinoic acid 8	STRA8	346673
ENSG00000232423	23.8045	8.33385	1.22537	6.80106	1.03851e-11	4.21756e-11	PRAMEF6	440561	PRAME family member 6	PRAMEF6	440561
ENSG00000233098	60.929	8.33377	1.19319	6.98447	2.85936e-12	1.19829e-11	LOC339260	339260	NA	NA	NA
ENSG00000141096	68.0483	8.33121	1.19214	6.98843	2.77981e-12	1.16641e-11	DPEP3	64180	dipeptidase 3	DPEP3	64180
ENSG00000134061	23.049	8.32327	1.21901	6.82788	8.61782e-12	3.51916e-11	CD180	4064	CD180 molecule	CD180	4064
ENSG00000188707	27.7674	8.31612	1.21877	6.82339	8.89147e-12	3.62554e-11	ZBED6CL	113763	ZBED6 C-terminal like	ZBED6CL	113763
ENSG00000248538	274.064	8.31397	0.652917	12.7336	3.84787e-37	3.81355e-36	LOC101929128	101929128	uncharacterized LOC101929128	LOC101929128	101929128
ENSG00000255314	32.3744	8.31183	1.20623	6.89073	5.55074e-12	2.29106e-11	LOC101928894	101928894	uncharacterized LOC101928894	LOC101928894	101928894
ENSG00000166415	26.2353	8.30852	1.21114	6.86008	6.88219e-12	2.82447e-11	WDR72	256764	WD repeat domain 72	WDR72	256764
ENSG00000110786	34.9932	8.30225	1.2037	6.89725	5.30175e-12	2.19007e-11	PTPN5	84867	protein tyrosine phosphatase, non-receptor type 5	PTPN5	84867
ENSG00000145920	44.4704	8.29895	1.19685	6.93397	4.09189e-12	1.70002e-11	CPLX2	10814	complexin 2	CPLX2	10814
ENSG00000184860	23.6273	8.28554	1.21786	6.80337	1.02198e-11	4.15156e-11	SDR42E1	93517	short chain dehydrogenase/reductase family 42E, member 1	SDR42E1	93517
ENSG00000233515	31.1803	8.2848	1.20813	6.85751	7.00699e-12	2.87258e-11	NA	NA	NA	NA	NA
ENSG00000182053	22.711	8.27928	1.21607	6.80825	9.87961e-12	4.01982e-11	TRIM49B	283116	tripartite motif containing 49B	TRIM49B	283116
ENSG00000225581	28.3092	8.27571	1.21549	6.80853	9.86036e-12	4.01252e-11	TRIM53AP	642569	tripartite motif containing 53A, pseudogene	TRIM53AP	642569
ENSG00000205359	23.7134	8.27052	1.21916	6.78378	1.17075e-11	4.74067e-11	SLCO6A1	133482	solute carrier organic anion transporter family member 6A1	SLCO6A1	133482
ENSG00000156535	554.94	8.26437	0.442972	18.6566	1.11524e-77	2.64321e-76	CD109	135228	CD109 molecule	CD109	135228
ENSG00000204449	24.519	8.2437	1.21911	6.76207	1.36037e-11	5.49453e-11	TRIM49C	642612	tripartite motif containing 49C	TRIM49C	642612
ENSG00000100285	241.025	8.23673	0.657053	12.5359	4.75075e-36	4.60311e-35	NEFH	4744	neurofilament heavy	NEFH	4744
ENSG00000105383	24.8681	8.22769	1.21415	6.77649	1.23128e-11	4.98376e-11	CD33	945	CD33 molecule	CD33	945
ENSG00000214929	25.9636	8.22527	1.22019	6.74099	1.5731e-11	6.33687e-11	SPATA31D1	389763	SPATA31 subfamily D member 1	SPATA31D1	389763
ENSG00000104324	53.3878	8.22009	1.19495	6.87905	6.02539e-12	2.48191e-11	CPQ	10404	carboxypeptidase Q	CPQ	10404
ENSG00000087253	28.6819	8.21839	1.21456	6.76654	1.31903e-11	5.33255e-11	LPCAT2	54947	lysophosphatidylcholine acyltransferase 2	LPCAT2	54947
ENSG00000164938	626.792	8.21654	0.378594	21.7028	1.93076e-104	7.0064e-103	TP53INP1	94241	tumor protein p53 inducible nuclear protein 1	TP53INP1	94241
ENSG00000125879	1992.88	8.2165	0.200611	40.9573	0	0	OTOR	56914	otoraplin	OTOR	56914
ENSG00000123342	30.2939	8.20132	1.20786	6.78997	1.12158e-11	4.5452e-11	MMP19	4327	matrix metallopeptidase 19	MMP19	4327
ENSG00000225546	26.5902	8.18452	1.21029	6.76243	1.35701e-11	5.48169e-11	LINC02476	105375475	long intergenic non-protein coding RNA 2476	LINC02476	105375475
ENSG00000233922	60.6458	8.18148	1.19482	6.84745	7.51758e-12	3.07733e-11	LINC01694	105372840	long intergenic non-protein coding RNA 1694	LINC01694	105372840
ENSG00000251026	22.4562	8.16877	1.2182	6.70559	2.00598e-11	8.03583e-11	NA	NA	NA	NA	NA
ENSG00000224199	19.2143	8.15107	1.2456	6.54389	5.99395e-11	2.33725e-10	NA	NA	NA	NA	NA
ENSG00000224930	35.1274	8.14559	1.20811	6.74243	1.55758e-11	6.27603e-11	NA	NA	NA	NA	NA
ENSG00000271369	22.1119	8.13022	1.22338	6.64569	3.01809e-11	1.19608e-10	NA	NA	NA	NA	NA
ENSG00000114487	41.8501	8.1177	1.20928	6.71283	1.90885e-11	7.65583e-11	MORC1	27136	MORC family CW-type zinc finger 1	MORC1	27136
ENSG00000169224	26.3499	8.116	1.21074	6.70331	2.03749e-11	8.15885e-11	GCSAML	148823	germinal center associated signaling and motility like	GCSAML	148823
ENSG00000243352	27.3718	8.10889	1.20982	6.70257	2.04783e-11	8.19915e-11	NA	NA	NA	NA	NA
ENSG00000254896	22.9526	8.1068	1.22409	6.62273	3.52622e-11	1.39254e-10	NA	NA	NA	NA	NA
ENSG00000154646	112.756	8.10216	1.18886	6.81504	9.42345e-12	3.83885e-11	TMPRSS15	5651	transmembrane serine protease 15	TMPRSS15	5651
ENSG00000214548	777.373	8.09911	0.445963	18.161	1.0515e-73	2.31323e-72	MEG3	55384	maternally expressed 3 (non-protein coding)	MEG3	55384
ENSG00000106541	23.8098	8.09512	1.21559	6.65939	2.74965e-11	1.09269e-10	AGR2	10551	anterior gradient 2, protein disulphide isomerase family member	AGR2	10551
ENSG00000231806	31.8977	8.07958	1.20692	6.6944	2.16551e-11	8.65891e-11	PCAT7	101928099	prostate cancer associated transcript 7 (non-protein coding)	PCAT7	101928099
ENSG00000160588	21.0599	8.07949	1.21827	6.63192	3.31359e-11	1.31045e-10	MPZL3	196264	myelin protein zero like 3	MPZL3	196264
ENSG00000166750	49.2416	8.07744	1.21268	6.66083	2.72276e-11	1.08215e-10	SLFN5	162394	schlafen family member 5	SLFN5	162394
ENSG00000237471	39.6752	8.07296	1.20483	6.70052	2.07678e-11	8.31069e-11	NA	NA	NA	NA	NA
ENSG00000228340	24.6157	8.07266	1.21841	6.62556	3.45939e-11	1.36668e-10	MIR646HG	284757	MIR646 host gene	MIR646HG	284757
ENSG00000169862	171.793	8.06312	0.73391	10.9865	4.43675e-28	3.39122e-27	CTNND2	1501	catenin delta 2	CTNND2	1501
ENSG00000120675	25.4176	8.05411	1.22128	6.59481	4.25795e-11	1.67107e-10	DNAJC15	29103	DnaJ heat shock protein family (Hsp40) member C15	DNAJC15	29103
ENSG00000119431	31.9403	8.05241	1.21053	6.65195	2.89231e-11	1.14818e-10	HDHD3	81932	haloacid dehalogenase like hydrolase domain containing 3	HDHD3	81932
ENSG00000234948	30.0352	8.04512	1.21343	6.63007	3.35521e-11	1.32604e-10	LINC01524	101927700	long intergenic non-protein coding RNA 1524	LINC01524	101927700
ENSG00000198848	31.4266	8.03759	1.21145	6.63471	3.25141e-11	1.28636e-10	CES1	1066	carboxylesterase 1	CES1	1066
ENSG00000109610	610.981	8.03441	0.380378	21.1222	4.97526e-99	1.66594e-97	SOD3	6649	superoxide dismutase 3	SOD3	6649
ENSG00000258376	26.4864	8.02719	1.21322	6.61641	3.68015e-11	1.45087e-10	NA	NA	NA	NA	NA
ENSG00000152092	24.0806	8.02302	1.21366	6.61062	3.82716e-11	1.50687e-10	ASTN1	460	astrotactin 1	ASTN1	460
ENSG00000254764	21.0133	8.00618	1.22661	6.52706	6.70731e-11	2.60838e-10	NA	NA	NA	NA	NA
ENSG00000229978	17.606	8.00501	1.24517	6.42886	1.28563e-10	4.92203e-10	NA	NA	NA	NA	NA
ENSG00000181961	18.5476	8.00349	1.22906	6.51186	7.42261e-11	2.87696e-10	OR4A16	81327	olfactory receptor family 4 subfamily A member 16	OR4A16	81327
ENSG00000260854	26.4419	8.00337	1.21105	6.6086	3.87978e-11	1.527e-10	LINC02184	100505948	long intergenic non-protein coding RNA 2184	LINC02184	100505948
ENSG00000239589	20.3689	8.00055	1.22545	6.52869	6.63489e-11	2.58121e-10	LINC00879	255025	long intergenic non-protein coding RNA 879	LINC00879	255025
ENSG00000204485	15.7962	7.9997	1.24301	6.43576	1.22855e-10	4.71065e-10	NA	NA	NA	NA	NA
ENSG00000250386	20.0462	7.99451	1.2269	6.51601	7.22021e-11	2.80173e-10	NA	NA	NA	NA	NA
ENSG00000189229	19.9612	7.99035	1.22362	6.53011	6.57193e-11	2.55836e-10	NA	NA	NA	NA	NA
ENSG00000187908	16.474	7.98641	1.24753	6.40176	1.53598e-10	5.85462e-10	DMBT1	1755	deleted in malignant brain tumors 1	DMBT1	1755
ENSG00000264334	22.3494	7.98604	1.21889	6.55189	5.68132e-11	2.21734e-10	NA	NA	NA	NA	NA
ENSG00000227674	25.9647	7.98149	1.21363	6.57655	4.81487e-11	1.88524e-10	LINC00355	144766	long intergenic non-protein coding RNA 355	LINC00355	144766
ENSG00000154438	21.6637	7.98126	1.22492	6.51575	7.23257e-11	2.80617e-10	ASZ1	136991	ankyrin repeat, SAM and basic leucine zipper domain containing 1	ASZ1	136991
ENSG00000146530	27.7266	7.97912	1.21201	6.58336	4.59931e-11	1.80294e-10	VWDE	221806	von Willebrand factor D and EGF domains	VWDE	221806
ENSG00000206260	33.9977	7.97817	1.20562	6.61748	3.65365e-11	1.4408e-10	PRR23A	729627	proline rich 23A	PRR23A	729627
ENSG00000116329	15.2722	7.97731	1.23603	6.45396	1.08964e-10	4.18754e-10	OPRD1	4985	opioid receptor delta 1	OPRD1	4985
ENSG00000140955	115.734	7.97565	0.843684	9.45335	3.28142e-21	2.00339e-20	ADAD2	161931	adenosine deaminase domain containing 2	ADAD2	161931
ENSG00000248869	24.4638	7.97551	1.21914	6.54194	6.07257e-11	2.367e-10	NA	NA	NA	NA	NA
ENSG00000204501	17.6389	7.97328	1.22841	6.49076	8.54066e-11	3.30271e-10	PRAMEF15	653619	PRAME family member 15	PRAMEF15	653619
ENSG00000179630	17.6363	7.97285	1.2241	6.51321	7.35628e-11	2.85271e-10	LACC1	144811	laccase domain containing 1	LACC1	144811
ENSG00000140798	20.0525	7.97089	1.22076	6.52946	6.6008e-11	2.56893e-10	ABCC12	94160	ATP binding cassette subfamily C member 12	ABCC12	94160
ENSG00000077420	687.997	7.96754	0.407001	19.5762	2.46634e-85	6.72854e-84	APBB1IP	54518	amyloid beta precursor protein binding family B member 1 interacting protein	APBB1IP	54518
ENSG00000240184	316.092	7.96751	0.466431	17.0819	2.02582e-65	3.84589e-64	PCDHGC3	5098	protocadherin gamma subfamily C, 3	PCDHGC3	5098
ENSG00000048545	37.9789	7.95977	1.20475	6.60699	3.92213e-11	1.54307e-10	GUCA1A	2978	guanylate cyclase activator 1A	GUCA1A	2978
ENSG00000184185	89.2937	7.9592	1.0329	7.70567	1.30155e-14	6.1379e-14	KCNJ12	3768	potassium voltage-gated channel subfamily J member 12	KCNJ12	3768
ENSG00000182230	26.1727	7.95372	1.21323	6.55581	5.53399e-11	2.16151e-10	FAM153B	202134	NA	NA	NA
ENSG00000147459	89.3532	7.95348	1.03364	7.69463	1.41909e-14	6.6839e-14	DOCK5	80005	dedicator of cytokinesis 5	DOCK5	80005
ENSG00000248475	28.3396	7.93159	1.21094	6.54993	5.75653e-11	2.24583e-10	NA	NA	NA	NA	NA
ENSG00000242512	71.2308	7.92226	1.03605	7.64657	2.06415e-14	9.64276e-14	LINC01206	100996490	long intergenic non-protein coding RNA 1206	LINC01206	100996490
ENSG00000121388	19.3602	7.92125	1.23457	6.41618	1.39734e-10	5.33827e-10	NA	NA	NA	NA	NA
ENSG00000106302	21.608	7.91775	1.21702	6.50586	7.72476e-11	2.99216e-10	HYAL4	23553	hyaluronoglucosaminidase 4	HYAL4	23553
ENSG00000225548	21.3444	7.9162	1.22556	6.45923	1.05237e-10	4.04968e-10	NA	NA	NA	NA	NA
ENSG00000234717	15.4349	7.91173	1.23384	6.41226	1.43375e-10	5.47322e-10	TMEM212-AS1	100874219	TMEM212 antisense RNA 1	TMEM212-AS1	100874219
ENSG00000183813	33.6286	7.90893	1.21418	6.51381	7.32699e-11	2.84208e-10	CCR4	1233	C-C motif chemokine receptor 4	CCR4	1233
ENSG00000229571	17.3359	7.90808	1.22771	6.44132	1.18443e-10	4.54318e-10	PRAMEF25	441873	NA	NA	NA
ENSG00000203688	35.9992	7.90436	1.21295	6.51664	7.18987e-11	2.79032e-10	LINC02487	441178	long intergenic non-protein coding RNA 2487	LINC02487	441178
ENSG00000250682	39.2925	7.90283	1.20352	6.5664	5.15452e-11	2.01693e-10	NA	NA	NA	NA	NA
ENSG00000260302	30.0576	7.90114	1.21072	6.52596	6.75667e-11	2.62724e-10	NA	NA	NA	NA	NA
ENSG00000162594	36.1207	7.8989	1.2063	6.54804	5.82955e-11	2.27403e-10	IL23R	149233	interleukin 23 receptor	IL23R	149233
ENSG00000131477	17.0944	7.89764	1.23415	6.39926	1.56131e-10	5.94968e-10	RAMP2	10266	receptor activity modifying protein 2	RAMP2	10266
ENSG00000134343	19.4228	7.89614	1.22453	6.44831	1.13105e-10	4.34392e-10	ANO3	63982	anoctamin 3	ANO3	63982
ENSG00000128710	22.168	7.89488	1.22548	6.44228	1.17696e-10	4.51567e-10	HOXD10	3236	homeobox D10	HOXD10	3236
ENSG00000136110	15.3525	7.89483	1.24614	6.33542	2.36692e-10	8.90663e-10	CNMD	11061	chondromodulin	CNMD	11061
ENSG00000078114	22.2519	7.88629	1.21977	6.46538	1.01043e-10	3.89251e-10	NEBL	10529	nebulette	NEBL	10529
ENSG00000204502	17.1263	7.88186	1.22986	6.40876	1.46713e-10	5.59711e-10	NA	NA	NA	NA	NA
ENSG00000163568	42.0681	7.86547	1.20662	6.51859	7.09734e-11	2.75582e-10	AIM2	9447	absent in melanoma 2	AIM2	9447
ENSG00000227932	35.4372	7.86245	1.20787	6.50934	7.54795e-11	2.92479e-10	NA	NA	NA	NA	NA
ENSG00000147573	46.1663	7.86112	1.19846	6.55934	5.40459e-11	2.11315e-10	TRIM55	84675	tripartite motif containing 55	TRIM55	84675
ENSG00000176293	33.3444	7.85306	1.2059	6.51222	7.40462e-11	2.87036e-10	ZNF135	7694	zinc finger protein 135	ZNF135	7694
ENSG00000198865	191.372	7.85099	0.65785	11.9343	7.83912e-33	7.00074e-32	CCDC152	100129792	coiled-coil domain containing 152	CCDC152	100129792
ENSG00000241912	33.8604	7.83406	1.20875	6.48111	9.1049e-11	3.51553e-10	NA	NA	NA	NA	NA
ENSG00000038945	48.3877	7.83218	1.19849	6.53505	6.35877e-11	2.47665e-10	MSR1	4481	macrophage scavenger receptor 1	MSR1	4481
ENSG00000267640	19.1673	7.83061	1.22531	6.3907	1.65125e-10	6.27745e-10	NA	NA	NA	NA	NA
ENSG00000104415	72.6736	7.82558	1.03679	7.54787	4.42425e-14	2.03361e-13	WISP1	8840	WNT1 inducible signaling pathway protein 1	WISP1	8840
ENSG00000117152	130.514	7.8216	0.740454	10.5633	4.41113e-26	3.16211e-25	RGS4	5999	regulator of G protein signaling 4	RGS4	5999
ENSG00000258590	154.564	7.81761	0.84509	9.25062	2.23189e-20	1.32347e-19	NA	NA	NA	NA	NA
ENSG00000267654	24.8613	7.81737	1.21835	6.41637	1.39563e-10	5.33238e-10	LINC01882	100996324	long intergenic non-protein coding RNA 1882	LINC01882	100996324
ENSG00000250874	17.1906	7.81455	1.22941	6.35636	2.06586e-10	7.80961e-10	NA	NA	NA	NA	NA
ENSG00000171487	34.3448	7.81288	1.21464	6.43228	1.25705e-10	4.81626e-10	NLRP5	126206	NLR family pyrin domain containing 5	NLRP5	126206
ENSG00000270038	20.8712	7.80977	1.22137	6.39427	1.61318e-10	6.13885e-10	NA	NA	NA	NA	NA
ENSG00000158486	682.976	7.80857	0.392835	19.8775	6.37352e-88	1.81553e-86	DNAH3	55567	dynein axonemal heavy chain 3	DNAH3	55567
ENSG00000248874	16.4894	7.80768	1.2351	6.32148	2.59064e-10	9.72434e-10	C5orf17	439936	chromosome 5 open reading frame 17 (putative)	C5orf17	439936
ENSG00000250312	15.5092	7.80154	1.23128	6.33614	2.35589e-10	8.86621e-10	ZNF718	255403	zinc finger protein 718	ZNF718	255403
ENSG00000073282	160.461	7.79867	0.843806	9.24226	2.41349e-20	1.42976e-19	TP63	8626	tumor protein p63	TP63	8626
ENSG00000127329	42.2407	7.7984	1.20195	6.4881	8.69246e-11	3.36013e-10	PTPRB	5787	protein tyrosine phosphatase, receptor type B	PTPRB	5787
ENSG00000213232	19.157	7.79767	1.23408	6.31859	2.63954e-10	9.90422e-10	NA	NA	NA	NA	NA
ENSG00000198398	26.3324	7.79645	1.22094	6.38564	1.7068e-10	6.48213e-10	TMEM207	131920	transmembrane protein 207	TMEM207	131920
ENSG00000105122	162.59	7.79414	0.731181	10.6597	1.57162e-26	1.14667e-25	RASAL3	64926	RAS protein activator like 3	RASAL3	64926
ENSG00000130707	22.1891	7.78725	1.21806	6.39316	1.6249e-10	6.18271e-10	ASS1	445	argininosuccinate synthase 1	ASS1	445
ENSG00000153064	35.184	7.7868	1.20594	6.45701	1.06791e-10	4.10713e-10	BANK1	55024	B cell scaffold protein with ankyrin repeats 1	BANK1	55024
ENSG00000124302	14.643	7.77776	1.23673	6.28898	3.19549e-10	1.19225e-09	CHST8	64377	carbohydrate sulfotransferase 8	CHST8	64377
ENSG00000134160	22.4952	7.77419	1.22382	6.35239	2.12001e-10	8.00531e-10	TRPM1	4308	transient receptor potential cation channel subfamily M member 1	TRPM1	4308
ENSG00000021300	1632.71	7.772	0.228556	34.0048	1.88888e-253	3.20129e-251	PLEKHB1	58473	pleckstrin homology domain containing B1	PLEKHB1	58473
ENSG00000196734	12.879	7.7716	1.24824	6.22606	4.783e-10	1.76846e-09	LCE1B	353132	late cornified envelope 1B	LCE1B	353132
ENSG00000173156	36.5888	7.76423	1.2089	6.42254	1.34023e-10	5.12523e-10	RHOD	29984	ras homolog family member D	RHOD	29984
ENSG00000272281	38.3984	7.7567	1.20582	6.43272	1.25342e-10	4.80295e-10	NA	NA	NA	NA	NA
ENSG00000267594	25.4267	7.75391	1.21184	6.39848	1.56936e-10	5.97962e-10	NA	NA	NA	NA	NA
ENSG00000121316	80.9639	7.75372	1.03536	7.48893	6.94367e-14	3.16244e-13	PLBD1	79887	phospholipase B domain containing 1	PLBD1	79887
ENSG00000166013	20.0452	7.74544	1.22211	6.33776	2.33129e-10	8.7791e-10	NA	NA	NA	NA	NA
ENSG00000186281	294.83	7.73145	0.465491	16.6092	5.97593e-62	1.05464e-60	GPAT2	150763	glycerol-3-phosphate acyltransferase 2, mitochondrial	GPAT2	150763
ENSG00000164932	257.452	7.73084	0.467017	16.5537	1.50665e-61	2.64204e-60	CTHRC1	115908	collagen triple helix repeat containing 1	CTHRC1	115908
ENSG00000206075	27.2531	7.72617	1.21562	6.35576	2.074e-10	7.83744e-10	SERPINB5	5268	serpin family B member 5	SERPINB5	5268
ENSG00000211445	768.743	7.72441	0.331371	23.3105	3.47047e-120	1.55745e-118	GPX3	2878	glutathione peroxidase 3	GPX3	2878
ENSG00000152910	23.297	7.7203	1.21994	6.32843	2.47674e-10	9.30718e-10	CNTNAP4	85445	contactin associated protein like 4	CNTNAP4	85445
ENSG00000248858	34.6728	7.71901	1.20825	6.38857	1.6744e-10	6.36307e-10	FLJ46284	441369	uncharacterized LOC441369	FLJ46284	441369
ENSG00000256209	18.2524	7.71689	1.22748	6.28679	3.24106e-10	1.20851e-09	NA	NA	NA	NA	NA
ENSG00000233766	28.0439	7.70711	1.21534	6.34151	2.27524e-10	8.57653e-10	NA	NA	NA	NA	NA
ENSG00000105877	225.89	7.70387	0.654439	11.7717	5.46059e-32	4.73038e-31	DNAH11	8701	dynein axonemal heavy chain 11	DNAH11	8701
ENSG00000186226	12.7319	7.70221	1.24989	6.16233	7.16806e-10	2.62408e-09	LCE1E	353135	late cornified envelope 1E	LCE1E	353135
ENSG00000151005	23.3864	7.7011	1.22162	6.304	2.90052e-10	1.0858e-09	TKTL2	84076	transketolase like 2	TKTL2	84076
ENSG00000204848	30.1699	7.70092	1.21036	6.3625	1.98499e-10	7.51231e-10	NA	NA	NA	NA	NA
ENSG00000080007	38.4709	7.69719	1.20353	6.39553	1.59991e-10	6.09142e-10	DDX43	55510	DEAD-box helicase 43	DDX43	55510
ENSG00000185823	22.8911	7.68928	1.22852	6.25899	3.87483e-10	1.43723e-09	NPAP1	23742	nuclear pore associated protein 1	NPAP1	23742
ENSG00000204849	29.6158	7.67931	1.21214	6.33533	2.36835e-10	8.9109e-10	SPATA31A1	647060	SPATA31 subfamily A member 1	SPATA31A1	647060
ENSG00000154678	17.6675	7.67692	1.2371	6.20556	5.45013e-10	2.00802e-09	PDE1C	5137	phosphodiesterase 1C	PDE1C	5137
ENSG00000216307	37.6703	7.6749	1.2006	6.39257	1.63121e-10	6.20435e-10	NA	NA	NA	NA	NA
ENSG00000232977	16.3219	7.67146	1.23683	6.20254	5.55598e-10	2.04603e-09	LINC00327	100506697	long intergenic non-protein coding RNA 327	LINC00327	100506697
ENSG00000229618	21.6179	7.66867	1.21876	6.29217	3.1306e-10	1.16934e-09	NA	NA	NA	NA	NA
ENSG00000181903	24.1673	7.66671	1.2185	6.29191	3.13593e-10	1.17103e-09	OR4C6	219432	olfactory receptor family 4 subfamily C member 6	OR4C6	219432
ENSG00000181355	24.4783	7.65634	1.21629	6.29482	3.07755e-10	1.15065e-09	OFCC1	266553	orofacial cleft 1 candidate 1	OFCC1	266553
ENSG00000234734	29.1153	7.65574	1.21459	6.30317	2.91615e-10	1.09152e-09	NA	NA	NA	NA	NA
ENSG00000148175	15.4207	7.65487	1.23901	6.17819	6.48398e-10	2.37968e-09	STOM	2040	stomatin	STOM	2040
ENSG00000104112	11.6396	7.64706	1.2488	6.12353	9.15272e-10	3.32176e-09	SCG3	29106	secretogranin III	SCG3	29106
ENSG00000204510	12.5665	7.6387	1.258	6.07211	1.26241e-09	4.54142e-09	PRAMEF7	441871	PRAME family member 7	PRAMEF7	441871
ENSG00000100739	15.8441	7.6382	1.23946	6.16254	7.15873e-10	2.62161e-09	BDKRB1	623	bradykinin receptor B1	BDKRB1	623
ENSG00000064787	176.121	7.63657	0.84187	9.07096	1.17968e-19	6.81025e-19	BCAS1	8537	breast carcinoma amplified sequence 1	BCAS1	8537
ENSG00000258710	22.1206	7.63497	1.22282	6.24372	4.27284e-10	1.58234e-09	LINC01193	348120	long intergenic non-protein coding RNA 1193	LINC01193	348120
ENSG00000160862	134.652	7.63048	0.844988	9.03028	1.71235e-19	9.83667e-19	AZGP1	563	alpha-2-glycoprotein 1, zinc-binding	AZGP1	563
ENSG00000099284	13.342	7.62373	1.25999	6.05065	1.44266e-09	5.16658e-09	H2AFY2	55506	H2A histone family member Y2	H2AFY2	55506
ENSG00000122133	31.3473	7.62211	1.21122	6.29293	3.11537e-10	1.16436e-09	PAEP	5047	progestagen associated endometrial protein	PAEP	5047
ENSG00000164591	44.1958	7.61515	1.20113	6.33996	2.29819e-10	8.65981e-10	MYOZ3	91977	myozenin 3	MYOZ3	91977
ENSG00000151882	35.2045	7.61438	1.21269	6.27891	3.40944e-10	1.26911e-09	CCL28	56477	C-C motif chemokine ligand 28	CCL28	56477
ENSG00000222004	19.9294	7.61127	1.23747	6.15069	7.71484e-10	2.81676e-09	NA	NA	NA	NA	NA
ENSG00000185052	16.1559	7.61011	1.23466	6.16375	7.10409e-10	2.60223e-09	SLC24A3	57419	solute carrier family 24 member 3	SLC24A3	57419
ENSG00000256615	28.7708	7.60025	1.22112	6.22398	4.84707e-10	1.79193e-09	NA	NA	NA	NA	NA
ENSG00000196730	14.6048	7.597	1.24051	6.12407	9.12139e-10	3.31079e-09	DAPK1	1612	death associated protein kinase 1	DAPK1	1612
ENSG00000172179	17.6126	7.5941	1.23237	6.16217	7.17553e-10	2.62618e-09	PRL	5617	prolactin	PRL	5617
ENSG00000204710	29.0971	7.58991	1.21408	6.25157	4.06344e-10	1.50534e-09	SPDYC	387778	speedy/RINGO cell cycle regulator family member C	SPDYC	387778
ENSG00000157358	14.2749	7.58938	1.24044	6.11829	9.45821e-10	3.43099e-09	NA	NA	NA	NA	NA
ENSG00000163393	14.0826	7.58846	1.24081	6.11573	9.6117e-10	3.485e-09	SLC22A15	55356	solute carrier family 22 member 15	SLC22A15	55356
ENSG00000170074	20.1637	7.57814	1.22184	6.20225	5.56612e-10	2.04951e-09	FAM153A	285596	family with sequence similarity 153 member A	FAM153A	285596
ENSG00000266928	12.9415	7.5697	1.24451	6.08249	1.18333e-09	4.26552e-09	NA	NA	NA	NA	NA
ENSG00000175264	14.3436	7.56898	1.24612	6.07404	1.24735e-09	4.49096e-09	CHST1	8534	carbohydrate sulfotransferase 1	CHST1	8534
ENSG00000116726	12.2428	7.56775	1.24716	6.068	1.29509e-09	4.65676e-09	PRAMEF12	390999	PRAME family member 12	PRAMEF12	390999
ENSG00000183844	45.0285	7.56454	1.04411	7.24495	4.32612e-13	1.89546e-12	FAM3B	54097	family with sequence similarity 3 member B	FAM3B	54097
ENSG00000227359	20.0866	7.55915	1.23841	6.10393	1.03492e-09	3.74793e-09	NA	NA	NA	NA	NA
ENSG00000182330	12.1099	7.55737	1.26407	5.9786	2.2506e-09	7.96411e-09	PRAMEF8	391002	PRAME family member 8	PRAMEF8	391002
ENSG00000172073	30.9302	7.55732	1.20693	6.26159	3.8107e-10	1.41465e-09	TEX37	200523	testis expressed 37	TEX37	200523
ENSG00000144847	15.3854	7.55078	1.23222	6.1278	8.90997e-10	3.23637e-09	IGSF11	152404	immunoglobulin superfamily member 11	IGSF11	152404
ENSG00000250954	18.8312	7.54963	1.22801	6.14787	7.85299e-10	2.86455e-09	LOC101928622	101928622	uncharacterized LOC101928622	LOC101928622	101928622
ENSG00000165568	16.3857	7.54522	1.23496	6.1097	9.98159e-10	3.61739e-09	AKR1E2	83592	aldo-keto reductase family 1 member E2	AKR1E2	83592
ENSG00000227066	19.3392	7.54098	1.22518	6.15501	7.50729e-10	2.74264e-09	NA	NA	NA	NA	NA
ENSG00000156127	14.2293	7.54081	1.23817	6.09028	1.1271e-09	4.0696e-09	BATF	10538	basic leucine zipper ATF-like transcription factor	BATF	10538
ENSG00000229481	18.868	7.54009	1.22899	6.13519	8.50601e-10	3.09446e-09	NA	NA	NA	NA	NA
ENSG00000228709	21.8989	7.53847	1.2208	6.17504	6.61474e-10	2.4262e-09	NA	NA	NA	NA	NA
ENSG00000261804	13.0256	7.53589	1.25455	6.00683	1.89183e-09	6.7299e-09	LOC102723373	102723373	uncharacterized LOC102723373	LOC102723373	102723373
ENSG00000171766	239.668	7.53571	0.51951	14.5054	1.11933e-47	1.45551e-46	GATM	2628	glycine amidinotransferase	GATM	2628
ENSG00000168685	14.3191	7.53536	1.25019	6.02736	1.66663e-09	5.94829e-09	IL7R	3575	interleukin 7 receptor	IL7R	3575
ENSG00000178836	19.714	7.52793	1.22436	6.14846	7.82386e-10	2.85485e-09	LOC100286922	100286922	DnaJ heat shock protein family (Hsp40) member B3 pseudogene	LOC100286922	100286922
ENSG00000161798	11.0751	7.52112	1.27659	5.89155	3.826e-09	1.33459e-08	AQP5	362	aquaporin 5	AQP5	362
ENSG00000130294	28.1691	7.52039	1.20977	6.2164	5.08702e-10	1.87766e-09	KIF1A	547	kinesin family member 1A	KIF1A	547
ENSG00000266916	12.8315	7.51783	1.2564	5.98362	2.18229e-09	7.73053e-09	NA	NA	NA	NA	NA
ENSG00000124491	11.8924	7.51045	1.25816	5.9694	2.38127e-09	8.41375e-09	F13A1	2162	coagulation factor XIII A chain	F13A1	2162
ENSG00000185905	13.8953	7.50542	1.23737	6.0656	1.31462e-09	4.72363e-09	C16orf54	283897	NA	NA	NA
ENSG00000138653	27.8208	7.50168	1.21661	6.16604	7.00192e-10	2.56605e-09	NDST4	64579	N-deacetylase and N-sulfotransferase 4	NDST4	64579
ENSG00000250787	15.3019	7.49986	1.23355	6.0799	1.2026e-09	4.33346e-09	NA	NA	NA	NA	NA
ENSG00000154611	18.4839	7.49742	1.22469	6.12189	9.24708e-10	3.35561e-09	PSMA8	143471	proteasome subunit alpha 8	PSMA8	143471
ENSG00000163286	38.2134	7.48753	1.20438	6.21692	5.07e-10	1.87206e-09	ALPPL2	251	alkaline phosphatase, placental like 2	ALPPL2	251
ENSG00000248485	32.7542	7.48552	1.20978	6.18753	6.11143e-10	2.24567e-09	PCP4L1	654790	Purkinje cell protein 4 like 1	PCP4L1	654790
ENSG00000141255	101.588	7.47511	0.738242	10.1256	4.25505e-24	2.86474e-23	SPATA22	84690	spermatogenesis associated 22	SPATA22	84690
ENSG00000229628	24.8249	7.4713	1.21956	6.12622	8.99904e-10	3.26716e-09	NA	NA	NA	NA	NA
ENSG00000248510	21.5466	7.46983	1.22463	6.09966	1.06297e-09	3.84721e-09	NA	NA	NA	NA	NA
ENSG00000253500	18.1064	7.46745	1.23283	6.05717	1.38538e-09	4.9661e-09	NA	NA	NA	NA	NA
ENSG00000204481	11.824	7.46658	1.27511	5.85563	4.75206e-09	1.6472e-08	PRAMEF14	729528	PRAME family member 14	PRAMEF14	729528
ENSG00000181800	15.0485	7.46192	1.23606	6.03685	1.57155e-09	5.6169e-09	NA	NA	NA	NA	NA
ENSG00000214814	58.8484	7.45656	1.04028	7.16786	7.61779e-13	3.29673e-12	FER1L6	654463	fer-1 like family member 6	FER1L6	654463
ENSG00000185436	18.1296	7.44973	1.22764	6.06834	1.2924e-09	4.64766e-09	IFNLR1	163702	interferon lambda receptor 1	IFNLR1	163702
ENSG00000226852	10.4406	7.4491	1.27422	5.84599	5.0357e-09	1.74313e-08	NA	NA	NA	NA	NA
ENSG00000120708	213.002	7.44879	0.46805	15.9145	5.02554e-57	7.98638e-56	TGFBI	7045	transforming growth factor beta induced	TGFBI	7045
ENSG00000261761	32.8761	7.44836	1.20616	6.17527	6.6051e-10	2.42296e-09	LOC100508631	100508631	uncharacterized LOC100508631	LOC100508631	100508631
ENSG00000189253	14.3664	7.44515	1.24384	5.98561	2.15584e-09	7.63948e-09	TRIM64B	642446	tripartite motif containing 64B	TRIM64B	642446
ENSG00000112936	19.909	7.44431	1.22796	6.06232	1.3417e-09	4.81694e-09	C7	730	complement C7	C7	730
ENSG00000127928	14.7081	7.44428	1.24866	5.96183	2.49436e-09	8.80514e-09	GNGT1	2792	G protein subunit gamma transducin 1	GNGT1	2792
ENSG00000255257	15.9114	7.44102	1.23285	6.03563	1.5834e-09	5.65789e-09	NA	NA	NA	NA	NA
ENSG00000102755	18.8494	7.43431	1.22651	6.06138	1.34963e-09	4.84425e-09	FLT1	2321	fms related tyrosine kinase 1	FLT1	2321
ENSG00000133106	114.952	7.43407	1.04696	7.10064	1.24183e-12	5.31358e-12	EPSTI1	94240	epithelial stromal interaction 1	EPSTI1	94240
ENSG00000223831	27.4442	7.43061	1.21997	6.09082	1.12336e-09	4.05707e-09	NA	NA	NA	NA	NA
ENSG00000177910	18.1114	7.42068	1.23772	5.99544	2.02941e-09	7.20578e-09	NA	NA	NA	NA	NA
ENSG00000196917	34.3737	7.41446	1.20372	6.15963	7.29165e-10	2.66643e-09	HCAR1	27198	hydroxycarboxylic acid receptor 1	HCAR1	27198
ENSG00000148704	19.9954	7.39456	1.22333	6.04463	1.49752e-09	5.35796e-09	VAX1	11023	ventral anterior homeobox 1	VAX1	11023
ENSG00000228235	16.5312	7.39127	1.28306	5.76068	8.37754e-09	2.8614e-08	NA	NA	NA	NA	NA
ENSG00000163440	43.2146	7.39097	1.2014	6.15196	7.65333e-10	2.79498e-09	PDCL2	132954	phosducin like 2	PDCL2	132954
ENSG00000117215	21.337	7.38709	1.2319	5.99649	2.01628e-09	7.16e-09	PLA2G2D	26279	phospholipase A2 group IID	PLA2G2D	26279
ENSG00000198732	996.61	7.38027	0.218219	33.8205	9.86991e-251	1.64518e-248	SMOC1	64093	SPARC related modular calcium binding 1	SMOC1	64093
ENSG00000213214	15.8177	7.37953	1.23152	5.99221	2.07011e-09	7.34343e-09	ARHGEF35	445328	Rho guanine nucleotide exchange factor 35	ARHGEF35	445328
ENSG00000253642	12.6082	7.3774	1.26314	5.84053	5.20337e-09	1.79994e-08	NA	NA	NA	NA	NA
ENSG00000146674	6467.4	7.37107	0.315208	23.3847	6.10945e-121	2.76631e-119	IGFBP3	3486	insulin like growth factor binding protein 3	IGFBP3	3486
ENSG00000270685	15.4823	7.36718	1.23551	5.96287	2.47844e-09	8.74996e-09	NA	NA	NA	NA	NA
ENSG00000139211	18.5767	7.36658	1.2337	5.97114	2.35601e-09	8.32741e-09	AMIGO2	347902	adhesion molecule with Ig like domain 2	AMIGO2	347902
ENSG00000124134	34.0607	7.36522	1.05	7.01447	2.30827e-12	9.72311e-12	KCNS1	3787	potassium voltage-gated channel modifier subfamily S member 1	KCNS1	3787
ENSG00000272112	23.9606	7.36306	1.22998	5.98633	2.14622e-09	7.60631e-09	NA	NA	NA	NA	NA
ENSG00000185775	22.9756	7.36155	1.22217	6.02332	1.70873e-09	6.09424e-09	SPATA31A6	389730	SPATA31 subfamily A member 6	SPATA31A6	389730
ENSG00000184502	34.539	7.36078	1.20447	6.11124	9.88595e-10	3.58315e-09	GAST	2520	gastrin	GAST	2520
ENSG00000147676	12.9399	7.36058	1.25008	5.88809	3.90688e-09	1.36233e-08	MAL2	114569	mal, T cell differentiation protein 2 (gene/pseudogene)	MAL2	114569
ENSG00000159618	95.8864	7.36012	0.737299	9.98254	1.81751e-23	1.19995e-22	ADGRG5	221188	adhesion G protein-coupled receptor G5	ADGRG5	221188
ENSG00000157326	16.3788	7.3596	1.26438	5.82071	5.85985e-09	2.02103e-08	DHRS4	10901	dehydrogenase/reductase 4	DHRS4	10901
ENSG00000151892	65.4273	7.34481	0.854223	8.59823	8.09534e-18	4.36214e-17	GFRA1	2674	GDNF family receptor alpha 1	GFRA1	2674
ENSG00000101680	24.2279	7.34401	1.22789	5.98101	2.21752e-09	7.84906e-09	LAMA1	284217	laminin subunit alpha 1	LAMA1	284217
ENSG00000227019	12.7639	7.34195	1.24285	5.90734	3.4768e-09	1.21698e-08	NA	NA	NA	NA	NA
ENSG00000227790	15.8778	7.33739	1.23894	5.9223	3.17462e-09	1.11365e-08	NA	NA	NA	NA	NA
ENSG00000214772	27.8931	7.33499	1.20937	6.06515	1.31833e-09	4.73583e-09	NA	NA	NA	NA	NA
ENSG00000237513	44.0788	7.33423	1.20291	6.09705	1.08041e-09	3.90707e-09	NA	NA	NA	NA	NA
ENSG00000251226	12.5977	7.33388	1.24848	5.87425	4.24764e-09	1.47624e-08	LOC729305	729305	uncharacterized LOC729305	LOC729305	729305
ENSG00000167751	19.2647	7.33376	1.22684	5.97777	2.2621e-09	8.00296e-09	KLK2	3817	kallikrein related peptidase 2	KLK2	3817
ENSG00000111335	480.359	7.33181	0.521955	14.0468	8.05644e-45	9.81165e-44	OAS2	4939	2'-5'-oligoadenylate synthetase 2	OAS2	4939
ENSG00000163554	15.8828	7.32504	1.23351	5.93838	2.87855e-09	1.01166e-08	SPTA1	6708	spectrin alpha, erythrocytic 1	SPTA1	6708
ENSG00000140873	11.4588	7.32314	1.25641	5.8286	5.58933e-09	1.93015e-08	ADAMTS18	170692	ADAM metallopeptidase with thrombospondin type 1 motif 18	ADAMTS18	170692
ENSG00000124092	173.554	7.32156	0.601276	12.1767	4.13683e-34	3.81804e-33	CTCFL	140690	CCCTC-binding factor like	CTCFL	140690
ENSG00000205212	16.8294	7.31968	1.24088	5.8988	3.66144e-09	1.2794e-08	CCDC144NL	339184	coiled-coil domain containing 144 family, N-terminal like	CCDC144NL	339184
ENSG00000105852	22.58	7.31702	1.21936	6.00072	1.9644e-09	6.98066e-09	PON3	5446	paraoxonase 3	PON3	5446
ENSG00000112619	21.7245	7.31387	1.22378	5.97645	2.28051e-09	8.06619e-09	PRPH2	5961	peripherin 2	PRPH2	5961
ENSG00000139117	21.6076	7.31379	1.22548	5.96812	2.39999e-09	8.47694e-09	CPNE8	144402	copine 8	CPNE8	144402
ENSG00000228221	19.065	7.30966	1.22756	5.95464	2.60637e-09	9.18666e-09	NA	NA	NA	NA	NA
ENSG00000066735	11.3527	7.30313	1.2688	5.75593	8.61642e-09	2.94067e-08	KIF26A	26153	kinesin family member 26A	KIF26A	26153
ENSG00000184139	28.1774	7.29631	1.20957	6.03216	1.61779e-09	5.77669e-09	NA	NA	NA	NA	NA
ENSG00000167850	12.3637	7.29578	1.25295	5.82286	5.78485e-09	1.9963e-08	CD300C	10871	CD300c molecule	CD300C	10871
ENSG00000171772	12.451	7.28887	1.2501	5.83064	5.52151e-09	1.90738e-08	SYCE1	93426	synaptonemal complex central element protein 1	SYCE1	93426
ENSG00000197320	14.9979	7.27798	1.24096	5.86481	4.49655e-09	1.56078e-08	NA	NA	NA	NA	NA
ENSG00000196350	19.4549	7.26355	1.23274	5.8922	3.81091e-09	1.32948e-08	ZNF729	100287226	zinc finger protein 729	ZNF729	100287226
ENSG00000197291	10.9277	7.26031	1.25804	5.77111	7.87498e-09	2.69369e-08	RAMP2-AS1	100190938	RAMP2 antisense RNA 1	RAMP2-AS1	100190938
ENSG00000241231	114.949	7.25656	0.737135	9.84428	7.25596e-23	4.68449e-22	LOC102724604	102724604	uncharacterized LOC102724604	LOC102724604	102724604
ENSG00000197893	27.915	7.25305	1.21948	5.94764	2.72039e-09	9.57185e-09	NRAP	4892	nebulin related anchoring protein	NRAP	4892
ENSG00000224525	29.2906	7.24732	1.20885	5.99523	2.03197e-09	7.2132e-09	NA	NA	NA	NA	NA
ENSG00000253161	12.3002	7.24458	1.25632	5.7665	8.09364e-09	2.7663e-08	NA	NA	NA	NA	NA
ENSG00000253123	28.274	7.24384	1.2097	5.98812	2.12275e-09	7.52576e-09	NA	NA	NA	NA	NA
ENSG00000116721	12.0215	7.24283	1.25487	5.77178	7.84385e-09	2.68395e-08	PRAMEF1	65121	PRAME family member 1	PRAMEF1	65121
ENSG00000156219	144.179	7.23811	0.657322	11.0115	3.36322e-28	2.58304e-27	ART3	419	ADP-ribosyltransferase 3	ART3	419
ENSG00000144218	10.2735	7.23568	1.26272	5.73025	1.00284e-08	3.40455e-08	AFF3	3899	AF4/FMR2 family member 3	AFF3	3899
ENSG00000187242	15.2663	7.23546	1.24326	5.81974	5.89399e-09	2.03189e-08	KRT12	3859	keratin 12	KRT12	3859
ENSG00000178795	32.6149	7.22837	1.21021	5.97283	2.33177e-09	8.24464e-09	GDPD4	220032	glycerophosphodiester phosphodiesterase domain containing 4	GDPD4	220032
ENSG00000267284	14.3203	7.22764	1.25759	5.74723	9.07179e-09	3.09156e-08	NA	NA	NA	NA	NA
ENSG00000151379	10.2797	7.22472	1.27294	5.67563	1.38177e-08	4.64629e-08	MSGN1	343930	mesogenin 1	MSGN1	343930
ENSG00000136542	36.1705	7.22315	1.04656	6.90182	5.13396e-12	2.1225e-11	GALNT5	11227	polypeptide N-acetylgalactosaminyltransferase 5	GALNT5	11227
ENSG00000163235	23.8941	7.21749	1.2129	5.9506	2.67157e-09	9.40882e-09	TGFA	7039	transforming growth factor alpha	TGFA	7039
ENSG00000260073	13.1105	7.21636	1.24908	5.77736	7.58829e-09	2.60178e-08	NA	NA	NA	NA	NA
ENSG00000180921	19.5004	7.21587	1.22289	5.90068	3.62006e-09	1.26537e-08	FAM83H	286077	family with sequence similarity 83 member H	FAM83H	286077
ENSG00000198074	13.8986	7.2125	1.2499	5.77046	7.90575e-09	2.7036e-08	AKR1B10	57016	aldo-keto reductase family 1 member B10	AKR1B10	57016
ENSG00000260172	11.7076	7.21018	1.26222	5.71231	1.11453e-08	3.77064e-08	NA	NA	NA	NA	NA
ENSG00000124818	32.7642	7.20848	1.2078	5.96829	2.39749e-09	8.46911e-09	OPN5	221391	opsin 5	OPN5	221391
ENSG00000198384	25.0861	7.20687	1.22176	5.89877	3.66225e-09	1.27953e-08	NA	NA	NA	NA	NA
ENSG00000248429	58.4312	7.20634	0.854362	8.43476	3.31887e-17	1.74436e-16	FAM198B-AS1	285505	FAM198B antisense RNA 1	FAM198B-AS1	285505
ENSG00000178602	20.4939	7.20515	1.22279	5.89239	3.80648e-09	1.32809e-08	OTOS	150677	otospiralin	OTOS	150677
ENSG00000167767	197.342	7.20398	0.448826	16.0507	5.65115e-58	9.15806e-57	KRT80	144501	keratin 80	KRT80	144501
ENSG00000204091	10.4619	7.20099	1.26801	5.67897	1.35511e-08	4.55866e-08	TDRG1	732253	testis development related 1	TDRG1	732253
ENSG00000217455	16.572	7.19922	1.25263	5.74727	9.06954e-09	3.09114e-08	NA	NA	NA	NA	NA
ENSG00000148604	11.5295	7.19607	1.25871	5.71704	1.08398e-08	3.66975e-08	RGR	5995	retinal G protein coupled receptor	RGR	5995
ENSG00000262267	13.2218	7.19557	1.24319	5.788	7.12299e-09	2.44667e-08	NA	NA	NA	NA	NA
ENSG00000250439	8.92861	7.18894	1.28291	5.60362	2.09921e-08	6.96836e-08	NA	NA	NA	NA	NA
ENSG00000204542	16.1109	7.18579	1.23051	5.8397	5.22947e-09	1.80876e-08	C6orf15	29113	chromosome 6 open reading frame 15	C6orf15	29113
ENSG00000145063	45.6109	7.18561	1.04663	6.86549	6.62612e-12	2.72306e-11	FLJ33534	285150	uncharacterized LOC285150	FLJ33534	285150
ENSG00000135605	19.2105	7.18334	1.2375	5.80473	6.44682e-09	2.21919e-08	TEC	7006	tec protein tyrosine kinase	TEC	7006
ENSG00000159217	12.7872	7.18278	1.24344	5.77653	7.62589e-09	2.6135e-08	IGF2BP1	10642	insulin like growth factor 2 mRNA binding protein 1	IGF2BP1	10642
ENSG00000006747	150.426	7.18158	0.660337	10.8756	1.50634e-27	1.13197e-26	SCIN	85477	scinderin	SCIN	85477
ENSG00000157060	13.1189	7.18114	1.25859	5.70568	1.15879e-08	3.91429e-08	SHCBP1L	81626	SHC binding and spindle associated 1 like	SHCBP1L	81626
ENSG00000204495	10.5189	7.17519	1.27808	5.61403	1.97671e-08	6.57106e-08	NA	NA	NA	NA	NA
ENSG00000184108	23.3296	7.17508	1.2203	5.87975	4.10874e-09	1.43009e-08	TRIML1	339976	tripartite motif family like 1	TRIML1	339976
ENSG00000231171	15.285	7.17466	1.2438	5.76832	8.00658e-09	2.73747e-08	LINC01098	285501	long intergenic non-protein coding RNA 1098	LINC01098	285501
ENSG00000170542	36.9196	7.17335	1.20403	5.95779	2.55669e-09	9.01677e-09	SERPINB9	5272	serpin family B member 9	SERPINB9	5272
ENSG00000264067	17.1047	7.17096	1.24915	5.74069	9.42914e-09	3.20794e-08	NA	NA	NA	NA	NA
ENSG00000187630	14.075	7.17079	1.24621	5.75407	8.71177e-09	2.97154e-08	DHRS4L2	317749	dehydrogenase/reductase 4 like 2	DHRS4L2	317749
ENSG00000229084	15.6591	7.1601	1.2397	5.77565	7.66552e-09	2.62648e-08	NA	NA	NA	NA	NA
ENSG00000229703	11.756	7.15127	1.24917	5.72483	1.03535e-08	3.51099e-08	NA	NA	NA	NA	NA
ENSG00000178021	228.239	7.14794	0.521849	13.6973	1.05319e-42	1.22042e-41	TSPYL6	388951	TSPY like 6	TSPYL6	388951
ENSG00000240476	17.7175	7.14718	1.23825	5.77201	7.83326e-09	2.68063e-08	NA	NA	NA	NA	NA
ENSG00000026508	41.8738	7.14267	0.86333	8.27339	1.30199e-16	6.7117e-16	CD44	960	CD44 molecule (Indian blood group)	CD44	960
ENSG00000258240	65.2094	7.13573	1.03739	6.87854	6.04678e-12	2.49038e-11	LOC105369980	105369980	uncharacterized LOC105369980	LOC105369980	105369980
ENSG00000164251	53.5092	7.13553	1.04074	6.8562	7.07159e-12	2.89789e-11	F2RL1	2150	F2R like trypsin receptor 1	F2RL1	2150
ENSG00000213931	70.2214	7.13246	0.857522	8.31753	8.98184e-17	4.65781e-16	HBE1	3046	hemoglobin subunit epsilon 1	HBE1	3046
ENSG00000249306	11.3057	7.13003	1.25747	5.67012	1.427e-08	4.79464e-08	LINC01411	101928176	long intergenic non-protein coding RNA 1411	LINC01411	101928176
ENSG00000213171	7.94253	7.12932	1.28089	5.56592	2.60778e-08	8.5954e-08	LINGO4	339398	leucine rich repeat and Ig domain containing 4	LINGO4	339398
ENSG00000249666	10.51	7.12817	1.26927	5.61595	1.95481e-08	6.50183e-08	NA	NA	NA	NA	NA
ENSG00000087258	377.307	7.1274	0.351942	20.2517	3.4349e-91	1.04309e-89	GNAO1	2775	G protein subunit alpha o1	GNAO1	2775
ENSG00000144188	9.03121	7.12213	1.27528	5.58476	2.34023e-08	7.7413e-08	NA	NA	NA	NA	NA
ENSG00000170190	30.4381	7.11711	1.21032	5.88037	4.09352e-09	1.42496e-08	SLC16A5	9121	solute carrier family 16 member 5	SLC16A5	9121
ENSG00000152932	22.6494	7.117	1.23155	5.77891	7.51881e-09	2.57855e-08	RAB3C	115827	RAB3C, member RAS oncogene family	RAB3C	115827
ENSG00000185306	15.7336	7.10972	1.23706	5.74728	9.06884e-09	3.09114e-08	C12orf56	115749	chromosome 12 open reading frame 56	C12orf56	115749
ENSG00000104722	13.1429	7.10824	1.24748	5.69806	1.21177e-08	4.09098e-08	NEFM	4741	neurofilament medium	NEFM	4741
ENSG00000119283	198.791	7.10723	0.557764	12.7424	3.43801e-37	3.41293e-36	TRIM67	440730	tripartite motif containing 67	TRIM67	440730
ENSG00000196932	18.6519	7.10664	1.23269	5.76516	8.15799e-09	2.78767e-08	TMEM26	219623	transmembrane protein 26	TMEM26	219623
ENSG00000128422	10.7586	7.10468	1.25752	5.64977	1.6066e-08	5.37488e-08	KRT17	3872	keratin 17	KRT17	3872
ENSG00000133116	17.1891	7.10017	1.23811	5.73468	9.76951e-09	3.32039e-08	KL	9365	klotho	KL	9365
ENSG00000124749	141.343	7.09213	0.737226	9.62003	6.5814e-22	4.10992e-21	COL21A1	81578	collagen type XXI alpha 1 chain	COL21A1	81578
ENSG00000227681	16.0618	7.08396	1.25447	5.64697	1.63299e-08	5.45835e-08	NA	NA	NA	NA	NA
ENSG00000268799	10.0303	7.08219	1.25836	5.6281	1.82206e-08	6.07561e-08	NA	NA	NA	NA	NA
ENSG00000234614	63.863	7.076	0.853382	8.29172	1.11626e-16	5.77e-16	NA	NA	NA	NA	NA
ENSG00000255101	48.8963	7.07435	1.20971	5.84798	4.97582e-09	1.72299e-08	NA	NA	NA	NA	NA
ENSG00000172460	42.8631	7.07288	1.0486	6.74508	1.52939e-11	6.1641e-11	PRSS30P	124221	serine protease 30, pseudogene	PRSS30P	124221
ENSG00000258602	53.857	7.07052	0.85781	8.24253	1.68606e-16	8.65631e-16	LINC01629	105370578	long intergenic non-protein coding RNA 1629	LINC01629	105370578
ENSG00000235268	11.4871	7.06954	1.26677	5.58074	2.39495e-08	7.91542e-08	KDM4E	390245	lysine demethylase 4E	KDM4E	390245
ENSG00000196289	54.6121	7.06782	1.03881	6.80376	1.01924e-11	4.14322e-11	BECN2	441925	beclin 2	BECN2	441925
ENSG00000253417	14.9997	7.06193	1.24276	5.68246	1.32774e-08	4.47104e-08	LINC02159	285629	long intergenic non-protein coding RNA 2159	LINC02159	285629
ENSG00000273079	11.6637	7.06177	1.26568	5.57943	2.41305e-08	7.97262e-08	GRIN2B	2904	glutamate ionotropic receptor NMDA type subunit 2B	GRIN2B	2904
ENSG00000261959	10.6681	7.05864	1.25655	5.61748	1.93766e-08	6.4483e-08	NA	NA	NA	NA	NA
ENSG00000128709	13.1013	7.0586	1.25902	5.60643	2.06548e-08	6.85938e-08	HOXD9	3235	homeobox D9	HOXD9	3235
ENSG00000213973	11.6913	7.0581	1.26681	5.57153	2.5251e-08	8.33013e-08	ZNF99	7652	zinc finger protein 99	ZNF99	7652
ENSG00000133477	12.9031	7.0571	1.24538	5.66662	1.45643e-08	4.8903e-08	FAM83F	113828	family with sequence similarity 83 member F	FAM83F	113828
ENSG00000174898	23.399	7.05696	1.21502	5.8081	6.31843e-09	2.17623e-08	CATSPERD	257062	cation channel sperm associated auxiliary subunit delta	CATSPERD	257062
ENSG00000238142	10.9108	7.05568	1.25481	5.6229	1.87775e-08	6.25443e-08	LOC105376805	105376805	uncharacterized LOC105376805	LOC105376805	105376805
ENSG00000148053	17.5194	7.05479	1.24023	5.68827	1.28329e-08	4.32521e-08	NTRK2	4915	neurotrophic receptor tyrosine kinase 2	NTRK2	4915
ENSG00000215533	14.409	7.04035	1.24276	5.66507	1.46966e-08	4.93197e-08	LINC00189	193629	long intergenic non-protein coding RNA 189	LINC00189	193629
ENSG00000261324	14.4517	7.03935	1.26077	5.58337	2.35907e-08	7.80194e-08	NA	NA	NA	NA	NA
ENSG00000250590	10.4025	7.03215	1.25656	5.59633	2.18933e-08	7.25482e-08	LINC02492	100506272	long intergenic non-protein coding RNA 2492	LINC02492	100506272
ENSG00000225813	13.551	7.03135	1.24186	5.66194	1.4967e-08	5.01827e-08	NA	NA	NA	NA	NA
ENSG00000234511	46.9295	7.02932	1.04667	6.71591	1.86896e-11	7.50245e-11	C5orf58	133874	chromosome 5 open reading frame 58	C5orf58	133874
ENSG00000256642	6.39885	7.02842	1.32683	5.29715	1.17625e-07	3.69704e-07	NA	NA	NA	NA	NA
ENSG00000248131	10.9215	7.0253	1.25645	5.59138	2.25268e-08	7.45982e-08	NA	NA	NA	NA	NA
ENSG00000205611	18.1452	7.02492	1.22401	5.73928	9.50824e-09	3.23412e-08	NA	NA	NA	NA	NA
ENSG00000149346	59.3503	7.02123	0.85874	8.17621	2.92911e-16	1.48646e-15	SLX4IP	128710	SLX4 interacting protein	SLX4IP	128710
ENSG00000271696	25.8557	7.01819	1.21801	5.76199	8.31281e-09	2.83961e-08	NA	NA	NA	NA	NA
ENSG00000237989	9.63954	7.01796	1.26914	5.52971	3.20758e-08	1.0513e-07	LINC01679	101928399	long intergenic non-protein coding RNA 1679	LINC01679	101928399
ENSG00000163145	11.4526	7.01702	1.25316	5.59944	2.15039e-08	7.13123e-08	C1QTNF7	114905	C1q and TNF related 7	C1QTNF7	114905
ENSG00000142700	33.4397	7.01332	1.04904	6.68547	2.30183e-11	9.18582e-11	DMRTA2	63950	DMRT like family A2	DMRTA2	63950
ENSG00000151475	24.8074	7.01052	1.21355	5.77689	7.60952e-09	2.60847e-08	SLC25A31	83447	solute carrier family 25 member 31	SLC25A31	83447
ENSG00000165949	1953.67	7.0099	0.413988	16.9326	2.58729e-64	4.78309e-63	IFI27	3429	interferon alpha inducible protein 27	IFI27	3429
ENSG00000244198	12.2988	7.00357	1.26312	5.54467	2.94517e-08	9.67071e-08	NA	NA	NA	NA	NA
ENSG00000244479	14.191	7.00258	1.26058	5.55504	2.77546e-08	9.13024e-08	NA	NA	NA	NA	NA
ENSG00000147926	17.8176	7.00108	1.23547	5.66673	1.45544e-08	4.88751e-08	NA	NA	NA	NA	NA
ENSG00000225611	113.349	6.99878	0.845723	8.27551	1.27912e-16	6.59606e-16	LINC02158	729083	long intergenic non-protein coding RNA 2158	LINC02158	729083
ENSG00000243073	10.766	6.99692	1.25818	5.56116	2.67992e-08	8.82554e-08	PRAMEF4	400735	PRAME family member 4	PRAMEF4	400735
ENSG00000166148	111.707	6.99597	0.604819	11.567	6.05288e-31	5.06555e-30	AVPR1A	552	arginine vasopressin receptor 1A	AVPR1A	552
ENSG00000248810	18.1737	6.99466	1.23199	5.67751	1.3667e-08	4.59611e-08	NA	NA	NA	NA	NA
ENSG00000108622	16.9596	6.98808	1.23392	5.66331	1.48484e-08	4.9807e-08	ICAM2	3384	intercellular adhesion molecule 2	ICAM2	3384
ENSG00000234380	61.9815	6.98807	0.855567	8.16776	3.14161e-16	1.59217e-15	LINC01426	100506385	long intergenic non-protein coding RNA 1426	LINC01426	100506385
ENSG00000204513	8.44375	6.98801	1.28251	5.44868	5.07441e-08	1.63995e-07	NA	NA	NA	NA	NA
ENSG00000136155	44.9847	6.98767	1.04488	6.68756	2.26927e-11	9.06065e-11	SCEL	8796	sciellin	SCEL	8796
ENSG00000233074	11.7635	6.98602	1.25431	5.56962	2.55301e-08	8.41946e-08	NA	NA	NA	NA	NA
ENSG00000242908	11.3775	6.98145	1.25211	5.57575	2.46466e-08	8.1343e-08	NA	NA	NA	NA	NA
ENSG00000127084	18.2599	6.97972	1.22854	5.68129	1.33681e-08	4.49911e-08	FGD3	89846	FYVE, RhoGEF and PH domain containing 3	FGD3	89846
ENSG00000234710	9.97504	6.97868	1.27636	5.46766	4.56024e-08	1.47835e-07	NA	NA	NA	NA	NA
ENSG00000003137	58.5801	6.97831	0.856805	8.14457	3.80617e-16	1.92126e-15	CYP26B1	56603	cytochrome P450 family 26 subfamily B member 1	CYP26B1	56603
ENSG00000253301	12.4651	6.97763	1.25504	5.55969	2.7025e-08	8.89781e-08	LINC01606	100507651	long intergenic non-protein coding RNA 1606	LINC01606	100507651
ENSG00000113249	23.7818	6.97234	1.24155	5.61584	1.95614e-08	6.50482e-08	HAVCR1	26762	hepatitis A virus cellular receptor 1	HAVCR1	26762
ENSG00000184856	11.5354	6.97122	1.26021	5.53178	3.16991e-08	1.0394e-07	LINC00308	54143	long intergenic non-protein coding RNA 308	LINC00308	54143
ENSG00000270749	25.4607	6.9706	1.22029	5.71226	1.11487e-08	3.77139e-08	NA	NA	NA	NA	NA
ENSG00000164532	11.8619	6.97015	1.26053	5.52956	3.21039e-08	1.05211e-07	TBX20	57057	T-box 20	TBX20	57057
ENSG00000170608	31.2876	6.96925	1.21529	5.73463	9.77274e-09	3.32111e-08	FOXA3	3171	forkhead box A3	FOXA3	3171
ENSG00000173769	21.2798	6.96747	1.22989	5.6651	1.46939e-08	4.9316e-08	TOPAZ1	375337	testis and ovary specific PAZ domain containing 1	TOPAZ1	375337
ENSG00000075643	9.9289	6.96513	1.26695	5.49754	3.85127e-08	1.2536e-07	MOCOS	55034	molybdenum cofactor sulfurase	MOCOS	55034
ENSG00000176463	14.7559	6.96399	1.2662	5.49992	3.79954e-08	1.2369e-07	SLCO3A1	28232	solute carrier organic anion transporter family member 3A1	SLCO3A1	28232
ENSG00000203740	10.7346	6.96323	1.26287	5.5138	3.51166e-08	1.14848e-07	METTL11B	149281	methyltransferase like 11B	METTL11B	149281
ENSG00000258088	12.8764	6.96139	1.2618	5.51705	3.44746e-08	1.12809e-07	NA	NA	NA	NA	NA
ENSG00000100351	12.5542	6.96018	1.25421	5.54945	2.86569e-08	9.4189e-08	GRAP2	9402	GRB2 related adaptor protein 2	GRAP2	9402
ENSG00000187068	12.3476	6.95791	1.24775	5.57637	2.45582e-08	8.10601e-08	C3orf70	285382	chromosome 3 open reading frame 70	C3orf70	285382
ENSG00000184814	18.7177	6.95689	1.24348	5.59471	2.20993e-08	7.31987e-08	PRR23B	389151	proline rich 23B	PRR23B	389151
ENSG00000215256	25.7133	6.95379	1.21416	5.72722	1.02088e-08	3.46349e-08	DHRS4-AS1	55449	DHRS4 antisense RNA 1	DHRS4-AS1	55449
ENSG00000148513	11.2086	6.94262	1.29673	5.35395	8.60547e-08	2.73251e-07	ANKRD30A	91074	ankyrin repeat domain 30A	ANKRD30A	91074
ENSG00000268460	9.27283	6.94122	1.27795	5.43152	5.58757e-08	1.79966e-07	LOC93429	93429	uncharacterized LOC93429	LOC93429	93429
ENSG00000234186	8.46263	6.9409	1.30228	5.3298	9.83208e-08	3.10801e-07	C16orf82	162083	chromosome 16 open reading frame 82	C16orf82	162083
ENSG00000253660	9.91353	6.94045	1.26702	5.47776	4.30738e-08	1.39862e-07	NA	NA	NA	NA	NA
ENSG00000234214	17.2869	6.93916	1.23693	5.61001	2.0232e-08	6.72191e-08	NA	NA	NA	NA	NA
ENSG00000258700	11.114	6.93792	1.27431	5.44444	5.19673e-08	1.67734e-07	LINC00871	100506412	long intergenic non-protein coding RNA 871	LINC00871	100506412
ENSG00000242593	29.3567	6.93426	1.20979	5.73181	9.93667e-09	3.37569e-08	NA	NA	NA	NA	NA
ENSG00000224271	10.462	6.93406	1.28705	5.38755	7.14263e-08	2.28162e-07	LOC284930	284930	uncharacterized LOC284930	LOC284930	284930
ENSG00000172348	7.33021	6.93398	1.29789	5.34251	9.16681e-08	2.90437e-07	RCAN2	10231	regulator of calcineurin 2	RCAN2	10231
ENSG00000239642	8.96059	6.93271	1.272	5.45023	5.03044e-08	1.62643e-07	MEIKIN	728637	meiotic kinetochore factor	MEIKIN	728637
ENSG00000224303	14.5308	6.93007	1.24899	5.54855	2.88042e-08	9.46422e-08	NA	NA	NA	NA	NA
ENSG00000178522	21.3777	6.92892	1.23366	5.61653	1.94826e-08	6.48074e-08	AMBN	258	ameloblastin	AMBN	258
ENSG00000160321	325.83	6.92883	0.489477	14.1556	1.72565e-45	2.13242e-44	ZNF208	7757	zinc finger protein 208	ZNF208	7757
ENSG00000166106	97.6058	6.91891	0.610652	11.3304	9.28118e-30	7.53245e-29	ADAMTS15	170689	ADAM metallopeptidase with thrombospondin type 1 motif 15	ADAMTS15	170689
ENSG00000095713	10.5744	6.91443	1.26911	5.44827	5.08632e-08	1.64328e-07	CRTAC1	55118	cartilage acidic protein 1	CRTAC1	55118
ENSG00000145536	69.1064	6.91427	0.742578	9.31117	1.26435e-20	7.56091e-20	ADAMTS16	170690	ADAM metallopeptidase with thrombospondin type 1 motif 16	ADAMTS16	170690
ENSG00000233788	16.5951	6.91361	1.23814	5.58387	2.35231e-08	7.78043e-08	NA	NA	NA	NA	NA
ENSG00000185038	10.9066	6.91201	1.25482	5.50838	3.62154e-08	1.18213e-07	MROH2A	339766	maestro heat like repeat family member 2A	MROH2A	339766
ENSG00000204450	9.18495	6.90802	1.27702	5.4095	6.32008e-08	2.02741e-07	TRIM64	120146	tripartite motif containing 64	TRIM64	120146
ENSG00000227517	11.1383	6.90453	1.25823	5.48749	4.07685e-08	1.32575e-07	LINC01483	101928122	long intergenic non-protein coding RNA 1483	LINC01483	101928122
ENSG00000138131	310.04	6.90391	0.327814	21.0605	1.83383e-98	6.10678e-97	LOXL4	84171	lysyl oxidase like 4	LOXL4	84171
ENSG00000251526	12.863	6.90299	1.25281	5.51002	3.58794e-08	1.17191e-07	NA	NA	NA	NA	NA
ENSG00000132464	21.5757	6.88534	1.21977	5.64479	1.65379e-08	5.52666e-08	ENAM	10117	enamelin	ENAM	10117
ENSG00000198844	103.79	6.88337	0.66265	10.3876	2.8225e-25	1.97523e-24	ARHGEF15	22899	Rho guanine nucleotide exchange factor 15	ARHGEF15	22899
ENSG00000254101	8.18617	6.88244	1.28892	5.33969	9.31068e-08	2.94811e-07	LINC02055	107986980	long intergenic non-protein coding RNA 2055	LINC02055	107986980
ENSG00000101282	13.9778	6.87978	1.24578	5.52245	3.34303e-08	1.09475e-07	RSPO4	343637	R-spondin 4	RSPO4	343637
ENSG00000269761	14.7149	6.86964	1.24237	5.52948	3.21179e-08	1.05234e-07	NA	NA	NA	NA	NA
ENSG00000180438	10.2739	6.86946	1.28304	5.35403	8.60158e-08	2.73185e-07	TPRXL	348825	tetrapeptide repeat homeobox like	TPRXL	348825
ENSG00000258038	11.6207	6.8671	1.25957	5.45196	4.98168e-08	1.61119e-07	NA	NA	NA	NA	NA
ENSG00000187955	370.378	6.86031	0.372624	18.4108	1.07581e-75	2.46689e-74	COL14A1	7373	collagen type XIV alpha 1 chain	COL14A1	7373
ENSG00000227115	14.7963	6.85776	1.24635	5.50226	3.74963e-08	1.22157e-07	LINC01630	100287225	long intergenic non-protein coding RNA 1630	LINC01630	100287225
ENSG00000102837	6.08399	6.85314	1.31589	5.208	1.90885e-07	5.90544e-07	OLFM4	10562	olfactomedin 4	OLFM4	10562
ENSG00000166961	17.5465	6.85278	1.24226	5.51638	3.46051e-08	1.13212e-07	MS4A15	219995	membrane spanning 4-domains A15	MS4A15	219995
ENSG00000150551	349.785	6.84878	0.316082	21.6678	4.13444e-104	1.49853e-102	LYPD1	116372	LY6/PLAUR domain containing 1	LYPD1	116372
ENSG00000149090	7.93049	6.82919	1.28057	5.33293	9.66408e-08	3.0565e-07	PAMR1	25891	peptidase domain containing associated with muscle regeneration 1	PAMR1	25891
ENSG00000231877	10.6931	6.82018	1.28297	5.31592	1.06122e-07	3.34625e-07	NA	NA	NA	NA	NA
ENSG00000236046	10.6329	6.81912	1.28532	5.30538	1.12436e-07	3.54056e-07	NA	NA	NA	NA	NA
ENSG00000253953	110.63	6.81565	0.576902	11.8142	3.29564e-32	2.87464e-31	PCDHGB4	8641	protocadherin gamma subfamily B, 4	PCDHGB4	8641
ENSG00000111799	66.765	6.81273	0.7457	9.13603	6.47896e-20	3.77905e-19	COL12A1	1303	collagen type XII alpha 1 chain	COL12A1	1303
ENSG00000138083	17.1317	6.81064	1.25157	5.44167	5.27839e-08	1.70297e-07	SIX3	6496	SIX homeobox 3	SIX3	6496
ENSG00000272328	8.96424	6.80955	1.27743	5.33068	9.78452e-08	3.0933e-07	NA	NA	NA	NA	NA
ENSG00000244675	296.581	6.80891	0.383834	17.7392	2.08901e-70	4.35862e-69	NA	NA	NA	NA	NA
ENSG00000186329	8.29271	6.80797	1.31851	5.1634	2.42508e-07	7.43053e-07	TMEM212	389177	transmembrane protein 212	TMEM212	389177
ENSG00000119125	14.3686	6.80796	1.24498	5.46831	4.54337e-08	1.47304e-07	GDA	9615	guanine deaminase	GDA	9615
ENSG00000231056	15.2428	6.80337	1.25232	5.43261	5.55361e-08	1.78929e-07	NA	NA	NA	NA	NA
ENSG00000151838	16.3041	6.80331	1.23155	5.52417	3.3104e-08	1.0843e-07	CCDC175	729665	coiled-coil domain containing 175	CCDC175	729665
ENSG00000235890	11.0078	6.79826	1.27119	5.34794	8.89588e-08	2.82089e-07	TSPEAR-AS1	54082	TSPEAR antisense RNA 1	TSPEAR-AS1	54082
ENSG00000263567	15.5606	6.7817	1.23964	5.4707	4.48272e-08	1.45369e-07	NA	NA	NA	NA	NA
ENSG00000173947	47.7547	6.77957	0.859504	7.88777	3.07641e-15	1.49662e-14	PIFO	128344	primary cilia formation	PIFO	128344
ENSG00000148948	8.87868	6.77373	1.28207	5.28341	1.26801e-07	3.97805e-07	LRRC4C	57689	leucine rich repeat containing 4C	LRRC4C	57689
ENSG00000147432	19.1529	6.77248	1.23613	5.47878	4.28274e-08	1.39121e-07	CHRNB3	1142	cholinergic receptor nicotinic beta 3 subunit	CHRNB3	1142
ENSG00000204455	7.85525	6.76373	1.30328	5.18976	2.10567e-07	6.48788e-07	NA	NA	NA	NA	NA
ENSG00000140945	9.35086	6.75983	1.27528	5.30066	1.15383e-07	3.62995e-07	CDH13	1012	cadherin 13	CDH13	1012
ENSG00000047936	10.707	6.75588	1.27704	5.29025	1.22148e-07	3.83601e-07	ROS1	6098	ROS proto-oncogene 1, receptor tyrosine kinase	ROS1	6098
ENSG00000163046	7.16121	6.75581	1.29753	5.20667	1.92263e-07	5.94625e-07	ANKRD30BL	554226	ankyrin repeat domain 30B like	ANKRD30BL	554226
ENSG00000261010	7.96655	6.7502	1.29153	5.22653	1.72722e-07	5.36321e-07	NA	NA	NA	NA	NA
ENSG00000249697	14.2925	6.74434	1.2456	5.41452	6.1453e-08	1.97239e-07	NA	NA	NA	NA	NA
ENSG00000134365	11.0205	6.74278	1.25574	5.36959	7.8917e-08	2.51429e-07	CFHR4	10877	complement factor H related 4	CFHR4	10877
ENSG00000170044	14.9673	6.74081	1.24709	5.40521	6.47326e-08	2.07567e-07	ZPLD1	131368	zona pellucida like domain containing 1	ZPLD1	131368
ENSG00000261332	12.0953	6.74062	1.25064	5.38975	7.0555e-08	2.25498e-07	NA	NA	NA	NA	NA
ENSG00000009765	12.427	6.73778	1.25424	5.37201	7.78655e-08	2.48131e-07	IYD	389434	iodotyrosine deiodinase	IYD	389434
ENSG00000236253	11.1567	6.7359	1.25952	5.34799	8.89383e-08	2.82083e-07	SLC25A3P1	163742	solute carrier family 25 member 3 pseudogene 1	SLC25A3P1	163742
ENSG00000203685	168.72	6.73584	0.471791	14.2772	3.03687e-46	3.82281e-45	STUM	375057	stum, mechanosensory transduction mediator homolog	STUM	375057
ENSG00000248431	14.8586	6.73531	1.2468	5.40206	6.58794e-08	2.11133e-07	NA	NA	NA	NA	NA
ENSG00000254365	8.19262	6.73529	1.29056	5.21889	1.79999e-07	5.58403e-07	NA	NA	NA	NA	NA
ENSG00000158156	18.197	6.73384	1.22492	5.49738	3.85475e-08	1.25447e-07	XKR8	55113	XK related 8	XKR8	55113
ENSG00000069482	8.98786	6.72975	1.28132	5.25218	1.5031e-07	4.68891e-07	GAL	51083	galanin and GMAP prepropeptide	GAL	51083
ENSG00000162383	7.27086	6.72343	1.29291	5.20024	1.99028e-07	6.1486e-07	SLC1A7	6512	solute carrier family 1 member 7	SLC1A7	6512
ENSG00000251165	9.49898	6.72007	1.27693	5.26267	1.4198e-07	4.43634e-07	F11-AS1	285441	F11 antisense RNA 1	F11-AS1	285441
ENSG00000225746	12.486	6.71827	1.25755	5.34233	9.1758e-08	2.90601e-07	NA	NA	NA	NA	NA
ENSG00000145423	65.7805	6.71668	0.625498	10.7381	6.73941e-27	4.9697e-26	SFRP2	6423	secreted frizzled related protein 2	SFRP2	6423
ENSG00000124249	14.5238	6.71527	1.24549	5.39166	6.98099e-08	2.23187e-07	KCNK15	60598	potassium two pore domain channel subfamily K member 15	KCNK15	60598
ENSG00000230156	9.92233	6.71505	1.27058	5.28502	1.25688e-07	3.94434e-07	LINC00443	100874173	long intergenic non-protein coding RNA 443	LINC00443	100874173
ENSG00000253363	18.942	6.71259	1.23577	5.43189	5.57609e-08	1.79635e-07	NA	NA	NA	NA	NA
ENSG00000224383	9.71318	6.71169	1.29312	5.19031	2.09948e-07	6.47179e-07	PRR29	92340	proline rich 29	PRR29	92340
ENSG00000226846	9.97698	6.71037	1.27112	5.27911	1.2981e-07	4.06696e-07	LINC00348	100885781	long intergenic non-protein coding RNA 348	LINC00348	100885781
ENSG00000253661	9.39763	6.71012	1.29058	5.1993	2.00036e-07	6.17785e-07	ZFHX4-AS1	100192378	ZFHX4 antisense RNA 1	ZFHX4-AS1	100192378
ENSG00000104055	39.6308	6.70827	0.864706	7.75786	8.63739e-15	4.11936e-14	TGM5	9333	transglutaminase 5	TGM5	9333
ENSG00000259639	21.1503	6.70684	1.23655	5.42384	5.83327e-08	1.87581e-07	NA	NA	NA	NA	NA
ENSG00000266357	13.4111	6.70604	1.24938	5.36749	7.98405e-08	2.54291e-07	NA	NA	NA	NA	NA
ENSG00000249988	11.1375	6.69688	1.26171	5.30778	1.10968e-07	3.49578e-07	NA	NA	NA	NA	NA
ENSG00000205221	17.0928	6.69348	1.24035	5.39644	6.79765e-08	2.17693e-07	VIT	5212	vitrin	VIT	5212
ENSG00000118495	8.73361	6.69214	1.27609	5.24426	1.56913e-07	4.88834e-07	PLAGL1	5325	PLAG1 like zinc finger 1	PLAGL1	5325
ENSG00000064692	7.83791	6.69071	1.31038	5.10592	3.29182e-07	9.99038e-07	SNCAIP	9627	synuclein alpha interacting protein	SNCAIP	9627
ENSG00000232508	8.62346	6.69005	1.29038	5.18457	2.16511e-07	6.6629e-07	NA	NA	NA	NA	NA
ENSG00000181481	44.9749	6.68605	0.858921	7.78424	7.01346e-15	3.35966e-14	RNF135	84282	ring finger protein 135	RNF135	84282
ENSG00000166157	89.4204	6.68559	0.611589	10.9315	8.14882e-28	6.16947e-27	NA	NA	NA	NA	NA
ENSG00000049759	16.6786	6.68408	1.2329	5.42142	5.9126e-08	1.89991e-07	NEDD4L	23327	neural precursor cell expressed, developmentally down-regulated 4-like, E3 ubiquitin protein ligase	NEDD4L	23327
ENSG00000139865	13.1762	6.68383	1.2481	5.35522	8.54526e-08	2.71425e-07	TTC6	319089	tetratricopeptide repeat domain 6	TTC6	319089
ENSG00000245768	16.6491	6.68293	1.23963	5.39109	7.0033e-08	2.23877e-07	NA	NA	NA	NA	NA
ENSG00000152208	115.386	6.68122	0.564139	11.8432	2.33307e-32	2.04976e-31	GRID2	2895	glutamate ionotropic receptor delta type subunit 2	GRID2	2895
ENSG00000131686	8.4127	6.68059	1.27717	5.23076	1.68812e-07	5.24449e-07	CA6	765	carbonic anhydrase 6	CA6	765
ENSG00000166145	22.9676	6.67539	1.22507	5.44899	5.06556e-08	1.63744e-07	SPINT1	6692	serine peptidase inhibitor, Kunitz type 1	SPINT1	6692
ENSG00000184564	42.9685	6.67516	0.861453	7.74872	9.28228e-15	4.41581e-14	SLITRK6	84189	SLIT and NTRK like family member 6	SLITRK6	84189
ENSG00000186496	22.1012	6.67295	1.22339	5.45447	4.91194e-08	1.58914e-07	ZNF396	252884	zinc finger protein 396	ZNF396	252884
ENSG00000250782	8.50903	6.67212	1.27764	5.22223	1.76785e-07	5.48769e-07	NA	NA	NA	NA	NA
ENSG00000117148	52.5498	6.67136	0.6777	9.84413	7.26656e-23	4.68933e-22	ACTL8	81569	actin like 8	ACTL8	81569
ENSG00000166689	13.9706	6.66917	1.25757	5.30323	1.13769e-07	3.58067e-07	PLEKHA7	144100	pleckstrin homology domain containing A7	PLEKHA7	144100
ENSG00000228960	10.342	6.66858	1.2645	5.2737	1.33697e-07	4.18616e-07	NA	NA	NA	NA	NA
ENSG00000231419	47.0571	6.66645	0.755233	8.82702	1.07504e-18	5.98195e-18	LINC00689	154822	long intergenic non-protein coding RNA 689	LINC00689	154822
ENSG00000244693	9.4192	6.66597	1.28083	5.20443	1.94594e-07	6.01528e-07	CTAGE8	100142659	CTAGE family member 8	CTAGE8	100142659
ENSG00000180532	7.60619	6.6639	1.29979	5.12691	2.9453e-07	8.97195e-07	ZSCAN4	201516	zinc finger and SCAN domain containing 4	ZSCAN4	201516
ENSG00000224141	9.72155	6.65984	1.26535	5.26325	1.41532e-07	4.42279e-07	NA	NA	NA	NA	NA
ENSG00000223553	10.2157	6.65887	1.26623	5.25883	1.44975e-07	4.52527e-07	NA	NA	NA	NA	NA
ENSG00000189348	6.18452	6.65826	1.30811	5.08999	3.58085e-07	1.08372e-06	FAM90A27P	646508	family with sequence similarity 90 member A27, pseudogene	FAM90A27P	646508
ENSG00000163412	23.5898	6.65765	1.21915	5.46088	4.7379e-08	1.5343e-07	EIF4E3	317649	eukaryotic translation initiation factor 4E family member 3	EIF4E3	317649
ENSG00000180178	19.4686	6.65756	1.26805	5.25023	1.51909e-07	4.73684e-07	FAR2P1	440905	fatty acyl-CoA reductase 2 pseudogene 1	FAR2P1	440905
ENSG00000136147	96.5543	6.65539	0.570423	11.6675	1.8691e-31	1.59144e-30	PHF11	51131	PHD finger protein 11	PHF11	51131
ENSG00000152086	324.977	6.65371	0.351	18.9565	3.90619e-80	9.68154e-79	TUBA3E	112714	tubulin alpha 3e	TUBA3E	112714
ENSG00000177335	10.4622	6.65226	1.26199	5.27125	1.35496e-07	4.24075e-07	C8orf31	286122	chromosome 8 open reading frame 31 (putative)	C8orf31	286122
ENSG00000234438	8.09852	6.65056	1.27441	5.21853	1.80353e-07	5.59387e-07	KBTBD13	390594	kelch repeat and BTB domain containing 13	KBTBD13	390594
ENSG00000260549	13.6938	6.64051	1.24499	5.3338	9.61761e-08	3.04307e-07	MT1L	4500	metallothionein 1L, pseudogene	MT1L	4500
ENSG00000237440	109.898	6.63799	0.571737	11.6102	3.65728e-31	3.08626e-30	ZNF737	100129842	zinc finger protein 737	ZNF737	100129842
ENSG00000177807	123.813	6.63128	0.52824	12.5535	3.80215e-36	3.69107e-35	KCNJ10	3766	potassium voltage-gated channel subfamily J member 10	KCNJ10	3766
ENSG00000269416	8.45465	6.62893	1.27457	5.20091	1.98319e-07	6.12732e-07	LINC01224	104472717	long intergenic non-protein coding RNA 1224	LINC01224	104472717
ENSG00000230400	19.7502	6.62471	1.22826	5.39359	6.90626e-08	2.20931e-07	LINC01747	105372566	long intergenic non-protein coding RNA 1747	LINC01747	105372566
ENSG00000259540	8.67002	6.6238	1.2819	5.16718	2.3765e-07	7.28755e-07	LOC102723335	102723335	uncharacterized LOC102723335	LOC102723335	102723335
ENSG00000144229	41.8488	6.62248	1.04415	6.34248	2.2609e-10	8.52567e-10	THSD7B	80731	thrombospondin type 1 domain containing 7B	THSD7B	80731
ENSG00000261353	7.72639	6.6211	1.31855	5.02148	5.1274e-07	1.53251e-06	NA	NA	NA	NA	NA
ENSG00000237706	7.00519	6.61948	1.32147	5.00918	5.46613e-07	1.62958e-06	NA	NA	NA	NA	NA
ENSG00000181036	5.78465	6.61342	1.32097	5.00648	5.54336e-07	1.65114e-06	FCRL6	343413	Fc receptor like 6	FCRL6	343413
ENSG00000233029	11.5072	6.61207	1.26176	5.24036	1.60264e-07	4.9866e-07	NA	NA	NA	NA	NA
ENSG00000088882	69.0015	6.61046	0.667525	9.90294	4.0422e-23	2.63547e-22	CPXM1	56265	carboxypeptidase X, M14 family member 1	CPXM1	56265
ENSG00000100122	227.659	6.60757	0.414273	15.9498	2.85814e-57	4.57317e-56	CRYBB1	1414	crystallin beta B1	CRYBB1	1414
ENSG00000123364	8.52167	6.60633	1.29338	5.10778	3.25962e-07	9.89762e-07	HOXC13	3229	homeobox C13	HOXC13	3229
ENSG00000255193	7.89317	6.60584	1.29403	5.10486	3.31036e-07	1.00416e-06	NA	NA	NA	NA	NA
ENSG00000183840	12.3041	6.60423	1.24995	5.2836	1.26668e-07	3.9747e-07	GPR39	2863	G protein-coupled receptor 39	GPR39	2863
ENSG00000268658	7.52414	6.60372	1.35421	4.87645	1.08015e-06	3.14567e-06	LINC00664	400680	long intergenic non-protein coding RNA 664	LINC00664	400680
ENSG00000070915	7.10523	6.60154	1.3022	5.06951	3.98833e-07	1.20213e-06	SLC12A3	6559	solute carrier family 12 member 3	SLC12A3	6559
ENSG00000130957	13.5689	6.59074	1.25166	5.26561	1.39724e-07	4.36811e-07	FBP2	8789	fructose-bisphosphatase 2	FBP2	8789
ENSG00000140015	15.4697	6.58974	1.24787	5.28078	1.28635e-07	4.03182e-07	KCNH5	27133	potassium voltage-gated channel subfamily H member 5	KCNH5	27133
ENSG00000204752	10.7547	6.58485	1.27379	5.1695	2.34726e-07	7.20373e-07	NA	NA	NA	NA	NA
ENSG00000188171	66.4095	6.58243	0.67905	9.69358	3.21068e-22	2.03006e-21	ZNF626	199777	zinc finger protein 626	ZNF626	199777
ENSG00000111816	15.4871	6.58157	1.24856	5.27133	1.35438e-07	4.23935e-07	FRK	2444	fyn related Src family tyrosine kinase	FRK	2444
ENSG00000211950	9.813	6.5795	1.27945	5.14242	2.71218e-07	8.27702e-07	NA	NA	NA	NA	NA
ENSG00000128713	9.8258	6.57907	1.29305	5.08803	3.61804e-07	1.09454e-06	HOXD11	3237	homeobox D11	HOXD11	3237
ENSG00000135477	6.99352	6.57253	1.35254	4.85939	1.17746e-06	3.42019e-06	KRT87P	85349	keratin 87 pseudogene	KRT87P	85349
ENSG00000213921	6.76462	6.5716	1.29653	5.06861	4.00739e-07	1.20751e-06	LEUTX	342900	leucine twenty homeobox	LEUTX	342900
ENSG00000204486	6.48054	6.56996	1.31332	5.00254	5.65795e-07	1.68445e-06	NA	NA	NA	NA	NA
ENSG00000224698	81.174	6.56553	0.610234	10.759	5.37283e-27	3.97647e-26	NA	NA	NA	NA	NA
ENSG00000258873	16.2389	6.55917	1.24193	5.28144	1.28172e-07	4.01815e-07	DUXA	503835	double homeobox A	DUXA	503835
ENSG00000238284	8.71655	6.55859	1.31399	4.99136	5.99544e-07	1.78212e-06	LINC01448	101928795	long intergenic non-protein coding RNA 1448	LINC01448	101928795
ENSG00000196431	180.443	6.55841	0.470684	13.9338	3.94866e-44	4.7069e-43	CRYBA4	1413	crystallin beta A4	CRYBA4	1413
ENSG00000258476	9.84633	6.55834	1.28863	5.08939	3.59221e-07	1.08705e-06	NA	NA	NA	NA	NA
ENSG00000255085	9.63068	6.55341	1.27448	5.14201	2.71816e-07	8.29418e-07	NA	NA	NA	NA	NA
ENSG00000259929	8.42198	6.55174	1.28969	5.08008	3.77271e-07	1.14019e-06	LOC107984893	107984893	uncharacterized LOC107984893	LOC107984893	107984893
ENSG00000250584	15.5871	6.5457	1.26717	5.16562	2.39643e-07	7.34572e-07	LINC01511	100506791	long intergenic non-protein coding RNA 1511	LINC01511	100506791
ENSG00000266278	7.15732	6.54018	1.30397	5.01559	5.28714e-07	1.57855e-06	LINC01910	101060542	long intergenic non-protein coding RNA 1910	LINC01910	101060542
ENSG00000127530	10.8909	6.54012	1.2533	5.21831	1.80558e-07	5.59967e-07	OR7C1	26664	olfactory receptor family 7 subfamily C member 1	OR7C1	26664
ENSG00000139344	20.7978	6.53928	1.22205	5.35106	8.74427e-08	2.776e-07	AMDHD1	144193	amidohydrolase domain containing 1	AMDHD1	144193
ENSG00000178015	6.15254	6.53882	1.32745	4.92584	8.39975e-07	2.46802e-06	GPR150	285601	G protein-coupled receptor 150	GPR150	285601
ENSG00000262352	6.69984	6.5378	1.29765	5.03818	4.69984e-07	1.40791e-06	NA	NA	NA	NA	NA
ENSG00000220267	9.47286	6.53747	1.2773	5.11818	3.08494e-07	9.38131e-07	NA	NA	NA	NA	NA
ENSG00000235111	8.89104	6.53603	1.27638	5.12075	3.0433e-07	9.25654e-07	NA	NA	NA	NA	NA
ENSG00000223403	13.1644	6.5342	1.25282	5.21561	1.83216e-07	5.67687e-07	MEG9	100507257	maternally expressed 9 (non-protein coding)	MEG9	100507257
ENSG00000243810	10.1209	6.53331	1.28005	5.10394	3.32656e-07	1.00888e-06	NA	NA	NA	NA	NA
ENSG00000011465	239.532	6.53145	0.491791	13.2809	2.98599e-40	3.21113e-39	DCN	1634	decorin	DCN	1634
ENSG00000125869	182.667	6.52772	0.452225	14.4347	3.13117e-47	4.03699e-46	LAMP5	24141	lysosomal associated membrane protein family member 5	LAMP5	24141
ENSG00000128510	78.0034	6.52632	0.668485	9.76285	1.62524e-22	1.03625e-21	CPA4	51200	carboxypeptidase A4	CPA4	51200
ENSG00000152669	7.60541	6.52569	1.28696	5.07063	3.96493e-07	1.19555e-06	CCNO	10309	cyclin O	CCNO	10309
ENSG00000163114	9.45084	6.52453	1.2863	5.0723	3.93027e-07	1.18545e-06	PDHA2	5161	pyruvate dehydrogenase E1 alpha 2 subunit	PDHA2	5161
ENSG00000175544	31.0464	6.52081	1.0611	6.14531	7.98074e-10	2.91e-09	CABP4	57010	calcium binding protein 4	CABP4	57010
ENSG00000251191	37.6536	6.51569	0.865711	7.52641	5.21538e-14	2.38857e-13	LINC00589	619351	long intergenic non-protein coding RNA 589	LINC00589	619351
ENSG00000187800	84.9109	6.51456	0.74347	8.76236	1.91202e-18	1.05291e-17	PEAR1	375033	platelet endothelial aggregation receptor 1	PEAR1	375033
ENSG00000152463	18.0034	6.51236	1.22571	5.31312	1.07761e-07	3.39688e-07	OLAH	55301	oleoyl-ACP hydrolase	OLAH	55301
ENSG00000111057	271.562	6.50909	0.376602	17.2837	6.23649e-67	1.21513e-65	KRT18	3875	keratin 18	KRT18	3875
ENSG00000261800	8.50391	6.5011	1.28312	5.06663	4.04912e-07	1.21948e-06	NA	NA	NA	NA	NA
ENSG00000173068	6.65448	6.50021	1.319	4.92813	8.30215e-07	2.44005e-06	BNC2	54796	basonuclin 2	BNC2	54796
ENSG00000229292	65.9745	6.49636	0.86154	7.5404	4.68542e-14	2.15105e-13	RFPL4AL1	729974	ret finger protein like 4A like 1	RFPL4AL1	729974
ENSG00000251629	40.069	6.4949	1.04742	6.20087	5.61504e-10	2.06728e-09	LINC02241	105374676	long intergenic non-protein coding RNA 2241	LINC02241	105374676
ENSG00000262874	15.0947	6.49394	1.25472	5.1756	2.27179e-07	6.9761e-07	C19orf84	147646	chromosome 19 open reading frame 84	C19orf84	147646
ENSG00000115598	13.9968	6.49295	1.23839	5.24307	1.57929e-07	4.91748e-07	IL1RL2	8808	interleukin 1 receptor like 2	IL1RL2	8808
ENSG00000213708	7.2548	6.49249	1.3089	4.96027	7.03953e-07	2.08065e-06	NA	NA	NA	NA	NA
ENSG00000233828	11.2427	6.49082	1.26539	5.12949	2.90528e-07	8.85269e-07	NA	NA	NA	NA	NA
ENSG00000082556	9.00226	6.48528	1.3042	4.97261	6.6058e-07	1.95684e-06	OPRK1	4986	opioid receptor kappa 1	OPRK1	4986
ENSG00000233421	22.8563	6.48517	1.21902	5.31998	1.03781e-07	3.27515e-07	LINC01783	100132147	long intergenic non-protein coding RNA 1783	LINC01783	100132147
ENSG00000198851	10.0951	6.48495	1.27191	5.09857	3.4222e-07	1.03726e-06	CD3E	916	CD3e molecule	CD3E	916
ENSG00000205362	7.26909	6.47534	1.31798	4.9131	8.96482e-07	2.62845e-06	MT1A	4489	metallothionein 1A	MT1A	4489
ENSG00000070159	13.5622	6.47494	1.25011	5.17948	2.22503e-07	6.84245e-07	PTPN3	5774	protein tyrosine phosphatase, non-receptor type 3	PTPN3	5774
ENSG00000151376	52.1466	6.47161	0.752742	8.59737	8.15605e-18	4.39407e-17	ME3	10873	malic enzyme 3	ME3	10873
ENSG00000260588	17.6437	6.4678	1.23045	5.25647	1.46847e-07	4.58181e-07	NA	NA	NA	NA	NA
ENSG00000122375	6.29179	6.46719	1.30657	4.94974	7.4312e-07	2.19257e-06	OPN4	94233	opsin 4	OPN4	94233
ENSG00000223709	8.11689	6.46675	1.3192	4.90204	9.48481e-07	2.77421e-06	NA	NA	NA	NA	NA
ENSG00000254237	21.5772	6.45942	1.22348	5.27954	1.29505e-07	4.05784e-07	NA	NA	NA	NA	NA
ENSG00000205056	29.4419	6.45644	1.05866	6.09869	1.0694e-09	3.8691e-09	NA	NA	NA	NA	NA
ENSG00000229205	6.13211	6.45435	1.31514	4.90771	9.21466e-07	2.69831e-06	LINC00200	399706	long intergenic non-protein coding RNA 200	LINC00200	399706
ENSG00000197837	8.4025	6.45371	1.29334	4.98997	6.03901e-07	1.79472e-06	HIST4H4	121504	histone cluster 4 H4	HIST4H4	121504
ENSG00000130038	117.544	6.4518	0.476828	13.5307	1.03089e-41	1.16045e-40	CRACR2A	84766	calcium release activated channel regulator 2A	CRACR2A	84766
ENSG00000248206	15.7293	6.44398	1.23236	5.22898	1.70447e-07	5.29419e-07	NA	NA	NA	NA	NA
ENSG00000108830	170.557	6.44356	0.497651	12.9479	2.41345e-38	2.4702e-37	RND2	8153	Rho family GTPase 2	RND2	8153
ENSG00000185037	10.3706	6.44304	1.26463	5.09481	3.49091e-07	1.05724e-06	ZNF733P	643955	zinc finger protein 733, pseudogene	ZNF733P	643955
ENSG00000177143	8.9703	6.43644	1.28678	5.00196	5.67493e-07	1.68917e-06	CETN1	1068	centrin 1	CETN1	1068
ENSG00000066294	9.56511	6.43622	1.28556	5.00656	5.5411e-07	1.65063e-06	CD84	8832	CD84 molecule	CD84	8832
ENSG00000251095	42.4775	6.43589	0.863112	7.45661	8.87749e-14	4.01905e-13	NA	NA	NA	NA	NA
ENSG00000204291	5.98833	6.43052	1.31278	4.89839	9.66254e-07	2.82374e-06	COL15A1	1306	collagen type XV alpha 1 chain	COL15A1	1306
ENSG00000255262	47.4338	6.42814	0.862597	7.45208	9.18811e-14	4.15657e-13	NA	NA	NA	NA	NA
ENSG00000151090	13.6839	6.42782	1.2417	5.17662	2.25938e-07	6.94174e-07	THRB	7068	thyroid hormone receptor beta	THRB	7068
ENSG00000254722	7.94887	6.42647	1.29322	4.96937	6.71716e-07	1.98847e-06	NA	NA	NA	NA	NA
ENSG00000164930	87.2315	6.42629	0.573351	11.2083	3.71219e-29	2.95194e-28	FZD6	8323	frizzled class receptor 6	FZD6	8323
ENSG00000073146	95.0377	6.42364	0.567714	11.3149	1.10692e-29	8.96199e-29	MOV10L1	54456	Mov10 RISC complex RNA helicase like 1	MOV10L1	54456
ENSG00000249125	84.376	6.42298	0.665172	9.65612	4.63077e-22	2.90916e-21	NA	NA	NA	NA	NA
ENSG00000071909	476.552	6.4226	0.253421	25.3436	1.05688e-141	6.36163e-140	MYO3B	140469	myosin IIIB	MYO3B	140469
ENSG00000231991	1624.82	6.42043	0.143861	44.6295	0	0	NA	NA	NA	NA	NA
ENSG00000198010	7.67694	6.41992	1.29729	4.94871	7.47056e-07	2.20311e-06	DLGAP2	9228	DLG associated protein 2	DLGAP2	9228
ENSG00000231863	8.00432	6.41981	1.29941	4.94057	7.78965e-07	2.2932e-06	NA	NA	NA	NA	NA
ENSG00000272549	12.9153	6.4198	1.2441	5.16021	2.46668e-07	7.55418e-07	LINC02538	401286	long intergenic non-protein coding RNA 2538	LINC02538	401286
ENSG00000254751	7.46872	6.41919	1.3342	4.81127	1.49971e-06	4.3129e-06	NA	NA	NA	NA	NA
ENSG00000238033	8.64297	6.41902	1.28123	5.01004	5.44199e-07	1.62318e-06	LOC401312	401312	uncharacterized LOC401312	LOC401312	401312
ENSG00000153132	8.19729	6.41797	1.28727	4.98574	6.1725e-07	1.83242e-06	CLGN	1047	calmegin	CLGN	1047
ENSG00000205293	102.107	6.41761	0.567936	11.2999	1.31386e-29	1.06007e-28	LINC01602	100505477	long intergenic non-protein coding RNA 1602	LINC01602	100505477
ENSG00000146166	15.0865	6.41585	1.25941	5.09435	3.49946e-07	1.05962e-06	LGSN	51557	lengsin, lens protein with glutamine synthetase domain	LGSN	51557
ENSG00000196593	40.5587	6.40776	0.864795	7.40957	1.26708e-13	5.69389e-13	NA	NA	NA	NA	NA
ENSG00000233288	7.18642	6.40604	1.31518	4.87086	1.11111e-06	3.23336e-06	LOC101928401	101928401	uncharacterized LOC101928401	LOC101928401	101928401
ENSG00000134516	11.0699	6.40186	1.25085	5.11799	3.08809e-07	9.38993e-07	DOCK2	1794	dedicator of cytokinesis 2	DOCK2	1794
ENSG00000236056	8.98553	6.40109	1.27938	5.00326	5.63698e-07	1.67854e-06	NA	NA	NA	NA	NA
ENSG00000116771	26.8773	6.39725	1.06246	6.02117	1.73159e-09	6.17432e-09	AGMAT	79814	agmatinase	AGMAT	79814
ENSG00000248191	7.47198	6.39524	1.29651	4.93266	8.11181e-07	2.3855e-06	NA	NA	NA	NA	NA
ENSG00000172572	9.11419	6.39493	1.29001	4.95725	7.14969e-07	2.11239e-06	PDE3A	5139	phosphodiesterase 3A	PDE3A	5139
ENSG00000175664	7.6161	6.39314	1.30326	4.90549	9.31928e-07	2.72763e-06	TEX26	122046	testis expressed 26	TEX26	122046
ENSG00000267413	5.98302	6.39141	1.31828	4.8483	1.24524e-06	3.60948e-06	NA	NA	NA	NA	NA
ENSG00000178187	13.1855	6.38708	1.24704	5.1218	3.0264e-07	9.20697e-07	ZNF454	285676	zinc finger protein 454	ZNF454	285676
ENSG00000148204	986.175	6.38645	0.161845	39.4601	0	0	CRB2	286204	crumbs 2, cell polarity complex component	CRB2	286204
ENSG00000227471	19.4948	6.38563	1.2235	5.21915	1.79747e-07	5.57679e-07	AKR1B15	441282	aldo-keto reductase family 1 member B15	AKR1B15	441282
ENSG00000229542	5.29747	6.38179	1.34071	4.76001	1.93582e-06	5.51687e-06	NA	NA	NA	NA	NA
ENSG00000240975	6.34917	6.38135	1.29916	4.91191	9.01944e-07	2.64395e-06	NA	NA	NA	NA	NA
ENSG00000248118	13.4354	6.38093	1.27407	5.00829	5.49152e-07	1.63667e-06	LINC01019	285577	long intergenic non-protein coding RNA 1019	LINC01019	285577
ENSG00000135374	7.91065	6.37842	1.28811	4.95176	7.35445e-07	2.17077e-06	ELF5	2001	E74 like ETS transcription factor 5	ELF5	2001
ENSG00000189431	7.25639	6.37757	1.29478	4.92559	8.41069e-07	2.471e-06	RASSF10	644943	Ras association domain family member 10	RASSF10	644943
ENSG00000165379	8.97386	6.37474	1.27887	4.98467	6.20691e-07	1.8421e-06	LRFN5	145581	leucine rich repeat and fibronectin type III domain containing 5	LRFN5	145581
ENSG00000229116	5.24051	6.37412	1.35774	4.69465	2.67063e-06	7.52475e-06	NA	NA	NA	NA	NA
ENSG00000198542	72.4798	6.37321	0.856105	7.44443	9.73657e-14	4.40009e-13	ITGBL1	9358	integrin subunit beta like 1	ITGBL1	9358
ENSG00000257636	6.80362	6.37162	1.31426	4.84807	1.24666e-06	3.61325e-06	G2E3-AS1	105370431	G2E3 antisense RNA 1	G2E3-AS1	105370431
ENSG00000120952	7.14176	6.36832	1.32521	4.80551	1.54357e-06	4.43399e-06	PRAMEF2	65122	PRAME family member 2	PRAMEF2	65122
ENSG00000198092	7.79558	6.36797	1.31061	4.85877	1.18116e-06	3.42998e-06	TMPRSS11F	389208	transmembrane serine protease 11F	TMPRSS11F	389208
ENSG00000241721	8.63428	6.36752	1.2897	4.93721	7.92499e-07	2.33192e-06	NA	NA	NA	NA	NA
ENSG00000234352	96.2414	6.36577	0.56967	11.1745	5.43685e-29	4.29637e-28	LOC349160	349160	uncharacterized LOC349160	LOC349160	349160
ENSG00000223812	48.8563	6.36306	0.862016	7.3816	1.56395e-13	7.00099e-13	NA	NA	NA	NA	NA
ENSG00000221818	20.8985	6.36187	1.07015	5.94486	2.76701e-09	9.73474e-09	EBF2	64641	early B cell factor 2	EBF2	64641
ENSG00000250447	7.47219	6.35679	1.30429	4.87375	1.09497e-06	3.18793e-06	LINC02105	105378966	long intergenic non-protein coding RNA 2105	LINC02105	105378966
ENSG00000250198	5.25781	6.3546	1.33362	4.76493	1.88922e-06	5.38962e-06	NA	NA	NA	NA	NA
ENSG00000186204	7.79907	6.35205	1.29471	4.90617	9.28719e-07	2.7185e-06	CYP4F12	66002	cytochrome P450 family 4 subfamily F member 12	CYP4F12	66002
ENSG00000258584	8.68004	6.34631	1.28238	4.94884	7.46555e-07	2.20185e-06	FAM181A-AS1	283592	FAM181A antisense RNA 1	FAM181A-AS1	283592
ENSG00000229621	30.3078	6.34089	1.05522	6.00907	1.86594e-09	6.6401e-09	LINC01822	645949	long intergenic non-protein coding RNA 1822	LINC01822	645949
ENSG00000260230	6.09852	6.33771	1.32336	4.78909	1.67538e-06	4.80352e-06	FRRS1L	23732	ferric chelate reductase 1 like	FRRS1L	23732
ENSG00000081237	21.1707	6.33377	1.22293	5.1792	2.22839e-07	6.8521e-07	PTPRC	5788	protein tyrosine phosphatase, receptor type C	PTPRC	5788
ENSG00000259176	6.59925	6.33216	1.33414	4.74624	2.07235e-06	5.89046e-06	NA	NA	NA	NA	NA
ENSG00000179046	93.3213	6.33216	0.739416	8.56373	1.09272e-17	5.85374e-17	TRIML2	205860	tripartite motif family like 2	TRIML2	205860
ENSG00000235781	13.0022	6.32743	1.26524	5.00095	5.70471e-07	1.69766e-06	NA	NA	NA	NA	NA
ENSG00000235218	8.92752	6.32669	1.27776	4.95139	7.36857e-07	2.17473e-06	NA	NA	NA	NA	NA
ENSG00000153820	4.73794	6.32627	1.36816	4.62393	3.76546e-06	1.04858e-05	SPHKAP	80309	SPHK1 interactor, AKAP domain containing	SPHKAP	80309
ENSG00000167634	9.82488	6.326	1.26887	4.98552	6.1794e-07	1.83429e-06	NLRP7	199713	NLR family pyrin domain containing 7	NLRP7	199713
ENSG00000104760	11.1786	6.32558	1.27939	4.94422	7.6448e-07	2.25253e-06	FGL1	2267	fibrinogen like 1	FGL1	2267
ENSG00000228566	6.47537	6.32523	1.30393	4.8509	1.22902e-06	3.56384e-06	NA	NA	NA	NA	NA
ENSG00000176678	9.95464	6.32474	1.30131	4.86029	1.17214e-06	3.40507e-06	FOXL1	2300	forkhead box L1	FOXL1	2300
ENSG00000255366	10.2696	6.32115	1.28585	4.91591	8.83704e-07	2.59249e-06	NA	NA	NA	NA	NA
ENSG00000146242	11.1875	6.31818	1.26171	5.00764	5.51003e-07	1.64202e-06	TPBG	7162	trophoblast glycoprotein	TPBG	7162
ENSG00000255853	10.3446	6.31459	1.31268	4.81044	1.50599e-06	4.32972e-06	NA	NA	NA	NA	NA
ENSG00000138669	4.74937	6.31384	1.37177	4.60269	4.17065e-06	1.15685e-05	PRKG2	5593	protein kinase, cGMP-dependent, type II	PRKG2	5593
ENSG00000225329	6.56711	6.31323	1.30945	4.82129	1.42634e-06	4.11125e-06	LHFPL3-AS2	723809	LHFPL3 antisense RNA 2	LHFPL3-AS2	723809
ENSG00000226791	5.29816	6.31124	1.34723	4.68461	2.80489e-06	7.89056e-06	NA	NA	NA	NA	NA
ENSG00000100095	16.9813	6.31018	1.0785	5.85088	4.88979e-09	1.69417e-08	SEZ6L	23544	seizure related 6 homolog like	SEZ6L	23544
ENSG00000077942	35.7678	6.30969	1.0531	5.99153	2.07878e-09	7.37243e-09	FBLN1	2192	fibulin 1	FBLN1	2192
ENSG00000237575	11.89	6.3087	1.25787	5.01536	5.2934e-07	1.58026e-06	PYY2	23615	peptide YY 2 (pseudogene)	PYY2	23615
ENSG00000185518	5.46971	6.3082	1.36187	4.632	3.6215e-06	1.01054e-05	SV2B	9899	synaptic vesicle glycoprotein 2B	SV2B	9899
ENSG00000153303	16.2839	6.30782	1.23806	5.09491	3.48915e-07	1.05681e-06	FRMD1	79981	FERM domain containing 1	FRMD1	79981
ENSG00000177875	152.454	6.30748	0.527574	11.9556	6.06585e-33	5.43312e-32	CCDC184	387856	coiled-coil domain containing 184	CCDC184	387856
ENSG00000164929	41.1957	6.3064	0.759476	8.30363	1.0098e-16	5.23039e-16	BAALC	79870	BAALC, MAP3K1 and KLF4 binding	BAALC	79870
ENSG00000255099	9.23252	6.30476	1.28976	4.88831	1.01706e-06	2.96736e-06	NA	NA	NA	NA	NA
ENSG00000228695	10.0558	6.30062	1.29208	4.87635	1.08065e-06	3.14684e-06	CES1P1	51716	NA	NA	NA
ENSG00000171724	53.1115	6.2995	0.756062	8.33198	7.95003e-17	4.13192e-16	VAT1L	57687	vesicle amine transport 1 like	VAT1L	57687
ENSG00000225614	4.52278	6.29745	1.41192	4.4602	8.18846e-06	2.21501e-05	ZNF469	84627	zinc finger protein 469	ZNF469	84627
ENSG00000130222	4.65959	6.29703	1.35358	4.65214	3.28502e-06	9.19268e-06	GADD45G	10912	growth arrest and DNA damage inducible gamma	GADD45G	10912
ENSG00000269118	5.1765	6.2953	1.3493	4.6656	3.07712e-06	8.63079e-06	NA	NA	NA	NA	NA
ENSG00000228496	9.86018	6.29276	1.28786	4.88623	1.02786e-06	2.99771e-06	LOC100506405	100506405	uncharacterized LOC100506405	LOC100506405	100506405
ENSG00000153563	6.34452	6.29125	1.32647	4.74285	2.10728e-06	5.9847e-06	CD8A	925	CD8a molecule	CD8A	925
ENSG00000158258	5.12996	6.28941	1.35841	4.62997	3.65713e-06	1.01963e-05	CLSTN2	64084	calsyntenin 2	CLSTN2	64084
ENSG00000027869	34.9417	6.28831	0.872847	7.20437	5.83131e-13	2.53991e-12	SH2D2A	9047	SH2 domain containing 2A	SH2D2A	9047
ENSG00000231552	13.0574	6.28586	1.26243	4.97918	6.38529e-07	1.89374e-06	NA	NA	NA	NA	NA
ENSG00000243323	13.5241	6.2835	1.24766	5.03624	4.74776e-07	1.42142e-06	PTPRVP	148713	protein tyrosine phosphatase, receptor type V, pseudogene	PTPRVP	148713
ENSG00000042832	3.9655	6.27956	1.39133	4.51334	6.38135e-06	1.74312e-05	TG	7038	thyroglobulin	TG	7038
ENSG00000259672	11.84	6.27706	1.24642	5.03606	4.75208e-07	1.42258e-06	NA	NA	NA	NA	NA
ENSG00000143184	23.5854	6.27636	1.06779	5.8779	4.15499e-09	1.44536e-08	XCL1	6375	X-C motif chemokine ligand 1	XCL1	6375
ENSG00000106538	12.1915	6.27512	1.25151	5.01402	5.33058e-07	1.59104e-06	RARRES2	5919	retinoic acid receptor responder 2	RARRES2	5919
ENSG00000253227	6.86027	6.27443	1.31685	4.76473	1.89111e-06	5.394e-06	NA	NA	NA	NA	NA
ENSG00000251574	7.01592	6.27279	1.29822	4.83183	1.35287e-06	3.90814e-06	NA	NA	NA	NA	NA
ENSG00000203724	4.56861	6.2703	1.44039	4.3532	1.34162e-05	3.55869e-05	C1orf53	388722	chromosome 1 open reading frame 53	C1orf53	388722
ENSG00000250049	6.91183	6.2703	1.31191	4.77953	1.75704e-06	5.02958e-06	NA	NA	NA	NA	NA
ENSG00000204460	6.26729	6.27009	1.31133	4.78149	1.74004e-06	4.98327e-06	LINC01854	151121	long intergenic non-protein coding RNA 1854	LINC01854	151121
ENSG00000156113	10.267	6.26966	1.25867	4.98117	6.32014e-07	1.87515e-06	KCNMA1	3778	potassium calcium-activated channel subfamily M alpha 1	KCNMA1	3778
ENSG00000246145	10.8779	6.26942	1.25202	5.00746	5.51532e-07	1.64344e-06	RRS1-AS1	100505676	RRS1 antisense RNA 1 (head to head)	RRS1-AS1	100505676
ENSG00000122574	32.456	6.266	1.05594	5.93406	2.95538e-09	1.03806e-08	WIPF3	644150	WAS/WASL interacting protein family member 3	WIPF3	644150
ENSG00000170500	30.7813	6.26545	0.876764	7.14611	8.9273e-13	3.85086e-12	LONRF2	164832	LON peptidase N-terminal domain and ring finger 2	LONRF2	164832
ENSG00000183770	9.03818	6.26441	1.28006	4.89382	9.88968e-07	2.88761e-06	FOXL2	668	forkhead box L2	FOXL2	668
ENSG00000256433	6.0328	6.26083	1.31672	4.75487	1.98577e-06	5.65336e-06	NA	NA	NA	NA	NA
ENSG00000230936	5.2156	6.26028	1.33586	4.68632	2.78164e-06	7.82735e-06	NA	NA	NA	NA	NA
ENSG00000178162	8.72251	6.25985	1.3	4.81527	1.47001e-06	4.2319e-06	NA	NA	NA	NA	NA
ENSG00000069122	6.70854	6.25931	1.31631	4.75518	1.98266e-06	5.64505e-06	ADGRF5	221395	adhesion G protein-coupled receptor F5	ADGRF5	221395
ENSG00000178928	6.91257	6.25814	1.30585	4.79238	1.64816e-06	4.72815e-06	TPRX1	284355	tetrapeptide repeat homeobox 1	TPRX1	284355
ENSG00000150394	12.4245	6.25582	1.24703	5.01657	5.26034e-07	1.57116e-06	CDH8	1006	cadherin 8	CDH8	1006
ENSG00000182645	10.5973	6.25348	1.27361	4.91005	9.10526e-07	2.66808e-06	CCDC172	374355	coiled-coil domain containing 172	CCDC172	374355
ENSG00000235343	9.25114	6.25263	1.28527	4.86485	1.14543e-06	3.33074e-06	LINC01665	101929350	long intergenic non-protein coding RNA 1665	LINC01665	101929350
ENSG00000173535	157.32	6.25114	0.390608	16.0036	1.20573e-57	1.94876e-56	TNFRSF10C	8794	NA	NA	NA
ENSG00000109113	345.769	6.24944	0.258801	24.1477	7.89487e-129	3.93925e-127	RAB34	83871	RAB34, member RAS oncogene family	RAB34	83871
ENSG00000171246	8.77923	6.24706	1.28954	4.8444	1.26992e-06	3.67856e-06	NPTX1	4884	neuronal pentraxin 1	NPTX1	4884
ENSG00000180016	5.58205	6.2441	1.32613	4.70851	2.49539e-06	7.04537e-06	OR1E1	8387	olfactory receptor family 1 subfamily E member 1	OR1E1	8387
ENSG00000167014	5.43094	6.24183	1.38933	4.49269	7.03301e-06	1.91303e-05	TERB2	145645	telomere repeat binding bouquet formation protein 2	TERB2	145645
ENSG00000118322	89.3475	6.24088	0.534174	11.6832	1.55259e-31	1.32754e-30	ATP10B	23120	ATPase phospholipid transporting 10B (putative)	ATP10B	23120
ENSG00000171631	64.7088	6.23615	0.751548	8.29773	1.06118e-16	5.49274e-16	P2RY6	5031	pyrimidinergic receptor P2Y6	P2RY6	5031
ENSG00000256139	7.53411	6.23249	1.31808	4.72846	2.26232e-06	6.4094e-06	NA	NA	NA	NA	NA
ENSG00000232229	7.52288	6.23178	1.29294	4.81984	1.43671e-06	4.13957e-06	LINC00865	643529	long intergenic non-protein coding RNA 865	LINC00865	643529
ENSG00000250405	6.52845	6.22964	1.32749	4.69278	2.69516e-06	7.59243e-06	NA	NA	NA	NA	NA
ENSG00000250714	5.78957	6.22953	1.33031	4.68276	2.83036e-06	7.95853e-06	NA	NA	NA	NA	NA
ENSG00000176160	4.67513	6.22899	1.36373	4.56761	4.93308e-06	1.35889e-05	HSF5	124535	heat shock transcription factor 5	HSF5	124535
ENSG00000168356	8.19549	6.22328	1.30121	4.78269	1.72964e-06	4.95486e-06	SCN11A	11280	sodium voltage-gated channel alpha subunit 11	SCN11A	11280
ENSG00000261368	14.4461	6.22213	1.25828	4.94494	7.61671e-07	2.24469e-06	NA	NA	NA	NA	NA
ENSG00000197753	10.1704	6.22108	1.30961	4.75034	2.03076e-06	5.77657e-06	LHFPL5	222662	LHFPL tetraspan subfamily member 5	LHFPL5	222662
ENSG00000186223	5.23363	6.21679	1.35645	4.58314	4.58039e-06	1.26611e-05	NA	NA	NA	NA	NA
ENSG00000230555	6.82793	6.21431	1.30567	4.75947	1.941e-06	5.53111e-06	NA	NA	NA	NA	NA
ENSG00000249620	4.74586	6.21426	1.37664	4.51408	6.35919e-06	1.73722e-05	NA	NA	NA	NA	NA
ENSG00000106236	116.231	6.21379	0.455302	13.6476	2.08589e-42	2.39787e-41	NPTX2	4885	neuronal pentraxin 2	NPTX2	4885
ENSG00000254349	6.2956	6.21355	1.32241	4.69866	2.6188e-06	7.38418e-06	MIR2052HG	441355	MIR2052 host gene	MIR2052HG	441355
ENSG00000163833	19.5198	6.21091	1.22602	5.06593	4.06411e-07	1.22375e-06	FBXO40	51725	F-box protein 40	FBXO40	51725
ENSG00000266795	14.6227	6.20673	1.25088	4.96188	6.98144e-07	2.06429e-06	NA	NA	NA	NA	NA
ENSG00000260913	8.18722	6.20359	1.30505	4.75354	1.99887e-06	5.68852e-06	LINC01254	101927350	long intergenic non-protein coding RNA 1254	LINC01254	101927350
ENSG00000079931	8.0785	6.20347	1.28384	4.83198	1.35182e-06	3.90609e-06	MOXD1	26002	monooxygenase DBH like 1	MOXD1	26002
ENSG00000163424	6.77553	6.20226	1.30838	4.74041	2.1329e-06	6.05519e-06	C3orf30	152405	chromosome 3 open reading frame 30	C3orf30	152405
ENSG00000255571	40.2211	6.20143	0.864263	7.17539	7.21017e-13	3.12389e-12	MIR9-3HG	254559	MIR9-3 host gene	MIR9-3HG	254559
ENSG00000155052	9.04313	6.19803	1.26482	4.90031	9.56838e-07	2.79784e-06	CNTNAP5	129684	contactin associated protein like 5	CNTNAP5	129684
ENSG00000224063	13.0224	6.19634	1.24604	4.97283	6.59825e-07	1.95499e-06	NA	NA	NA	NA	NA
ENSG00000163347	71.102	6.1948	0.67244	9.21242	3.18855e-20	1.879e-19	CLDN1	9076	claudin 1	CLDN1	9076
ENSG00000111199	9.29517	6.19334	1.27917	4.84168	1.28749e-06	3.7266e-06	TRPV4	59341	transient receptor potential cation channel subfamily V member 4	TRPV4	59341
ENSG00000183206	5.11792	6.19084	1.34602	4.59937	4.23769e-06	1.1747e-05	POTEC	388468	POTE ankyrin domain family member C	POTEC	388468
ENSG00000183251	5.9507	6.18982	1.31797	4.69649	2.6467e-06	7.46009e-06	OR51B4	79339	olfactory receptor family 51 subfamily B member 4	OR51B4	79339
ENSG00000215869	5.25604	6.18794	1.33628	4.63073	3.64383e-06	1.0163e-05	LOC100129138	100129138	THAP domain containing 3 pseudogene	LOC100129138	100129138
ENSG00000183671	7.78435	6.18697	1.2902	4.79535	1.62394e-06	4.66043e-06	GPR1	2825	G protein-coupled receptor 1	GPR1	2825
ENSG00000159450	4.84759	6.18599	1.35555	4.56346	5.03172e-06	1.38531e-05	TCHH	7062	trichohyalin	TCHH	7062
ENSG00000184730	16.1379	6.18125	1.23495	5.00526	5.57873e-07	1.66152e-06	APOBR	55911	apolipoprotein B receptor	APOBR	55911
ENSG00000261259	10.9948	6.17743	1.25797	4.91064	9.07812e-07	2.66038e-06	NA	NA	NA	NA	NA
ENSG00000161243	7.8503	6.17677	1.28864	4.79324	1.64111e-06	4.70883e-06	FBXO27	126433	F-box protein 27	FBXO27	126433
ENSG00000111341	485.019	6.17646	0.219274	28.1678	1.45139e-174	1.22649e-172	MGP	4256	matrix Gla protein	MGP	4256
ENSG00000236580	6.26077	6.17501	1.31749	4.68695	2.77311e-06	7.80406e-06	NA	NA	NA	NA	NA
ENSG00000204505	5.91386	6.1733	1.31593	4.69121	2.71589e-06	7.6473e-06	PRAMEF9	343070	PRAME family member 9	PRAMEF9	343070
ENSG00000160856	7.81057	6.17125	1.30719	4.72102	2.34666e-06	6.63781e-06	FCRL3	115352	Fc receptor like 3	FCRL3	115352
ENSG00000163430	321.567	6.16384	0.274367	22.4656	8.99953e-112	3.61136e-110	FSTL1	11167	follistatin like 1	FSTL1	11167
ENSG00000259756	6.84583	6.1634	1.33168	4.62829	3.68702e-06	1.02759e-05	NA	NA	NA	NA	NA
ENSG00000145681	9.91597	6.16336	1.27766	4.82394	1.40747e-06	4.0584e-06	HAPLN1	1404	hyaluronan and proteoglycan link protein 1	HAPLN1	1404
ENSG00000122862	360.339	6.16221	0.414826	14.8549	6.4641e-50	8.77411e-49	SRGN	5552	serglycin	SRGN	5552
ENSG00000006788	15.3947	6.16138	1.24093	4.96514	6.86518e-07	2.0307e-06	MYH13	8735	myosin heavy chain 13	MYH13	8735
ENSG00000211956	7.08718	6.16001	1.36198	4.52283	6.10174e-06	1.67005e-05	NA	NA	NA	NA	NA
ENSG00000112164	4.27915	6.15596	1.38711	4.43797	9.08096e-06	2.44488e-05	GLP1R	2740	glucagon like peptide 1 receptor	GLP1R	2740
ENSG00000167077	104.511	6.155	0.48311	12.7404	3.52773e-37	3.50085e-36	MEI1	150365	meiotic double-stranded break formation protein 1	MEI1	150365
ENSG00000178562	21.7239	6.15347	1.07352	5.73203	9.92354e-09	3.3716e-08	CD28	940	CD28 molecule	CD28	940
ENSG00000145087	18.2776	6.15263	1.24078	4.95869	7.09685e-07	2.09719e-06	STXBP5L	9515	syntaxin binding protein 5 like	STXBP5L	9515
ENSG00000174844	17.3975	6.1513	1.23629	4.9756	6.5045e-07	1.92834e-06	DNAH12	201625	dynein axonemal heavy chain 12	DNAH12	201625
ENSG00000044524	11.7198	6.15104	1.24991	4.9212	8.60132e-07	2.5248e-06	EPHA3	2042	EPH receptor A3	EPHA3	2042
ENSG00000173930	10.0371	6.14994	1.2778	4.81291	1.48746e-06	4.27807e-06	SLCO4C1	353189	solute carrier organic anion transporter family member 4C1	SLCO4C1	353189
ENSG00000065361	229.73	6.14877	0.314282	19.5645	3.10551e-85	8.45708e-84	ERBB3	2065	erb-b2 receptor tyrosine kinase 3	ERBB3	2065
ENSG00000269235	7.12574	6.14807	1.30081	4.72632	2.28623e-06	6.47292e-06	ZNF350-AS1	101669766	ZNF350 antisense RNA 1	ZNF350-AS1	101669766
ENSG00000233701	10.2905	6.14642	1.27165	4.83342	1.34209e-06	3.87983e-06	PRR23C	389152	proline rich 23C	PRR23C	389152
ENSG00000174944	8.25693	6.14548	1.2755	4.81812	1.4492e-06	4.17435e-06	P2RY14	9934	purinergic receptor P2Y14	P2RY14	9934
ENSG00000246379	5.21597	6.14528	1.36206	4.51174	6.42979e-06	1.75572e-05	LOC283856	283856	uncharacterized LOC283856	LOC283856	283856
ENSG00000214688	5.50934	6.14474	1.33136	4.6154	3.92335e-06	1.09035e-05	C10orf105	414152	chromosome 10 open reading frame 105	C10orf105	414152
ENSG00000213406	13.286	6.14241	1.25082	4.91071	9.07473e-07	2.65965e-06	NA	NA	NA	NA	NA
ENSG00000226453	9.8372	6.13898	1.26892	4.83796	1.31178e-06	3.79439e-06	NA	NA	NA	NA	NA
ENSG00000133561	56.2591	6.13896	0.68045	9.02191	1.84835e-19	1.06079e-18	GIMAP6	474344	GTPase, IMAP family member 6	GIMAP6	474344
ENSG00000158887	642.291	6.13134	0.219736	27.9032	2.43884e-171	2.02705e-169	MPZ	4359	myelin protein zero	MPZ	4359
ENSG00000250829	12.7784	6.13107	1.26617	4.84221	1.28401e-06	3.71831e-06	NA	NA	NA	NA	NA
ENSG00000188783	119.97	6.1306	0.613656	9.99029	1.68094e-23	1.11099e-22	PRELP	5549	proline and arginine rich end leucine rich repeat protein	PRELP	5549
ENSG00000091879	243.779	6.12927	0.279777	21.9077	2.19317e-106	8.1838e-105	ANGPT2	285	angiopoietin 2	ANGPT2	285
ENSG00000231476	6.61033	6.12918	1.3226	4.63419	3.58343e-06	1e-05	NA	NA	NA	NA	NA
ENSG00000244048	4.72237	6.12829	1.35614	4.51891	6.21601e-06	1.69934e-05	NA	NA	NA	NA	NA
ENSG00000179593	14.6729	6.12807	1.26015	4.86296	1.15644e-06	3.36139e-06	ALOX15B	247	arachidonate 15-lipoxygenase, type B	ALOX15B	247
ENSG00000172155	4.86838	6.12667	1.3514	4.53358	5.79928e-06	1.58942e-05	LCE1D	353134	late cornified envelope 1D	LCE1D	353134
ENSG00000186732	4.9762	6.12612	1.34095	4.56851	4.9121e-06	1.3536e-05	MPPED1	758	metallophosphoesterase domain containing 1	MPPED1	758
ENSG00000250564	11.803	6.1253	1.25083	4.89697	9.73261e-07	2.8434e-06	NA	NA	NA	NA	NA
ENSG00000204031	13.6402	6.12462	1.26124	4.85604	1.19758e-06	3.47598e-06	NA	NA	NA	NA	NA
ENSG00000166596	6.79379	6.12404	1.35513	4.51916	6.20847e-06	1.69742e-05	CFAP52	146845	cilia and flagella associated protein 52	CFAP52	146845
ENSG00000206262	7.45356	6.12034	1.30359	4.69498	2.66638e-06	7.51346e-06	FOXL2NB	401089	FOXL2 neighbor	FOXL2NB	401089
ENSG00000258435	12.0212	6.11817	1.27073	4.8147	1.47418e-06	4.24308e-06	NA	NA	NA	NA	NA
ENSG00000258791	6.3711	6.11586	1.3208	4.63043	3.649e-06	1.01765e-05	NA	NA	NA	NA	NA
ENSG00000152192	7.2926	6.11576	1.29844	4.71009	2.47601e-06	6.99393e-06	POU4F1	5457	POU class 4 homeobox 1	POU4F1	5457
ENSG00000115339	12.4111	6.11126	1.24614	4.90414	9.38352e-07	2.7459e-06	GALNT3	2591	polypeptide N-acetylgalactosaminyltransferase 3	GALNT3	2591
ENSG00000254768	6.25917	6.10803	1.32197	4.62041	3.82978e-06	1.06571e-05	NA	NA	NA	NA	NA
ENSG00000154258	9.57265	6.10759	1.28601	4.74926	2.04165e-06	5.80591e-06	ABCA9	10350	ATP binding cassette subfamily A member 9	ABCA9	10350
ENSG00000164976	944.148	6.10647	0.175917	34.7122	5.15868e-264	9.72042e-262	MYORG	57462	myogenesis regulating glycosidase (putative)	MYORG	57462
ENSG00000129270	3.98818	6.1033	1.40023	4.35877	1.30795e-05	3.47242e-05	NA	NA	NA	NA	NA
ENSG00000010379	13.7002	6.10153	1.26248	4.83296	1.34519e-06	3.88805e-06	SLC6A13	6540	solute carrier family 6 member 13	SLC6A13	6540
ENSG00000143194	2717.01	6.09848	0.105721	57.6845	0	0	MAEL	84944	maelstrom spermatogenic transposon silencer	MAEL	84944
ENSG00000145708	4.68562	6.09845	1.3663	4.46348	8.06378e-06	2.18245e-05	CRHBP	1393	corticotropin releasing hormone binding protein	CRHBP	1393
ENSG00000106078	85.9571	6.09396	0.481412	12.6585	1.00387e-36	9.85584e-36	COBL	23242	cordon-bleu WH2 repeat protein	COBL	23242
ENSG00000250735	5.35379	6.08569	1.36422	4.46094	8.15994e-06	2.20769e-05	NA	NA	NA	NA	NA
ENSG00000203386	10.3512	6.08403	1.27611	4.76764	1.86397e-06	5.32059e-06	LINC01317	104355287	long intergenic non-protein coding RNA 1317	LINC01317	104355287
ENSG00000251199	5.62133	6.08369	1.32724	4.58372	4.56767e-06	1.26271e-05	NA	NA	NA	NA	NA
ENSG00000246582	5.29188	6.08364	1.34023	4.53926	5.64516e-06	1.54844e-05	LOC389641	389641	uncharacterized LOC389641	LOC389641	389641
ENSG00000261440	3.74818	6.08351	1.45313	4.1865	2.83288e-05	7.26837e-05	NA	NA	NA	NA	NA
ENSG00000250159	6.73573	6.08217	1.3172	4.6175	3.88392e-06	1.08009e-05	NA	NA	NA	NA	NA
ENSG00000092054	26.8212	6.08034	0.777172	7.82368	5.13028e-15	2.47161e-14	MYH7	4625	myosin heavy chain 7	MYH7	4625
ENSG00000271766	5.2096	6.08032	1.33625	4.55028	5.35745e-06	1.47192e-05	NA	NA	NA	NA	NA
ENSG00000176692	6.60506	6.07931	1.34643	4.51513	6.32776e-06	1.7291e-05	FOXC2	2303	forkhead box C2	FOXC2	2303
ENSG00000172061	5.45184	6.07812	1.36591	4.44988	8.59174e-06	2.31996e-05	LRRC15	131578	leucine rich repeat containing 15	LRRC15	131578
ENSG00000176395	11.3573	6.07557	1.27235	4.77508	1.79634e-06	5.13723e-06	NA	NA	NA	NA	NA
ENSG00000177098	605.526	6.07283	0.215065	28.2372	2.04585e-175	1.74831e-173	SCN4B	6330	sodium voltage-gated channel beta subunit 4	SCN4B	6330
ENSG00000125910	4.63116	6.07266	1.38083	4.39782	1.09344e-05	2.92262e-05	S1PR4	8698	sphingosine-1-phosphate receptor 4	S1PR4	8698
ENSG00000115009	16.5517	6.07222	1.24917	4.86101	1.16789e-06	3.39337e-06	CCL20	6364	C-C motif chemokine ligand 20	CCL20	6364
ENSG00000201134	10.3628	6.06986	1.26803	4.78685	1.69419e-06	4.85608e-06	NA	NA	NA	NA	NA
ENSG00000140284	4.31411	6.06964	1.40607	4.31675	1.58346e-05	4.17354e-05	SLC27A2	11001	solute carrier family 27 member 2	SLC27A2	11001
ENSG00000197134	39.8022	6.06946	0.793379	7.65014	2.00766e-14	9.38175e-14	ZNF257	113835	zinc finger protein 257	ZNF257	113835
ENSG00000224093	7.19125	6.06833	1.30391	4.65395	3.25641e-06	9.11597e-06	NA	NA	NA	NA	NA
ENSG00000251676	6.73921	6.06447	1.32636	4.57227	4.82458e-06	1.33009e-05	NA	NA	NA	NA	NA
ENSG00000166396	6.40281	6.06058	1.32496	4.57416	4.78145e-06	1.31916e-05	SERPINB7	8710	serpin family B member 7	SERPINB7	8710
ENSG00000150337	6.71936	6.05865	1.31611	4.60345	4.15543e-06	1.15295e-05	FCGR1A	2209	Fc fragment of IgG receptor Ia	FCGR1A	2209
ENSG00000261402	10.1722	6.05849	1.27476	4.75266	2.00761e-06	5.71287e-06	NA	NA	NA	NA	NA
ENSG00000268590	5.30703	6.05811	1.38306	4.38022	1.18562e-05	3.15816e-05	NA	NA	NA	NA	NA
ENSG00000227145	10.8602	6.05785	1.2598	4.80857	1.52013e-06	4.36995e-06	IL21-AS1	100996941	IL21 antisense RNA 1	IL21-AS1	100996941
ENSG00000170290	527.823	6.05717	0.290012	20.886	7.18493e-97	2.34375e-95	SLN	6588	sarcolipin	SLN	6588
ENSG00000182747	15.6113	6.05251	1.09892	5.50771	3.63541e-08	1.18627e-07	SLC35D3	340146	solute carrier family 35 member D3	SLC35D3	340146
ENSG00000197249	246.915	6.0505	0.431587	14.0192	1.18947e-44	1.44052e-43	SERPINA1	5265	serpin family A member 1	SERPINA1	5265
ENSG00000238122	76.2493	6.04774	0.535644	11.2906	1.46055e-29	1.17624e-28	NA	NA	NA	NA	NA
ENSG00000173917	7.98549	6.04699	1.30339	4.63943	3.4937e-06	9.75773e-06	HOXB2	3212	homeobox B2	HOXB2	3212
ENSG00000179915	31.2485	6.04683	1.05463	5.7336	9.8323e-09	3.34098e-08	NRXN1	9378	neurexin 1	NRXN1	9378
ENSG00000132554	5.78935	6.0455	1.32401	4.56606	4.96982e-06	1.36876e-05	RGS22	26166	regulator of G protein signaling 22	RGS22	26166
ENSG00000157330	5.3409	6.04538	1.35303	4.46803	7.89428e-06	2.13963e-05	C1orf158	93190	chromosome 1 open reading frame 158	C1orf158	93190
ENSG00000250519	4.90252	6.04392	1.38856	4.35265	1.345e-05	3.56729e-05	NA	NA	NA	NA	NA
ENSG00000101460	129.058	6.04355	0.460941	13.1113	2.83593e-39	2.97901e-38	MAP1LC3A	84557	microtubule associated protein 1 light chain 3 alpha	MAP1LC3A	84557
ENSG00000143107	98.3173	6.04257	0.611189	9.88658	4.76014e-23	3.09424e-22	FNDC7	163479	fibronectin type III domain containing 7	FNDC7	163479
ENSG00000087250	11.2704	6.0405	1.25489	4.81358	1.48252e-06	4.26508e-06	MT3	4504	metallothionein 3	MT3	4504
ENSG00000136928	23.7278	6.03917	0.884769	6.8257	8.74946e-12	3.57004e-11	GABBR2	9568	gamma-aminobutyric acid type B receptor subunit 2	GABBR2	9568
ENSG00000116785	21.1937	6.02982	1.08088	5.57862	2.42429e-08	8.00627e-08	CFHR3	10878	complement factor H related 3	CFHR3	10878
ENSG00000010030	26.4242	6.02453	1.06318	5.66649	1.45749e-08	4.89331e-08	ETV7	51513	ETS variant 7	ETV7	51513
ENSG00000232774	7.13819	6.02351	1.30987	4.59857	4.25408e-06	1.17913e-05	FLJ22447	400221	uncharacterized LOC400221	FLJ22447	400221
ENSG00000225420	10.138	6.01786	1.26197	4.76861	1.85499e-06	5.29647e-06	LOC101928371	101928371	uncharacterized LOC101928371	LOC101928371	101928371
ENSG00000169429	54.7692	6.0158	1.04723	5.74447	9.22101e-09	3.13995e-08	CXCL8	3576	C-X-C motif chemokine ligand 8	CXCL8	3576
ENSG00000225606	5.95512	6.01381	1.32276	4.54639	5.45734e-06	1.49841e-05	NA	NA	NA	NA	NA
ENSG00000120949	22.3874	6.01211	1.06592	5.64032	1.69733e-08	5.66966e-08	TNFRSF8	943	TNF receptor superfamily member 8	TNFRSF8	943
ENSG00000143320	986.36	6.00395	0.173057	34.6934	9.89215e-264	1.85246e-261	CRABP2	1382	cellular retinoic acid binding protein 2	CRABP2	1382
ENSG00000204603	92.0112	6.00174	0.535897	11.1994	4.10405e-29	3.25587e-28	LINC01257	116437	long intergenic non-protein coding RNA 1257	LINC01257	116437
ENSG00000164411	14.7903	6.00099	1.10064	5.45228	4.97274e-08	1.60847e-07	GJB7	375519	gap junction protein beta 7	GJB7	375519
ENSG00000234883	68.2621	6.00092	0.574629	10.4431	1.57554e-25	1.11079e-24	MIR155HG	114614	MIR155 host gene	MIR155HG	114614
ENSG00000228980	5.0043	5.99773	1.36042	4.40873	1.03981e-05	2.78343e-05	LINC01205	401082	long intergenic non-protein coding RNA 1205	LINC01205	401082
ENSG00000187013	5.39764	5.99503	1.38349	4.33328	1.46905e-05	3.88347e-05	NA	NA	NA	NA	NA
ENSG00000185640	3.65232	5.99301	1.41524	4.23463	2.28931e-05	5.92079e-05	KRT79	338785	keratin 79	KRT79	338785
ENSG00000148288	13.5959	5.99136	1.25431	4.77662	1.78264e-06	5.09901e-06	GBGT1	26301	globoside alpha-1,3-N-acetylgalactosaminyltransferase 1 (FORS blood group)	GBGT1	26301
ENSG00000187957	158.126	5.99086	0.356288	16.8147	1.90585e-63	3.45181e-62	DNER	92737	delta/notch like EGF repeat containing	DNER	92737
ENSG00000226933	11.6428	5.98625	1.24957	4.79065	1.66238e-06	4.76669e-06	NA	NA	NA	NA	NA
ENSG00000233379	6.07643	5.98611	1.32392	4.52149	6.14048e-06	1.68005e-05	NA	NA	NA	NA	NA
ENSG00000240219	11.1591	5.98502	1.25883	4.75442	1.99021e-06	5.66495e-06	NA	NA	NA	NA	NA
ENSG00000018625	1283.45	5.98493	0.131886	45.3794	0	0	ATP1A2	477	ATPase Na+/K+ transporting subunit alpha 2	ATP1A2	477
ENSG00000254663	3.60188	5.98136	1.42774	4.18939	2.79702e-05	7.17999e-05	NA	NA	NA	NA	NA
ENSG00000163283	6.50097	5.97913	1.309	4.56769	4.93132e-06	1.35853e-05	ALPP	250	alkaline phosphatase, placental	ALPP	250
ENSG00000128655	39.496	5.97691	0.870471	6.8663	6.58893e-12	2.70851e-11	PDE11A	50940	phosphodiesterase 11A	PDE11A	50940
ENSG00000271344	9.87297	5.97494	1.27329	4.69251	2.6987e-06	7.60171e-06	NA	NA	NA	NA	NA
ENSG00000162728	63.6462	5.96954	0.5827	10.2446	1.25109e-24	8.57917e-24	KCNJ9	3765	potassium voltage-gated channel subfamily J member 9	KCNJ9	3765
ENSG00000253958	9.40079	5.96935	1.29282	4.61731	3.8875e-06	1.08088e-05	CLDN23	137075	claudin 23	CLDN23	137075
ENSG00000267909	4.40216	5.96913	1.37989	4.3258	1.51982e-05	4.01347e-05	CCDC177	56936	coiled-coil domain containing 177	CCDC177	56936
ENSG00000260242	6.09467	5.96893	1.32723	4.49728	6.8829e-06	1.87438e-05	NA	NA	NA	NA	NA
ENSG00000231764	5.44598	5.96749	1.33465	4.4712	7.77808e-06	2.10946e-05	NA	NA	NA	NA	NA
ENSG00000157103	23.7427	5.96607	1.08177	5.5151	3.48577e-08	1.14026e-07	SLC6A1	6529	solute carrier family 6 member 1	SLC6A1	6529
ENSG00000235615	6.19052	5.96559	1.31341	4.54207	5.57041e-06	1.52849e-05	NA	NA	NA	NA	NA
ENSG00000255618	5.85902	5.96301	1.33769	4.45771	8.28411e-06	2.23968e-05	NA	NA	NA	NA	NA
ENSG00000175509	10.255	5.96246	1.26473	4.71442	2.42405e-06	6.85035e-06	NA	NA	NA	NA	NA
ENSG00000162595	154.839	5.95872	0.362944	16.4178	1.4275e-60	2.45222e-59	DIRAS3	9077	DIRAS family GTPase 3	DIRAS3	9077
ENSG00000196407	47.3706	5.95346	0.679743	8.75839	1.98055e-18	1.08966e-17	THEM5	284486	thioesterase superfamily member 5	THEM5	284486
ENSG00000174099	70.479	5.95296	0.619418	9.61057	7.21464e-22	4.49981e-21	MSRB3	253827	methionine sulfoxide reductase B3	MSRB3	253827
ENSG00000254416	84.9353	5.95224	0.533508	11.1568	6.63368e-29	5.22988e-28	LOC105369486	105369486	uncharacterized LOC105369486	LOC105369486	105369486
ENSG00000205176	8.14387	5.94868	1.31482	4.52434	6.05832e-06	1.65862e-05	REXO1L1P	254958	REXO1 like 1, pseudogene	REXO1L1P	254958
ENSG00000196277	5.82627	5.94811	1.33739	4.44755	8.68544e-06	2.3438e-05	GRM7	2917	glutamate metabotropic receptor 7	GRM7	2917
ENSG00000233207	41.5733	5.94745	0.867137	6.85872	6.94821e-12	2.85097e-11	NA	NA	NA	NA	NA
ENSG00000213115	7.22222	5.94572	1.29932	4.57601	4.7392e-06	1.30786e-05	NA	NA	NA	NA	NA
ENSG00000244247	7.05582	5.94571	1.29924	4.57628	4.73314e-06	1.30643e-05	LINC01995	105374244	long intergenic non-protein coding RNA 1995	LINC01995	105374244
ENSG00000233997	10.6118	5.94478	1.28106	4.6405	3.47569e-06	9.70921e-06	LINC01425	101927821	long intergenic non-protein coding RNA 1425	LINC01425	101927821
ENSG00000119121	99.3252	5.94444	0.482053	12.3315	6.12805e-35	5.7717e-34	TRPM6	140803	transient receptor potential cation channel subfamily M member 6	TRPM6	140803
ENSG00000204478	4.18915	5.94411	1.38443	4.29354	1.75847e-05	4.61158e-05	PRAMEF20	645425	PRAME family member 20	PRAMEF20	645425
ENSG00000223601	11.5259	5.9427	1.27561	4.6587	3.1821e-06	8.91945e-06	EBLN1	340900	endogenous Bornavirus like nucleoprotein 1	EBLN1	340900
ENSG00000258815	6.87061	5.93986	1.33929	4.43509	9.20317e-06	2.47559e-05	NA	NA	NA	NA	NA
ENSG00000235152	4.52642	5.93599	1.40324	4.23021	2.33476e-05	6.03473e-05	NA	NA	NA	NA	NA
ENSG00000142698	3.80586	5.93565	1.45012	4.09322	4.25417e-05	0.000107192	C1orf94	84970	chromosome 1 open reading frame 94	C1orf94	84970
ENSG00000238275	20.6852	5.9354	1.07745	5.50876	3.61372e-08	1.17983e-07	NA	NA	NA	NA	NA
ENSG00000058335	57.935	5.92982	0.628241	9.43875	3.77235e-21	2.29942e-20	RASGRF1	5923	Ras protein specific guanine nucleotide releasing factor 1	RASGRF1	5923
ENSG00000226051	15.3857	5.92823	1.25335	4.7299	2.24626e-06	6.36628e-06	ZNF503-AS1	253264	ZNF503 antisense RNA 1	ZNF503-AS1	253264
ENSG00000077063	5.56115	5.92656	1.33731	4.43171	9.34901e-06	2.5137e-05	CTTNBP2	83992	cortactin binding protein 2	CTTNBP2	83992
ENSG00000160188	18.9039	5.92639	1.08922	5.44095	5.29958e-08	1.70963e-07	RSPH1	89765	radial spoke head 1 homolog	RSPH1	89765
ENSG00000237271	10.0905	5.92608	1.28953	4.59553	4.31654e-06	1.19579e-05	NA	NA	NA	NA	NA
ENSG00000151364	40.6642	5.92332	0.689192	8.59458	8.35688e-18	4.49987e-17	KCTD14	65987	potassium channel tetramerization domain containing 14	KCTD14	65987
ENSG00000143469	6.12186	5.92285	1.34758	4.39518	1.10679e-05	2.95647e-05	SYT14	255928	synaptotagmin 14	SYT14	255928
ENSG00000163827	4.0149	5.91968	1.38334	4.27926	1.87519e-05	4.89989e-05	LRRC2	79442	leucine rich repeat containing 2	LRRC2	79442
ENSG00000249464	156.286	5.91869	0.408127	14.5021	1.17526e-47	1.52758e-46	LINC01091	285419	long intergenic non-protein coding RNA 1091	LINC01091	285419
ENSG00000237057	20.4308	5.91822	1.07158	5.52287	3.33498e-08	1.09223e-07	LINC02087	101928567	long intergenic non-protein coding RNA 2087	LINC02087	101928567
ENSG00000154165	5.89979	5.91444	1.31911	4.48367	7.33711e-06	1.99343e-05	GPR15	2838	G protein-coupled receptor 15	GPR15	2838
ENSG00000180116	31.6356	5.91416	0.879682	6.72307	1.77933e-11	7.14959e-11	C12orf40	283461	chromosome 12 open reading frame 40	C12orf40	283461
ENSG00000256417	7.05861	5.91361	1.2929	4.57391	4.78708e-06	1.32059e-05	NA	NA	NA	NA	NA
ENSG00000239311	8.37834	5.91334	1.28656	4.59623	4.30201e-06	1.19187e-05	NA	NA	NA	NA	NA
ENSG00000005073	7.37126	5.91303	1.30748	4.52245	6.11268e-06	1.67274e-05	HOXA11	3207	homeobox A11	HOXA11	3207
ENSG00000186094	14.7468	5.91074	1.10637	5.34245	9.16988e-08	2.90474e-07	AGBL4	84871	ATP/GTP binding protein like 4	AGBL4	84871
ENSG00000178031	13.9478	5.91022	1.24538	4.7457	2.07781e-06	5.90489e-06	ADAMTSL1	92949	ADAMTS like 1	ADAMTSL1	92949
ENSG00000233601	6.993	5.90984	1.30583	4.52573	6.01876e-06	1.64838e-05	NA	NA	NA	NA	NA
ENSG00000163624	13.2962	5.9085	1.24947	4.7288	2.25851e-06	6.39921e-06	CDS1	1040	CDP-diacylglycerol synthase 1	CDS1	1040
ENSG00000231240	4.93555	5.9081	1.40661	4.20025	2.66616e-05	6.85451e-05	NA	NA	NA	NA	NA
ENSG00000177398	58.6942	5.9037	0.621986	9.49169	2.27314e-21	1.39285e-20	UMODL1	89766	uromodulin like 1	UMODL1	89766
ENSG00000261706	7.43983	5.90328	1.30234	4.53281	5.82029e-06	1.59503e-05	NA	NA	NA	NA	NA
ENSG00000019505	13.7041	5.90266	1.26451	4.66793	3.04247e-06	8.53677e-06	SYT13	57586	synaptotagmin 13	SYT13	57586
ENSG00000127831	8.7811	5.90139	1.33522	4.4198	9.87927e-06	2.65064e-05	VIL1	7429	villin 1	VIL1	7429
ENSG00000229689	3.73866	5.89435	1.39048	4.23907	2.24453e-05	5.8119e-05	NA	NA	NA	NA	NA
ENSG00000125845	33.0003	5.89013	0.690145	8.53463	1.40602e-17	7.48717e-17	BMP2	650	bone morphogenetic protein 2	BMP2	650
ENSG00000170011	6.99562	5.88954	1.29626	4.5435	5.53268e-06	1.51855e-05	MYRIP	25924	myosin VIIA and Rab interacting protein	MYRIP	25924
ENSG00000272913	4.28935	5.88937	1.38911	4.23966	2.23861e-05	5.79708e-05	NA	NA	NA	NA	NA
ENSG00000211714	15.9687	5.88919	1.26151	4.66836	3.03611e-06	8.51969e-06	NA	NA	NA	NA	NA
ENSG00000242419	23.4431	5.88918	0.887408	6.63638	3.2148e-11	1.27254e-10	PCDHGC4	56098	protocadherin gamma subfamily C, 4	PCDHGC4	56098
ENSG00000248144	8.31788	5.88905	1.32185	4.45515	8.38339e-06	2.26592e-05	ADH1C	126	alcohol dehydrogenase 1C (class I), gamma polypeptide	ADH1C	126
ENSG00000258433	17.6943	5.88488	1.24741	4.71768	2.38552e-06	6.74396e-06	NA	NA	NA	NA	NA
ENSG00000083307	10.2745	5.88487	1.27156	4.62807	3.69097e-06	1.02859e-05	GRHL2	79977	grainyhead like transcription factor 2	GRHL2	79977
ENSG00000196533	12.1511	5.88442	1.25674	4.68227	2.83714e-06	7.97612e-06	NA	NA	NA	NA	NA
ENSG00000230258	12.0756	5.8796	1.28119	4.58917	4.45021e-06	1.23147e-05	NA	NA	NA	NA	NA
ENSG00000163694	150.377	5.87923	0.500483	11.7471	7.30869e-32	6.31152e-31	RBM47	54502	RNA binding motif protein 47	RBM47	54502
ENSG00000196503	4.64809	5.87817	1.34873	4.35832	1.31065e-05	3.47929e-05	9	132946	ADP ribosylation factor like GTPase 9	9	132946
ENSG00000266578	5.829	5.87789	1.33063	4.41739	9.98999e-06	2.67939e-05	NA	NA	NA	NA	NA
ENSG00000167034	4.13465	5.87729	1.40279	4.18973	2.79291e-05	7.17005e-05	NKX3-1	4824	NK3 homeobox 1	NKX3-1	4824
ENSG00000223638	145.135	5.87669	0.486212	12.0867	1.24211e-33	1.13158e-32	RFPL4A	342931	ret finger protein like 4A	RFPL4A	342931
ENSG00000232023	4.96704	5.87639	1.34305	4.37541	1.21203e-05	3.22622e-05	LINC01807	101928765	long intergenic non-protein coding RNA 1807	LINC01807	101928765
ENSG00000258117	5.18279	5.87637	1.34027	4.38447	1.16267e-05	3.10055e-05	NA	NA	NA	NA	NA
ENSG00000155980	90.2905	5.87619	0.615385	9.54881	1.31197e-21	8.11275e-21	KIF5A	3798	kinesin family member 5A	KIF5A	3798
ENSG00000204644	81.861	5.87534	0.611879	9.60212	7.83178e-22	4.8777e-21	ZFP57	346171	ZFP57 zinc finger protein	ZFP57	346171
ENSG00000196172	59.1448	5.87412	0.577806	10.1662	2.80527e-24	1.90346e-23	ZNF681	148213	zinc finger protein 681	ZNF681	148213
ENSG00000148123	3.5799	5.87188	1.44583	4.06126	4.88085e-05	0.0001222	PLPPR1	54886	phospholipid phosphatase related 1	PLPPR1	54886
ENSG00000259123	6.62026	5.86949	1.31979	4.4473	8.69553e-06	2.34632e-05	NA	NA	NA	NA	NA
ENSG00000138755	7.92266	5.86887	1.30785	4.4874	7.2096e-06	1.95966e-05	CXCL9	4283	C-X-C motif chemokine ligand 9	CXCL9	4283
ENSG00000259848	26.6053	5.86861	0.882528	6.64977	2.93551e-11	1.16439e-10	LOC442028	442028	uncharacterized LOC442028	LOC442028	442028
ENSG00000129654	463.966	5.86729	0.207426	28.2862	5.10581e-176	4.41296e-174	FOXJ1	2302	forkhead box J1	FOXJ1	2302
ENSG00000261857	19.4788	5.86434	1.07989	5.4305	5.6197e-08	1.80962e-07	MIA	8190	melanoma inhibitory activity	MIA	8190
ENSG00000131885	3.51	5.86315	1.40173	4.18279	2.87957e-05	7.38441e-05	NA	NA	NA	NA	NA
ENSG00000173421	23.4333	5.86123	1.0656	5.5004	3.78921e-08	1.2338e-07	CCDC36	339834	coiled-coil domain containing 36	CCDC36	339834
ENSG00000249645	4.91403	5.86104	1.3538	4.32932	1.49571e-05	3.95152e-05	NA	NA	NA	NA	NA
ENSG00000271321	5.17814	5.86092	1.3475	4.34948	1.36459e-05	3.61583e-05	CTAGE6	340307	CTAGE family member 6	CTAGE6	340307
ENSG00000138115	4.36631	5.86078	1.35586	4.32256	1.54232e-05	4.07004e-05	CYP2C8	1558	cytochrome P450 family 2 subfamily C member 8	CYP2C8	1558
ENSG00000254728	2.78358	5.85896	3.01589	1.9427	0.0520526	0.0850453	NA	NA	NA	NA	NA
ENSG00000237378	10.166	5.85847	1.26714	4.62339	3.77518e-06	1.05119e-05	NA	NA	NA	NA	NA
ENSG00000090534	8.0264	5.85813	1.29293	4.53088	5.87385e-06	1.60957e-05	THPO	7066	thrombopoietin	THPO	7066
ENSG00000183023	3.67628	5.85392	1.39487	4.19675	2.70769e-05	6.96012e-05	SLC8A1	6546	solute carrier family 8 member A1	SLC8A1	6546
ENSG00000100156	4.5283	5.85118	1.39009	4.20922	2.56253e-05	6.59815e-05	SLC16A8	23539	solute carrier family 16 member 8	SLC16A8	23539
ENSG00000223760	11.4015	5.84892	1.26034	4.64076	3.47134e-06	9.69885e-06	MED15P9	285103	mediator complex subunit 15 pseudogene 9	MED15P9	285103
ENSG00000163814	9.83415	5.84774	1.26792	4.61209	3.98643e-06	1.10748e-05	CDCP1	64866	CUB domain containing protein 1	CDCP1	64866
ENSG00000230426	93.0899	5.8468	0.463963	12.6019	2.06223e-36	2.01358e-35	NA	NA	NA	NA	NA
ENSG00000254245	120.633	5.84562	0.415214	14.0786	5.14302e-45	6.28875e-44	PCDHGA3	56112	protocadherin gamma subfamily A, 3	PCDHGA3	56112
ENSG00000143217	734.972	5.84325	0.161664	36.1445	4.5454e-286	1.0368e-283	NECTIN4	81607	nectin cell adhesion molecule 4	NECTIN4	81607
ENSG00000007062	21.1295	5.84003	1.07036	5.45612	4.86643e-08	1.57458e-07	PROM1	8842	prominin 1	PROM1	8842
ENSG00000081277	5.05629	5.83985	1.35259	4.31753	1.57782e-05	4.15902e-05	PKP1	5317	plakophilin 1	PKP1	5317
ENSG00000178206	4.3528	5.83834	1.43369	4.07224	4.65624e-05	0.000116818	NA	NA	NA	NA	NA
ENSG00000248540	49.8556	5.83803	0.548821	10.6374	1.99606e-26	1.45075e-25	LOC283731	283731	uncharacterized LOC283731	LOC283731	283731
ENSG00000261158	4.20131	5.83795	1.4104	4.13923	3.4848e-05	8.85858e-05	NA	NA	NA	NA	NA
ENSG00000234426	5.91688	5.83645	1.36873	4.26412	2.00689e-05	5.22511e-05	NA	NA	NA	NA	NA
ENSG00000233985	4.94699	5.83211	1.37433	4.24359	2.19972e-05	5.70318e-05	NA	NA	NA	NA	NA
ENSG00000170748	169.061	5.83188	0.380601	15.3228	5.38244e-53	7.84656e-52	RBMXL2	27288	RNA binding motif protein, X-linked like 2	RBMXL2	27288
ENSG00000119913	17.4852	5.83066	1.0761	5.41834	6.01546e-08	1.93174e-07	TECTB	6975	tectorin beta	TECTB	6975
ENSG00000134321	113.224	5.82812	0.608315	9.58076	9.63329e-22	5.98005e-21	RSAD2	91543	radical S-adenosyl methionine domain containing 2	RSAD2	91543
ENSG00000106633	43.4478	5.82733	0.682435	8.53903	1.35354e-17	7.21531e-17	GCK	2645	glucokinase	GCK	2645
ENSG00000267102	5.73596	5.82505	1.34091	4.34411	1.39843e-05	3.70192e-05	NA	NA	NA	NA	NA
ENSG00000164627	6.4095	5.82419	1.32	4.41226	1.02296e-05	2.74052e-05	KIF6	221458	kinesin family member 6	KIF6	221458
ENSG00000272865	3.64648	5.82337	1.39095	4.18662	2.83141e-05	7.2652e-05	NA	NA	NA	NA	NA
ENSG00000138613	272.282	5.82289	0.268216	21.7097	1.66025e-104	6.03923e-103	APH1B	83464	aph-1 homolog B, gamma-secretase subunit	APH1B	83464
ENSG00000234962	4.05836	5.81977	1.3933	4.17697	2.95417e-05	7.56611e-05	LINC00700	282980	long intergenic non-protein coding RNA 700	LINC00700	282980
ENSG00000125798	3.21071	5.81962	1.51078	3.85207	0.000117126	0.000282654	FOXA2	3170	forkhead box A2	FOXA2	3170
ENSG00000228203	50.5865	5.81898	0.679222	8.56712	1.06105e-17	5.69014e-17	RNF144A-AS1	386597	RNF144A antisense RNA 1	RNF144A-AS1	386597
ENSG00000257853	6.26854	5.81428	1.33758	4.34685	1.38105e-05	3.65655e-05	NA	NA	NA	NA	NA
ENSG00000133454	252.403	5.80992	0.324768	17.8894	1.42581e-71	3.02905e-70	MYO18B	84700	myosin XVIIIB	MYO18B	84700
ENSG00000139973	4.84649	5.80715	1.38138	4.20389	2.62371e-05	6.74938e-05	SYT16	83851	synaptotagmin 16	SYT16	83851
ENSG00000160654	3.80331	5.80689	1.39491	4.16292	3.14206e-05	8.02633e-05	CD3G	917	CD3g molecule	CD3G	917
ENSG00000235824	8.61983	5.80558	1.29126	4.49605	6.92282e-06	1.88509e-05	LINC00837	100507605	long intergenic non-protein coding RNA 837	LINC00837	100507605
ENSG00000152315	5.62755	5.80455	1.33201	4.35775	1.31408e-05	3.48807e-05	KCNK13	56659	potassium two pore domain channel subfamily K member 13	KCNK13	56659
ENSG00000170577	4.23467	5.80382	1.43264	4.05113	5.0971e-05	0.00012731	SIX2	10736	SIX homeobox 2	SIX2	10736
ENSG00000112195	5.30203	5.80212	1.34808	4.30398	1.67758e-05	4.40897e-05	TREML2	79865	triggering receptor expressed on myeloid cells like 2	TREML2	79865
ENSG00000162399	5.69299	5.80163	1.32467	4.37968	1.18853e-05	3.16561e-05	BSND	7809	barttin CLCNK type accessory beta subunit	BSND	7809
ENSG00000070190	46.3763	5.8005	0.770032	7.5328	4.96642e-14	2.27661e-13	DAPP1	27071	dual adaptor of phosphotyrosine and 3-phosphoinositides 1	DAPP1	27071
ENSG00000234571	12.516	5.8004	1.25324	4.62834	3.68615e-06	1.02744e-05	NA	NA	NA	NA	NA
ENSG00000162782	4.71153	5.7995	1.35987	4.26475	2.00126e-05	5.21136e-05	TDRD5	163589	tudor domain containing 5	TDRD5	163589
ENSG00000132932	30.4947	5.79945	0.878468	6.60177	4.06267e-11	1.59711e-10	ATP8A2	51761	ATPase phospholipid transporting 8A2	ATP8A2	51761
ENSG00000227094	8.82262	5.79911	1.28576	4.51025	6.47528e-06	1.76798e-05	NA	NA	NA	NA	NA
ENSG00000170356	4.63201	5.79768	1.36043	4.26165	2.02922e-05	5.28143e-05	OR2A20P	401428	olfactory receptor family 2 subfamily A member 20 pseudogene	OR2A20P	401428
ENSG00000163530	12.0634	5.7936	1.26687	4.57314	4.80458e-06	1.32506e-05	DPPA2	151871	developmental pluripotency associated 2	DPPA2	151871
ENSG00000175841	4.20096	5.7887	1.38546	4.17818	2.93849e-05	7.52913e-05	NA	NA	NA	NA	NA
ENSG00000251292	4.44928	5.78647	1.36234	4.24746	2.1621e-05	5.60996e-05	NA	NA	NA	NA	NA
ENSG00000223523	6.15973	5.78534	1.31981	4.38346	1.16812e-05	3.11398e-05	NA	NA	NA	NA	NA
ENSG00000248515	5.47633	5.78413	1.35065	4.28248	1.84819e-05	4.83516e-05	NA	NA	NA	NA	NA
ENSG00000179913	8.91958	5.78288	1.30397	4.43482	9.21505e-06	2.47856e-05	B3GNT3	10331	UDP-GlcNAc:betaGal beta-1,3-N-acetylglucosaminyltransferase 3	B3GNT3	10331
ENSG00000165659	10.1101	5.78245	1.28146	4.51239	6.40999e-06	1.75063e-05	NA	NA	NA	NA	NA
ENSG00000235387	5.00642	5.78105	1.35235	4.27481	1.91302e-05	4.99314e-05	SPAAR	158376	small regulatory polypeptide of amino acid response	SPAAR	158376
ENSG00000214081	6.03623	5.78103	1.36431	4.23733	2.26192e-05	5.85444e-05	CYP4F30P	100132708	cytochrome P450 family 4 subfamily F member 30, pseudogene	CYP4F30P	100132708
ENSG00000246876	5.86159	5.77913	1.33484	4.32944	1.4949e-05	3.94973e-05	LINC02466	101927282	long intergenic non-protein coding RNA 2466	LINC02466	101927282
ENSG00000233656	3.32152	5.77246	1.51192	3.81797	0.000134555	0.000322994	NA	NA	NA	NA	NA
ENSG00000253584	11.5163	5.77229	1.259	4.58483	4.54357e-06	1.25639e-05	NA	NA	NA	NA	NA
ENSG00000266353	5.30245	5.76935	1.35463	4.25899	2.05354e-05	5.34016e-05	NA	NA	NA	NA	NA
ENSG00000236197	9.39209	5.7689	1.28052	4.50511	6.63388e-06	1.80933e-05	NA	NA	NA	NA	NA
ENSG00000082126	8.17167	5.76626	1.30759	4.40983	1.03451e-05	2.77023e-05	MPP4	58538	membrane palmitoylated protein 4	MPP4	58538
ENSG00000228162	4.67062	5.76298	1.36331	4.22721	2.36607e-05	6.11098e-05	NA	NA	NA	NA	NA
ENSG00000231421	6.43215	5.76223	1.31723	4.37449	1.21718e-05	3.23936e-05	NA	NA	NA	NA	NA
ENSG00000101323	4.08197	5.7616	1.42228	4.05095	5.10101e-05	0.000127397	HAO1	54363	hydroxyacid oxidase 1	HAO1	54363
ENSG00000233968	2.97649	5.76152	1.56362	3.68472	0.000228954	0.000534866	LOC101928834	101928834	uncharacterized LOC101928834	LOC101928834	101928834
ENSG00000173200	5.44854	5.75957	1.34193	4.29199	1.77077e-05	4.64263e-05	PARP15	165631	poly(ADP-ribose) polymerase family member 15	PARP15	165631
ENSG00000070985	8.45679	5.75677	1.28125	4.4931	7.01946e-06	1.90952e-05	TRPM5	29850	transient receptor potential cation channel subfamily M member 5	TRPM5	29850
ENSG00000148408	9.03996	5.75462	1.2719	4.52442	6.056e-06	1.65813e-05	CACNA1B	774	calcium voltage-gated channel subunit alpha1 B	CACNA1B	774
ENSG00000162951	2.91933	5.75369	1.51646	3.79416	0.000148145	0.000353684	LRRTM1	347730	leucine rich repeat transmembrane neuronal 1	LRRTM1	347730
ENSG00000179674	6.70818	5.75341	1.35139	4.2574	2.06821e-05	5.37692e-05	14	80117	ADP ribosylation factor like GTPase 14	14	80117
ENSG00000229361	3.30823	5.75104	1.41909	4.05263	5.06452e-05	0.00012659	NA	NA	NA	NA	NA
ENSG00000185532	32.0337	5.74823	0.768019	7.48449	7.1828e-14	3.26693e-13	PRKG1	5592	protein kinase, cGMP-dependent, type I	PRKG1	5592
ENSG00000039068	16.7351	5.74782	1.24413	4.61994	3.83852e-06	1.06805e-05	CDH1	999	cadherin 1	CDH1	999
ENSG00000136546	7.59722	5.74596	1.31651	4.36455	1.27384e-05	3.38511e-05	SCN7A	6332	sodium voltage-gated channel alpha subunit 7	SCN7A	6332
ENSG00000255501	3.9857	5.74503	1.44343	3.98013	6.88769e-05	0.00016988	CARD18	59082	caspase recruitment domain family member 18	CARD18	59082
ENSG00000115593	4.85593	5.74311	1.36004	4.22277	2.41322e-05	6.22746e-05	SMYD1	150572	SET and MYND domain containing 1	SMYD1	150572
ENSG00000269043	5.827	5.74179	1.34003	4.28483	1.82875e-05	4.78885e-05	NA	NA	NA	NA	NA
ENSG00000240922	10.7139	5.74163	1.10702	5.18654	2.14236e-07	6.59691e-07	LSAMP-AS1	101926903	LSAMP antisense RNA 1	LSAMP-AS1	101926903
ENSG00000166869	3.16795	5.74099	1.45383	3.94889	7.85154e-05	0.000192743	CHP2	63928	calcineurin like EF-hand protein 2	CHP2	63928
ENSG00000101160	841.119	5.74096	0.164138	34.9764	5.1468e-268	1.01389e-265	CTSZ	1522	cathepsin Z	CTSZ	1522
ENSG00000171560	5.91192	5.73854	1.32998	4.31478	1.59766e-05	4.20949e-05	FGA	2243	fibrinogen alpha chain	FGA	2243
ENSG00000256802	5.55696	5.73724	1.34576	4.2632	2.01523e-05	5.24639e-05	LOC100130111	100130111	uncharacterized LOC100130111	LOC100130111	100130111
ENSG00000187621	13.0008	5.73313	1.26216	4.54231	5.56405e-06	1.52702e-05	TCL6	27004	T cell leukemia/lymphoma 6 (non-protein coding)	TCL6	27004
ENSG00000132530	305.345	5.73089	0.310873	18.4348	6.90637e-76	1.5933e-74	XAF1	54739	XIAP associated factor 1	XAF1	54739
ENSG00000165478	7.06775	5.72989	1.30613	4.38691	1.14974e-05	3.06715e-05	HEPACAM	220296	hepatic and glial cell adhesion molecule	HEPACAM	220296
ENSG00000173728	24.7443	5.7293	1.06244	5.3926	6.94467e-08	2.22096e-07	C1orf100	200159	chromosome 1 open reading frame 100	C1orf100	200159
ENSG00000163285	7.01626	5.72253	1.33702	4.28007	1.86837e-05	4.88374e-05	GABRG1	2565	gamma-aminobutyric acid type A receptor gamma1 subunit	GABRG1	2565
ENSG00000171219	55.5599	5.72249	0.621136	9.21294	3.17308e-20	1.87025e-19	CDC42BPG	55561	CDC42 binding protein kinase gamma	CDC42BPG	55561
ENSG00000258743	4.30392	5.72245	1.37413	4.16442	3.12151e-05	7.97785e-05	LINC02301	101928599	long intergenic non-protein coding RNA 2301	LINC02301	101928599
ENSG00000180644	106.485	5.72229	0.480707	11.9039	1.12932e-32	1.00381e-31	PRF1	5551	perforin 1	PRF1	5551
ENSG00000214313	6.0198	5.72118	1.32688	4.31174	1.61974e-05	4.26248e-05	AZGP1P1	646282	alpha-2-glycoprotein 1, zinc-binding pseudogene 1	AZGP1P1	646282
ENSG00000264956	9.61282	5.72083	1.27204	4.49736	6.88021e-06	1.87382e-05	NA	NA	NA	NA	NA
ENSG00000124256	7.73443	5.72037	1.35387	4.22518	2.38745e-05	6.16357e-05	ZBP1	81030	Z-DNA binding protein 1	ZBP1	81030
ENSG00000215124	3.38299	5.72012	1.42284	4.02022	5.81431e-05	0.000144415	NA	NA	NA	NA	NA
ENSG00000236175	3.52132	5.71945	1.4829	3.85693	0.000114822	0.000277315	NA	NA	NA	NA	NA
ENSG00000164778	17.4838	5.71883	1.08244	5.28326	1.26904e-07	3.98086e-07	EN2	2020	engrailed homeobox 2	EN2	2020
ENSG00000142025	4.42443	5.71861	1.37568	4.15693	3.22554e-05	8.2285e-05	DMRTC2	63946	DMRT like family C2	DMRTC2	63946
ENSG00000112319	10.888	5.71844	1.25569	4.55403	5.26267e-06	1.44627e-05	EYA4	2070	EYA transcriptional coactivator and phosphatase 4	EYA4	2070
ENSG00000234840	11.9697	5.71774	1.26046	4.53624	5.72651e-06	1.5699e-05	LINC01239	441389	long intergenic non-protein coding RNA 1239	LINC01239	441389
ENSG00000131379	9.46574	5.71646	1.28544	4.44709	8.70432e-06	2.34848e-05	C3orf20	84077	chromosome 3 open reading frame 20	C3orf20	84077
ENSG00000248347	5.73921	5.71484	1.35101	4.23006	2.33626e-05	6.0381e-05	NA	NA	NA	NA	NA
ENSG00000089225	2.6044	5.71483	1.55404	3.67739	0.00023563	0.000549531	TBX5	6910	T-box 5	TBX5	6910
ENSG00000254235	7.1599	5.7138	1.31041	4.3603	1.29885e-05	3.44947e-05	LOC157273	157273	uncharacterized LOC157273	LOC157273	157273
ENSG00000148482	4.93474	5.70911	1.4407	3.96274	7.40937e-05	0.000182287	SLC39A12	221074	solute carrier family 39 member 12	SLC39A12	221074
ENSG00000139767	4.14053	5.70677	1.37752	4.14278	3.43116e-05	8.73101e-05	SRRM4	84530	serine/arginine repetitive matrix 4	SRRM4	84530
ENSG00000249797	3.05651	5.70561	1.45155	3.93069	8.47012e-05	0.000207141	NA	NA	NA	NA	NA
ENSG00000172969	84.0716	5.70543	0.444351	12.8399	9.79586e-38	9.85989e-37	FRG2C	100288801	FSHD region gene 2 family member C	FRG2C	100288801
ENSG00000167210	6.84574	5.70517	1.29727	4.39784	1.09331e-05	2.92254e-05	LOXHD1	125336	lipoxygenase homology domains 1	LOXHD1	125336
ENSG00000248817	8.1048	5.70495	1.28688	4.43316	9.28616e-06	2.49702e-05	NA	NA	NA	NA	NA
ENSG00000007314	25.463	5.70448	0.892561	6.39114	1.64656e-10	6.26117e-10	SCN4A	6329	sodium voltage-gated channel alpha subunit 4	SCN4A	6329
ENSG00000075884	126.141	5.70376	0.482976	11.8096	3.48112e-32	3.0338e-31	ARHGAP15	55843	Rho GTPase activating protein 15	ARHGAP15	55843
ENSG00000261742	6.02511	5.70354	1.37325	4.15332	3.27691e-05	8.35321e-05	LINC00922	283867	long intergenic non-protein coding RNA 922	LINC00922	283867
ENSG00000231023	3.47987	5.70199	1.42981	3.98793	6.66521e-05	0.00016466	NA	NA	NA	NA	NA
ENSG00000236384	7.7473	5.70157	1.31011	4.35199	1.34906e-05	3.57717e-05	LINC00479	150135	long intergenic non-protein coding RNA 479	LINC00479	150135
ENSG00000248783	4.55062	5.70137	1.36428	4.17904	2.92745e-05	7.50276e-05	NA	NA	NA	NA	NA
ENSG00000198842	37.2096	5.69736	0.631537	9.02142	1.85666e-19	1.06536e-18	DUSP27	92235	dual specificity phosphatase 27, atypical	DUSP27	92235
ENSG00000243709	10.573	5.69728	1.15015	4.95353	7.28774e-07	2.15171e-06	LEFTY1	10637	left-right determination factor 1	LEFTY1	10637
ENSG00000244128	3.63485	5.69564	1.4233	4.00172	6.28832e-05	0.000155641	NA	NA	NA	NA	NA
ENSG00000237565	3.35374	5.6937	1.48058	3.84559	0.000120264	0.00028986	NA	NA	NA	NA	NA
ENSG00000058063	6.00951	5.69074	1.33818	4.25259	2.11312e-05	5.48851e-05	ATP11B	23200	ATPase phospholipid transporting 11B (putative)	ATP11B	23200
ENSG00000220903	83.2616	5.68716	0.444344	12.799	1.66075e-37	1.66333e-36	NA	NA	NA	NA	NA
ENSG00000264681	4.9259	5.68589	1.36023	4.1801	2.91377e-05	7.46896e-05	NA	NA	NA	NA	NA
ENSG00000222220	4.09171	5.68565	1.40363	4.05066	5.10725e-05	0.000127532	NA	NA	NA	NA	NA
ENSG00000132911	5.27685	5.68389	1.37478	4.13439	3.55902e-05	9.03892e-05	NMUR2	56923	neuromedin U receptor 2	NMUR2	56923
ENSG00000237978	19.7124	5.67937	0.898775	6.31901	2.63242e-10	9.87876e-10	NA	NA	NA	NA	NA
ENSG00000257162	6.28303	5.67883	1.35257	4.19855	2.68628e-05	6.90565e-05	NA	NA	NA	NA	NA
ENSG00000237523	27.9169	5.67877	0.877821	6.46917	9.85438e-11	3.80008e-10	LINC00857	439990	long intergenic non-protein coding RNA 857	LINC00857	439990
ENSG00000255644	10.5369	5.67873	1.28185	4.43011	9.41872e-06	2.53155e-05	NA	NA	NA	NA	NA
ENSG00000205857	6.09825	5.67839	1.32304	4.29192	1.77134e-05	4.64372e-05	NANOGNB	360030	NANOG neighbor homeobox	NANOGNB	360030
ENSG00000259240	4.36872	5.67686	1.37613	4.12523	3.70369e-05	9.39218e-05	MIR4713HG	109729174	MIR4713 host gene	MIR4713HG	109729174
ENSG00000259533	4.29555	5.67511	1.39825	4.05874	4.93391e-05	0.000123478	NA	NA	NA	NA	NA
ENSG00000254297	8.54253	5.67495	1.2882	4.40532	1.05627e-05	2.82676e-05	NA	NA	NA	NA	NA
ENSG00000187513	37.9295	5.67384	0.640575	8.85741	8.18948e-19	4.58553e-18	GJA4	2701	gap junction protein alpha 4	GJA4	2701
ENSG00000231574	4.4262	5.6733	1.40647	4.03372	5.49005e-05	0.000136607	LINC02015	102724550	long intergenic non-protein coding RNA 2015	LINC02015	102724550
ENSG00000178222	16.8919	5.66989	1.24024	4.57162	4.83969e-06	1.33402e-05	RNF212	285498	ring finger protein 212	RNF212	285498
ENSG00000164484	9.2101	5.66935	1.27828	4.43513	9.20183e-06	2.47544e-05	TMEM200A	114801	transmembrane protein 200A	TMEM200A	114801
ENSG00000185739	31.4398	5.66899	1.06378	5.32911	9.86944e-08	3.11917e-07	SRL	6345	sarcalumenin	SRL	6345
ENSG00000223865	8.8838	5.66765	1.29296	4.38346	1.16809e-05	3.11398e-05	HLA-DPB1	3115	major histocompatibility complex, class II, DP beta 1	HLA-DPB1	3115
ENSG00000143278	5.21044	5.6636	1.34432	4.21297	2.52032e-05	6.49278e-05	F13B	2165	coagulation factor XIII B chain	F13B	2165
ENSG00000213694	15.5346	5.66348	1.09569	5.16888	2.35498e-07	7.22449e-07	S1PR3	1903	sphingosine-1-phosphate receptor 3	S1PR3	1903
ENSG00000237534	4.25221	5.66092	1.39072	4.07048	4.69165e-05	0.000117658	NA	NA	NA	NA	NA
ENSG00000138722	399.786	5.65992	0.248249	22.7994	4.6525e-115	1.98513e-113	MMRN1	22915	multimerin 1	MMRN1	22915
ENSG00000081479	4.80754	5.65978	1.34947	4.19408	2.73979e-05	7.03904e-05	LRP2	4036	LDL receptor related protein 2	LRP2	4036
ENSG00000239402	5.25017	5.65953	1.37132	4.12707	3.67422e-05	9.3198e-05	CYP4F62P	646802	cytochrome P450 family 4 subfamily F member 62, pseudogene	CYP4F62P	646802
ENSG00000114455	3.74114	5.659	1.38284	4.09231	4.27099e-05	0.000107589	HHLA2	11148	HERV-H LTR-associating 2	HHLA2	11148
ENSG00000242779	98.371	5.65803	0.57279	9.87803	5.18426e-23	3.36489e-22	ZNF702P	79986	zinc finger protein 702, pseudogene	ZNF702P	79986
ENSG00000086288	3.81319	5.65779	1.49434	3.78614	0.000153004	0.00036454	NME8	51314	NME/NM23 family member 8	NME8	51314
ENSG00000227479	4.53063	5.65556	1.43525	3.94047	8.1323e-05	0.000199249	NA	NA	NA	NA	NA
ENSG00000167755	3.45601	5.65261	1.47901	3.82188	0.000132436	0.000318057	KLK6	5653	kallikrein related peptidase 6	KLK6	5653
ENSG00000183421	4.10722	5.64424	1.40035	4.03059	5.56366e-05	0.000138405	RIPK4	54101	receptor interacting serine/threonine kinase 4	RIPK4	54101
ENSG00000109255	3.83825	5.64372	1.39139	4.05617	4.98839e-05	0.00012478	NMU	10874	neuromedin U	NMU	10874
ENSG00000228772	4.09646	5.64257	1.37842	4.0935	4.24911e-05	0.000107073	NA	NA	NA	NA	NA
ENSG00000237732	3.22979	5.64238	1.42199	3.96794	7.24957e-05	0.0001785	LOC440934	440934	uncharacterized LOC440934	LOC440934	440934
ENSG00000226816	17.1537	5.64083	0.902643	6.24924	4.1246e-10	1.52782e-09	NA	NA	NA	NA	NA
ENSG00000224679	4.20846	5.64054	1.37876	4.09102	4.29481e-05	0.000108144	NA	NA	NA	NA	NA
ENSG00000255395	7.65451	5.64005	1.31707	4.28225	1.8501e-05	4.83933e-05	NA	NA	NA	NA	NA
ENSG00000145103	5.86788	5.63638	1.32912	4.24067	2.22851e-05	5.7724e-05	ILDR1	286676	immunoglobulin like domain containing receptor 1	ILDR1	286676
ENSG00000231652	4.80105	5.63569	1.35524	4.15846	3.20407e-05	8.17784e-05	LOC101928489	101928489	uncharacterized LOC101928489	LOC101928489	101928489
ENSG00000236504	4.91167	5.63197	1.40457	4.00975	6.07823e-05	0.000150736	NA	NA	NA	NA	NA
ENSG00000268696	12.2479	5.63018	1.10104	5.11353	3.16194e-07	9.60583e-07	ZNF723	646864	zinc finger protein 723	ZNF723	646864
ENSG00000228286	9.22397	5.62533	1.27123	4.42512	9.63876e-06	2.58863e-05	NA	NA	NA	NA	NA
ENSG00000253164	16.9417	5.6226	1.08605	5.17713	2.25326e-07	6.92436e-07	NA	NA	NA	NA	NA
ENSG00000269289	4.69714	5.62182	1.36546	4.11718	3.83541e-05	9.71161e-05	LOC100505851	100505851	uncharacterized LOC100505851	LOC100505851	100505851
ENSG00000272381	6.9511	5.62135	1.2878	4.36508	1.27079e-05	3.3779e-05	NA	NA	NA	NA	NA
ENSG00000211955	3.37205	5.62055	1.46414	3.83881	0.000123633	0.000297577	NA	NA	NA	NA	NA
ENSG00000235241	3.21841	5.61713	1.44229	3.89458	9.83689e-05	0.000239043	NA	NA	NA	NA	NA
ENSG00000206532	241.261	5.61682	0.301357	18.6384	1.56725e-77	3.70006e-76	NA	NA	NA	NA	NA
ENSG00000215148	4.6595	5.61397	1.36636	4.10872	3.97866e-05	0.000100559	PRSS41	360226	serine protease 41	PRSS41	360226
ENSG00000258785	5.1519	5.61195	1.36787	4.10268	4.08384e-05	0.00010308	LINC01580	101927129	long intergenic non-protein coding RNA 1580	LINC01580	101927129
ENSG00000230246	11.0638	5.60697	1.26271	4.44042	8.97854e-06	2.41881e-05	NA	NA	NA	NA	NA
ENSG00000245662	14.249	5.60553	1.12565	4.9798	6.36499e-07	1.8879e-06	NA	NA	NA	NA	NA
ENSG00000253414	6.87797	5.60483	1.30165	4.30594	1.66279e-05	4.37198e-05	NA	NA	NA	NA	NA
ENSG00000163394	4.84593	5.6016	1.38577	4.04222	5.29475e-05	0.000132008	CCKAR	886	cholecystokinin A receptor	CCKAR	886
ENSG00000164588	7.09019	5.59998	1.30766	4.28245	1.8485e-05	4.83556e-05	HCN1	348980	hyperpolarization activated cyclic nucleotide gated potassium channel 1	HCN1	348980
ENSG00000150361	5.3613	5.59796	1.35287	4.13784	3.50589e-05	8.90996e-05	KLHL1	57626	kelch like family member 1	KLHL1	57626
ENSG00000124900	3.43015	5.59677	1.43526	3.89949	9.63947e-05	0.000234452	TRIM51	84767	tripartite motif-containing 51	TRIM51	84767
ENSG00000154997	73.9759	5.59635	0.619034	9.04046	1.56014e-19	8.96741e-19	SEPT14	346288	septin 14	SEPT14	346288
ENSG00000186232	3.32195	5.59603	1.41529	3.95399	7.68581e-05	0.000188874	NA	NA	NA	NA	NA
ENSG00000255130	3.59438	5.59466	1.45709	3.8396	0.000123235	0.000296666	NA	NA	NA	NA	NA
ENSG00000184029	6.61236	5.59406	1.32523	4.22119	2.43011e-05	6.27051e-05	DSCR4	10281	Down syndrome critical region 4	DSCR4	10281
ENSG00000125378	5.21347	5.59261	1.35091	4.13989	3.4748e-05	8.83538e-05	BMP4	652	bone morphogenetic protein 4	BMP4	652
ENSG00000250453	4.00622	5.59165	1.41851	3.94191	8.08365e-05	0.000198201	NA	NA	NA	NA	NA
ENSG00000124191	4.88001	5.59105	1.35707	4.11994	3.78971e-05	9.5999e-05	TOX2	84969	TOX high mobility group box family member 2	TOX2	84969
ENSG00000154143	4.72661	5.59043	1.39562	4.00569	6.18377e-05	0.000153216	PANX3	116337	pannexin 3	PANX3	116337
ENSG00000186529	151.91	5.5903	0.395702	14.1276	2.56887e-45	3.17054e-44	CYP4F3	4051	cytochrome P450 family 4 subfamily F member 3	CYP4F3	4051
ENSG00000253657	2.47548	5.5854	1.51775	3.68006	0.000233182	0.000544158	NA	NA	NA	NA	NA
ENSG00000186212	3.57559	5.58418	1.4465	3.86047	0.000113169	0.000273411	SOWAHB	345079	sosondowah ankyrin repeat domain family member B	SOWAHB	345079
ENSG00000231031	4.20688	5.58268	1.40538	3.97238	7.11582e-05	0.000175335	LINC01804	101926966	long intergenic non-protein coding RNA 1804	LINC01804	101926966
ENSG00000069018	39.9899	5.58073	0.692519	8.05859	7.71774e-16	3.84518e-15	TRPC7	57113	transient receptor potential cation channel subfamily C member 7	TRPC7	57113
ENSG00000196196	18.7054	5.57559	0.896359	6.22027	4.96308e-10	1.8337e-09	HRCT1	646962	histidine rich carboxyl terminus 1	HRCT1	646962
ENSG00000182749	51.1434	5.5739	0.580643	9.59954	8.0303e-22	4.99724e-21	PAQR7	164091	progestin and adipoQ receptor family member 7	PAQR7	164091
ENSG00000259333	3.86433	5.57341	1.39591	3.99268	6.53302e-05	0.000161539	NA	NA	NA	NA	NA
ENSG00000249505	3.14447	5.57289	1.45401	3.83277	0.000126707	0.000304733	NA	NA	NA	NA	NA
ENSG00000261127	2.77438	5.5727	1.53536	3.62958	0.000283886	0.000656722	NA	NA	NA	NA	NA
ENSG00000230133	3.69365	5.57127	1.39567	3.99183	6.55659e-05	0.000162109	LINC01721	400839	long intergenic non-protein coding RNA 1721	LINC01721	400839
ENSG00000243981	7.03536	5.57069	1.30418	4.2714	1.9425e-05	5.06486e-05	NA	NA	NA	NA	NA
ENSG00000148600	2.79745	5.57009	1.46525	3.80145	0.000143849	0.000344107	CDHR1	92211	cadherin related family member 1	CDHR1	92211
ENSG00000043355	3.50102	5.57006	1.4154	3.93532	8.30868e-05	0.00020334	ZIC2	7546	Zic family member 2	ZIC2	7546
ENSG00000227825	5.06325	5.56935	1.36736	4.07307	4.63971e-05	0.000116451	SLC9A7P1	121456	solute carrier family 9 member 7 pseudogene 1	SLC9A7P1	121456
ENSG00000226912	3.71659	5.56911	1.37782	4.04197	5.3003e-05	0.000132124	NA	NA	NA	NA	NA
ENSG00000258754	405.654	5.56878	0.228959	24.3221	1.14382e-130	5.82927e-129	LOC105369203	105369203	uncharacterized LOC105369203	LOC105369203	105369203
ENSG00000255079	6.30283	5.56672	1.34048	4.15279	3.28442e-05	8.37024e-05	NA	NA	NA	NA	NA
ENSG00000257931	6.82448	5.56612	1.295	4.29816	1.72219e-05	4.52035e-05	NA	NA	NA	NA	NA
ENSG00000223776	6.22456	5.56482	1.33987	4.15325	3.27789e-05	8.355e-05	LGALS8-AS1	100287902	LGALS8 antisense RNA 1	LGALS8-AS1	100287902
ENSG00000198765	7.92967	5.55844	1.31707	4.22031	2.43966e-05	6.29353e-05	SYCP1	6847	synaptonemal complex protein 1	SYCP1	6847
ENSG00000144057	6.08474	5.55796	1.33307	4.16928	3.0556e-05	7.81798e-05	ST6GAL2	84620	ST6 beta-galactoside alpha-2,6-sialyltransferase 2	ST6GAL2	84620
ENSG00000137261	34.6698	5.55509	0.764543	7.26589	3.70584e-13	1.62957e-12	KIAA0319	9856	KIAA0319	KIAA0319	9856
ENSG00000187037	3.0815	5.55504	1.44779	3.83692	0.000124587	0.000299776	GPR141	353345	G protein-coupled receptor 141	GPR141	353345
ENSG00000185272	9.39422	5.55318	1.29982	4.27225	1.93507e-05	5.04808e-05	RBM11	54033	RNA binding motif protein 11	RBM11	54033
ENSG00000229558	145.912	5.55201	0.319597	17.3719	1.34739e-67	2.66291e-66	SACS-AS1	100506680	SACS antisense RNA 1	SACS-AS1	100506680
ENSG00000152402	3.05627	5.5515	1.44567	3.8401	0.000122985	0.000296086	GUCY1A2	2977	guanylate cyclase 1 soluble subunit alpha 2	GUCY1A2	2977
ENSG00000248608	8.03825	5.55117	1.28282	4.32731	1.50939e-05	3.98662e-05	NA	NA	NA	NA	NA
ENSG00000054803	3.02548	5.55022	1.45	3.82775	0.000129321	0.000310922	CBLN4	140689	cerebellin 4 precursor	CBLN4	140689
ENSG00000260239	3.51776	5.54986	1.421	3.9056	9.39909e-05	0.0002289	NA	NA	NA	NA	NA
ENSG00000249910	2.72878	5.54946	1.49665	3.70793	0.00020896	0.000490424	NA	NA	NA	NA	NA
ENSG00000141485	277.542	5.54867	0.253326	21.9033	2.41764e-106	8.99927e-105	SLC13A5	284111	solute carrier family 13 member 5	SLC13A5	284111
ENSG00000167941	3.90513	5.54836	1.40943	3.93661	8.26404e-05	0.000202329	SOST	50964	sclerostin	SOST	50964
ENSG00000253574	2.96897	5.5467	1.44916	3.82754	0.000129431	0.000311162	NA	NA	NA	NA	NA
ENSG00000170323	9.26893	5.5466	1.27193	4.36077	1.29605e-05	3.44263e-05	FABP4	2167	fatty acid binding protein 4	FABP4	2167
ENSG00000105976	87.3178	5.54565	0.430928	12.8691	6.7179e-38	6.78884e-37	MET	4233	MET proto-oncogene, receptor tyrosine kinase	MET	4233
ENSG00000030304	6.0965	5.54494	1.34786	4.1139	3.89037e-05	9.84503e-05	MUSK	4593	muscle associated receptor tyrosine kinase	MUSK	4593
ENSG00000224800	9.0532	5.54402	1.27452	4.34989	1.36205e-05	3.6094e-05	NA	NA	NA	NA	NA
ENSG00000250483	7.19174	5.5437	1.29723	4.2735	1.92428e-05	5.02081e-05	NA	NA	NA	NA	NA
ENSG00000119147	41.7441	5.54242	0.632014	8.76946	1.79521e-18	9.89846e-18	C2orf40	84417	chromosome 2 open reading frame 40	C2orf40	84417
ENSG00000272734	20.8548	5.54113	0.913265	6.06739	1.30007e-09	4.67323e-09	NA	NA	NA	NA	NA
ENSG00000176754	3.38674	5.5391	1.45183	3.81525	0.000136044	0.000326362	LINC00303	284573	long intergenic non-protein coding RNA 303	LINC00303	284573
ENSG00000160886	8.75222	5.53812	1.27194	4.35407	1.33631e-05	3.54492e-05	LY6K	54742	lymphocyte antigen 6 family member K	LY6K	54742
ENSG00000132938	5.89112	5.53488	1.31705	4.20247	2.64014e-05	6.79049e-05	MTUS2	23281	microtubule associated scaffold protein 2	MTUS2	23281
ENSG00000266602	4.7382	5.53348	1.37992	4.00999	6.07214e-05	0.000150609	NA	NA	NA	NA	NA
ENSG00000225986	4.4188	5.53289	1.38229	4.0027	6.26225e-05	0.000155008	UBXN10-AS1	101928017	UBXN10 antisense RNA 1	UBXN10-AS1	101928017
ENSG00000131771	7.38911	5.5318	1.3315	4.15456	3.25918e-05	8.31012e-05	PPP1R1B	84152	protein phosphatase 1 regulatory inhibitor subunit 1B	PPP1R1B	84152
ENSG00000115705	3.52562	5.52849	1.42752	3.87278	0.000107601	0.000260498	TPO	7173	thyroid peroxidase	TPO	7173
ENSG00000111291	3.70463	5.52756	1.44479	3.82586	0.000130315	0.000313188	GPRC5D	55507	G protein-coupled receptor class C group 5 member D	GPRC5D	55507
ENSG00000123201	4.53526	5.52749	1.38027	4.00465	6.21106e-05	0.000153841	GUCY1B2	2974	guanylate cyclase 1 soluble subunit beta 2 (pseudogene)	GUCY1B2	2974
ENSG00000129450	3.60772	5.52382	1.41355	3.90776	9.31567e-05	0.000226941	SIGLEC9	27180	sialic acid binding Ig like lectin 9	SIGLEC9	27180
[truncated: 36,252 more rows]

## Sheet: SF7761
Supp. Table 6c: SF7761 DAC vs. DMSO
[truncated: 37,044 more rows]

## Sheet: SU-DIPG-XIII
Supp. Table 6d: SU-DIPG-XIII DAC vs. DMSO
[truncated: 39,460 more rows]
